# Supplementary material for: Defective Expression of Mitochondrial, Vacuolar H+-ATPase and Histone Genes in a C. elegans Model of SMA
Source: Front Genet. 2019 May 3;10:410. doi: 10.3389/fgene.2019.00410 (PMC6509145; doi:10.3389/fgene.2019.00410)
Supplement: FIGURE S1 — Expression levels of predicted DEGs not confirmed by RT-qPCR. (A) Mitochondrial genes. Genes in red are encoded by the mitochondrial genome and genes in black by the nuclear genome. (B) V-ATPase genes. (C) UGT genes. (D) CYP genes. Each dataset is the average of three biological replicates. Statistics: two-tailed unpaired Student’s t-test. Error bars: standard errors. [file Data_Sheet_1.zip]

Archive with 22 entries (22 files):
- Figure S1.tif
- Figure S2.tif
- Figure S3.tif
- Figure S4.tif
- Figure S5.tif
- Figure S6.tif
- TableS1.xlsx
- TableS10.xlsx
- TableS11.xlsx
- TableS12.xlsx
- TableS13.xlsx
- TableS14.xlsx
- TableS15.xlsx
- TableS16.xlsx
- TableS2.xlsx
- TableS3.xlsx
- TableS4.xlsx
- TableS5.xlsx
- TableS6.xlsx
- TableS7.xlsx
- TableS8.xlsx
- TableS9.xlsx
