# Supplementary material for: Defective Expression of Mitochondrial, Vacuolar H+-ATPase and Histone Genes in a C. elegans Model of SMA
Source: Front Genet. 2019 May 3;10:410. doi: 10.3389/fgene.2019.00410 (PMC6509145; doi:10.3389/fgene.2019.00410)
Supplement: FIGURE S1 — Expression levels of predicted DEGs not confirmed by RT-qPCR. (A) Mitochondrial genes. Genes in red are encoded by the mitochondrial genome and genes in black by the nuclear genome. (B) V-ATPase genes. (C) UGT genes. (D) CYP genes. Each dataset is the average of three biological replicates. Statistics: two-tailed unpaired Student’s t-test. Error bars: standard errors. [file Data_Sheet_1.zip › TableS1.xlsx]

## Sheet: Sheet1
Table S1. List of all DEGs in smn-1(ok355) single mutants.
Genes were sorted to an up-regulated group and a down-regulated group.
DEGs with gradually increasing q-values are listed from the top to the bottom.
GeneName	FoldChange(ok355 vs N2)	Log2(FoldChange)	p_value	p_adjusted (q_value)	Up/Down	GO:biological_process	GO:cellular_component	GO:molecular_function	Summary
fbxa-163	540.312	9.07765	4.57088e-55	3.03723e-51	up	.	.	.	fbxa-163 is predicted to encode a protein with the following domains: F-box domain, Domain of unknown function DUF38, Caenorhabditis species, and F-box-like domain superfamily.
F26F2.1	228.248	7.83446	6.18931e-51	2.35008e-47	up	.	.	.	F26F2.1 is involved in innate immune response.
pals-14	240.826	7.91185	3.75034e-49	1.246e-45	up	.	.	.	pals-14 is predicted to encode a protein with the following domain: Amyotrophic lateral sclerosis 2 chromosomal region candidate gene 12 protein.
fbxa-75	3031.25	11.5657	1.31837e-48	3.89344e-45	up	.	.	.	fbxa-75 is predicted to encode a protein with the following domain: Domain of unknown function DUF38, Caenorhabditis species.
F26F2.3	946.285	9.88613	1.54442e-48	4.10491e-45	up	.	.	.	N.A.
B0507.8	131.624	7.04028	6.26919e-44	1.38857e-40	up	.	.	.	N.A.
C08E3.13	181.202	7.50146	9.25707e-44	1.89264e-40	up	.	.	.	C08E3.13 is expressed in the intestine and the vulva.
Y68A4A.13	216.258	7.75661	7.79371e-43	1.38099e-39	up	.	.	.	N.A.
lips-6	104.112	6.70199	3.25868e-40	4.8118e-37	up	.	.	.	lips-6 is predicted to have hydrolase activity; is expressed in the intestine.
pals-28	Inf	Inf	8.41836e-40	1.11876e-36	up	.	.	.	pals-28 is enriched in dopaminergic neurons and the cephalic sheath cell based on tiling and array studies; is predicted to encode a protein with the following domain: Amyotrophic lateral sclerosis 2 chromosomal region candidate gene 12 protein.
F07E5.9	547.002	9.0954	1.82314e-39	2.30748e-36	up	.	.	.	N.A.
eol-1	88.7057	6.47095	5.60403e-37	6.47606e-34	up	.	.	.	eol-1 is predicted to have 5'-3' exonuclease activity, RNA pyrophosphohydrolase activity, and mRNA binding activity; is involved in regulation of olfactory learning; is expressed in the head, the nervous system, and the reproductive system.
T08E11.1	103.068	6.68746	2.88397e-36	3.19387e-33	up	.	.	.	T08E11.1 is predicted to encode a protein with the following domains: F-box domain and Domain of unknown function DUF38, Caenorhabditis species.
C17H1.13	1275.35	10.3167	1.05635e-35	1.07988e-32	up	.	.	.	N.A.
pals-3	264.421	8.04669	1.3233e-35	1.30266e-32	up	.	.	.	pals-3 is predicted to encode a protein with the following domain: Amyotrophic lateral sclerosis 2 chromosomal region candidate gene 12 protein.
dhs-26	79.7748	6.31786	4.12078e-35	3.91165e-32	up	.	GO:0005783|endoplasmic reticulum;GO:0005743|mitochondrial inner membrane;GO:0005739|mitochondrion;	GO:0016491|oxidoreductase activity;	dhs-26 is an ortholog of human DHRS1 (dehydrogenase/reductase 1); is predicted to encode a protein with the following domains: Short-chain dehydrogenase/reductase SDR and NAD(P)-binding domain superfamily.
H39E23.3	1134.02	10.1472	4.61618e-34	4.23081e-31	up	GO:0006397|mRNA processing;GO:0051028|mRNA transport;GO:0006355|regulation of transcription, DNA-templated;GO:0008380|RNA splicing;GO:0006351|transcription, DNA-templated;	GO:0005634|nucleus;	GO:0003677|DNA binding;	N.A.
F42C5.3	77.7298	6.2804	2.16663e-32	1.85764e-29	up	.	.	.	F42C5.3 is enriched in the Z1.p, the Z4.a, and the cephalic sheath cell based on tiling, array, and RNA-seq studies.
sri-70	Inf	Inf	5.57606e-32	4.63144e-29	up	.	.	.	sri-70 is predicted to encode a protein with the following domain: 7TM GPCR, serpentine chemoreceptor class i (Sri).
C08E3.15	Inf	Inf	3.36035e-31	2.70651e-28	up	.	.	.	N.A.
ZK355.8	152.018	7.2481	6.45529e-31	5.04633e-28	up	.	.	.	N.A.
pals-2	167.032	7.38398	9.35829e-31	6.90928e-28	up	.	.	.	pals-2 is expressed in the hypodermis, the intestine, and the nervous system; is predicted to encode a protein with the following domain: Amyotrophic lateral sclerosis 2 chromosomal region candidate gene 12 protein.
F20E11.17	3502.17	11.774	3.39784e-30	2.44084e-27	up	.	.	.	N.A.
C36C5.15	40.0602	5.3241	5.18853e-30	3.53605e-27	up	.	GO:0005576|extracellular region;	.	C36C5.15 is enriched in the OLL, the PVD, and the SAB based on tiling, array, RNA-seq, and microarray studies; is predicted to encode a protein with the following domains: Domain of unknown function DUF19 and Uncharacterised protein family UPF0376.
F49H6.5	53.3012	5.7361	7.26145e-30	4.82505e-27	up	GO:0006777|Mo-molybdopterin cofactor biosynthetic process;	GO:0019008|molybdopterin synthase complex;	GO:0051539|4 iron, 4 sulfur cluster binding;GO:0061597|cyclic pyranopterin monophosphate synthase activity;GO:0005525|GTP binding;GO:0046872|metal ion binding;	F49H6.5 is an ortholog of human Mocs1; is predicted to have 4 iron, 4 sulfur cluster binding activity, catalytic activity, and metal ion binding activity; human orthologs of this gene are implicated in molybdenum cofactor deficiency type A.
C53A5.9	400.612	8.64606	1.75146e-29	1.10838e-26	up	GO:0072156|distal tubule morphogenesis;GO:0050801|ion homeostasis;GO:0070936|protein K48-linked ubiquitination;GO:0016567|protein ubiquitination;GO:0042787|protein ubiquitination involved in ubiquitin-dependent protein catabolic process;GO:0070294|renal sodium ion absorption;	GO:0031463|Cul3-RING ubiquitin ligase complex;GO:0005856|cytoskeleton;GO:0005829|cytosol;	.	C53A5.9 is enriched in the SAB based on tiling, array, and microarray studies; is predicted to encode a protein with the following domains: Kelch repeat type 1 and Kelch-type beta propeller.
F35F10.13	46.8764	5.55079	1.99397e-29	1.23251e-26	up	.	GO:0005576|extracellular region;	.	F35F10.13 is enriched in the PVD based on tiling, array, and RNA-seq studies; is predicted to encode a protein with the following domains: Domain of unknown function DUF19 and Uncharacterised protein family UPF0376.
C36C5.14	31.4848	4.97658	4.66158e-29	2.81591e-26	up	.	GO:0005576|extracellular region;	.	C36C5.14 is expressed in the body wall musculature, the nerve ring, and the nervous system; is predicted to encode a protein with the following domains: Domain of unknown function DUF19 and Uncharacterised protein family UPF0376.
Y69A2AR.25	134.456	7.07099	1.13739e-28	6.57188e-26	up	.	.	.	N.A.
droe-8	49.1258	5.61841	2.12888e-28	1.2039e-25	up	.	.	.	droe-8 is enriched in the SAB based on tiling, array, RNA-seq, and microarray studies.
pals-5	Inf	Inf	4.66914e-28	2.58544e-25	up	.	.	.	pals-5 is involved in innate immune response.
B0507.6	40.9541	5.35594	5.90666e-28	3.20394e-25	up	.	.	.	B0507.6 is predicted to encode a protein with the following domain: Protein of unknown function DUF713.
F58H7.5	70.6002	6.1416	6.72251e-28	3.57355e-25	up	.	.	.	F58H7.5 is enriched in the AVA and the SAB based on tiling, array, RNA-seq, and microarray studies.
pals-6	33.4657	5.06461	7.88296e-28	4.10826e-25	up	.	.	.	pals-6 is enriched in the OLL and the PVD based on microarray, tiling, array, and RNA-seq studies; is predicted to encode a protein with the following domain: Amyotrophic lateral sclerosis 2 chromosomal region candidate gene 12 protein.
fbxa-158	41.0895	5.3607	5.12636e-27	2.62026e-24	up	.	.	.	fbxa-158 is enriched in the ALM and the PLM based on tiling, array, microarray, and RNA-seq studies; is predicted to encode a protein with the following domains: F-box domain, Domain of unknown function DUF38, Caenorhabditis species, and F-box-like domain superfamily.
R03H10.6	31.4264	4.9739	9.45231e-27	4.74024e-24	up	GO:0006310|DNA recombination;GO:0006281|DNA repair;GO:0006260|DNA replication;GO:0051096|positive regulation of helicase activity;	GO:0005662|DNA replication factor A complex;GO:0005654|nucleoplasm;GO:0005634|nucleus;	GO:0019899|enzyme binding;GO:0046872|metal ion binding;GO:0003697|single-stranded DNA binding;	R03H10.6 exhibits double-stranded DNA binding activity.
his-32	37.0753	5.21239	1.28298e-26	6.31486e-24	up	.	GO:0000786|nucleosome;GO:0005634|nucleus;	GO:0003677|DNA binding;	his-32 is predicted to have DNA binding activity and protein heterodimerization activity.
gst-24	27.0494	4.75752	6.01674e-26	2.85569e-23	up	GO:0006749|glutathione metabolic process;	GO:0043292|contractile fiber;	GO:0004364|glutathione transferase activity;	gst-24 is predicted to have transferase activity; is involved in innate immune response; is expressed in the head and the tail.
math-5	618.949	9.27368	7.5007e-26	3.44683e-23	up	.	.	.	math-5 is predicted to encode a protein with the following domains: MATH/TRAF domain and TRAF-like.
col-101	29.9152	4.9028	1.53258e-25	6.7891e-23	up	.	GO:0005581|collagen trimer;	GO:0042302|structural constituent of cuticle;	col-101 is predicted to be a structural constituent of cuticle.
B0563.9	Inf	Inf	1.93842e-25	8.44613e-23	up	.	.	.	N.A.
pals-27	40.2805	5.33201	4.79698e-25	2.05644e-22	up	.	.	.	pals-27 is predicted to encode a protein with the following domain: Amyotrophic lateral sclerosis 2 chromosomal region candidate gene 12 protein.
R09A8.1	Inf	Inf	5.77874e-25	2.39989e-22	up	.	.	.	N.A.
F49F1.8	100.305	6.64825	7.99027e-25	3.26728e-22	up	.	.	.	N.A.
pals-32	23.2948	4.54193	1.94732e-24	7.72504e-22	up	.	.	.	pals-32 is predicted to encode a protein with the following domain: Amyotrophic lateral sclerosis 2 chromosomal region candidate gene 12 protein.
C17H12.36	488.542	8.93234	3.68998e-24	1.44229e-21	up	.	.	.	N.A.
fbxa-164	98.5339	6.62255	6.69134e-24	2.57752e-21	up	.	.	.	fbxa-164 is predicted to encode a protein with the following domains: F-box domain and Domain of unknown function DUF38, Caenorhabditis species.
C18D4.4	119.055	6.89549	2.69824e-23	1.01009e-20	up	.	.	.	C18D4.4 is enriched in the OLL and the PVD based on tiling and array studies; is predicted to encode a protein with the following domains: Vitelline membrane outer layer protein I (VOMI) and Vitelline membrane outer layer protein I (VOMI) superfamily.
pals-8	527.982	9.04434	2.75876e-23	1.01841e-20	up	.	.	.	pals-8 is predicted to encode a protein with the following domain: Amyotrophic lateral sclerosis 2 chromosomal region candidate gene 12 protein.
pals-29	1391.56	10.4425	5.91161e-23	2.12331e-20	up	.	.	.	pals-29 is predicted to encode a protein with the following domain: Amyotrophic lateral sclerosis 2 chromosomal region candidate gene 12 protein.
math-28	1252.09	10.2901	1.09973e-22	3.84601e-20	up	GO:0016567|protein ubiquitination;	.	.	math-28 is enriched in the OLL and the PVD based on microarray, tiling, and array studies; is predicted to encode a protein with the following domains: MATH/TRAF domain and TRAF-like.
vit-2	19.5505	4.28914	2.76592e-22	9.42506e-20	up	.	GO:0031410|cytoplasmic vesicle;GO:0005576|extracellular region;GO:0031983|vesicle lumen;GO:0042718|yolk granule;	GO:0005319|lipid transporter activity;GO:0045735|nutrient reservoir activity;	vit-2 is predicted to have lipid transporter activity and nutrient reservoir activity; localizes to the cytoplasmic vesicle, vesicle lumen, and yolk granule; is expressed in the embryonic cell, the gonad, the intestine, the oocyte, and the pseudocoelom.
math-14	35.2375	5.13904	2.85184e-22	9.59483e-20	up	.	.	.	math-14 is predicted to encode a protein with the following domains: MATH/TRAF domain and TRAF-like.
pals-39	20.3251	4.34519	2.98544e-22	9.91877e-20	up	.	.	.	pals-39 is predicted to encode a protein with the following domain: Amyotrophic lateral sclerosis 2 chromosomal region candidate gene 12 protein.
F53H2.1	51.0582	5.67407	6.36806e-22	2.03924e-19	up	.	.	.	F53H2.1 is predicted to encode a protein with the following domain: Protein of unknown function DUF713.
T05A8.2	Inf	Inf	3.10232e-21	9.58799e-19	up	.	.	.	N.A.
C43D7.4	Inf	Inf	3.40551e-21	1.0404e-18	up	.	.	.	N.A.
gcy-19	36.3635	5.18442	5.98251e-21	1.78662e-18	up	GO:0006935|chemotaxis;GO:0035556|intracellular signal transduction;	GO:0016021|integral component of membrane;GO:0005622|intracellular;	GO:0005524|ATP binding;GO:0005525|GTP binding;GO:0004383|guanylate cyclase activity;GO:0004672|protein kinase activity;	gcy-19 is predicted to have several functions, including GTP binding activity, nucleoside phosphate binding activity, and organonitrogen compound metabolic process; is expressed in the head, the nervous system, and the sensillum.
C17A2.6	Inf	Inf	2.19623e-20	6.48596e-18	up	.	.	.	N.A.
C36C5.12	13.7298	3.77924	8.58413e-20	2.47997e-17	up	.	GO:0016021|integral component of membrane;	.	C36C5.12 is enriched in the NSM and the PVD based on tiling and array studies; is predicted to encode a protein with the following domains: Domain of unknown function DUF19 and Uncharacterised protein family UPF0376.
arrd-9	47.3609	5.56562	1.63113e-19	4.66171e-17	up	GO:0060613|fat pad development;GO:0031651|negative regulation of heat generation;GO:0090327|negative regulation of locomotion involved in locomotory behavior;GO:0044252|negative regulation of multicellular organismal metabolic process;GO:0071879|positive regulation of adrenergic receptor signaling pathway;GO:0051443|positive regulation of ubiquitin-protein transferase activity;GO:0043588|skin dev…	GO:0005768|endosome;GO:0005886|plasma membrane;	.	arrd-9 is predicted to encode a protein with the following domains: Arrestin-like, N-terminal, Arrestin C-terminal-like domain, Arrestin, C-terminal, and Immunoglobulin E-set.
F15H10.10	691.652	9.4339	1.92327e-19	5.43816e-17	up	.	.	.	F15H10.10 is enriched in dopaminergic neurons based on tiling and array studies.
F59B1.10	39.6389	5.30885	2.44416e-19	6.83824e-17	up	.	GO:0016021|integral component of membrane;	GO:0016491|oxidoreductase activity;	F59B1.10 is predicted to encode a protein with the following domains: Protein kinase-like domain superfamily, Uncharacterised oxidoreductase Dhs-27, and CHK kinase-like.
K03D3.2	16.6269	4.05544	4.22354e-19	1.16935e-16	up	.	.	.	K03D3.2 is enriched in the OLL and the PVD based on tiling, array, and RNA-seq studies.
zip-10	12.8551	3.68427	5.41206e-19	1.48296e-16	up	.	.	.	zip-10 is predicted to have DNA binding activity; is involved in innate immune response; is expressed in the intestine and the nervous system.
ZC196.3	45.2967	5.50133	6.13004e-19	1.66255e-16	up	.	.	.	ZC196.3 is predicted to encode a protein with the following domain: Protein of unknown function DUF713.
math-38	20.308	4.34398	6.94642e-19	1.86494e-16	up	GO:0016567|protein ubiquitination;	.	.	math-38 is involved in defense response to Gram-positive bacterium.
Y61B8B.2	Inf	Inf	8.13339e-19	2.16177e-16	up	.	GO:0070062|extracellular exosome;	.	N.A.
pals-37	18.6124	4.21819	8.80239e-19	2.31642e-16	up	.	.	.	pals-37 is predicted to encode a protein with the following domain: Amyotrophic lateral sclerosis 2 chromosomal region candidate gene 12 protein.
Y39H10B.3	62.3674	5.96272	1.09067e-18	2.84205e-16	up	.	.	.	N.A.
F26F2.4	445.677	8.79985	1.72612e-18	4.45424e-16	up	.	.	.	N.A.
Y51B9A.8	86.9083	6.44142	6.58188e-18	1.63495e-15	up	.	.	.	Y51B9A.8 is predicted to encode a protein with the following domains: ShKT domain and CC domain.
Y75B8A.39	35.5828	5.15311	8.13913e-18	2.00306e-15	up	.	.	.	Y75B8A.39 is enriched in the OLL, the PVD, the SAB, and the retrovesicular ganglion based on microarray, tiling, and array studies.
F31D5.6	43.0781	5.42888	8.7495e-18	2.13351e-15	up	.	.	.	F31D5.6 is enriched in the Z1.p and the Z4.a based on RNA-seq studies.
fbxb-26	Inf	Inf	9.10623e-18	2.20031e-15	up	.	.	.	fbxb-26 is predicted to encode a protein with the following domain: F-box associated domain, type 2.
his-3	14.4339	3.85139	9.26157e-18	2.21769e-15	up	GO:0006281|DNA repair;GO:0006355|regulation of transcription, DNA-templated;	GO:0000786|nucleosome;GO:0005634|nucleus;	GO:0003677|DNA binding;	his-3 is an ortholog of human HIST1H2AA (histone cluster 1 H2A a), HIST2H2AC (histone cluster 2 H2A c), and HIST1H2AD (histone cluster 1 H2A d); is predicted to have DNA binding activity and protein heterodimerization activity.
his-59	12.4606	3.63931	9.60768e-18	2.27325e-15	up	.	GO:0000786|nucleosome;GO:0005634|nucleus;	GO:0003677|DNA binding;	his-59 is predicted to have DNA binding activity and protein heterodimerization activity.
Y6E2A.7	45.2432	5.49963	9.66467e-18	2.27325e-15	up	.	.	.	Y6E2A.7 is predicted to encode a protein with the following domain: Protein of unknown function DUF713.
pals-26	31.7819	4.99013	1.02345e-17	2.38616e-15	up	.	.	.	pals-26 is expressed in several tissues, including the alimentary system, the coelomocyte, the epithelial system, the nervous system, and the reproductive system; is predicted to encode a protein with the following domain: Amyotrophic lateral sclerosis 2 chromosomal region candidate gene 12 protein.
fbxa-7	333.888	8.38322	1.19031e-17	2.75003e-15	up	.	.	.	fbxa-7 is predicted to encode a protein with the following domains: F-box domain, Domain of unknown function DUF38, Caenorhabditis species, and F-box-like domain superfamily.
C18D4.12	40.7984	5.35044	2.23291e-17	5.02953e-15	up	.	.	.	N.A.
R09D1.12	31.1009	4.95889	3.14127e-17	6.84358e-15	up	.	GO:0005887|integral component of plasma membrane;	GO:0005524|ATP binding;GO:0005003|ephrin receptor activity;	R09D1.12 is predicted to have protein tyrosine kinase activity.
sdz-6	Inf	Inf	3.79086e-17	8.19164e-15	up	.	.	.	sdz-6 is involved in gastrulation.
C17H1.1	Inf	Inf	6.1964e-17	1.2968e-14	up	.	.	.	N.A.
Y49F6A.5	Inf	Inf	1.10823e-16	2.30121e-14	up	.	.	.	N.A.
his-63	28.3899	4.82731	1.37313e-16	2.82918e-14	up	.	GO:0000786|nucleosome;GO:0005634|nucleus;	GO:0003677|DNA binding;	his-63 is predicted to have DNA binding activity and protein heterodimerization activity.
21ur-15575	303.276	8.24449	1.57972e-16	3.22981e-14	up	.	.	.	N.A.
R09A8.2	128.287	7.00323	2.55984e-16	5.1544e-14	up	.	.	.	N.A.
fbxa-135	16.3314	4.02958	3.78174e-16	7.55751e-14	up	.	.	.	fbxa-135 is predicted to encode a protein with the following domains: F-box domain and Domain of unknown function DUF38, Caenorhabditis species.
oac-34	19.9166	4.3159	6.0689e-16	1.18607e-13	up	.	.	.	oac-34 is predicted to have transferase activity, transferring acyl groups other than amino-acyl groups.
hpo-25	Inf	Inf	1.08505e-15	2.07478e-13	up	.	.	.	hpo-25 is predicted to encode a protein with the following domain: TRA-1 regulated.
T28A11.20	25.639	4.68027	1.18573e-15	2.25112e-13	up	.	.	.	N.A.
meg-1	49.857	5.63972	1.35999e-15	2.56363e-13	up	.	.	.	meg-1 is involved in P granule disassembly and germ cell proliferation; localizes to the P granule; is expressed in the germline blastomere and the reproductive system.
Y47H10A.5	8.692	3.11969	1.76686e-15	3.28401e-13	up	.	.	.	Y47H10A.5 is expressed in the intestine; is predicted to encode a protein with the following domain: RAI1-like family.
B0507.7	78.2439	6.28991	1.8311e-15	3.37978e-13	up	.	.	.	N.A.
F26F2.5	Inf	Inf	2.02027e-15	3.65285e-13	up	.	.	.	N.A.
Y105C5B.20	45.5282	5.50869	2.30777e-15	4.11666e-13	up	.	.	.	Y105C5B.20 is enriched in the SAB based on tiling, array, RNA-seq, and microarray studies.
F57G4.1	Inf	Inf	2.50332e-15	4.43572e-13	up	.	.	.	F57G4.1 is predicted to encode a protein with the following domain: Domain of unknown function DUF38, Caenorhabditis species.
F40G12.5	33.6698	5.07338	3.61497e-15	6.36306e-13	up	.	.	.	F40G12.5 is predicted to encode a protein with the following domain: Domain of unknown function DUF19.
T07A5.7	22.5069	4.49229	3.81827e-15	6.6767e-13	up	.	.	.	T07A5.7 is predicted to encode a protein with the following domain: Fukutin-related.
F11D11.3	307.965	8.26662	4.73856e-15	8.23177e-13	up	.	.	.	F11D11.3 is involved in innate immune response.
Y105C5A.1270	49.1072	5.61786	5.11871e-15	8.83443e-13	up	.	.	.	N.A.
str-143	78.9234	6.30238	5.18189e-15	8.88578e-13	up	GO:0006935|chemotaxis;GO:0007608|sensory perception of smell;	GO:0060170|ciliary membrane;GO:0016021|integral component of membrane;	.	str-143 is predicted to encode a protein with the following domain: 7TM GPCR, serpentine receptor class r (Str).
B0507.9	30.8243	4.94599	6.48355e-15	1.09762e-12	up	.	.	.	B0507.9 is enriched in the OLL and the PVD based on microarray, tiling, and array studies.
F15H10.9	306.729	8.26082	9.52517e-15	1.60234e-12	up	.	.	.	N.A.
C15A11.4	18.0853	4.17675	1.02645e-14	1.71586e-12	up	.	.	.	C15A11.4 is predicted to encode a protein with the following domain: Transmembrane protein TauE-like.
ZK105.1	10.0217	3.32505	1.21169e-14	2.01284e-12	up	.	GO:0005576|extracellular region;	.	ZK105.1 is predicted to encode a protein with the following domains: Domain of unknown function DUF19 and Uncharacterised protein family UPF0376.
F26D11.13	34.4344	5.10578	1.2631e-14	2.08521e-12	up	.	.	.	N.A.
phf-33	70.3945	6.13739	1.28111e-14	2.10188e-12	up	.	.	.	phf-33 is predicted to have metal ion binding activity.
his-18	14.237	3.83157	1.50168e-14	2.44865e-12	up	GO:0006334|nucleosome assembly;	GO:0000786|nucleosome;GO:0005634|nucleus;	GO:0003677|DNA binding;	his-18 is predicted to have DNA binding activity and protein heterodimerization activity.
C06E4.8	12.6055	3.65598	1.54511e-14	2.50411e-12	up	.	.	.	C06E4.8 is enriched in the Z1.p and the Z4.a based on tiling, array, and RNA-seq studies.
F19B10.13	31.5178	4.9781	1.6144e-14	2.60055e-12	up	.	.	.	F19B10.13 is enriched in the AFD based on RNA-seq studies.
C04B4.2	84.2493	6.39659	1.6383e-14	2.62316e-12	up	.	.	.	C04B4.2 is expressed in the head, the intestine, and the nervous system.
math-6	Inf	Inf	1.84972e-14	2.94394e-12	up	GO:0016567|protein ubiquitination;	.	.	math-6 is predicted to encode a protein with the following domains: MATH/TRAF domain and TRAF-like.
F49F1.7	15.6756	3.97044	2.17997e-14	3.44889e-12	up	.	.	.	F49F1.7 is predicted to encode a protein with the following domain: ShKT domain.
Y49G5A.1	9.49196	3.24671	2.26856e-14	3.54683e-12	up	.	GO:0005576|extracellular region;	GO:0004867|serine-type endopeptidase inhibitor activity;	Y49G5A.1 is predicted to have serine-type endopeptidase inhibitor activity.
npp-26	45.2397	5.49952	3.84001e-14	5.93393e-12	up	.	.	.	npp-26 is enriched in the AVA and the NSM based on tiling and array studies.
fbxa-161	27.0507	4.75759	4.13033e-14	6.34567e-12	up	.	.	.	N.A.
vit-3	38.436	5.26439	5.67301e-14	8.56721e-12	up	.	GO:0005576|extracellular region;	GO:0005319|lipid transporter activity;GO:0045735|nutrient reservoir activity;	vit-3 is predicted to have lipid transporter activity and nutrient reservoir activity; is expressed in the intestine.
K10G4.4	208.647	7.70492	6.52313e-14	9.76437e-12	up	.	.	.	N.A.
B0244.5	16.2109	4.01889	7.09155e-14	1.04715e-11	up	.	GO:0016021|integral component of membrane;GO:0005886|plasma membrane;	GO:0004930|G-protein coupled receptor activity;	B0244.5 is predicted to have G-protein coupled receptor activity.
F15H10.6	235.448	7.87926	8.21307e-14	1.17997e-11	up	.	.	.	N.A.
F22E5.7	74.7763	6.22451	8.64864e-14	1.23587e-11	up	.	.	.	F22E5.7 is predicted to encode a protein with the following domain: Protein of unknown function DUF870, Caenorhabditis species.
F23B2.10	21.6019	4.43309	8.97522e-14	1.2689e-11	up	.	.	.	F23B2.10 is predicted to encode a protein with the following domain: Zinc finger, RING-type.
fbxa-170	54.0067	5.75507	9.61109e-14	1.34449e-11	up	.	.	.	fbxa-170 is predicted to encode a protein with the following domains: F-box domain and Domain of unknown function DUF38, Caenorhabditis species.
his-2	19.7947	4.30704	1.09262e-13	1.52045e-11	up	.	GO:0000786|nucleosome;GO:0005634|nucleus;	GO:0003677|DNA binding;	his-2 is predicted to have DNA binding activity and protein heterodimerization activity; is expressed in the reproductive system.
clec-59	Inf	Inf	1.15024e-13	1.5923e-11	up	.	GO:0005576|extracellular region;	GO:0030246|carbohydrate binding;	clec-59 is predicted to have carbohydrate binding activity.
R05C11.2	230.497	7.84861	1.21889e-13	1.67859e-11	up	.	.	.	R05C11.2 is enriched in the AVA based on tiling and array studies; is predicted to encode a protein with the following domains: F-box domain and Domain of unknown function DUF38, Caenorhabditis species.
ins-4	10.4384	3.38382	1.70616e-13	2.33753e-11	up	.	GO:0005576|extracellular region;	.	ins-4 is predicted to have hormone activity; is involved in dauer larval development, negative regulation of dauer entry, and regulation of synaptic growth at neuromuscular junction; is expressed in several tissues, including the alimentary system, the coelomocyte, the head, the nervous system, and the reproductive system.
ddn-1	153.704	7.26401	2.25976e-13	3.0644e-11	up	.	.	.	ddn-1 is enriched in the SAB and the cephalic sheath cell based on tiling, array, RNA-seq, and microarray studies.
math-34	25.0009	4.64391	2.31032e-13	3.11705e-11	up	.	.	.	math-34 is predicted to encode a protein with the following domains: MATH/TRAF domain and TRAF-like.
C17H1.2	Inf	Inf	2.80607e-13	3.76679e-11	up	.	.	.	N.A.
C54D10.12	15.033	3.91007	2.87336e-13	3.83775e-11	up	.	.	.	N.A.
his-6	15.7721	3.97931	2.90909e-13	3.86603e-11	up	.	GO:0000786|nucleosome;GO:0005634|nucleus;	GO:0003677|DNA binding;	his-6 is predicted to have DNA binding activity and protein heterodimerization activity.
lips-11	21.8238	4.44783	3.06649e-13	4.05494e-11	up	.	.	.	lips-11 is predicted to have hydrolase activity.
C53A5.11	95.6281	6.57936	3.66045e-13	4.79267e-11	up	.	GO:0015629|actin cytoskeleton;GO:0005737|cytoplasm;	GO:0003779|actin binding;	C53A5.11 is predicted to encode a protein with the following domains: Kelch repeat type 1, Galactose oxidase/kelch, beta-propeller, and Kelch-type beta propeller.
F26G1.3	63.8792	5.99727	3.95621e-13	5.15451e-11	up	.	.	.	F26G1.3 is predicted to encode a protein with the following domains: Transthyretin-like and Transthyretin-like superfamily.
Y68A4A.12	70.0754	6.13084	4.1625e-13	5.37064e-11	up	.	.	.	N.A.
lmd-4	22.2213	4.47387	4.15271e-13	5.37064e-11	up	GO:0006915|apoptotic process;GO:0006032|chitin catabolic process;GO:0002376|immune system process;GO:0000272|polysaccharide catabolic process;GO:0090197|positive regulation of chemokine secretion;GO:0002532|production of molecular mediator involved in inflammatory response;	GO:0005737|cytoplasm;GO:0005576|extracellular region;GO:0005615|extracellular space;	GO:0008061|chitin binding;GO:0004568|chitinase activity;GO:0019900|kinase binding;	lmd-4 is predicted to have chitin binding activity and hydrolase activity, acting on glycosyl bonds.
F28F8.7	7.55234	2.91692	4.18707e-13	5.37624e-11	up	.	.	.	F28F8.7 is enriched in the AVA based on tiling, array, and RNA-seq studies; is predicted to encode a protein with the following domain: ELM2 domain.
ttr-50	32.3857	5.01729	6.54743e-13	8.32652e-11	up	.	GO:0005615|extracellular space;	.	ttr-50 is predicted to encode a protein with the following domains: Transthyretin-like and Transthyretin-like superfamily.
F16G10.9	32.1718	5.00773	6.66554e-13	8.43635e-11	up	.	.	.	F16G10.9 is predicted to encode a protein with the following domain: TRA-1 regulated.
Y2H9A.6	65.248	6.02786	7.26947e-13	9.15712e-11	up	.	.	.	N.A.
math-10	11.6029	3.53641	1.10451e-12	1.36544e-10	up	GO:0016567|protein ubiquitination;	.	.	math-10 is predicted to encode a protein with the following domains: MATH/TRAF domain and TRAF-like.
R09F10.1	8.58449	3.10173	1.15568e-12	1.42208e-10	up	GO:0007586|digestion;	.	GO:0008234|cysteine-type peptidase activity;	R09F10.1 is predicted to have cysteine-type peptidase activity.
Y105C5A.25	10.0104	3.32343	1.17339e-12	1.43722e-10	up	.	.	.	N.A.
C36C5.5	6.61196	2.72508	1.20296e-12	1.46668e-10	up	.	GO:0016021|integral component of membrane;	.	C36C5.5 is enriched in the OLL and the PVD based on tiling, array, and RNA-seq studies; is predicted to encode a protein with the following domains: Domain of unknown function DUF19 and Uncharacterised protein family UPF0376.
T05A8.1	Inf	Inf	1.50864e-12	1.82264e-10	up	.	.	.	N.A.
F19B10.4	22.2656	4.47675	1.83065e-12	2.20167e-10	up	.	.	.	F19B10.4 is enriched in the AVA and the PLM based on tiling, array, and RNA-seq studies.
F26F2.13	Inf	Inf	1.90072e-12	2.27564e-10	up	.	.	.	N.A.
F13A2.1	Inf	Inf	2.10543e-12	2.50943e-10	up	.	.	.	N.A.
his-62	9.73093	3.28258	2.35109e-12	2.77732e-10	up	GO:0006334|nucleosome assembly;	GO:0005811|lipid particle;GO:0000788|nuclear nucleosome;	GO:0003677|DNA binding;	his-62 is predicted to have DNA binding activity and protein heterodimerization activity.
T24A6.7	24.1554	4.59427	3.26117e-12	3.80169e-10	up	.	.	.	T24A6.7 is predicted to encode a protein with the following domains: NADAR and YbiA-like superfamily.
W03G1.8	57.3323	5.84128	3.66068e-12	4.19384e-10	up	.	.	.	N.A.
Y82E9BL.18	20.166	4.33385	4.19677e-12	4.72652e-10	up	.	.	.	Y82E9BL.18 is predicted to encode a protein with the following domains: F-box domain and Domain of unknown function DUF38, Caenorhabditis species.
Y105C5A.1269	173.538	7.43911	4.24066e-12	4.7558e-10	up	.	.	.	N.A.
meg-2	23.6379	4.56303	6.6477e-12	7.30121e-10	up	.	.	.	meg-2 is involved in P granule disassembly; localizes to the P granule; is expressed in the germ line.
ZK1037.6	14.0159	3.80899	7.28813e-12	7.97165e-10	up	.	.	.	ZK1037.6 is predicted to encode a protein with the following domain: CUB-like domain.
F16G10.11	94.9988	6.56984	8.05576e-12	8.73935e-10	up	.	.	.	F16G10.11 is predicted to encode a protein with the following domain: TRA-1 regulated.
F40H7.12	Inf	Inf	8.3547e-12	8.99027e-10	up	.	.	.	F40H7.12 is enriched in the AFD, the PLM, the Z1.p, the Z4.a, and the male based on tiling, array, and RNA-seq studies; is predicted to encode a protein with the following domain: Actin-crosslinking.
clec-75	8.29356	3.05199	8.90782e-12	9.54681e-10	up	.	GO:0005576|extracellular region;	GO:0030246|carbohydrate binding;GO:0046872|metal ion binding;	clec-75 is predicted to encode a protein with the following domains: C-type lectin-like, C-type lectin-like/link domain superfamily, and C-type lectin fold.
his-60	9.12679	3.19011	9.17699e-12	9.79579e-10	up	GO:0006334|nucleosome assembly;	GO:0000786|nucleosome;GO:0005634|nucleus;	GO:0003677|DNA binding;	his-60 is predicted to have DNA binding activity and protein heterodimerization activity.
sri-16	45.6584	5.51281	1.03777e-11	1.09892e-09	up	.	.	.	sri-16 is predicted to encode a protein with the following domain: 7TM GPCR, serpentine chemoreceptor class i (Sri).
C17A2.4	84.7541	6.40521	1.07463e-11	1.13343e-09	up	.	GO:0016020|membrane;	GO:0008107|galactoside 2-alpha-L-fucosyltransferase activity;	C17A2.4 is predicted to have galactoside 2-alpha-L-fucosyltransferase activity.
T28A11.4	46.4572	5.53783	1.22417e-11	1.27597e-09	up	.	.	.	N.A.
rrf-2	6.00276	2.58563	1.26154e-11	1.30979e-09	up	GO:0031047|gene silencing by RNA;	.	GO:0003723|RNA binding;GO:0003968|RNA-directed RNA polymerase activity;	rrf-2 is predicted to have RNA-directed 5'-3' RNA polymerase activity.
rnh-1.3	11.1868	3.48373	1.38628e-11	1.42263e-09	up	GO:0006401|RNA catabolic process;	GO:0005737|cytoplasm;	GO:0000287|magnesium ion binding;GO:0003676|nucleic acid binding;GO:0004523|RNA-DNA hybrid ribonuclease activity;	rnh-1.3 is predicted to have RNA-DNA hybrid ribonuclease activity and nucleic acid binding activity.
his-61	15.2889	3.93441	1.5729e-11	1.60793e-09	up	GO:0006281|DNA repair;GO:0006355|regulation of transcription, DNA-templated;	GO:0000786|nucleosome;GO:0005634|nucleus;	GO:0003677|DNA binding;	his-61 is predicted to have DNA binding activity and protein heterodimerization activity; is expressed in the intestine and the nervous system.
Y48G1C.1	6.11369	2.61204	1.71468e-11	1.74615e-09	up	.	.	.	N.A.
trpl-5	61.4866	5.9422	1.7541e-11	1.77947e-09	up	.	.	.	N.A.
F59H6.2	12.1277	3.60024	1.92862e-11	1.94169e-09	up	.	.	.	F59H6.2 is enriched in the NSM based on RNA-seq studies.
R03D7.3	11.4156	3.51294	2.76213e-11	2.74961e-09	up	GO:0015074|DNA integration;	.	GO:0004190|aspartic-type endopeptidase activity;GO:0004519|endonuclease activity;GO:0003676|nucleic acid binding;GO:0003964|RNA-directed DNA polymerase activity;	N.A.
numr-1	16.7955	4.07	3.03058e-11	2.98332e-09	up	.	.	.	numr-1 is expressed in several tissues, including the alimentary system, the muscle cell, and the nervous system; is predicted to encode a protein with the following domain: Uncharacterized strongylid L4 protein.
T08E11.8	13.1695	3.71913	3.30321e-11	3.21597e-09	up	.	.	.	T08E11.8 is predicted to encode a protein with the following domain: Domain of unknown function DUF38, Caenorhabditis species.
skr-12	Inf	Inf	3.85244e-11	3.72342e-09	up	GO:0010458|exit from mitosis;GO:0000082|G1/S transition of mitotic cell cycle;GO:0000086|G2/M transition of mitotic cell cycle;GO:0051382|kinetochore assembly;GO:0000281|mitotic cytokinesis;GO:0045841|negative regulation of mitotic metaphase/anaphase transition;GO:0006998|nuclear envelope organization;GO:0045116|protein neddylation;GO:0042787|protein ubiquitination involved in ubiquitin-dependent…	GO:0031518|CBF3 complex;GO:0005829|cytosol;GO:0043224|nuclear SCF ubiquitin ligase complex;GO:0043291|RAVE complex;GO:0017117|single-stranded DNA-dependent ATP-dependent DNA helicase complex;	GO:0003688|DNA replication origin binding;GO:0061630|ubiquitin protein ligase activity;	skr-12 is predicted to have ligase activity.
T24E12.5	6.28677	2.65232	4.06813e-11	3.91764e-09	up	.	.	.	T24E12.5 is enriched in the PVD based on microarray, tiling, array, and RNA-seq studies.
M151.7	43.6322	5.44732	4.21506e-11	4.04448e-09	up	.	.	.	M151.7 is enriched in the NSM based on tiling, array, and RNA-seq studies.
T22B7.7	29.5481	4.88499	4.74704e-11	4.53855e-09	up	GO:0006637|acyl-CoA metabolic process;	GO:0005739|mitochondrion;	GO:0003986|acetyl-CoA hydrolase activity;GO:0052689|carboxylic ester hydrolase activity;	T22B7.7 is an ortholog of human ACOT9 (acyl-CoA thioesterase 9); is predicted to encode a protein with the following domain: HotDog domain superfamily.
pgp-7	41.2311	5.36566	4.90378e-11	4.65492e-09	up	GO:0050829|defense response to Gram-negative bacterium;GO:0045087|innate immune response;GO:0010038|response to metal ion;GO:0055085|transmembrane transport;	GO:0016324|apical plasma membrane;GO:0016021|integral component of membrane;	GO:0005524|ATP binding;GO:0042626|ATPase activity, coupled to transmembrane movement of substances;GO:0008559|xenobiotic-transporting ATPase activity;	pgp-7 is predicted to have ATP binding activity and ATPase activity, coupled to transmembrane movement of substances; is involved in stress response to cadmium ion; is expressed in the intestine and the tail.
ZK177.9	Inf	Inf	5.09077e-11	4.81521e-09	up	.	.	.	N.A.
meg-4	14.2957	3.83751	5.21012e-11	4.89328e-09	up	.	.	.	meg-4 is involved in P granule assembly, germ cell proliferation, and organelle localization; localizes to the P granule; is expressed in the pharynx.
Y60C6A.1	43.1024	5.4297	5.8454e-11	5.4514e-09	up	.	.	.	Y60C6A.1 is predicted to encode a protein with the following domain: Domain of unknown function CX.
srh-123	Inf	Inf	7.82897e-11	7.25039e-09	up	.	GO:0016021|integral component of membrane;	.	srh-123 is predicted to encode a protein with the following domain: 7TM GPCR, serpentine receptor class h (Srh).
duox-2	37.8745	5.24315	8.20886e-11	7.57581e-09	up	GO:0040002|collagen and cuticulin-based cuticle development;GO:0042338|cuticle development involved in collagen and cuticulin-based cuticle molting cycle;GO:0042744|hydrogen peroxide catabolic process;GO:0002119|nematode larval development;GO:0055114|oxidation-reduction process;GO:0018149|peptide cross-linking;GO:0040032|post-embryonic body morphogenesis;GO:0006979|response to oxidative stress;	GO:0016021|integral component of membrane;	GO:0005509|calcium ion binding;GO:0020037|heme binding;GO:0016174|NAD(P)H oxidase activity;GO:0004601|peroxidase activity;	duox-2 is an ortholog of human DUOX1 (dual oxidase 1) and DUOX2 (dual oxidase 2); is predicted to have NAD(P)H oxidase activity, heme binding activity, and peroxidase activity; is involved in cuticle development involved in collagen and cuticulin-based cuticle molting cycle and post-embryonic body morphogenesis; human orthologs of this gene are implicated in chronic granulomatous disease.
F47B8.10	13.2046	3.72297	8.24756e-11	7.58519e-09	up	GO:0008643|carbohydrate transport;GO:0055085|transmembrane transport;	GO:0016021|integral component of membrane;GO:0005886|plasma membrane;	GO:0005215|transporter activity;	F47B8.10 is predicted to have transmembrane transporter activity; human orthologs of this gene are implicated in glycogen storage disease I.
Y53G8AL.1	7.50411	2.90768	8.48222e-11	7.7741e-09	up	.	.	.	Y53G8AL.1 is enriched in the AFD and the SAB based on RNA-seq and microarray studies; is predicted to encode a protein with the following domains: Forkhead-associated (FHA) domain, SMAD/FHA domain superfamily, and YscD, cytoplasmic domain.
C25A11.10	10.9694	3.45542	8.95053e-11	8.12232e-09	up	.	.	.	C25A11.10 is enriched in the SAB based on RNA-seq and microarray studies.
Y105C5A.13	54.1349	5.75849	9.8183e-11	8.87621e-09	up	.	.	.	N.A.
ugt-15	16.6884	4.06077	1.00643e-10	9.06781e-09	up	GO:0009813|flavonoid biosynthetic process;GO:0052696|flavonoid glucuronidation;	GO:0016021|integral component of membrane;GO:0043231|intracellular membrane-bounded organelle;	GO:0015020|glucuronosyltransferase activity;	ugt-15 is predicted to have glucuronosyltransferase activity.
B0462.5	7.42967	2.8933	1.08094e-10	9.6735e-09	up	.	.	.	N.A.
C37E2.3	146.601	7.19575	1.20505e-10	1.06409e-08	up	.	GO:0016021|integral component of membrane;	.	C37E2.3 is an ortholog of human ADTRP; human ADTRP exhibits hydrolase activity.
F08G2.5	16.2021	4.01811	1.29492e-10	1.13966e-08	up	.	.	.	F08G2.5 is involved in innate immune response.
F57B9.3	8.03722	3.0067	1.48579e-10	1.30332e-08	up	GO:0010468|regulation of gene expression;GO:0010501|RNA secondary structure unwinding;GO:0006413|translational initiation;	.	GO:0005524|ATP binding;GO:0004004|ATP-dependent RNA helicase activity;GO:0003743|translation initiation factor activity;	F57B9.3 is an ortholog of human EIF4A1 (eukaryotic translation initiation factor 4A1) and EIF4A2 (eukaryotic translation initiation factor 4A2); is predicted to have ATP binding activity, helicase activity, and nucleic acid binding activity; is involved in negative regulation of transcription by RNA polymerase II and translation.
B0281.3	5.99361	2.58343	1.8322e-10	1.58625e-08	up	GO:0045087|innate immune response;GO:0043124|negative regulation of I-kappaB kinase/NF-kappaB signaling;GO:0046597|negative regulation of viral entry into host cell;	GO:0005783|endoplasmic reticulum;GO:0005789|endoplasmic reticulum membrane;GO:0016021|integral component of membrane;	GO:0061630|ubiquitin protein ligase activity;GO:0008270|zinc ion binding;	B0281.3 is predicted to have zinc ion binding activity.
ZK262.8	52.6079	5.71721	1.85326e-10	1.59928e-08	up	.	.	.	N.A.
nhr-214	26.5046	4.72817	1.93731e-10	1.6664e-08	up	GO:0006351|transcription, DNA-templated;	GO:0005634|nucleus;	GO:0043565|sequence-specific DNA binding;GO:0003700|transcription factor activity, sequence-specific DNA binding;GO:0003707|steroid hormone receptor activity;GO:0008270|zinc ion binding;	nhr-214 is predicted to have DNA-binding activity transcription factor activity, sequence-specific DNA binding activity, and zinc ion binding activity; is expressed in head neurons.
ZK262.9	155.766	7.28323	2.04278e-10	1.74582e-08	up	.	.	.	ZK262.9 is enriched in the NSM based on tiling and array studies.
cyp-33C1	53.6873	5.74651	2.08825e-10	1.77328e-08	up	.	GO:0005789|endoplasmic reticulum membrane;	GO:0070330|aromatase activity;GO:0020037|heme binding;GO:0005506|iron ion binding;	cyp-33C1 is an ortholog of human CYP2J2 (cytochrome P450 family 2 subfamily J member 2), CYP2R1 (cytochrome P450 family 2 subfamily R member 1), and CYP2U1 (cytochrome P450 family 2 subfamily U member 1); is predicted to have heme binding activity, iron ion binding activity, and oxidoreductase activity; human orthologs of this gene are implicated in hereditary spastic paraplegia 56, lung cancer, …
M01G12.7	38.6005	5.27055	2.16418e-10	1.82609e-08	up	.	.	.	M01G12.7 is predicted to encode a protein with the following domain: RAI1-like family.
Y19D10B.4	Inf	Inf	2.1605e-10	1.82609e-08	up	.	.	.	N.A.
K05C4.9	6.51335	2.7034	2.20517e-10	1.85478e-08	up	GO:0016567|protein ubiquitination;GO:0031146|SCF-dependent proteasomal ubiquitin-dependent protein catabolic process;	GO:0005737|cytoplasm;GO:0016021|integral component of membrane;GO:0019005|SCF ubiquitin ligase complex;	.	K05C4.9 is enriched in the AVA and the SAB based on tiling, array, and microarray studies; is predicted to encode a protein with the following domain: Leucine-rich repeat domain superfamily.
dpy-14	16.8128	4.07149	2.29553e-10	1.92469e-08	up	.	GO:0005581|collagen trimer;	GO:0042302|structural constituent of cuticle;	dpy-14 is predicted to be a structural constituent of cuticle; is expressed in the epithelial system, the head, the nervous system, and the sensillum.
R09H3.3	72.3126	6.17617	2.99067e-10	2.49182e-08	up	.	.	.	R09H3.3 is enriched in the NSM and the SAB based on tiling, array, and microarray studies.
sek-5	Inf	Inf	3.09365e-10	2.56957e-08	up	GO:0000187|activation of MAPK activity;GO:0006915|apoptotic process;GO:0060048|cardiac muscle contraction;GO:0072709|cellular response to sorbitol;GO:0000165|MAPK cascade;GO:0022602|ovulation cycle process;GO:0043065|positive regulation of apoptotic process;GO:0051770|positive regulation of nitric-oxide synthase biosynthetic process;GO:0032308|positive regulation of prostaglandin secretion;GO:000…	GO:0005737|cytoplasm;GO:0005856|cytoskeleton;GO:0005829|cytosol;GO:0005634|nucleus;	GO:0005524|ATP binding;GO:0004708|MAP kinase kinase activity;GO:0019901|protein kinase binding;GO:0004674|protein serine/threonine kinase activity;GO:0004713|protein tyrosine kinase activity;	sek-5 is predicted to have ATP binding activity and protein kinase activity.
F36H5.10	Inf	Inf	3.10787e-10	2.57334e-08	up	.	.	.	N.A.
F31B9.3	13.862	3.79307	3.44105e-10	2.82283e-08	up	.	.	.	N.A.
srbc-61	Inf	Inf	3.83709e-10	3.12691e-08	up	.	.	.	srbc-61 is predicted to encode a protein with the following domain: 7TM GPCR, serpentine receptor class bc (Srbc).
B0507.17	68.4434	6.09684	3.84702e-10	3.12691e-08	up	.	.	.	N.A.
col-113	5.15417	2.36574	4.92186e-10	3.91444e-08	up	.	GO:0005581|collagen trimer;	GO:0042302|structural constituent of cuticle;	col-113 is predicted to be a structural constituent of cuticle.
C38D9.2	122.119	6.93215	5.42435e-10	4.2574e-08	up	.	.	.	C38D9.2 is expressed in the intestinal cell.
his-7	21.1432	4.40212	5.50176e-10	4.30092e-08	up	GO:0006281|DNA repair;GO:0006355|regulation of transcription, DNA-templated;	GO:0000786|nucleosome;GO:0005634|nucleus;	GO:0003677|DNA binding;	his-7 is predicted to have DNA binding activity and protein heterodimerization activity.
sra-21	Inf	Inf	5.7465e-10	4.47907e-08	up	GO:0007606|sensory perception of chemical stimulus;	GO:0016021|integral component of membrane;	GO:0004930|G-protein coupled receptor activity;	sra-21 is predicted to have G-protein coupled receptor activity; is expressed in the nervous system.
K02E7.10	9.66968	3.27347	6.79409e-10	5.24942e-08	up	.	.	GO:0008234|cysteine-type peptidase activity;	K02E7.10 is predicted to have cysteine-type peptidase activity.
cya-2	17.6737	4.14353	7.06965e-10	5.4465e-08	up	GO:0051301|cell division;GO:0007067|mitotic nuclear division;	GO:0005634|nucleus;	.	cya-2 is predicted to encode a protein with the following domains: Cyclin, N-terminal, Cyclin-like, Cyclin-like superfamily, and Cyclin.
D2063.1	6.13447	2.61694	7.15173e-10	5.49381e-08	up	.	.	GO:0004022|alcohol dehydrogenase (NAD) activity;GO:0008270|zinc ion binding;	D2063.1 is predicted to have metal ion binding activity and oxidoreductase activity; localizes to the striated muscle dense body.
C24H12.2	19.8209	4.30895	8.98744e-10	6.81e-08	up	.	.	.	C24H12.2 is enriched in the nervous system and the pharynx based on tiling, array, RNA-seq, and microarray studies; is predicted to encode a protein with the following domain: Donson.
his-1	19.7491	4.30372	8.99322e-10	6.81e-08	up	GO:0006334|nucleosome assembly;	GO:0000786|nucleosome;GO:0005634|nucleus;	GO:0003677|DNA binding;	his-1 is an ortholog of human HIST1H4B (histone cluster 1 H4 b) and HIST2H4B (histone cluster 2 H4 b); is predicted to have DNA binding activity and protein heterodimerization activity.
C04E12.2	5.27183	2.3983	9.26578e-10	6.97663e-08	up	.	GO:0016021|integral component of membrane;	.	C04E12.2 is predicted to encode a protein with the following domains: Domain of unknown function DUF19 and Uncharacterised protein family UPF0376.
Y43F8A.5	6.30864	2.65733	9.385e-10	7.04643e-08	up	.	.	.	Y43F8A.5 is an ortholog of human SLC46A1 and SLC46A3 (solute carrier family 46 member 3); is predicted to encode a protein with the following domain: MFS transporter superfamily.
fbxa-86	Inf	Inf	9.73319e-10	7.26681e-08	up	.	.	.	fbxa-86 is predicted to encode a protein with the following domains: F-box domain, Domain of unknown function DUF38, Caenorhabditis species, and Leucine-rich repeat domain superfamily.
F54F7.6	163.958	7.35718	9.83247e-10	7.32037e-08	up	.	.	.	F54F7.6 is enriched in the BAG and the SAB based on tiling, array, RNA-seq, and microarray studies.
H11L12.1	10.0193	3.32471	1.04454e-09	7.71193e-08	up	.	.	.	H11L12.1 is enriched in the SAB based on tiling, array, RNA-seq, and microarray studies.
vap-2	12.1094	3.59806	1.06146e-09	7.81503e-08	up	.	GO:0005576|extracellular region;	.	vap-2 is predicted to encode a protein with the following domains: Cysteine-rich secretory protein, allergen V5/Tpx-1-related, Ves allergen, CAP domain, and CAP superfamily.
B0348.2	9.65793	3.27171	1.06439e-09	7.81503e-08	up	.	.	.	B0348.2 is enriched in the AVA, the AVD, the AVE, the PVC, and the RIM based on tiling, array, RNA-seq, and microarray studies; is predicted to encode a protein with the following domains: LPS-induced tumour necrosis factor alpha factor and LITAF domain containing protein.
pks-1	5.34782	2.41895	1.18107e-09	8.6241e-08	up	GO:0071766|Actinobacterium-type cell wall biogenesis;GO:0071770|DIM/DIP cell wall layer assembly;GO:0006633|fatty acid biosynthetic process;GO:0097041|phenolic phthiocerol biosynthetic process;GO:0097040|phthiocerol biosynthetic process;	GO:0005829|cytosol;GO:0005886|plasma membrane;GO:0034081|polyketide synthase complex;	GO:0004315|3-oxoacyl-[acyl-carrier-protein] synthase activity;GO:0016491|oxidoreductase activity;GO:0031177|phosphopantetheine binding;GO:0008270|zinc ion binding;	pks-1 is predicted to have hydrolase activity, acting on ester bonds, phosphopantetheine binding activity, and transferase activity; is expressed in the CANL and the CANR.
ZC196.4	9.99838	3.32169	1.23935e-09	9.00015e-08	up	.	.	.	ZC196.4 is predicted to encode a protein with the following domain: Protein of unknown function DUF713.
his-68	6.45026	2.68936	1.34123e-09	9.66087e-08	up	GO:0006281|DNA repair;GO:0006355|regulation of transcription, DNA-templated;	GO:0000786|nucleosome;GO:0005634|nucleus;	GO:0003677|DNA binding;	his-68 is predicted to have DNA binding activity and protein heterodimerization activity.
clec-19	Inf	Inf	1.38143e-09	9.89675e-08	up	GO:0071346|cellular response to interferon-gamma;GO:0071353|cellular response to interleukin-4;GO:0071222|cellular response to lipopolysaccharide;GO:0006898|receptor-mediated endocytosis;GO:0007165|signal transduction;	GO:0009986|cell surface;GO:0010008|endosome membrane;GO:0016021|integral component of membrane;GO:0005886|plasma membrane;	GO:0005537|mannose binding;GO:0004872|receptor activity;GO:0004888|transmembrane signaling receptor activity;	clec-19 is predicted to have carbohydrate binding activity.
C17A2.7	68.0649	6.08884	1.48137e-09	1.05843e-07	up	.	.	.	C17A2.7 is predicted to encode a protein with the following domain: Methyltransferase FkbM.
F46B3.1	127.788	6.99761	1.57113e-09	1.11062e-07	up	.	.	.	F46B3.1 is enriched in the NSM based on tiling and array studies; is predicted to encode a protein with the following domain: ShKT domain.
abu-4	32.4622	5.02069	1.69275e-09	1.19341e-07	up	.	.	.	abu-4 is involved in endoplasmic reticulum unfolded protein response.
K08F9.3	9.20074	3.20175	1.7609e-09	1.23818e-07	up	.	.	.	K08F9.3 is enriched in the ALM and the PLM based on microarray and RNA-seq studies; is predicted to encode a protein with the following domain: Glycoside hydrolase superfamily.
W06D11.1	8.75601	3.13027	1.78355e-09	1.2432e-07	up	.	.	.	W06D11.1 is enriched in the BAG based on tiling, array, and RNA-seq studies.
T28A11.19	11.6819	3.5462	1.88733e-09	1.30975e-07	up	.	GO:0016021|integral component of membrane;	.	T28A11.19 is enriched in the OLL and the PVD based on tiling, array, and RNA-seq studies; is predicted to encode a protein with the following domains: Domain of unknown function DUF19 and Uncharacterised protein family UPF0376.
F55G11.4	5.0427	2.3342	1.925e-09	1.33241e-07	up	.	.	.	F55G11.4 is involved in defense response to Gram-negative bacterium; is expressed in the intestine.
C30E1.6	34.4013	5.10439	1.95332e-09	1.3485e-07	up	GO:0033227|dsRNA transport;	GO:0016021|integral component of membrane;	GO:0051033|RNA transmembrane transporter activity;	N.A.
cpt-3	7.64488	2.93449	2.51559e-09	1.70819e-07	up	GO:0006853|carnitine shuttle;GO:0044255|cellular lipid metabolic process;GO:0006635|fatty acid beta-oxidation;GO:0044281|small molecule metabolic process;	GO:0016021|integral component of membrane;GO:0005741|mitochondrial outer membrane;GO:0005739|mitochondrion;	GO:0004095|carnitine O-palmitoyltransferase activity;	cpt-3 is predicted to have transferase activity, transferring acyl groups.
lys-7	18.7334	4.22754	2.6533e-09	1.78122e-07	up	GO:0005975|carbohydrate metabolic process;GO:0016998|cell wall macromolecule catabolic process;GO:0019835|cytolysis;GO:0042742|defense response to bacterium;GO:0009253|peptidoglycan catabolic process;	GO:0005576|extracellular region;	GO:0003796|lysozyme activity;	lys-7 is involved in several processes, including defense response to bacterium, defense response to other organism, and innate immune response; is expressed in head neurons, the intestine, and the rectal gland cell.
clec-203	Inf	Inf	2.65384e-09	1.78122e-07	up	.	.	.	clec-203 is predicted to have carbohydrate binding activity.
C03G6.5	4.73911	2.24461	3.21208e-09	2.14507e-07	up	.	GO:0005576|extracellular region;	.	C03G6.5 is enriched in the OLL and the PVD based on tiling, array, and RNA-seq studies; is predicted to encode a protein with the following domains: Domain of unknown function DUF19 and Uncharacterised protein family UPF0376.
pgp-8	49.9851	5.64343	3.81446e-09	2.50332e-07	up	GO:0050829|defense response to Gram-negative bacterium;GO:0045087|innate immune response;GO:0010038|response to metal ion;GO:0055085|transmembrane transport;	GO:0016324|apical plasma membrane;GO:0016021|integral component of membrane;	GO:0005524|ATP binding;GO:0042626|ATPase activity, coupled to transmembrane movement of substances;GO:0008559|xenobiotic-transporting ATPase activity;	pgp-8 is predicted to have ATP binding activity and ATPase activity, coupled to transmembrane movement of substances; is expressed in head neurons.
C14C6.5	4.85498	2.27947	4.18848e-09	2.73527e-07	up	.	.	.	C14C6.5 is involved in innate immune response.
F15H10.12	Inf	Inf	4.59517e-09	2.98619e-07	up	.	.	.	N.A.
Y9C9A.1	8.38436	3.0677	5.40715e-09	3.48827e-07	up	.	GO:0070062|extracellular exosome;	.	Y9C9A.1 is an ortholog of human VMO1; is predicted to encode a protein with the following domains: Vitelline membrane outer layer protein I (VOMI) and Vitelline membrane outer layer protein I (VOMI) superfamily.
pals-38	49.3544	5.62511	5.57715e-09	3.58055e-07	up	.	.	.	pals-38 is enriched in the SAB based on tiling, array, RNA-seq, and microarray studies; is predicted to encode a protein with the following domain: Amyotrophic lateral sclerosis 2 chromosomal region candidate gene 12 protein.
lys-10	129.163	7.01305	5.74492e-09	3.67779e-07	up	GO:0005975|carbohydrate metabolic process;GO:0016998|cell wall macromolecule catabolic process;GO:0019835|cytolysis;GO:0042742|defense response to bacterium;GO:0009253|peptidoglycan catabolic process;	GO:0005576|extracellular region;	GO:0003796|lysozyme activity;	lys-10 is predicted to encode a protein with the following domain: Glycoside hydrolase superfamily.
F25D7.5	Inf	Inf	5.75628e-09	3.67779e-07	up	.	.	.	F25D7.5 is enriched in the CEM, the IL2 neuron, and the ray neuron type B based on RNA-seq studies; is predicted to encode a protein with the following domain: C-type lectin fold.
Y39G8B.5	54.6869	5.77312	5.84804e-09	3.72165e-07	up	.	.	GO:0005524|ATP binding;GO:0004674|protein serine/threonine kinase activity;	Y39G8B.5 is predicted to have ATP binding activity and protein kinase activity.
nhr-181	8.17933	3.03198	6.03279e-09	3.81775e-07	up	GO:0006351|transcription, DNA-templated;	GO:0005634|nucleus;	GO:0043565|sequence-specific DNA binding;GO:0003700|transcription factor activity, sequence-specific DNA binding;GO:0003707|steroid hormone receptor activity;GO:0008270|zinc ion binding;	nhr-181 is predicted to have DNA-binding activity transcription factor activity, sequence-specific DNA binding activity, and zinc ion binding activity; is expressed in the intestine and the nervous system.
Y38H6C.7	29.7819	4.89637	6.06779e-09	3.82495e-07	up	.	.	.	Y38H6C.7 is enriched in the SAB based on microarray studies.
cyp-33B1	9.26206	3.21133	7.32603e-09	4.56015e-07	up	.	GO:0005789|endoplasmic reticulum membrane;	GO:0070330|aromatase activity;GO:0020037|heme binding;GO:0005506|iron ion binding;	cyp-33B1 is an ortholog of human CYP2J2 (cytochrome P450 family 2 subfamily J member 2), CYP2R1 (cytochrome P450 family 2 subfamily R member 1), and CYP2U1 (cytochrome P450 family 2 subfamily U member 1); is predicted to have heme binding activity, iron ion binding activity, and oxidoreductase activity; human orthologs of this gene are implicated in hereditary spastic paraplegia 56, lung cancer, …
srg-20	Inf	Inf	7.37072e-09	4.57725e-07	up	GO:0007606|sensory perception of chemical stimulus;	GO:0016021|integral component of membrane;	GO:0004888|transmembrane signaling receptor activity;	srg-20 is predicted to have transmembrane signaling receptor activity.
pudl-1	9.31003	3.21879	8.06991e-09	4.98814e-07	up	.	.	.	pudl-1 is expressed in head neurons and the hyp7 syncytium.
C50A2.3	5.62354	2.49148	8.50175e-09	5.24288e-07	up	.	.	.	N.A.
gadr-6	4.93858	2.3041	8.76193e-09	5.39082e-07	up	GO:0016567|protein ubiquitination;GO:0031146|SCF-dependent proteasomal ubiquitin-dependent protein catabolic process;	GO:0005737|cytoplasm;GO:0016021|integral component of membrane;GO:0019005|SCF ubiquitin ligase complex;	.	gadr-6 is enriched in the AVA, the OLL, and the PVD based on microarray, tiling, array, and RNA-seq studies; is predicted to encode a protein with the following domains: Armadillo-like helical, Armadillo-type fold, and Leucine-rich repeat domain superfamily.
C48B4.3	6.07995	2.60406	8.99319e-09	5.5076e-07	up	.	.	.	C48B4.3 is enriched in the AFD and the PLM based on tiling, array, RNA-seq, and microarray studies.
zig-4	4.84355	2.27606	9.61216e-09	5.83291e-07	up	GO:0007155|cell adhesion;GO:0008340|determination of adult lifespan;GO:0046627|negative regulation of insulin receptor signaling pathway;GO:0046628|positive regulation of insulin receptor signaling pathway;	GO:0005615|extracellular space;	GO:0005520|insulin-like growth factor binding;	zig-4 is involved in neuron development; is expressed in several tissues, including the alimentary system and the nervous system.
lys-3	4.7659	2.25275	1.05709e-08	6.37107e-07	up	GO:0005975|carbohydrate metabolic process;GO:0016998|cell wall macromolecule catabolic process;GO:0019835|cytolysis;GO:0042742|defense response to bacterium;GO:0009253|peptidoglycan catabolic process;	GO:0005576|extracellular region;	GO:0003796|lysozyme activity;	lys-3 is involved in stress response to copper ion.
sago-2	4.92471	2.30004	1.15577e-08	6.95004e-07	up	GO:0007275|multicellular organismal development;	GO:0043186|P granule;	GO:0017151|DEAD/H-box RNA helicase binding;GO:0003676|nucleic acid binding;	sago-2 is predicted to have nucleic acid binding activity.
C06E1.1	5.53729	2.46918	1.1861e-08	7.11063e-07	up	.	.	.	C06E1.1 is predicted to encode a protein with the following domain: TB2/DP1/HVA22-related protein.
B0507.3	5.16549	2.36891	1.18783e-08	7.11063e-07	up	.	.	.	B0507.3 is enriched in the ALM, the FLP, the OLL, the PLM, and the PVD based on microarray, tiling, and array studies.
col-36	Inf	Inf	1.20629e-08	7.20494e-07	up	.	GO:0005581|collagen trimer;	GO:0042302|structural constituent of cuticle;	col-36 is predicted to be a structural constituent of cuticle.
T28A11.3	15.7187	3.97441	1.21358e-08	7.23222e-07	up	.	GO:0005576|extracellular region;	.	T28A11.3 is predicted to encode a protein with the following domains: Domain of unknown function DUF19 and Uncharacterised protein family UPF0376.
fbxa-120	8.32059	3.05669	1.26827e-08	7.52439e-07	up	.	.	.	fbxa-120 is predicted to encode a protein with the following domains: F-box domain, Domain of unknown function DUF38, Caenorhabditis species, and F-box-like domain superfamily.
C30H6.12	60.8708	5.92768	1.33152e-08	7.88206e-07	up	.	.	.	N.A.
F13A2.9	58.3331	5.86624	1.35797e-08	7.98706e-07	up	.	.	.	N.A.
T08D2.3	5.31589	2.41031	1.50338e-08	8.74364e-07	up	GO:0007276|gamete generation;GO:0042127|regulation of cell proliferation;GO:0010501|RNA secondary structure unwinding;	GO:0005737|cytoplasm;GO:0043186|P granule;GO:0048471|perinuclear region of cytoplasm;	GO:0005524|ATP binding;GO:0004004|ATP-dependent RNA helicase activity;GO:0008432|JUN kinase binding;GO:0003723|RNA binding;GO:0003724|RNA helicase activity;GO:0008270|zinc ion binding;	N.A.
C44H9.4	5.04412	2.3346	1.56143e-08	9.04164e-07	up	.	.	GO:0005524|ATP binding;GO:0004386|helicase activity;	C44H9.4 is enriched in the AVA, the OLL, the PVD, and the SAB based on microarray, tiling, array, and RNA-seq studies; is predicted to encode a protein with the following domain: P-loop containing nucleoside triphosphate hydrolase.
chil-18	9.63596	3.26843	1.63631e-08	9.41376e-07	up	GO:0006915|apoptotic process;GO:0006032|chitin catabolic process;GO:0002376|immune system process;GO:0000272|polysaccharide catabolic process;GO:0090197|positive regulation of chemokine secretion;GO:0002532|production of molecular mediator involved in inflammatory response;	GO:0005737|cytoplasm;GO:0005576|extracellular region;GO:0005615|extracellular space;	GO:0008061|chitin binding;GO:0004568|chitinase activity;GO:0019900|kinase binding;	chil-18 is predicted to have chitin binding activity.
F16G10.13	Inf	Inf	1.83996e-08	1.05397e-06	up	.	.	.	F16G10.13 is enriched in the AVE based on tiling and array studies; is predicted to encode a protein with the following domain: TRA-1 regulated.
ZK228.10	Inf	Inf	1.89127e-08	1.07872e-06	up	.	.	.	N.A.
F13A2.10	109.672	6.77705	1.92998e-08	1.09843e-06	up	.	.	.	N.A.
ZC376.1	16.8427	4.07406	2.02118e-08	1.143e-06	up	GO:0006581|acetylcholine catabolic process;GO:0008291|acetylcholine metabolic process;GO:0019695|choline metabolic process;GO:0070997|neuron death;GO:0050772|positive regulation of axonogenesis;GO:0050775|positive regulation of dendrite morphogenesis;GO:0007416|synapse assembly;GO:0007268|synaptic transmission;	GO:0031225|anchored component of membrane;GO:0030424|axon;GO:0030054|cell junction;GO:0009986|cell surface;GO:0005737|cytoplasm;GO:0030425|dendrite;GO:0005788|endoplasmic reticulum lumen;GO:0005615|extracellular space;GO:0005794|Golgi apparatus;GO:0031594|neuromuscular junction;GO:0043005|neuron projection;GO:0043025|neuronal cell body;GO:0005635|nuclear envelope;GO:0048471|perinuclear region of …	GO:0042166|acetylcholine binding;GO:0003990|acetylcholinesterase activity;GO:0033265|choline binding;	ZC376.1 is predicted to encode a protein with the following domains: Carboxylesterase, type B and Alpha/Beta hydrolase fold.
math-15	12.5875	3.65392	2.08436e-08	1.17623e-06	up	.	.	.	math-15 is enriched in the NSM and the PVD based on tiling, array, and RNA-seq studies; is predicted to encode a protein with the following domains: MATH/TRAF domain and TRAF-like.
Y48G10A.2	4.40635	2.13958	2.30358e-08	1.28925e-06	up	.	.	.	N.A.
fbxc-6	10.4992	3.39221	2.32931e-08	1.30065e-06	up	.	.	.	N.A.
F19B10.1	4.73364	2.24295	2.72355e-08	1.50185e-06	up	.	.	.	F19B10.1 is enriched in the Z1.p, the Z4.a, the nervous system, and the sensillum based on microarray, tiling, array, and RNA-seq studies.
E01G4.5	7.26694	2.86135	2.81418e-08	1.54223e-06	up	.	.	.	N.A.
F47H4.12	7.63228	2.93211	3.04201e-08	1.65007e-06	up	.	.	.	N.A.
F55G7.1	13.3603	3.73988	3.16729e-08	1.71104e-06	up	.	.	.	N.A.
Y73B3A.7	42.4152	5.40651	3.21259e-08	1.72849e-06	up	.	.	.	Y73B3A.7 is enriched in the SAB based on RNA-seq and microarray studies.
Y43F8B.10	Inf	Inf	3.30511e-08	1.7711e-06	up	.	.	.	Y43F8B.10 is enriched in the CEM and the SAB based on RNA-seq and microarray studies; is predicted to encode a protein with the following domain: Domain of unknown function DUF19.
rac-3	57.4594	5.84447	3.42476e-08	1.82785e-06	up	GO:0048846|axon extension involved in axon guidance;GO:0033563|dorsal/ventral axon guidance;GO:0008045|motor neuron axon guidance;GO:0001764|neuron migration;GO:0048812|neuron projection morphogenesis;GO:0007264|small GTPase mediated signal transduction;	GO:0030424|axon;GO:0005622|intracellular;GO:0005886|plasma membrane;	GO:0005525|GTP binding;GO:0003924|GTPase activity;	N.A.
R09F10.8	13.866	3.79348	3.78419e-08	2.0116e-06	up	.	.	.	N.A.
ver-1	11.8006	3.56079	4.29424e-08	2.26461e-06	up	.	GO:0005887|integral component of plasma membrane;	GO:0005524|ATP binding;GO:0005003|ephrin receptor activity;	ver-1 is predicted to have ATP binding activity and protein kinase activity; is involved in nematode male tail tip morphogenesis; is expressed in the intestine and the neuronal sheath cell.
F15D4.5	54.9262	5.77942	4.31768e-08	2.27247e-06	up	.	.	.	F15D4.5 is expressed in the g1AL, the g1AR, the g2L, and the g2R.
pals-9	149.538	7.22436	4.51122e-08	2.36031e-06	up	.	.	.	pals-9 is enriched in the PLM and the cephalic sheath cell based on tiling, array, and RNA-seq studies; is predicted to encode a protein with the following domain: Amyotrophic lateral sclerosis 2 chromosomal region candidate gene 12 protein.
C49F5.6	5.57893	2.47999	4.5224e-08	2.36151e-06	up	.	.	.	C49F5.6 is enriched in the NSM and the Z4.a based on RNA-seq and microarray studies.
C25G6.3	8.39736	3.06994	4.62702e-08	2.40198e-06	up	GO:0009698|phenylpropanoid metabolic process;GO:0010584|pollen exine formation;	.	GO:0016207|4-coumarate-CoA ligase activity;GO:0005524|ATP binding;	C25G6.3 is predicted to have catalytic activity.
F59H6.5	40.0738	5.32459	4.82054e-08	2.49271e-06	up	GO:0032508|DNA duplex unwinding;GO:0006310|DNA recombination;GO:0006281|DNA repair;GO:0044806|G-quadruplex DNA unwinding;GO:0000002|mitochondrial genome maintenance;GO:0051974|negative regulation of telomerase activity;GO:0032211|negative regulation of telomere maintenance via telomerase;GO:0000723|telomere maintenance;	GO:0005739|mitochondrion;GO:0005634|nucleus;GO:0005657|replication fork;	GO:0005524|ATP binding;GO:0043141|ATP-dependent 5'-3' DNA helicase activity;GO:0003677|DNA binding;GO:0010521|telomerase inhibitor activity;	F59H6.5 is predicted to have ATP binding activity and DNA helicase activity.
F42A6.3	12.1701	3.60527	4.91283e-08	2.5355e-06	up	.	.	.	N.A.
fbxc-50	5.96135	2.57564	5.10456e-08	2.62934e-06	up	.	.	.	fbxc-50 is expressed in the germ line; is predicted to encode a protein with the following domain: Protein of unknown function DUF3557.
pals-15	11.5654	3.53174	5.37873e-08	2.75987e-06	up	.	.	.	pals-15 is predicted to encode a protein with the following domain: Amyotrophic lateral sclerosis 2 chromosomal region candidate gene 12 protein.
sptf-2	11.9753	3.58199	5.39478e-08	2.76277e-06	up	GO:0030183|B cell differentiation;GO:0060216|definitive hemopoiesis;GO:0048596|embryonic camera-type eye morphogenesis;GO:0048706|embryonic skeletal system development;GO:0043353|enucleate erythrocyte differentiation;GO:0030851|granulocyte differentiation;GO:0001889|liver development;GO:0030324|lung development;GO:0030219|megakaryocyte differentiation;GO:0030224|monocyte differentiation;GO:000177…	GO:0005794|Golgi apparatus;GO:0005886|plasma membrane;GO:0016605|PML body;GO:0017053|transcriptional repressor complex;	GO:0003682|chromatin binding;GO:0000987|core promoter proximal region sequence-specific DNA binding;GO:0003690|double-stranded DNA binding;GO:0046872|metal ion binding;GO:0001078|transcriptional repressor activity, RNA polymerase II core promoter proximal region sequence-specific binding;GO:0000979|RNA polymerase II core promoter sequence-specific DNA binding;	sptf-2 is predicted to have nucleic acid binding activity; is expressed in head neurons and the intestine.
Y47D3A.1	7.77856	2.9595	5.44692e-08	2.77877e-06	up	.	.	.	Y47D3A.1 is predicted to have fucosyltransferase activity.
srh-127	102.57	6.68046	5.73638e-08	2.91904e-06	up	.	GO:0016021|integral component of membrane;	.	srh-127 is predicted to encode a protein with the following domain: 7TM GPCR, serpentine receptor class h (Srh).
F37B4.14	Inf	Inf	6.26243e-08	3.16443e-06	up	.	GO:0016021|integral component of membrane;	.	N.A.
csb-1	4.51398	2.1744	6.52814e-08	3.2738e-06	up	GO:0007256|activation of JNKK activity;GO:0007257|activation of JUN kinase activity;GO:0006284|base-excision repair;GO:0006281|DNA repair;GO:0008630|intrinsic apoptotic signaling pathway in response to DNA damage;GO:0035264|multicellular organism growth;GO:0006289|nucleotide-excision repair;GO:0045494|photoreceptor cell maintenance;GO:0032786|positive regulation of DNA-templated transcription, el…	GO:0005730|nucleolus;GO:0005654|nucleoplasm;GO:0005634|nucleus;GO:0008023|transcription elongation factor complex;	GO:0005524|ATP binding;GO:0003682|chromatin binding;GO:0003677|DNA binding;GO:0008094|DNA-dependent ATPase activity;GO:0004386|helicase activity;GO:0008022|protein C-terminus binding;GO:0032403|protein complex binding;GO:0047485|protein N-terminus binding;GO:0030296|protein tyrosine kinase activator activity;	csb-1 is predicted to have ATP binding activity; is involved in UV protection and transcription-coupled nucleotide-excision repair; is expressed in several tissues, including the head, the intestine, the male, the nervous system, and the reproductive system; human orthologs of this gene are implicated in UV-sensitive syndrome, age related macular degeneration 5, and lung cancer; is used to study …
K03A11.1	Inf	Inf	6.83724e-08	3.41592e-06	up	.	.	.	K03A11.1 is enriched in the BAG based on tiling and array studies; is predicted to encode a protein with the following domain: E2F-DP heterodimerization region.
cup-16	4.3341	2.11573	7.26049e-08	3.60321e-06	up	.	.	.	cup-16 is involved in endocytosis and lysosomal protein catabolic process.
F48E3.8	4.31703	2.11004	7.40134e-08	3.65651e-06	up	.	GO:0016021|integral component of membrane;	.	F48E3.8 is predicted to have catalytic activity; localizes to the endoplasmic reticulum; is expressed in the AIYL, the AIYR, and the somatic cell.
col-96	31.5137	4.97791	7.47001e-08	3.68236e-06	up	GO:0040002|collagen and cuticulin-based cuticle development;	GO:0005581|collagen trimer;GO:0005576|extracellular region;	GO:0042302|structural constituent of cuticle;	col-96 is predicted to be a structural constituent of cuticle.
C44B12.6	11.2432	3.49098	7.48137e-08	3.68236e-06	up	.	.	.	C44B12.6 is predicted to have cytokine activity.
F15B9.6	6.65169	2.73372	8.3602e-08	4.07717e-06	up	.	.	.	F15B9.6 is enriched in the OLL and the PVD based on microarray and RNA-seq studies.
B0507.15	38.7621	5.27657	8.61524e-08	4.19385e-06	up	.	.	.	N.A.
npr-8	6.27346	2.64926	8.91101e-08	4.32966e-06	up	.	GO:0016021|integral component of membrane;GO:0005886|plasma membrane;	GO:0004983|neuropeptide Y receptor activity;	npr-8 is predicted to have neuropeptide Y receptor activity.
nhr-246	41.3936	5.37134	8.92679e-08	4.32966e-06	up	.	GO:0016021|integral component of membrane;	GO:0016491|oxidoreductase activity;	nhr-246 is predicted to encode a protein with the following domains: Protein kinase-like domain superfamily, Uncharacterised oxidoreductase Dhs-27, and CHK kinase-like.
K10G4.13	40.8012	5.35054	9.8122e-08	4.72461e-06	up	.	.	.	N.A.
sra-22	Inf	Inf	1.0045e-07	4.82795e-06	up	GO:0007606|sensory perception of chemical stimulus;	GO:0016021|integral component of membrane;	GO:0004930|G-protein coupled receptor activity;	sra-22 is predicted to have G-protein coupled receptor activity; is expressed in the nervous system.
C25F9.11	4.77484	2.25545	1.02954e-07	4.9305e-06	up	.	.	.	C25F9.11 is enriched in the OLL and the PVD based on tiling and array studies.
T20D4.15	6.45439	2.69028	1.09029e-07	5.17478e-06	up	.	GO:0005576|extracellular region;	.	T20D4.15 is predicted to encode a protein with the following domains: Domain of unknown function DUF19 and Uncharacterised protein family UPF0376.
R02F2.4	4.65827	2.21979	1.10614e-07	5.23135e-06	up	GO:0006030|chitin metabolic process;GO:0009790|embryo development;GO:0000281|mitotic cytokinesis;	GO:0005576|extracellular region;	GO:0008061|chitin binding;	R02F2.4 is predicted to have chitin binding activity.
ent-5	103.574	6.69451	1.10441e-07	5.23135e-06	up	.	GO:0016021|integral component of membrane;GO:0031902|late endosome membrane;GO:0005765|lysosomal membrane;	GO:0005337|nucleoside transmembrane transporter activity;	ent-5 is an ortholog of human SLC29A1 (solute carrier family 29 member 1 (Augustine blood group)), SLC29A2 (solute carrier family 29 member 2), and SLC29A3 (solute carrier family 29 member 3); is predicted to have nucleoside transmembrane transporter activity.
Y62H9A.11	36.4645	5.18842	1.12362e-07	5.27644e-06	up	.	.	.	Y62H9A.11 is enriched in the AFD based on RNA-seq studies.
clec-230	12.11	3.59813	1.18947e-07	5.53675e-06	up	.	.	.	clec-230 is predicted to have carbohydrate binding activity.
clec-42	4.98192	2.3167	1.18936e-07	5.53675e-06	up	GO:0071346|cellular response to interferon-gamma;GO:0071353|cellular response to interleukin-4;GO:0071222|cellular response to lipopolysaccharide;GO:0006898|receptor-mediated endocytosis;	GO:0009986|cell surface;GO:0010008|endosome membrane;GO:0005887|integral component of plasma membrane;GO:0005886|plasma membrane;	GO:0005537|mannose binding;GO:0004872|receptor activity;GO:0004888|transmembrane signaling receptor activity;	clec-42 is predicted to have carbohydrate binding activity; is expressed in the nervous system.
kca-1	4.35275	2.12193	1.20007e-07	5.5569e-06	up	.	.	.	kca-1 exhibits kinesin binding activity; is involved in embryo development, establishment of meiotic spindle localization, and polar body extrusion after meiotic divisions; localizes to the kinesin I complex; is expressed in the gonad and the oocyte.
col-62	6.78911	2.76322	1.21505e-07	5.61651e-06	up	.	GO:0005581|collagen trimer;	GO:0042302|structural constituent of cuticle;	col-62 is predicted to be a structural constituent of cuticle.
R11E3.18	Inf	Inf	1.22462e-07	5.63136e-06	up	.	.	.	N.A.
sre-44	28.1527	4.8152	1.27891e-07	5.85063e-06	up	GO:0007606|sensory perception of chemical stimulus;	GO:0016021|integral component of membrane;	.	sre-44 is expressed in the intestine and the nervous system; is predicted to encode a protein with the following domain: 7TM GPCR, serpentine receptor class e (Sre).
pals-40	Inf	Inf	1.32079e-07	6.0112e-06	up	.	.	.	pals-40 is predicted to encode a protein with the following domain: Amyotrophic lateral sclerosis 2 chromosomal region candidate gene 12 protein.
R05D8.11	Inf	Inf	1.46573e-07	6.64805e-06	up	.	.	.	R05D8.11 is predicted to encode a protein with the following domain: TRA-1 regulated.
str-112	9.39447	3.23181	1.53382e-07	6.92144e-06	up	GO:0050907|detection of chemical stimulus involved in sensory perception;GO:0050911|detection of chemical stimulus involved in sensory perception of smell;GO:0007186|G-protein coupled receptor signaling pathway;GO:0042048|olfactory behavior;GO:0050918|positive chemotaxis;	GO:0060170|ciliary membrane;GO:0030425|dendrite;GO:0005887|integral component of plasma membrane;GO:0043025|neuronal cell body;GO:0031513|nonmotile primary cilium;GO:1990075|periciliary membrane compartment;	GO:0038022|G-protein coupled olfactory receptor activity;GO:0004930|G-protein coupled receptor activity;	str-112 is predicted to encode a protein with the following domain: 7TM GPCR, serpentine receptor class r (Str).
nmtn-1	4.51724	2.17544	1.64637e-07	7.35441e-06	up	GO:0007275|multicellular organismal development;	GO:0005737|cytoplasm;GO:0005874|microtubule;	.	nmtn-1 is an ortholog of human WDR47 (WD repeat domain 47); is predicted to encode a protein with the following domains: WD40 repeat, WD40/YVTN repeat-like-containing domain superfamily, and WD40-repeat-containing domain superfamily.
C54F6.15	95.0278	6.57028	1.68569e-07	7.50484e-06	up	.	.	.	N.A.
pals-33	480.248	8.90764	1.72289e-07	7.65764e-06	up	.	.	.	pals-33 is enriched in the SAB based on tiling, array, and microarray studies; is predicted to encode a protein with the following domain: Amyotrophic lateral sclerosis 2 chromosomal region candidate gene 12 protein.
C35E7.3	Inf	Inf	1.75478e-07	7.77337e-06	up	.	.	.	N.A.
B0511.11	4.46402	2.15834	1.76899e-07	7.8233e-06	up	.	.	.	B0511.11 is enriched in the AVA based on tiling, array, RNA-seq, and microarray studies.
C04F12.1	3.71908	1.89494	2.00318e-07	8.7807e-06	up	.	.	GO:0003676|nucleic acid binding;	C04F12.1 is predicted to have nucleic acid binding activity.
fbxa-54	4.58446	2.19675	2.18477e-07	9.51952e-06	up	.	.	.	fbxa-54 is enriched in the PVD based on tiling, array, and RNA-seq studies; is predicted to encode a protein with the following domains: F-box domain, Domain of unknown function DUF38, Caenorhabditis species, Leucine-rich repeat domain superfamily, and F-box-like domain superfamily.
Y43F8B.15	9.51427	3.25009	2.22592e-07	9.68292e-06	up	.	.	.	Y43F8B.15 is predicted to encode a protein with the following domain: SNF2-like, N-terminal domain superfamily.
col-40	107.09	6.74269	2.24468e-07	9.73269e-06	up	GO:0040002|collagen and cuticulin-based cuticle development;	GO:0005581|collagen trimer;GO:0005576|extracellular region;	GO:0042302|structural constituent of cuticle;	col-40 is predicted to be a structural constituent of cuticle.
Y43F8B.12	5.82568	2.54243	2.24148e-07	9.73269e-06	up	.	.	.	N.A.
F41G4.7	10.7033	3.41999	2.4032e-07	1.03525e-05	up	.	.	.	N.A.
C40A11.8	11.9015	3.57307	2.45151e-07	1.05435e-05	up	.	.	.	C40A11.8 is enriched in the SAB based on microarray studies.
math-17	Inf	Inf	2.52103e-07	1.07727e-05	up	GO:0016567|protein ubiquitination;	.	.	math-17 is predicted to encode a protein with the following domains: MATH/TRAF domain and TRAF-like.
W02B8.2	4.46035	2.15716	2.54587e-07	1.08614e-05	up	GO:0000910|cytokinesis;GO:0016358|dendrite development;GO:0048699|generation of neurons;GO:0035556|intracellular signal transduction;GO:0007091|metaphase/anaphase transition of mitotic cell cycle;GO:0007067|mitotic nuclear division;GO:0000070|mitotic sister chromatid segregation;GO:0050774|negative regulation of dendrite morphogenesis;GO:0045665|negative regulation of neuron differentiation;GO:00…	GO:0015629|actin cytoskeleton;GO:0005737|cytoplasm;GO:0005829|cytosol;GO:0016020|membrane;GO:0001726|ruffle;GO:0005773|vacuole;	GO:0005524|ATP binding;GO:0046872|metal ion binding;GO:0030165|PDZ domain binding;GO:0004674|protein serine/threonine kinase activity;GO:0097110|scaffold protein binding;	W02B8.2 is an ortholog of human CIT (citron rho-interacting serine/threonine kinase); is predicted to have metal ion binding activity.
F15D4.6	20.6507	4.36812	2.59001e-07	1.1032e-05	up	.	.	.	F15D4.6 is enriched in the AVA and the SAB based on tiling, array, RNA-seq, and microarray studies.
Y53H1B.2	3.69601	1.88597	2.7e-07	1.14821e-05	up	.	.	.	Y53H1B.2 is enriched in the PLM and the male based on tiling, array, RNA-seq, and microarray studies; is predicted to encode a protein with the following domain: Leucine-rich repeat domain superfamily.
srg-30	Inf	Inf	2.85824e-07	1.20616e-05	up	GO:0007606|sensory perception of chemical stimulus;	GO:0016021|integral component of membrane;	GO:0004888|transmembrane signaling receptor activity;	srg-30 is predicted to have transmembrane signaling receptor activity; is expressed in the nervous system.
F13H10.5	6.03929	2.59438	2.85896e-07	1.20616e-05	up	GO:0019695|choline metabolic process;GO:0016042|lipid catabolic process;GO:0006629|lipid metabolic process;	GO:0031225|anchored component of membrane;GO:0005886|plasma membrane;	GO:0047390|glycerophosphocholine cholinephosphodiesterase activity;GO:0008081|phosphoric diester hydrolase activity;	F13H10.5 is predicted to have catalytic activity.
str-211	Inf	Inf	2.9878e-07	1.25653e-05	up	GO:0006935|chemotaxis;GO:0007608|sensory perception of smell;	GO:0060170|ciliary membrane;GO:0016021|integral component of membrane;	.	str-211 is predicted to encode a protein with the following domain: 7TM GPCR, serpentine receptor class r (Str).
oac-56	10.7872	3.43125	3.12703e-07	1.31094e-05	up	.	GO:0016021|integral component of membrane;GO:0005886|plasma membrane;	GO:0016747|transferase activity, transferring acyl groups other than amino-acyl groups;	oac-56 is predicted to have transferase activity, transferring acyl groups other than amino-acyl groups.
ppt-1	4.1955	2.06884	3.15031e-07	1.31706e-05	up	GO:0044257|cellular protein catabolic process;GO:0007005|mitochondrion organization;GO:0018991|oviposition;GO:0009791|post-embryonic development;GO:0002084|protein depalmitoylation;GO:0006898|receptor-mediated endocytosis;	GO:0005764|lysosome;	GO:0008474|palmitoyl-(protein) hydrolase activity;	ppt-1 is an ortholog of human Ppt1; exhibits palmitoyl-(protein) hydrolase activity; is involved in several processes, including cellular protein catabolic process, mitochondrion organization, and oviposition; human orthologs of this gene are implicated in neuronal ceroid lipofuscinosis 1; is used to study neuronal ceroid lipofuscinosis.
ceh-39	5.1898	2.37568	3.22463e-07	1.34127e-05	up	GO:0030154|cell differentiation;GO:0000122|negative regulation of transcription from RNA polymerase II promoter;GO:0045944|positive regulation of transcription from RNA polymerase II promoter;GO:0007538|primary sex determination;GO:0006366|transcription from RNA polymerase II promoter;	GO:0000794|condensed nuclear chromosome;GO:0043073|germ cell nucleus;GO:0005634|nucleus;	GO:0003677|DNA binding;GO:0001077|transcriptional activator activity, RNA polymerase II core promoter proximal region sequence-specific binding;	ceh-39 is predicted to have DNA binding activity; is involved in negative regulation of transcription by RNA polymerase II and primary sex determination; localizes to the condensed nuclear chromosome and germ cell nucleus; is expressed in several tissues, including the body wall musculature, the nervous system, and the reproductive system.
F22H10.5	45.6076	5.5112	3.23457e-07	1.34331e-05	up	GO:2000751|histone H3-T3 phosphorylation involved in chromosome passenger complex localization to kinetochore;GO:0007064|mitotic sister chromatid cohesion;GO:0071459|protein localization to chromosome, centromeric region;GO:0090231|regulation of spindle checkpoint;	GO:0005813|centrosome;GO:0005694|chromosome;GO:0005737|cytoplasm;GO:0005634|nucleus;GO:0005819|spindle;	GO:0005524|ATP binding;GO:0072354|histone kinase activity (H3-T3 specific);	F22H10.5 is enriched in the NSM based on tiling, array, and RNA-seq studies.
gcy-34	13.8431	3.7911	3.25725e-07	1.35061e-05	up	GO:0035556|intracellular signal transduction;	GO:0005737|cytoplasm;	GO:0005525|GTP binding;GO:0004383|guanylate cyclase activity;GO:0020037|heme binding;GO:0046872|metal ion binding;	gcy-34 is predicted to have several functions, including GTP binding activity, guanylate cyclase activity, and heme binding activity; is involved in chemosensory behavior and sensory perception of bitter taste; is expressed in the AQR, the PQR, the URXL, and the URXR.
F48G7.8	7.79854	2.9632	3.27492e-07	1.35583e-05	up	.	.	.	F48G7.8 is predicted to encode a protein with the following domain: ShKT domain.
E04F6.9	4.09748	2.03474	3.28991e-07	1.3578e-05	up	.	.	.	E04F6.9 is enriched in the AFD, the OLL, and the PVD based on tiling, array, RNA-seq, and microarray studies.
fil-1	6.32417	2.66088	3.31812e-07	1.36521e-05	up	.	.	.	fil-1 exhibits lipase activity; is involved in lipid catabolic process; is expressed in the intestine.
phlp-2	5.98372	2.58104	3.40729e-07	1.39113e-05	up	.	.	GO:0046872|metal ion binding;GO:0004721|phosphoprotein phosphatase activity;	phlp-2 is an ortholog of human PHLPP1 (PH domain and leucine rich repeat protein phosphatase 1) and PHLPP2 (PH domain and leucine rich repeat protein phosphatase 2); is predicted to have metal ion binding activity and phosphoprotein phosphatase activity; is expressed in the nervous system.
his-17	20.0873	4.32821	3.4291e-07	1.39614e-05	up	.	GO:0000786|nucleosome;GO:0005634|nucleus;	GO:0003677|DNA binding;	his-17 is predicted to have DNA binding activity and protein heterodimerization activity.
math-16	Inf	Inf	3.46091e-07	1.40654e-05	up	GO:0016567|protein ubiquitination;	.	.	math-16 is predicted to encode a protein with the following domains: MATH/TRAF domain and TRAF-like.
pals-4	181.393	7.50297	3.51444e-07	1.42611e-05	up	.	.	.	pals-4 is predicted to encode a protein with the following domain: Amyotrophic lateral sclerosis 2 chromosomal region candidate gene 12 protein.
F19B10.5	16.8419	4.07398	3.83944e-07	1.54619e-05	up	.	.	.	N.A.
F45E10.2	4.91989	2.29863	4.0636e-07	1.63152e-05	up	GO:0006915|apoptotic process;GO:0006811|ion transport;GO:0055085|transmembrane transport;	GO:0016021|integral component of membrane;GO:0005887|integral component of plasma membrane;	GO:0022891|substrate-specific transmembrane transporter activity;	F45E10.2 is an ortholog of human SLC22A4 (solute carrier family 22 member 4) and SLC22A5 (solute carrier family 22 member 5); is predicted to have transmembrane transporter activity; human orthologs of this gene are implicated in rheumatoid arthritis and systemic primary carnitine deficiency disease.
C25F6.8	7.46415	2.89998	4.08238e-07	1.63658e-05	up	.	.	.	N.A.
C45G9.10	15.3362	3.93886	4.09859e-07	1.64061e-05	up	.	.	.	C45G9.10 is expressed in the intestine.
fbxa-188	4.4162	2.14281	4.45642e-07	1.77316e-05	up	.	.	.	fbxa-188 is predicted to encode a protein with the following domain: F-box domain.
his-31	33.5265	5.06723	4.59952e-07	1.82464e-05	up	GO:0006334|nucleosome assembly;	GO:0000786|nucleosome;GO:0005634|nucleus;	GO:0003677|DNA binding;	his-31 is predicted to have DNA binding activity and protein heterodimerization activity.
Y46G5A.20	4.6674	2.22262	4.60974e-07	1.82597e-05	up	.	.	.	Y46G5A.20 is enriched in the OLL, the PVD, and the SAB based on tiling, array, RNA-seq, and microarray studies.
F56H6.2	19.4297	4.28019	4.64524e-07	1.83456e-05	up	.	.	.	F56H6.2 is predicted to encode a protein with the following domain: Protein of unknown function DUF268, Caenorhabditis species.
H04D03.4	12.7092	3.6678	4.76454e-07	1.8678e-05	up	GO:0016567|protein ubiquitination;GO:0031146|SCF-dependent proteasomal ubiquitin-dependent protein catabolic process;	GO:0005737|cytoplasm;GO:0016021|integral component of membrane;GO:0019005|SCF ubiquitin ligase complex;	.	H04D03.4 is enriched in the AFD based on RNA-seq studies; is predicted to encode a protein with the following domain: Leucine-rich repeat domain superfamily.
F59C12.4	10.0739	3.33255	4.80264e-07	1.87996e-05	up	.	.	.	N.A.
rnt-1	5.56237	2.4757	4.91854e-07	1.91686e-05	up	GO:0007411|axon guidance;GO:0048813|dendrite morphogenesis;GO:0048592|eye morphogenesis;GO:0007377|germ-band extension;GO:0030097|hemopoiesis;GO:0045892|negative regulation of transcription, DNA-templated;GO:0007400|neuroblast fate determination;GO:0030182|neuron differentiation;GO:0007366|periodic partitioning by pair rule gene;GO:0045944|positive regulation of transcription from RNA polymerase …	GO:0005634|nucleus;	GO:0005524|ATP binding;GO:0043565|sequence-specific DNA binding;GO:0000981|RNA polymerase II transcription factor activity, sequence-specific DNA binding;GO:0003700|transcription factor activity, sequence-specific DNA binding;	rnt-1 is an ortholog of human RUNX1, RUNX2, and RUNX3; exhibits SMAD binding activity; is involved in embryo development, nematode male tail tip morphogenesis, and positive regulation of growth; localizes to the nucleus; is expressed in several tissues, including head neurons, the intestine, the muscular system, the ray precursor cell, and the seam cell; human orthologs of this gene are implicate…
T24B8.5	18.1151	4.17912	4.97213e-07	1.93491e-05	up	.	.	.	T24B8.5 is involved in innate immune response; is expressed in the intestine.
nas-28	5.42114	2.4386	5.14522e-07	1.99934e-05	up	GO:0018996|molting cycle, collagen and cuticulin-based cuticle;	GO:0005576|extracellular region;	GO:0004222|metalloendopeptidase activity;GO:0008270|zinc ion binding;	nas-28 is predicted to have metalloendopeptidase activity and zinc ion binding activity; is expressed in the coelomocyte, the intestine, and the pharyngeal muscle cell.
cul-6	3.98602	1.99495	5.44924e-07	2.09906e-05	up	GO:0051607|defense response to virus;GO:0042787|protein ubiquitination involved in ubiquitin-dependent protein catabolic process;	GO:0019005|SCF ubiquitin ligase complex;	.	cul-6 is an ortholog of human CUL1 (cullin 1); is predicted to have ubiquitin protein ligase binding activity; is involved in defense response to virus; is expressed in the intestine and the pharynx.
E04A4.3	Inf	Inf	5.69479e-07	2.18731e-05	up	.	.	.	N.A.
Y41D4B.18	4.90544	2.29438	5.79582e-07	2.2197e-05	up	.	.	.	Y41D4B.18 is enriched in the OLL and the PVD based on microarray, tiling, and array studies.
try-5	6.94258	2.79547	5.83451e-07	2.2313e-05	up	GO:0006953|acute-phase response;GO:0007596|blood coagulation;	GO:0005576|extracellular region;	GO:0005509|calcium ion binding;GO:0004252|serine-type endopeptidase activity;	try-5 is predicted to have serine-type endopeptidase activity; is expressed in the head, the male, the male gonad, and the tail.
zeel-1	19.5965	4.29253	5.86021e-07	2.23791e-05	up	GO:0016567|protein ubiquitination;GO:0031146|SCF-dependent proteasomal ubiquitin-dependent protein catabolic process;	GO:0005737|cytoplasm;GO:0016021|integral component of membrane;GO:0019005|SCF ubiquitin ligase complex;	.	zeel-1 is expressed in the embryonic cell; is predicted to encode a protein with the following domain: Leucine-rich repeat domain superfamily.
srw-85	10.7335	3.42405	5.8752e-07	2.24042e-05	up	.	.	.	srw-85 is predicted to have G-protein coupled peptide receptor activity; is expressed in the nervous system.
Y46G5A.43	4.75259	2.24871	5.89471e-07	2.24463e-05	up	.	.	.	N.A.
vit-4	38.5189	5.26749	6.10911e-07	2.31944e-05	up	.	GO:0005576|extracellular region;	GO:0005319|lipid transporter activity;GO:0045735|nutrient reservoir activity;	vit-4 is predicted to have lipid transporter activity and nutrient reservoir activity.
aly-1	3.57893	1.83953	6.22713e-07	2.3577e-05	up	.	.	.	aly-1 is predicted to have nucleic acid binding activity.
gem-4	3.64454	1.86574	6.61376e-07	2.4899e-05	up	GO:0097120|receptor localization to synapse;	GO:0005886|plasma membrane;	.	gem-4 is an ortholog of human CPNE5 (copine 5), CPNE8 (copine 8), and CPNE9 (copine 9); is expressed in several tissues, including the alimentary system, the hmc, the reproductive system, and the somatic gonad precursor; is predicted to encode a protein with the following domains: C2 domain, von Willebrand factor, type A, Copine, C2 domain superfamily, and von Willebrand factor A-like domain supe…
ZK105.13	5.58807	2.48235	6.87217e-07	2.57624e-05	up	.	.	.	ZK105.13 is predicted to encode a protein with the following domain: Domain of unknown function DUF19.
Y39B6A.10	10.7223	3.42254	7.26468e-07	2.70811e-05	up	.	.	.	N.A.
clec-35	14.4204	3.85004	7.25476e-07	2.70811e-05	up	GO:0071346|cellular response to interferon-gamma;GO:0071353|cellular response to interleukin-4;GO:0071222|cellular response to lipopolysaccharide;GO:0006898|receptor-mediated endocytosis;	GO:0009986|cell surface;GO:0010008|endosome membrane;GO:0005887|integral component of plasma membrane;GO:0005886|plasma membrane;	GO:0005537|mannose binding;GO:0004872|receptor activity;GO:0004888|transmembrane signaling receptor activity;	clec-35 is predicted to have carbohydrate binding activity.
F41G4.8	3.92108	1.97125	7.43486e-07	2.76766e-05	up	.	.	.	N.A.
srh-239	23.9185	4.58005	7.61201e-07	2.82696e-05	up	.	.	.	srh-239 is predicted to encode a protein with the following domain: 7TM GPCR, serpentine receptor class h (Srh).
W04B5.1	4.41349	2.14192	7.68248e-07	2.84787e-05	up	.	.	.	N.A.
T14G8.4	4.65755	2.21957	7.74245e-07	2.86611e-05	up	.	.	.	T14G8.4 is enriched in the AFD based on RNA-seq studies.
fbxa-153	6.57751	2.71754	7.77402e-07	2.87379e-05	up	.	.	.	fbxa-153 is enriched in the AFD, the NSM, and the SAB based on tiling, array, RNA-seq, and microarray studies; is predicted to encode a protein with the following domains: F-box domain, Domain of unknown function DUF38, Caenorhabditis species, and F-box-like domain superfamily.
pudl-2	14.288	3.83673	8.02107e-07	2.95689e-05	up	.	.	.	pudl-2 is expressed in the hyp7 syncytium and the pm5.
pqn-92	3.47473	1.7969	8.44753e-07	3.1012e-05	up	.	.	.	pqn-92 is expressed in head neurons and the pharynx.
Y49F6C.8	84.5036	6.40094	8.50104e-07	3.11654e-05	up	.	.	.	N.A.
cav-2	5.01969	2.3276	8.55444e-07	3.1318e-05	up	GO:0070836|caveola assembly;GO:0007166|cell surface receptor signaling pathway;GO:0006869|lipid transport;GO:0007567|parturition;GO:0046662|regulation of oviposition;	GO:0016324|apical plasma membrane;GO:0005901|caveola;GO:0000139|Golgi membrane;	GO:0005319|lipid transporter activity;GO:0004871|signal transducer activity;	cav-2 is an ortholog of human CAV2; exhibits lipid transporter activity; is involved in parturition and regulation of oviposition; localizes to the apical plasma membrane; is expressed in several tissues, including the alimentary system, the epithelial system, the nervous system, and the reproductive system.
C17B7.3	22.0619	4.46348	8.65496e-07	3.16424e-05	up	.	GO:0005576|extracellular region;	.	C17B7.3 is predicted to encode a protein with the following domains: Domain of unknown function DUF19 and Uncharacterised protein family UPF0376.
srx-70	Inf	Inf	8.69636e-07	3.17501e-05	up	.	.	.	srx-70 is enriched in the SAB based on microarray studies.
pitr-2	22.2807	4.47772	8.81379e-07	3.20971e-05	up	GO:0006817|phosphate ion transport;	GO:0016021|integral component of membrane;GO:0005886|plasma membrane;	GO:0005315|inorganic phosphate transmembrane transporter activity;	pitr-2 is an ortholog of human SLC20A1 (solute carrier family 20 member 1) and SLC20A2 (solute carrier family 20 member 2); is predicted to have inorganic phosphate transmembrane transporter activity; human orthologs of this gene are implicated in basal ganglia calcification.
cutl-13	21.2692	4.41069	9.52018e-07	3.44737e-05	up	.	GO:0060102|collagen and cuticulin-based cuticle extracellular matrix;	GO:0042302|structural constituent of cuticle;	cutl-13 is predicted to encode a protein with the following domain: Zona pellucida domain.
F42A10.7	4.54308	2.18367	9.61515e-07	3.47702e-05	up	.	.	.	N.A.
W06D11.3	69.5825	6.12065	1.00367e-06	3.60982e-05	up	.	.	.	W06D11.3 is enriched in the AFD and the BAG based on tiling, array, and RNA-seq studies.
F08F1.4	7.90622	2.98299	1.01058e-06	3.62977e-05	up	.	.	.	N.A.
F57G4.11	1111.01	10.1177	1.03673e-06	3.71364e-05	up	.	.	.	F57G4.11 is predicted to encode a protein with the following domain: Domain of unknown function DUF38, Caenorhabditis species.
C29F9.6	4.61815	2.20732	1.06472e-06	3.80365e-05	up	GO:0006915|apoptotic process;GO:0071320|cellular response to cAMP;GO:0071549|cellular response to dexamethasone stimulus;GO:0035690|cellular response to drug;GO:0071333|cellular response to glucose stimulus;GO:0034605|cellular response to heat;GO:0070301|cellular response to hydrogen peroxide;GO:0071456|cellular response to hypoxia;GO:0071389|cellular response to mineralocorticoid stimulus;GO:199…	GO:0000785|chromatin;GO:0005737|cytoplasm;GO:0000123|histone acetyltransferase complex;GO:0005654|nucleoplasm;GO:0005634|nucleus;GO:0032993|protein-DNA complex;GO:0005667|transcription factor complex;	GO:0016407|acetyltransferase activity;GO:0033613|activating transcription factor binding;GO:0050681|androgen receptor binding;GO:0003823|antigen binding;GO:0008013|beta-catenin binding;GO:0003682|chromatin binding;GO:0031490|chromatin DNA binding;GO:0001047|core promoter binding;GO:0003684|damaged DNA binding;GO:0003677|DNA binding;GO:0004402|histone acetyltransferase activity;GO:0004468|lysine N…	C29F9.6 is predicted to have histone acetyltransferase activity, transcription coregulator activity, and zinc ion binding activity.
wee-1.2	29.4198	4.87871	1.08842e-06	3.87029e-05	up	GO:0007049|cell cycle;GO:0030154|cell differentiation;GO:0051301|cell division;GO:0009790|embryo development;GO:0018108|peptidyl-tyrosine phosphorylation;	GO:0005634|nucleus;	GO:0005524|ATP binding;GO:0046872|metal ion binding;GO:0004674|protein serine/threonine kinase activity;GO:0004713|protein tyrosine kinase activity;	N.A.
Y49E10.26	17.5957	4.13715	1.09018e-06	3.87029e-05	up	.	.	.	N.A.
C06C6.7	5.19858	2.37812	1.09314e-06	3.87394e-05	up	.	.	.	C06C6.7 is predicted to encode a protein with the following domain: Domain of unknown function WSN.
K09E3.6	7.09155	2.8261	1.10081e-06	3.89593e-05	up	.	.	.	K09E3.6 is enriched in the Z1.p and the Z4.a based on tiling, array, and RNA-seq studies; is predicted to encode a protein with the following domain: Protein LIN-8.
Y47G7B.2	28.1255	4.8138	1.11376e-06	3.93652e-05	up	.	.	.	Y47G7B.2 is enriched in the SAB based on tiling, array, RNA-seq, and microarray studies.
gst-20	3.46317	1.79209	1.13926e-06	4.0198e-05	up	GO:0045087|innate immune response;	.	GO:0004364|glutathione transferase activity;	gst-20 is predicted to have glutathione transferase activity; is involved in determination of adult lifespan.
twk-11	3.88305	1.95719	1.15748e-06	4.06403e-05	up	GO:0040011|locomotion;GO:0006936|muscle contraction;GO:0071805|potassium ion transmembrane transport;GO:0006813|potassium ion transport;GO:0030322|stabilization of membrane potential;	GO:0005887|integral component of plasma membrane;GO:0016020|membrane;	GO:0015271|outward rectifier potassium channel activity;GO:0022841|potassium ion leak channel activity;	twk-11 is predicted to have potassium channel activity.
ZK945.4	7.37781	2.88319	1.1627e-06	4.07695e-05	up	.	GO:0005622|intracellular;	GO:0008270|zinc ion binding;	ZK945.4 is predicted to have zinc ion binding activity.
math-39	4.11822	2.04202	1.23543e-06	4.30926e-05	up	.	.	.	math-39 is predicted to encode a protein with the following domains: MATH/TRAF domain and TRAF-like.
T20D4.12	10.7856	3.43103	1.23477e-06	4.30926e-05	up	.	GO:0005576|extracellular region;	.	T20D4.12 is enriched in dopaminergic neurons, the OLL, the PVD, and the cephalic sheath cell based on tiling, array, and RNA-seq studies; is predicted to encode a protein with the following domains: Domain of unknown function DUF19 and Uncharacterised protein family UPF0376.
scrm-4	4.16243	2.05743	1.31939e-06	4.57807e-05	up	GO:0006915|apoptotic process;GO:0071222|cellular response to lipopolysaccharide;GO:0042632|cholesterol homeostasis;GO:0042593|glucose homeostasis;GO:0017121|phospholipid scrambling;	GO:0016021|integral component of membrane;GO:0031966|mitochondrial membrane;GO:0005886|plasma membrane;	GO:0048306|calcium-dependent protein binding;GO:0017128|phospholipid scramblase activity;	scrm-4 is enriched in the OLL and the PVD based on tiling, array, and microarray studies; is predicted to encode a protein with the following domain: Scramblase.
F23F12.8	4.74242	2.24562	1.33998e-06	4.63741e-05	up	GO:0006030|chitin metabolic process;	GO:0005576|extracellular region;	GO:0008061|chitin binding;	F23F12.8 is expressed in the pharynx; is predicted to encode a protein with the following domain: Protein of unknown function DUF5401.
Y71H2AM.25	13.0973	3.7112	1.3648e-06	4.71717e-05	up	GO:0007586|digestion;	.	GO:0008234|cysteine-type peptidase activity;	Y71H2AM.25 is predicted to have cysteine-type peptidase activity.
Y69A2AR.12	387.549	8.59823	1.3911e-06	4.78938e-05	up	.	.	.	N.A.
H09F14.1	5.42843	2.44053	1.44323e-06	4.93054e-05	up	.	GO:0005737|cytoplasm;GO:0016021|integral component of membrane;GO:0005886|plasma membrane;	GO:0004994|somatostatin receptor activity;	H09F14.1 is predicted to have G-protein coupled receptor activity.
srh-114	Inf	Inf	1.44288e-06	4.93054e-05	up	.	.	.	N.A.
dmd-10	6.51709	2.70423	1.54909e-06	5.2584e-05	up	GO:0030154|cell differentiation;GO:0008584|male gonad development;GO:0030238|male sex determination;GO:0046661|male sex differentiation;GO:0045893|positive regulation of transcription, DNA-templated;GO:0006357|regulation of transcription from RNA polymerase II promoter;GO:0006351|transcription, DNA-templated;	GO:0005634|nucleus;	GO:0000987|core promoter proximal region sequence-specific DNA binding;GO:0046872|metal ion binding;GO:0003700|transcription factor activity, sequence-specific DNA binding;	dmd-10 is an ortholog of human DMRTC2; is predicted to have DNA-binding activity transcription factor activity, metal ion binding activity, and sequence-specific DNA binding activity; is expressed in head neurons, the body wall musculature, the intestine, and the vulval muscle.
C17B7.4	7.35359	2.87845	1.55985e-06	5.28817e-05	up	.	GO:0016021|integral component of membrane;	.	C17B7.4 is predicted to encode a protein with the following domains: Domain of unknown function DUF19 and Uncharacterised protein family UPF0376.
col-84	42.397	5.40589	1.58212e-06	5.35683e-05	up	GO:0042338|cuticle development involved in collagen and cuticulin-based cuticle molting cycle;	GO:0060102|collagen and cuticulin-based cuticle extracellular matrix;GO:0005581|collagen trimer;GO:0005578|proteinaceous extracellular matrix;	GO:0042329|structural constituent of collagen and cuticulin-based cuticle;	col-84 is predicted to be a structural constituent of cuticle.
F21D9.8	Inf	Inf	1.63211e-06	5.51205e-05	up	.	.	.	N.A.
ZK1055.7	3.4222	1.77493	1.77366e-06	5.9598e-05	up	.	.	.	ZK1055.7 is involved in innate immune response.
C25F9.16	10.5592	3.40042	1.78076e-06	5.97612e-05	up	.	.	.	N.A.
col-141	19.2467	4.26654	1.8139e-06	6.05673e-05	up	.	GO:0005581|collagen trimer;	GO:0042302|structural constituent of cuticle;	col-141 is predicted to be a structural constituent of cuticle.
C38D9.13	20.3465	4.34671	1.82152e-06	6.07456e-05	up	.	.	.	N.A.
R07C12.1	10.7742	3.42951	1.82878e-06	6.09112e-05	up	.	.	.	N.A.
pals-31	5.06135	2.33952	1.8422e-06	6.12049e-05	up	.	.	.	pals-31 is enriched in the SAB based on tiling, array, RNA-seq, and microarray studies; is predicted to encode a protein with the following domain: Amyotrophic lateral sclerosis 2 chromosomal region candidate gene 12 protein.
R07A4.3	5.13171	2.35944	1.84101e-06	6.12049e-05	up	.	.	.	N.A.
bath-36	4.35258	2.12187	1.87153e-06	6.21016e-05	up	.	.	.	bath-36 is enriched in the SAB based on tiling, array, RNA-seq, and microarray studies; is predicted to encode a protein with the following domains: BTB/POZ domain, MATH/TRAF domain, TRAF-like, and SKP1/BTB/POZ domain superfamily.
T24D5.5	71.5534	6.16095	1.87824e-06	6.22465e-05	up	.	.	.	N.A.
F09C6.3	9.05107	3.17809	1.92052e-06	6.32987e-05	up	.	.	.	N.A.
C28G1.4	14.4734	3.85534	1.93776e-06	6.37421e-05	up	GO:0006355|regulation of transcription, DNA-templated;GO:0006351|transcription, DNA-templated;	GO:0005654|nucleoplasm;	GO:0046872|metal ion binding;GO:0000977|RNA polymerase II regulatory region sequence-specific DNA binding;GO:0003700|transcription factor activity, sequence-specific DNA binding;	C28G1.4 is predicted to have nucleic acid binding activity; is expressed in the dorsal nerve cord, the nerve ring, and the ventral nerve cord.
F26D2.15	Inf	Inf	1.94674e-06	6.39583e-05	up	GO:0030497|fatty acid elongation;	.	GO:0004316|3-oxoacyl-[acyl-carrier-protein] reductase (NADPH) activity;GO:0051287|NAD binding;GO:0050661|NADP binding;	F26D2.15 is an ortholog of human HSD17B14; is predicted to encode a protein with the following domains: Short-chain dehydrogenase/reductase SDR and NAD(P)-binding domain superfamily.
zig-13	Inf	Inf	1.95214e-06	6.40567e-05	up	.	.	.	zig-13 is predicted to encode a protein with the following domains: Immunoglobulin-like fold and Immunoglobulin-like domain superfamily.
C18H7.11	6.13317	2.61663	2.02489e-06	6.62804e-05	up	.	.	.	C18H7.11 is predicted to encode a protein with the following domain: Transmembrane glycoprotein.
C17A2.3	Inf	Inf	2.11998e-06	6.90526e-05	up	GO:0006486|protein glycosylation;	GO:0016021|integral component of membrane;	GO:0016263|glycoprotein-N-acetylgalactosamine 3-beta-galactosyltransferase activity;GO:0046872|metal ion binding;	C17A2.3 is an ortholog of human C1GALT1C1 and C1GALT1C1L; is predicted to have glycoprotein-N-acetylgalactosamine 3-beta-galactosyltransferase activity and metal ion binding activity.
C17B7.10	5.04565	2.33504	2.13165e-06	6.93477e-05	up	.	.	.	N.A.
cht-1	28.7535	4.84567	2.15723e-06	7.00085e-05	up	GO:0006032|chitin catabolic process;GO:0000272|polysaccharide catabolic process;GO:0009620|response to fungus;	GO:0005576|extracellular region;	GO:0008061|chitin binding;GO:0004568|chitinase activity;	cht-1 is an ortholog of human CHIT1 (chitinase 1), CHI3L2 (chitinase 3 like 2), and CHIA (chitinase, acidic); is predicted to have chitin binding activity and chitinase activity; is involved in response to fungus; is expressed in the gonad; human orthologs of this gene are implicated in schizophrenia.
K09F5.6	3.46725	1.79379	2.17223e-06	7.03236e-05	up	.	.	.	K09F5.6 is enriched in the OLL, the PVD, and the SAB based on microarray, tiling, array, and RNA-seq studies.
tbx-43	Inf	Inf	2.17864e-06	7.04452e-05	up	GO:0030154|cell differentiation;GO:0001706|endoderm formation;GO:0001707|mesoderm formation;GO:0045893|positive regulation of transcription, DNA-templated;GO:0006351|transcription, DNA-templated;	GO:0005634|nucleus;	GO:0003677|DNA binding;GO:0003700|transcription factor activity, sequence-specific DNA binding;	tbx-43 is predicted to have DNA binding activity and DNA-binding activity transcription factor activity.
rab-11.2	14.6485	3.87268	2.28558e-06	7.35452e-05	up	GO:0030953|astral microtubule organization;GO:0000910|cytokinesis;GO:0090150|establishment of protein localization to membrane;GO:0072594|establishment of protein localization to organelle;GO:0006887|exocytosis;GO:1990182|exosomal secretion;GO:0006886|intracellular protein transport;GO:0032402|melanosome transport;GO:0007080|mitotic metaphase plate congression;GO:0090307|mitotic spindle assembly;…	GO:0030424|axon;GO:0032154|cleavage furrow;GO:0070062|extracellular exosome;GO:0005828|kinetochore microtubule;GO:0005739|mitochondrion;GO:0005771|multivesicular body;GO:0048471|perinuclear region of cytoplasm;GO:0045335|phagocytic vesicle;GO:0005886|plasma membrane;GO:0055037|recycling endosome;GO:0055038|recycling endosome membrane;GO:0000922|spindle pole;GO:0005802|trans-Golgi network;	GO:0005525|GTP binding;GO:0003924|GTPase activity;	rab-11.2 is an ortholog of human RAB11A (RAB11A, member RAS oncogene family) and RAB11B (RAB11B, member RAS oncogene family); is predicted to have GTP binding activity and GTPase activity.
dhc-4	7.33873	2.87553	2.33306e-06	7.48919e-05	up	GO:0007018|microtubule-based movement;GO:0016567|protein ubiquitination;	GO:0036156|inner dynein arm;GO:0005874|microtubule;	GO:0005524|ATP binding;GO:0016887|ATPase activity;GO:0003777|microtubule motor activity;	dhc-4 is predicted to have microtubule motor activity; is expressed in the nervous system.
srj-6	Inf	Inf	2.39623e-06	7.6642e-05	up	GO:0050911|detection of chemical stimulus involved in sensory perception of smell;GO:0007186|G-protein coupled receptor signaling pathway;GO:0042048|olfactory behavior;	GO:0005887|integral component of plasma membrane;	GO:0038022|G-protein coupled olfactory receptor activity;	srj-6 is enriched in the NSM based on tiling and array studies; is predicted to encode a protein with the following domain: 7TM GPCR, serpentine receptor class j (Srj).
F14D7.5	79.3207	6.30962	2.59099e-06	8.22772e-05	up	.	.	.	F14D7.5 is predicted to encode a protein with the following domain: Protein of unknown function DUF4473.
bbs-5	5.09138	2.34806	2.66892e-06	8.43487e-05	up	GO:0042384|cilium assembly;GO:0046907|intracellular transport;GO:0015031|protein transport;	GO:0005930|axoneme;GO:0034464|BBSome;GO:0036064|ciliary basal body;GO:0060170|ciliary membrane;GO:0005622|intracellular;	GO:0032266|phosphatidylinositol-3-phosphate binding;GO:0001103|RNA polymerase II repressing transcription factor binding;	bbs-5 is an ortholog of human BBS5 (Bardet-Biedl syndrome 5); localizes to several cellular components, including the axoneme, axoneme, and cilium; is expressed in the head, the nervous system, the sensillum, and the tail; human orthologs of this gene are implicated in Bardet-Biedl syndrome 5; is used to study Bardet-Biedl syndrome.
21ur-5910	77.5917	6.27783	2.71947e-06	8.57422e-05	up	.	.	.	N.A.
Y2H9A.4	3.38782	1.76036	2.76703e-06	8.71385e-05	up	.	.	.	Y2H9A.4 is predicted to encode a protein with the following domain: Protein of unknown function DUF713.
srd-39	70.0731	6.13079	2.82534e-06	8.88694e-05	up	.	GO:0016021|integral component of membrane;	.	srd-39 is expressed in the hypodermis and the intestine; is predicted to encode a protein with the following domain: 7TM GPCR, serpentine receptor class d (Srd).
math-44	5.2272	2.38604	2.89887e-06	9.09669e-05	up	GO:0016567|protein ubiquitination;	.	.	math-44 is predicted to encode a protein with the following domains: MATH/TRAF domain and TRAF-like.
Y43F8B.25	8.52101	3.09102	2.9577e-06	9.24857e-05	up	.	.	.	N.A.
srp-1	3.65536	1.87001	3.02213e-06	9.42785e-05	up	GO:0006869|lipid transport;GO:0010951|negative regulation of endopeptidase activity;GO:0007338|single fertilization;GO:0007283|spermatogenesis;	GO:0002080|acrosomal membrane;GO:0009897|external side of plasma membrane;GO:0070062|extracellular exosome;GO:0005615|extracellular space;GO:0031091|platelet alpha granule;GO:0031094|platelet dense tubular network;GO:0097181|protein C inhibitor-coagulation factor V complex;GO:0097182|protein C inhibitor-coagulation factor Xa complex;GO:0097183|protein C inhibitor-coagulation factor XI complex;GO:…	GO:0008201|heparin binding;GO:0031210|phosphatidylcholine binding;GO:0001972|retinoic acid binding;GO:0004867|serine-type endopeptidase inhibitor activity;	srp-1 is an ortholog of human SERPINB5 (serpin family B member 5); is predicted to have peptidase activity; localizes to the endoplasmic reticulum; is expressed in the arcade cell and the body wall musculature.
T28F3.5	3.50723	1.81033	3.03626e-06	9.43894e-05	up	GO:0006084|acetyl-CoA metabolic process;GO:0006633|fatty acid biosynthetic process;GO:2001295|malonyl-CoA biosynthetic process;GO:0046322|negative regulation of fatty acid oxidation;GO:0060421|positive regulation of heart growth;GO:0010884|positive regulation of lipid storage;GO:0051289|protein homotetramerization;	GO:0012505|endomembrane system;GO:0016020|membrane;GO:0005739|mitochondrion;GO:0005634|nucleus;	GO:0003989|acetyl-CoA carboxylase activity;GO:0005524|ATP binding;GO:0004075|biotin carboxylase activity;GO:0046872|metal ion binding;	T28F3.5 is an ortholog of human ACACB; is predicted to have ATP binding activity and acetyl-CoA carboxylase activity.
C54C8.8	13.4305	3.74744	3.0302e-06	9.43894e-05	up	GO:0030154|cell differentiation;GO:0007275|multicellular organismal development;	GO:0005576|extracellular region;	GO:0005509|calcium ion binding;GO:0004222|metalloendopeptidase activity;GO:0008270|zinc ion binding;	N.A.
pals-1	12.3144	3.62228	3.20544e-06	9.87224e-05	up	.	.	.	pals-1 is predicted to encode a protein with the following domain: Amyotrophic lateral sclerosis 2 chromosomal region candidate gene 12 protein.
linc-91	13.3257	3.73614	3.24964e-06	9.9507e-05	up	.	.	.	N.A.
Y105C5A.9	Inf	Inf	3.31752e-06	0.000101352	up	.	.	.	N.A.
C25E10.8	4.26859	2.09376	3.42213e-06	0.00010407	up	.	GO:0005576|extracellular region;	GO:0004867|serine-type endopeptidase inhibitor activity;	C25E10.8 is expressed in the intestine; is predicted to encode a protein with the following domains: Trypsin Inhibitor-like, cysteine rich domain and Serine protease inhibitor-like superfamily.
fbxa-182	13.1635	3.71847	3.50896e-06	0.000106103	up	.	.	.	fbxa-182 is predicted to encode a protein with the following domain: Domain of unknown function DUF38, Caenorhabditis species.
T24C4.2	16.835	4.07339	3.52162e-06	0.000106365	up	.	.	.	N.A.
T22D1.2	Inf	Inf	3.59781e-06	0.00010842	up	.	.	.	N.A.
cal-6	28.4621	4.83097	3.73647e-06	0.000112344	up	GO:0043277|apoptotic cell clearance;GO:0016477|cell migration;GO:0009792|embryo development ending in birth or egg hatching;GO:0051296|establishment of meiotic spindle orientation;GO:0042981|regulation of apoptotic process;GO:0051726|regulation of cell cycle;GO:0032880|regulation of protein localization;	GO:0071944|cell periphery;GO:0005813|centrosome;GO:0072686|mitotic spindle;GO:0031965|nuclear membrane;	GO:0005509|calcium ion binding;	cal-6 is enriched in the NSM based on tiling and array studies.
zip-6	9.09368	3.18486	3.8141e-06	0.000114419	up	.	.	.	zip-6 is predicted to have DNA-binding activity transcription factor activity.
F31D4.5	4.19491	2.06864	3.88558e-06	0.00011617	up	.	.	.	F31D4.5 is an ortholog of human PLEKHD1 (pleckstrin homology and coiled-coil domain containing D1); is predicted to encode a protein with the following domains: Pleckstrin homology domain and PH-like domain superfamily.
W04G5.8	36.4926	5.18953	3.91569e-06	0.000116938	up	.	.	.	W04G5.8 is predicted to encode a protein with the following domain: Protein of unknown function DUF684.
fbxa-47	12.7956	3.67758	4.11577e-06	0.000122396	up	.	.	.	fbxa-47 is enriched in the OLL and the PVD based on microarray and RNA-seq studies; is predicted to encode a protein with the following domains: F-box domain and Domain of unknown function DUF38, Caenorhabditis species.
B0563.7	4.9139	2.29687	4.11685e-06	0.000122396	up	.	.	GO:0005509|calcium ion binding;	B0563.7 is predicted to have calcium ion binding activity.
R03A10.5	4.32974	2.11428	4.15204e-06	0.00012328	up	.	.	.	R03A10.5 is enriched in the AFD based on tiling, array, and RNA-seq studies; is predicted to encode a protein with the following domains: CRAL-TRIO lipid binding domain and CRAL-TRIO lipid binding domain superfamily.
pals-30	71.8429	6.16677	4.15589e-06	0.00012328	up	.	.	.	pals-30 is enriched in the NSM based on tiling and array studies; is predicted to encode a protein with the following domain: Amyotrophic lateral sclerosis 2 chromosomal region candidate gene 12 protein.
col-176	3.70873	1.89093	4.18792e-06	0.000124092	up	GO:0002164|larval development;	GO:0005581|collagen trimer;	GO:0042302|structural constituent of cuticle;	col-176 is predicted to be a structural constituent of cuticle.
T28A11.16	3.57256	1.83696	4.20885e-06	0.000124574	up	.	GO:0005576|extracellular region;	.	T28A11.16 is enriched in the body wall muscle cell based on tiling, array, RNA-seq, and microarray studies; is predicted to encode a protein with the following domains: Domain of unknown function DUF19 and Uncharacterised protein family UPF0376.
F07E5.10	74.6291	6.22167	4.35423e-06	0.00012859	up	GO:0008283|cell proliferation;GO:0000737|DNA catabolic process, endonucleolytic;GO:0000729|DNA double-strand break processing;GO:0015074|DNA integration;GO:0006303|double-strand break repair via nonhomologous end joining;GO:0097676|histone H3-K36 dimethylation;GO:0010452|histone H3-K36 methylation;GO:0051568|histone H3-K4 methylation;GO:0044774|mitotic DNA integrity checkpoint;GO:0071157|negative…	GO:0005634|nucleus;GO:0035861|site of double-strand break;	GO:0044547|DNA topoisomerase binding;GO:0003690|double-stranded DNA binding;GO:0004519|endonuclease activity;GO:0046975|histone methyltransferase activity (H3-K36 specific);GO:0042800|histone methyltransferase activity (H3-K4 specific);GO:0042803|protein homodimerization activity;GO:0003697|single-stranded DNA binding;GO:0000014|single-stranded DNA endodeoxyribonuclease activity;GO:0043566|struct…	N.A.
ZK1320.11	3.30518	1.72473	4.52443e-06	0.000132878	up	.	.	.	ZK1320.11 is enriched in the AFD and the AVE based on tiling, array, and RNA-seq studies.
rom-3	15.0882	3.91535	4.82801e-06	0.000141326	up	GO:0016477|cell migration;GO:0008283|cell proliferation;GO:0050709|negative regulation of protein secretion;GO:0015031|protein transport;GO:0006508|proteolysis;GO:0042058|regulation of epidermal growth factor receptor signaling pathway;GO:0061136|regulation of proteasomal protein catabolic process;GO:0050708|regulation of protein secretion;	GO:0005789|endoplasmic reticulum membrane;GO:0000139|Golgi membrane;GO:0016021|integral component of membrane;	.	rom-3 is an ortholog of human RHBDF1 (rhomboid 5 homolog 1) and RHBDF2; is predicted to have serine-type endopeptidase activity.
math-37	6.07658	2.60326	4.8346e-06	0.000141363	up	GO:0016567|protein ubiquitination;	.	.	math-37 is enriched in the AFD based on tiling, array, and RNA-seq studies; is predicted to encode a protein with the following domains: MATH/TRAF domain and TRAF-like.
Y48G1BM.6	6.2667	2.64771	4.86185e-06	0.000142003	up	.	.	.	Y48G1BM.6 is enriched in the SAB based on microarray studies.
F32D1.8	Inf	Inf	5.01687e-06	0.000145993	up	.	.	.	N.A.
M01G12.9	3.10581	1.63497	5.14508e-06	0.000149291	up	.	.	.	M01G12.9 is enriched in the AFD and the AVA based on tiling, array, RNA-seq, and microarray studies; is predicted to encode a protein with the following domain: RAI1-like family.
his-4	10.8709	3.4424	5.20999e-06	0.000150681	up	GO:0006334|nucleosome assembly;	GO:0005811|lipid particle;GO:0000788|nuclear nucleosome;	GO:0003677|DNA binding;	his-4 is an ortholog of human H2BFS (H2B histone S), HIST1H2BL (histone cluster 1 H2B l), and HIST1H2BH (histone cluster 1 H2B h); is predicted to have DNA binding activity and protein heterodimerization activity; is expressed in the nervous system.
B0416.4	19.4562	4.28216	5.55416e-06	0.000159766	up	.	.	GO:0008270|zinc ion binding;	B0416.4 is predicted to have metal ion binding activity.
Y75B8A.34	9.80378	3.29334	5.56397e-06	0.000159875	up	.	.	.	N.A.
sri-38	60.564	5.92039	5.79504e-06	0.000165977	up	.	.	.	sri-38 is predicted to encode a protein with the following domain: 7TM GPCR, serpentine chemoreceptor class i (Sri).
chs-1	3.52359	1.81705	5.90914e-06	0.000168881	up	GO:0071555|cell wall organization;	GO:0030659|cytoplasmic vesicle membrane;GO:0016021|integral component of membrane;GO:0005886|plasma membrane;	GO:0004100|chitin synthase activity;GO:0003677|DNA binding;	chs-1 is predicted to have chitin synthase activity; is involved in cell wall chitin biosynthetic process, eggshell formation, and positive regulation of protein localization to cell cortex; localizes to the cell cortex and plasma membrane.
glb-2	6.47309	2.69445	5.90378e-06	0.000168881	up	.	.	.	glb-2 is predicted to have heme binding activity and oxygen binding activity; is expressed in head neurons.
K08H2.3	8.26584	3.04716	6.04549e-06	0.000172421	up	.	.	.	K08H2.3 is enriched in the NSM based on tiling, array, and RNA-seq studies.
F44A6.3	13.0416	3.70505	6.08548e-06	0.000173361	up	.	.	.	N.A.
atz-1	6.24245	2.64211	6.44341e-06	0.000183165	up	.	.	.	atz-1 is expressed in the hypodermis and the pharynx.
linc-64	12.1461	3.60243	6.5334e-06	0.000185327	up	.	.	.	N.A.
Y38H6C.8	10.2853	3.36251	6.61095e-06	0.000186928	up	GO:0006955|immune response;GO:0006910|phagocytosis, recognition;GO:0060355|positive regulation of cell adhesion molecule production;GO:0034138|toll-like receptor 3 signaling pathway;	GO:0005581|collagen trimer;GO:0070062|extracellular exosome;GO:0016021|integral component of membrane;	GO:0030246|carbohydrate binding;GO:0030169|low-density lipoprotein particle binding;GO:0046872|metal ion binding;GO:0008329|signaling pattern recognition receptor activity;	Y38H6C.8 is enriched in the AFD based on tiling, array, RNA-seq, and microarray studies; is predicted to encode a protein with the following domains: C-type lectin-like, C-type lectin-like/link domain superfamily, and C-type lectin fold.
F58E2.3	4.03676	2.0132	6.84035e-06	0.000192567	up	.	.	.	F58E2.3 is enriched in the AFD, the OLL, and the PVD based on microarray, tiling, array, and RNA-seq studies; is predicted to encode a protein with the following domains: F-box domain and Domain of unknown function DUF38, Caenorhabditis species.
F08B12.4	3.00548	1.58759	7.16433e-06	0.000200022	up	.	GO:0005634|nucleus;	.	F08B12.4 localizes to the nucleus; is expressed in metacorpus, the body wall musculature, the intestine, and the tail.
C10A4.1	27.1422	4.76247	7.24097e-06	0.000201526	up	.	GO:0005737|cytoplasm;GO:0005654|nucleoplasm;GO:0005634|nucleus;	GO:0003677|DNA binding;GO:0046872|metal ion binding;	C10A4.1 is an ortholog of human ZBED4 (zinc finger BED-type containing 4) and ZBED6 (zinc finger BED-type containing 6); is predicted to have protein dimerization activity.
Y94H6A.2	16.3896	4.03471	7.25849e-06	0.000201592	up	.	.	.	Y94H6A.2 is predicted to encode a protein with the following domain: Protein of unknown function DUF684.
Y39H10A.1	6.26484	2.64728	7.34216e-06	0.000203703	up	.	.	.	N.A.
B0212.3	4.02342	2.00842	7.35655e-06	0.000203889	up	.	.	.	B0212.3 is enriched in the AVA, the BAG, the Z1.p, and the Z4.a based on tiling, array, RNA-seq, and microarray studies; is predicted to encode a protein with the following domain: SPK domain.
C05E4.12	Inf	Inf	7.58797e-06	0.000209865	up	.	.	.	C05E4.12 is enriched in the NSM based on tiling and array studies.
C05C9.3	3.72944	1.89896	7.63859e-06	0.000211046	up	.	.	.	N.A.
Y38H8A.8	5.5136	2.463	7.6638e-06	0.000211303	up	.	.	.	N.A.
kin-9	3.7455	1.90516	7.68549e-06	0.000211317	up	.	GO:0016021|integral component of membrane;	GO:0005524|ATP binding;GO:0004714|transmembrane receptor protein tyrosine kinase activity;	kin-9 is predicted to have protein tyrosine kinase activity.
gcy-3	9.72099	3.2811	7.74439e-06	0.000212423	up	GO:0006935|chemotaxis;GO:0035556|intracellular signal transduction;	GO:0016021|integral component of membrane;GO:0005622|intracellular;	GO:0005524|ATP binding;GO:0005525|GTP binding;GO:0004383|guanylate cyclase activity;GO:0004672|protein kinase activity;	gcy-3 is predicted to have several functions, including GTP binding activity, nucleoside phosphate binding activity, and organonitrogen compound metabolic process; is expressed in the ASER, the ASIL, the ASIR, and the PVT.
srj-57	Inf	Inf	7.89258e-06	0.000215854	up	GO:0050911|detection of chemical stimulus involved in sensory perception of smell;GO:0007186|G-protein coupled receptor signaling pathway;GO:0042048|olfactory behavior;	GO:0005887|integral component of plasma membrane;	GO:0038022|G-protein coupled olfactory receptor activity;	srj-57 is expressed in the intestine; is predicted to encode a protein with the following domain: 7TM GPCR, serpentine receptor class j (Srj).
rsef-1	4.90607	2.29457	8.11114e-06	0.000221341	up	GO:0006886|intracellular protein transport;GO:0032482|Rab protein signal transduction;	GO:0048471|perinuclear region of cytoplasm;	GO:0005509|calcium ion binding;GO:0005525|GTP binding;GO:0003924|GTPase activity;	rsef-1 is predicted to have GTP binding activity, GTPase activity, and calcium ion binding activity; is expressed in the g1, the spermathecal-uterine junction, and uterus.
tbc-19	3.25933	1.70458	8.1312e-06	0.000221434	up	.	.	GO:0005096|GTPase activator activity;	tbc-19 is enriched in the SAB based on microarray, tiling, and array studies; is predicted to encode a protein with the following domains: Rab-GTPase-TBC domain, Pleckstrin homology domain, Quinoprotein alcohol dehydrogenase-like superfamily, PH-like domain superfamily, WD40/YVTN repeat-like-containing domain superfamily, and Rab-GTPase-TBC domain superfamily.
fog-1	3.17652	1.66745	8.15005e-06	0.00022172	up	GO:0030154|cell differentiation;GO:0007275|multicellular organismal development;GO:0007283|spermatogenesis;	.	GO:0000166|nucleotide binding;GO:0003723|RNA binding;	fog-1 exhibits mRNA 3'-UTR binding activity; is involved in cell fate specification, germ-line sex determination, and spermatogenesis; localizes to the cytoplasm and nuclear periphery; is expressed in the germ line.
H40L08.3	4.48702	2.16576	8.17249e-06	0.000222103	up	.	.	.	N.A.
E02H4.6	Inf	Inf	8.19639e-06	0.000222525	up	GO:0006897|endocytosis;GO:0018105|peptidyl-serine phosphorylation;GO:0008360|regulation of cell shape;GO:0030100|regulation of endocytosis;GO:0007165|signal transduction;GO:0016055|Wnt signaling pathway;	GO:0005737|cytoplasm;GO:0000329|fungal-type vacuole membrane;	GO:0005524|ATP binding;GO:0004674|protein serine/threonine kinase activity;	E02H4.6 is predicted to have ATP binding activity and protein kinase activity.
asp-18	Inf	Inf	8.25068e-06	0.00022377	up	GO:0030163|protein catabolic process;GO:0006508|proteolysis;	GO:0005615|extracellular space;GO:0005764|lysosome;	GO:0004190|aspartic-type endopeptidase activity;	asp-18 is predicted to have aspartic-type endopeptidase activity; is expressed in the intestine, the nervous system, and the pharynx.
C07F11.2	4.46321	2.15808	8.27076e-06	0.000224086	up	.	.	.	N.A.
C35E7.5	11.2867	3.49656	8.4545e-06	0.000228134	up	.	.	.	N.A.
C36C5.4	22.6906	4.50403	9.07602e-06	0.000242984	up	.	GO:0005576|extracellular region;	.	C36C5.4 is predicted to encode a protein with the following domains: Domain of unknown function DUF19 and Uncharacterised protein family UPF0376.
K03D7.3	Inf	Inf	9.12564e-06	0.000244014	up	.	.	.	N.A.
F20G2.5	4.77276	2.25482	9.27172e-06	0.000247175	up	.	.	.	F20G2.5 is involved in defense response to Gram-negative bacterium and innate immune response.
C30G12.2	3.38642	1.75976	9.35939e-06	0.000248763	up	GO:0006702|androgen biosynthetic process;GO:0006710|androgen catabolic process;	GO:0031901|early endosome membrane;GO:0005783|endoplasmic reticulum;GO:0005622|intracellular;	GO:0003824|catalytic activity;GO:0009055|electron carrier activity;GO:0004303|estradiol 17-beta-dehydrogenase activity;GO:0016491|oxidoreductase activity;GO:0004745|retinol dehydrogenase activity;GO:0047035|testosterone dehydrogenase (NAD+) activity;	C30G12.2 is predicted to encode a protein with the following domains: Short-chain dehydrogenase/reductase SDR and NAD(P)-binding domain superfamily.
fbxa-171	58.0016	5.85802	9.39787e-06	0.000249536	up	.	.	.	fbxa-171 is enriched in the SAB based on tiling, array, and microarray studies; is predicted to encode a protein with the following domains: F-box domain and Domain of unknown function DUF38, Caenorhabditis species.
col-50	69.5918	6.12085	9.47988e-06	0.000251463	up	.	.	.	col-50 is predicted to be a structural constituent of cuticle.
egl-1	14.0323	3.81068	1.07923e-05	0.000280949	up	GO:0008637|apoptotic mitochondrial changes;GO:0032091|negative regulation of protein binding;GO:0018991|oviposition;GO:0043065|positive regulation of apoptotic process;GO:0043068|positive regulation of programmed cell death;	GO:0005829|cytosol;GO:0043231|intracellular membrane-bounded organelle;GO:0005739|mitochondrion;	.	egl-1 is involved in several processes, including actin filament depolymerization, apoptotic mitochondrial changes, and apoptotic process involved in development; localizes to the cytosol, mitochondrion, and presynapse; is expressed in several tissues, including the ABalappaapp, the ABaraapapaad, the ABaraapppaad, the HSN, and the male.
bbs-4	6.502	2.70088	1.08409e-05	0.000281939	up	GO:0051297|centrosome organization;	GO:0036064|ciliary basal body;GO:0060170|ciliary membrane;GO:0000242|pericentriolar material;	GO:0003777|microtubule motor activity;	bbs-4 is an ortholog of human BBS4 (Bardet-Biedl syndrome 4); is predicted to have microtubule motor activity; localizes to the ciliary basal body; human orthologs of this gene are implicated in Bardet-Biedl syndrome 1 and Bardet-Biedl syndrome 4; is used to study Bardet-Biedl syndrome.
btb-15	Inf	Inf	1.10196e-05	0.000285467	up	.	GO:0005576|extracellular region;	.	N.A.
frm-9	3.44116	1.7829	1.1608e-05	0.000298962	up	.	.	.	frm-9 is enriched in the AVA, the AVD, the AVE, the PVC, and the RIM based on tiling, array, and RNA-seq studies; is predicted to encode a protein with the following domains: Ankyrin repeat, FERM central domain, Band 4.1 domain, and Ankyrin repeat-containing domain superfamily.
Y43F4A.3	15.9321	3.99386	1.19182e-05	0.000306062	up	.	.	.	Y43F4A.3 is expressed in head neurons and the intestinal cell.
Y71H2AR.2	Inf	Inf	1.19347e-05	0.000306189	up	.	GO:0005764|lysosome;	GO:0008234|cysteine-type peptidase activity;	Y71H2AR.2 is predicted to have cysteine-type peptidase activity.
oac-24	20.9427	4.38837	1.25255e-05	0.000318885	up	.	GO:0016021|integral component of membrane;GO:0005886|plasma membrane;	GO:0016747|transferase activity, transferring acyl groups other than amino-acyl groups;	oac-24 is predicted to have transferase activity, transferring acyl groups other than amino-acyl groups.
C30F12.3	5.5333	2.46814	1.25377e-05	0.000318889	up	.	.	.	N.A.
chil-16	59.0073	5.88282	1.26186e-05	0.000320335	up	GO:0006915|apoptotic process;GO:0006032|chitin catabolic process;GO:0002376|immune system process;GO:0000272|polysaccharide catabolic process;GO:0090197|positive regulation of chemokine secretion;GO:0002532|production of molecular mediator involved in inflammatory response;	GO:0005737|cytoplasm;GO:0005576|extracellular region;GO:0005615|extracellular space;	GO:0008061|chitin binding;GO:0004568|chitinase activity;	chil-16 is predicted to have chitin binding activity.
C23H5.12	Inf	Inf	1.27759e-05	0.000324019	up	.	.	.	N.A.
ZK380.t2	25.7944	4.68899	1.28415e-05	0.000325016	up	.	.	.	N.A.
F01G10.4	27.4246	4.7774	1.3283e-05	0.000334644	up	.	.	.	N.A.
K10C9.9	8.538	3.0939	1.33108e-05	0.000335027	up	.	GO:0005576|extracellular region;	.	N.A.
Y73B6A.6	10.5266	3.39597	1.35945e-05	0.000341844	up	.	.	.	N.A.
his-24	8.87408	3.1496	1.37858e-05	0.000345022	up	GO:0006334|nucleosome assembly;	GO:0005737|cytoplasm;GO:0000784|nuclear chromosome, telomeric region;GO:0000786|nucleosome;GO:0005634|nucleus;	GO:0003677|DNA binding;	his-24 is an ortholog of human H1F0 (H1 histone 0); is predicted to have DNA binding activity; localizes to the cytoplasm and nuclear chromosome, telomeric region; is expressed in several tissues, including the alimentary system, the head, and the reproductive system.
sri-39	8.03789	3.00682	1.38869e-05	0.000346899	up	.	.	.	sri-39 is predicted to encode a protein with the following domain: 7TM GPCR, serpentine chemoreceptor class i (Sri).
C25A11.1	11.2415	3.49076	1.40735e-05	0.000350899	up	.	.	.	C25A11.1 is enriched in the NSM based on RNA-seq, tiling, and array studies.
fbxc-19	15.5441	3.9583	1.40944e-05	0.000351092	up	.	.	.	fbxc-19 is predicted to encode a protein with the following domain: Protein of unknown function DUF3557.
oac-15	11.2491	3.49174	1.45757e-05	0.000361726	up	.	GO:0016021|integral component of membrane;GO:0005886|plasma membrane;	GO:0016747|transferase activity, transferring acyl groups other than amino-acyl groups;	oac-15 is predicted to have transferase activity, transferring acyl groups other than amino-acyl groups.
npr-18	4.84907	2.27771	1.46148e-05	0.000362356	up	GO:0007186|G-protein coupled receptor signaling pathway;	GO:0005887|integral component of plasma membrane;	GO:0004930|G-protein coupled receptor activity;	npr-18 is predicted to have G-protein coupled receptor activity; is expressed in the nervous system.
abu-2	67.2934	6.07239	1.47875e-05	0.000365956	up	.	.	.	abu-2 is involved in endoplasmic reticulum unfolded protein response.
ZK353.4	4.59134	2.19892	1.52218e-05	0.000375305	up	.	.	.	ZK353.4 is enriched in the FLP based on microarray and RNA-seq studies.
nhr-2	10.787	3.43122	1.52609e-05	0.000375922	up	GO:0006351|transcription, DNA-templated;	GO:0005634|nucleus;	GO:0043565|sequence-specific DNA binding;GO:0003700|transcription factor activity, sequence-specific DNA binding;GO:0003707|steroid hormone receptor activity;GO:0008270|zinc ion binding;	nhr-2 is predicted to have DNA-binding activity transcription factor activity, sequence-specific DNA binding activity, and zinc ion binding activity; localizes to the nucleus; is expressed in several tissues, including MS, the ABa, the ABal, the germline blastomere, and the somatic blastomere; human orthologs of this gene are implicated in 46 XY gonadal dysgenesis, azoospermia, and premature ovar…
C11G6.2	Inf	Inf	1.5626e-05	0.000383494	up	GO:0051276|chromosome organization;GO:0032508|DNA duplex unwinding;GO:0006310|DNA recombination;GO:0006281|DNA repair;GO:0000723|telomere maintenance;	GO:0005739|mitochondrion;GO:0005634|nucleus;	GO:0005524|ATP binding;GO:0004003|ATP-dependent DNA helicase activity;GO:0003677|DNA binding;GO:0000287|magnesium ion binding;	C11G6.2 is predicted to have ATP binding activity and DNA helicase activity.
taf-11.2	3.91595	1.96936	1.66626e-05	0.00040668	up	GO:0043923|positive regulation by host of viral transcription;GO:0006355|regulation of transcription, DNA-templated;GO:0051123|RNA polymerase II transcriptional preinitiation complex assembly;	GO:0005794|Golgi apparatus;GO:0005654|nucleoplasm;GO:0005634|nucleus;GO:0005669|transcription factor TFIID complex;	GO:0003677|DNA binding;GO:0047485|protein N-terminus binding;GO:0046966|thyroid hormone receptor binding;GO:0003713|transcription coactivator activity;GO:0008134|transcription factor binding;GO:0042809|vitamin D receptor binding;	taf-11.2 is an ortholog of human Taf11; is predicted to have protein heterodimerization activity.
F49C5.3	55.012	5.78167	1.6785e-05	0.000408917	up	.	.	.	N.A.
C42D4.19	20.6896	4.37084	1.71677e-05	0.000417093	up	.	.	.	N.A.
K01A11.3	7.48302	2.90362	1.73927e-05	0.000422082	up	.	.	.	N.A.
F36G3.1	2.91446	1.54323	1.74983e-05	0.000422915	up	.	.	.	F36G3.1 is enriched in the FLP based on tiling, array, and microarray studies.
M151.3	Inf	Inf	1.75028e-05	0.000422915	up	.	.	.	N.A.
clec-52	8.17058	3.03044	1.76176e-05	0.000424918	up	GO:0071346|cellular response to interferon-gamma;GO:0071353|cellular response to interleukin-4;GO:0071222|cellular response to lipopolysaccharide;GO:0006898|receptor-mediated endocytosis;	GO:0009986|cell surface;GO:0010008|endosome membrane;GO:0005887|integral component of plasma membrane;GO:0005886|plasma membrane;	GO:0005537|mannose binding;GO:0004872|receptor activity;GO:0004888|transmembrane signaling receptor activity;	clec-52 is predicted to have carbohydrate binding activity; is involved in defense response to Gram-positive bacterium; is expressed in the intestine, the nervous system, and the pharynx.
his-8	153.132	7.25863	1.8491e-05	0.000443568	up	GO:0006334|nucleosome assembly;	GO:0005811|lipid particle;GO:0000788|nuclear nucleosome;	GO:0003677|DNA binding;	his-8 is predicted to have DNA binding activity and protein heterodimerization activity.
R07D5.2	4.32027	2.11112	1.87624e-05	0.000449113	up	.	.	.	N.A.
R07C12.3	Inf	Inf	1.87554e-05	0.000449113	up	.	.	.	N.A.
irld-2	6.76491	2.75807	1.88207e-05	0.000449851	up	.	.	.	irld-2 is predicted to encode a protein with the following domains: Receptor L-domain and Receptor L-domain superfamily.
C03B1.2	7.04935	2.81749	1.91093e-05	0.000455113	up	.	.	.	N.A.
crn-4	4.2971	2.10336	1.93117e-05	0.000459109	up	GO:0006309|apoptotic DNA fragmentation;GO:0000737|DNA catabolic process, endonucleolytic;GO:0000738|DNA catabolic process, exonucleolytic;GO:0000467|exonucleolytic trimming to generate mature 3'-end of 5.8S rRNA from tricistronic rRNA transcript (SSU-rRNA, 5.8S rRNA, LSU-rRNA);GO:0006401|RNA catabolic process;	GO:0005737|cytoplasm;GO:0005730|nucleolus;	GO:0008408|3'-5' exonuclease activity;GO:0000175|3'-5'-exoribonuclease activity;GO:0004536|deoxyribonuclease activity;GO:0004520|endodeoxyribonuclease activity;GO:0004540|ribonuclease activity;GO:0003697|single-stranded DNA binding;	crn-4 exhibits several functions, including macromolecule metabolic process, macromolecule metabolic process, and single-stranded DNA binding activity; is involved in DNA catabolic process, exonucleolytic, RNA catabolic process, and apoptotic DNA fragmentation.
T26E4.4	4.30619	2.10641	1.97097e-05	0.00046732	up	.	GO:0016020|membrane;	GO:0008107|galactoside 2-alpha-L-fucosyltransferase activity;	T26E4.4 is predicted to have galactoside 2-alpha-L-fucosyltransferase activity; is expressed in the hyp7 syncytium.
F55B11.6	15.0791	3.91448	2.03107e-05	0.000479856	up	.	.	.	N.A.
F46F2.4	64.8891	6.0199	2.04783e-05	0.000482956	up	GO:0030154|cell differentiation;GO:0030968|endoplasmic reticulum unfolded protein response;GO:0007275|multicellular organismal development;GO:0046580|negative regulation of Ras protein signal transduction;GO:0040027|negative regulation of vulval development;GO:0042659|regulation of cell fate specification;GO:0007548|sex differentiation;	GO:0005634|nucleus;	GO:0003677|DNA binding;GO:0046872|metal ion binding;	F46F2.4 is predicted to encode a protein with the following domain: Ribonuclease H-like superfamily.
cri-1	5.22265	2.38478	2.06437e-05	0.000486426	up	GO:0048675|axon extension;GO:0035147|branch fusion, open tracheal system;GO:0007476|imaginal disc-derived wing morphogenesis;GO:0002165|instar larval or pupal development;GO:0050768|negative regulation of neurogenesis;GO:0035155|negative regulation of terminal cell fate specification, open tracheal system;GO:0022008|neurogenesis;GO:0016246|RNA interference;GO:0035071|salivary gland cell autophagi…	GO:0005737|cytoplasm;	.	cri-1 is an ortholog of human HECA; is expressed in amphid neurons, the intestine, the marginal cell, and the rectal gland cell; is predicted to encode a protein with the following domains: Headcase protein and Headcase, middle domain.
C39B5.14	13.0065	3.70116	2.08312e-05	0.000490411	up	GO:0016042|lipid catabolic process;	GO:0005576|extracellular region;	GO:0016787|hydrolase activity;	C39B5.14 is predicted to have hydrolase activity.
col-95	74.5885	6.22088	2.12541e-05	0.00049904	up	.	GO:0005581|collagen trimer;	GO:0042302|structural constituent of cuticle;	col-95 is predicted to be a structural constituent of cuticle.
E04F6.8	3.06484	1.61581	2.19963e-05	0.000514318	up	.	.	.	N.A.
Y25C1A.6	64.5566	6.01249	2.22452e-05	0.000518189	up	.	.	.	N.A.
T20F7.1	3.03343	1.60095	2.24523e-05	0.000522099	up	.	.	.	T20F7.1 is predicted to have nucleic acid binding activity.
ceh-83	6.47525	2.69494	2.26105e-05	0.000525318	up	.	.	.	ceh-83 is predicted to have DNA binding activity; is expressed in the hypodermis, the intestine, and the vulva.
F28E10.5	14.5361	3.86156	2.29722e-05	0.000532791	up	GO:0045087|innate immune response;	GO:0045121|membrane raft;	GO:0008236|serine-type peptidase activity;	F28E10.5 is predicted to have serine-type peptidase activity.
cutl-23	3.11109	1.63742	2.30153e-05	0.000533324	up	.	GO:0060102|collagen and cuticulin-based cuticle extracellular matrix;	GO:0042302|structural constituent of cuticle;	cutl-23 is predicted to encode a protein with the following domains: Zona pellucida domain, von Willebrand factor, type A, and von Willebrand factor A-like domain superfamily.
fbxa-115	3.32606	1.73381	2.32521e-05	0.000537875	up	.	.	.	fbxa-115 is enriched in the AVA, the SAB, the Z1.p, and the Z4.a based on tiling, array, RNA-seq, and microarray studies; is predicted to encode a protein with the following domains: F-box domain, Domain of unknown function DUF38, Caenorhabditis species, and F-box-like domain superfamily.
Y106G6D.1	14.02	3.80942	2.3305e-05	0.00053863	up	.	.	.	N.A.
otpl-4	Inf	Inf	2.33308e-05	0.000538758	up	.	.	.	otpl-4 is enriched in the SAB based on microarray studies; is predicted to encode a protein with the following domain: Otopetrin.
cyp-31A2	3.41283	1.77097	2.34837e-05	0.000541816	up	GO:0010430|fatty acid omega-oxidation;	GO:0005789|endoplasmic reticulum membrane;GO:0016021|integral component of membrane;	GO:0020037|heme binding;GO:0005506|iron ion binding;GO:0004497|monooxygenase activity;GO:0016705|oxidoreductase activity, acting on paired donors, with incorporation or reduction of molecular oxygen;	cyp-31A2 is an ortholog of human CYP4V2 (cytochrome P450 family 4 subfamily V member 2); is predicted to have heme binding activity, iron ion binding activity, and oxidoreductase activity; is involved in several processes, including asymmetric cell division, embryonic morphogenesis, and gamete generation; human orthologs of this gene are implicated in Bietti crystalline corneoretinal dystrophy.
dod-23	305.861	8.25673	2.38236e-05	0.000548231	up	.	.	.	N.A.
frm-8	3.08801	1.62668	2.40503e-05	0.000551539	up	GO:0051835|positive regulation of synapse structural plasticity;	GO:0005856|cytoskeleton;GO:0043197|dendritic spine;	GO:0005546|phosphatidylinositol-4,5-bisphosphate binding;	frm-8 is expressed in the nervous system and the sensillum; is predicted to encode a protein with the following domains: WW domain, PDZ domain, FERM/acyl-CoA-binding protein superfamily, FERM, N-terminal, FERM central domain, Band 4.1 domain, Ubiquitin-like domain superfamily, FERM superfamily, second domain, and PDZ superfamily.
W06G6.17	72.7291	6.18446	2.41223e-05	0.000552713	up	.	.	.	N.A.
ZC204.12	3.38606	1.75961	2.41804e-05	0.000553567	up	.	.	.	ZC204.12 is expressed in head neurons, the intestine, and the pharynx.
ZK84.1	3.08973	1.62748	2.42074e-05	0.000553708	up	.	.	.	N.A.
ceh-21	3.60799	1.8512	2.44406e-05	0.00055856	up	GO:0030154|cell differentiation;GO:0045944|positive regulation of transcription from RNA polymerase II promoter;GO:0006366|transcription from RNA polymerase II promoter;	GO:0005634|nucleus;	GO:0003677|DNA binding;GO:0001077|transcriptional activator activity, RNA polymerase II core promoter proximal region sequence-specific binding;	ceh-21 is predicted to have DNA binding activity; is expressed in several tissues, including the ABalaaaa, the ABalaaaal, the ABalaaaar, the ABalaaap, and the ABalaaapa.
clec-174	8.05085	3.00914	2.56484e-05	0.000581662	up	.	.	.	clec-174 is predicted to have carbohydrate binding activity.
amt-1	4.25767	2.09006	2.60383e-05	0.000588998	up	GO:0072488|ammonium transmembrane transport;GO:0006995|cellular response to nitrogen starvation;GO:0019740|nitrogen utilization;GO:0015695|organic cation transport;	GO:0005887|integral component of plasma membrane;	GO:0008519|ammonium transmembrane transporter activity;	amt-1 is predicted to have ammonium transmembrane transporter activity.
Y38H6C.20	6.31374	2.6585	2.73336e-05	0.000614116	up	GO:0008284|positive regulation of cell proliferation;	GO:0016023|cytoplasmic membrane-bounded vesicle;GO:0005829|cytosol;GO:0016021|integral component of membrane;GO:0005634|nucleus;GO:0005886|plasma membrane;	GO:0005524|ATP binding;GO:0005007|fibroblast growth factor-activated receptor activity;	Y38H6C.20 is predicted to have protein kinase activity.
C02B8.12	4.74715	2.24706	2.74497e-05	0.000616205	up	.	.	.	C02B8.12 is predicted to encode a protein with the following domain: Cystine-knot cytokine.
F21H7.3	22.6653	4.50241	2.74956e-05	0.000616714	up	.	.	.	F21H7.3 is expressed in the body wall musculature.
ppw-1	2.86192	1.51698	2.77453e-05	0.000621789	up	GO:0007275|multicellular organismal development;	GO:0043186|P granule;	GO:0017151|DEAD/H-box RNA helicase binding;GO:0003676|nucleic acid binding;	ppw-1 is predicted to have nucleic acid binding activity.
nhr-127	7.24092	2.85617	2.82306e-05	0.000631068	up	GO:0006351|transcription, DNA-templated;	GO:0005634|nucleus;	GO:0043565|sequence-specific DNA binding;GO:0003700|transcription factor activity, sequence-specific DNA binding;GO:0003707|steroid hormone receptor activity;GO:0008270|zinc ion binding;	nhr-127 is predicted to have DNA-binding activity transcription factor activity, sequence-specific DNA binding activity, and zinc ion binding activity; is expressed in the seam cell.
rmd-1	3.25955	1.70467	2.93891e-05	0.000655862	up	GO:0051301|cell division;GO:0007059|chromosome segregation;GO:0007067|mitotic nuclear division;	GO:0005737|cytoplasm;GO:0097431|mitotic spindle pole;GO:0005876|spindle microtubule;	.	rmd-1 is an ortholog of human RMDN2 and RMDN3; localizes to the mitotic spindle pole and spindle microtubule; is expressed in the germ line and the gonadal sheath cell.
col-45	23.9415	4.58144	2.99307e-05	0.000666272	up	.	GO:0005581|collagen trimer;	GO:0042302|structural constituent of cuticle;	col-45 is predicted to be a structural constituent of cuticle.
fbxa-165	304.56	8.25058	3.08552e-05	0.000683988	up	.	.	.	fbxa-165 is predicted to encode a protein with the following domains: F-box domain and Domain of unknown function DUF38, Caenorhabditis species.
F35E8.1	55.1729	5.78589	3.09812e-05	0.000686208	up	.	.	.	F35E8.1 is predicted to encode a protein with the following domain: ShKT domain.
fbxc-20	5.11341	2.35429	3.16648e-05	0.000698439	up	.	.	.	fbxc-20 is expressed in the pharyngeal gland cell; is predicted to encode a protein with the following domain: Protein of unknown function DUF3557.
cdk-11.2	3.59989	1.84795	3.17478e-05	0.000699689	up	.	.	GO:0005524|ATP binding;GO:0004674|protein serine/threonine kinase activity;	cdk-11.2 is an ortholog of human CDK11A (cyclin dependent kinase 11A); is predicted to have ATP binding activity and protein kinase activity; is expressed in the gonad.
gst-16	5.63006	2.49315	3.18853e-05	0.000702138	up	.	.	GO:0004364|glutathione transferase activity;	gst-16 is predicted to have transferase activity.
sams-4	3.30138	1.72307	3.22193e-05	0.000707147	up	GO:0006730|one-carbon metabolic process;GO:0006556|S-adenosylmethionine biosynthetic process;	GO:0005829|cytosol;	GO:0005524|ATP binding;GO:0046872|metal ion binding;GO:0004478|methionine adenosyltransferase activity;	sams-4 is an ortholog of human MAT1A and MAT2A; is predicted to have ATP binding activity, metal ion binding activity, and methionine adenosyltransferase activity; is expressed in the pharyngeal gland cell.
B0462.1	6.35684	2.66831	3.21797e-05	0.000707147	up	.	.	.	N.A.
rgs-9	Inf	Inf	3.25898e-05	0.00071469	up	GO:0043547|positive regulation of GTPase activity;GO:0038032|termination of G-protein coupled receptor signaling pathway;	GO:0005737|cytoplasm;GO:0005886|plasma membrane;	GO:0005096|GTPase activator activity;	rgs-9 is expressed in several tissues, including the alimentary system, the hypodermis, and the nervous system; is predicted to encode a protein with the following domains: RGS domain, RGS, subdomain 1/3, and RGS domain superfamily.
ZC196.8	51.7615	5.69381	3.27427e-05	0.000717452	up	.	.	.	ZC196.8 is predicted to encode a protein with the following domain: Protein of unknown function DUF621.
fbxa-116	13.633	3.76903	3.28393e-05	0.000718975	up	.	.	.	fbxa-116 is involved in innate immune response.
ccep-290	4.65024	2.21731	3.33708e-05	0.000728448	up	.	.	.	ccep-290 is involved in non-motile cilium assembly and protein localization to ciliary transition zone; localizes to the central cylinder; is expressed in amphid neurons and phasmid neurons.
thn-1	20.1407	4.33204	3.46939e-05	0.000753375	up	.	GO:0005576|extracellular region;	.	thn-1 is involved in defense response to Gram-negative bacterium and innate immune response.
C27C12.3	21.1	4.39917	3.569e-05	0.000767479	up	.	.	.	C27C12.3 is expressed in the germ line.
C41H7.4	4.01253	2.00451	3.61528e-05	0.000774923	up	.	.	.	C41H7.4 is enriched in the NSM, the PLM, and the SAB based on tiling, array, RNA-seq, and microarray studies; is predicted to encode a protein with the following domain: Protein LIN-8.
old-2	Inf	Inf	3.70432e-05	0.000792093	up	.	GO:0005887|integral component of plasma membrane;	GO:0005524|ATP binding;GO:0005003|ephrin receptor activity;	old-2 is predicted to have transmembrane receptor protein tyrosine kinase activator activity; is involved in determination of adult lifespan.
T19H5.4	2.86868	1.52039	3.7328e-05	0.0007969	up	.	GO:0016021|integral component of membrane;	.	T19H5.4 is enriched in the AFD based on RNA-seq studies.
bath-47	3.25073	1.70076	3.77131e-05	0.000803831	up	.	.	.	bath-47 is expressed in the head and the intestine; is predicted to encode a protein with the following domains: BTB/POZ domain, MATH/TRAF domain, TRAF-like, and SKP1/BTB/POZ domain superfamily.
nekl-1	3.73765	1.90213	3.82035e-05	0.000812328	up	GO:0051301|cell division;GO:0061371|determination of heart left/right asymmetry;GO:0001947|heart looping;GO:0007017|microtubule-based process;GO:0007067|mitotic nuclear division;GO:0009887|organ morphogenesis;GO:0048793|pronephros development;GO:0072116|pronephros formation;GO:0006468|protein phosphorylation;GO:0061326|renal tubule development;	GO:0005737|cytoplasm;GO:0072372|primary cilium;	GO:0005524|ATP binding;GO:0046872|metal ion binding;GO:0004674|protein serine/threonine kinase activity;	nekl-1 is an ortholog of human NEK8; is predicted to have ATP binding activity and protein kinase activity; is expressed in the nervous system and the sensillum.
T14E8.4	3.48302	1.80034	3.94908e-05	0.00083378	up	.	.	.	N.A.
fbxb-53	50.9052	5.66974	3.94947e-05	0.00083378	up	.	.	.	fbxb-53 is predicted to encode a protein with the following domain: F-box associated domain, type 2.
math-40	3.46252	1.79182	3.98218e-05	0.000839353	up	GO:0016567|protein ubiquitination;	.	.	math-40 is enriched in the FLP, the OLL, and the PVD based on microarray, tiling, array, and RNA-seq studies; is predicted to encode a protein with the following domains: MATH/TRAF domain and TRAF-like.
fbxa-43	12.6856	3.66512	3.98737e-05	0.00083978	up	.	.	.	fbxa-43 is enriched in the AVA and the AVE based on tiling and array studies; is predicted to encode a protein with the following domains: F-box domain and Domain of unknown function DUF38, Caenorhabditis species.
Y26D4A.22	Inf	Inf	4.05241e-05	0.000850111	up	.	.	.	N.A.
F49H6.8	Inf	Inf	4.04574e-05	0.000850111	up	.	.	.	N.A.
Y54E5A.5	2.78844	1.47946	4.05014e-05	0.000850111	up	.	.	.	Y54E5A.5 is an ortholog of human PBDC1; localizes to the sarcoplasmic reticulum.
far-6	2.73609	1.45211	4.22295e-05	0.000883794	up	.	GO:0005576|extracellular region;	GO:0005504|fatty acid binding;GO:0019841|retinol binding;	far-6 is predicted to have lipid binding activity; is expressed in the anal depressor muscle, the body wall musculature, the male, and the reproductive system.
W09C3.3	5.70564	2.51239	4.24382e-05	0.000886766	up	.	.	.	W09C3.3 is enriched in the AVA and the SAB based on tiling, array, RNA-seq, and microarray studies; is predicted to encode a protein with the following domain: Methyltransferase FkbM.
C14A6.16	4.13421	2.04761	4.32371e-05	0.000899921	up	GO:0006820|anion transport;GO:0006814|sodium ion transport;GO:0055085|transmembrane transport;	GO:0016021|integral component of membrane;	GO:0015293|symporter activity;GO:0022857|transmembrane transporter activity;	C14A6.16 is enriched in the NSM based on tiling and array studies.
F54H12.5	5.06395	2.34026	4.33875e-05	0.000900374	up	.	.	.	N.A.
his-64	22.2021	4.47262	4.33724e-05	0.000900374	up	GO:0006334|nucleosome assembly;	GO:0000786|nucleosome;GO:0005634|nucleus;	GO:0003677|DNA binding;	his-64 is predicted to have DNA binding activity and protein heterodimerization activity; is involved in positive regulation of transcription by RNA polymerase II; is expressed in several tissues, including the alimentary system, the body wall musculature, the head, the hypodermis, and the nervous system.
Y54G11A.4	3.04437	1.60615	4.3562e-05	0.000903148	up	.	.	.	Y54G11A.4 is an ortholog of human TTC38 (tetratricopeptide repeat domain 38); is predicted to encode a protein with the following domains: Tetratricopeptide-like helical domain superfamily and Tetratricopeptide repeat protein 38.
R11G1.1	3.74087	1.90337	4.43939e-05	0.000916107	up	GO:0042395|ecdysis, collagen and cuticulin-based cuticle;GO:0006897|endocytosis;GO:0002119|nematode larval development;GO:0040017|positive regulation of locomotion;GO:0040018|positive regulation of multicellular organism growth;GO:0030334|regulation of cell migration;GO:0015918|sterol transport;	GO:0016324|apical plasma membrane;GO:0005905|coated pit;GO:0030139|endocytic vesicle;GO:0016021|integral component of membrane;	GO:0005509|calcium ion binding;GO:0015248|sterol transporter activity;	R11G1.1 is enriched in the AVA and the BAG based on tiling, array, RNA-seq, and microarray studies; is predicted to encode a protein with the following domains: Low-density lipoprotein (LDL) receptor class A repeat and LDL receptor-like superfamily.
C41H7.3	3.43247	1.77925	4.44991e-05	0.000917566	up	.	.	.	C41H7.3 is enriched in the NSM, the PLM, and the SAB based on tiling, array, RNA-seq, and microarray studies; is predicted to encode a protein with the following domain: Protein LIN-8.
C06C6.6	7.93389	2.98803	4.54198e-05	0.000933395	up	.	.	.	N.A.
his-41	2.70195	1.434	4.54254e-05	0.000933395	up	GO:0006334|nucleosome assembly;	GO:0005811|lipid particle;GO:0000788|nuclear nucleosome;	GO:0003677|DNA binding;	his-41 is an ortholog of human H2BFS (H2B histone S), HIST1H2BL (histone cluster 1 H2B l), and HIST1H2BH (histone cluster 1 H2B h); is predicted to have DNA binding activity and protein heterodimerization activity; is expressed in the intestine.
K04G2.10	30.5325	4.93227	4.64029e-05	0.000950919	up	.	.	.	K04G2.10 is enriched in the BAG based on tiling, array, and RNA-seq studies.
oac-55	11.5723	3.53261	4.6668e-05	0.000954881	up	GO:0006869|lipid transport;GO:0007275|multicellular organismal development;	GO:0016021|integral component of membrane;	GO:0008289|lipid binding;GO:0016747|transferase activity, transferring acyl groups other than amino-acyl groups;	oac-55 is predicted to have transferase activity, transferring acyl groups other than amino-acyl groups.
enu-3.6	3.41408	1.7715	4.8326e-05	0.000985013	up	.	.	.	enu-3.6 is enriched in the Z1.p, the Z4.a, the male distal tip cell, and the nervous system based on RNA-seq and microarray studies.
nhr-247	13.1327	3.71509	4.88215e-05	0.00099435	up	GO:0006351|transcription, DNA-templated;	GO:0005634|nucleus;	GO:0043565|sequence-specific DNA binding;GO:0003700|transcription factor activity, sequence-specific DNA binding;GO:0003707|steroid hormone receptor activity;GO:0008270|zinc ion binding;	nhr-247 is predicted to have several functions, including regulation of cellular process, sequence-specific DNA binding activity, and zinc ion binding activity.
C03B1.4	59.7604	5.90112	4.88718e-05	0.000994613	up	.	.	.	C03B1.4 is enriched in the ALM and the PLM based on microarray and RNA-seq studies.
F58E2.2	Inf	Inf	4.96421e-05	0.00100874	up	.	.	.	F58E2.2 is enriched in the OLL and the PVD based on tiling and array studies.
mab-23	18.7566	4.22933	4.97017e-05	0.00100918	up	.	.	.	mab-23 is predicted to have DNA-binding activity transcription factor activity, metal ion binding activity, and sequence-specific DNA binding activity; localizes to the nucleus; is expressed in several tissues, including the alimentary system, the body wall musculature, the epithelial system, the hermaphrodite gonad, and the nervous system.
nhr-38	14.1584	3.82359	5.26943e-05	0.00105783	up	GO:0006351|transcription, DNA-templated;	GO:0005634|nucleus;	GO:0043565|sequence-specific DNA binding;GO:0003700|transcription factor activity, sequence-specific DNA binding;GO:0003707|steroid hormone receptor activity;GO:0008270|zinc ion binding;	nhr-38 is predicted to have DNA-binding activity transcription factor activity, sequence-specific DNA binding activity, and zinc ion binding activity; is expressed in the AFDL and the AFDR.
oac-49	4.21591	2.07585	5.325e-05	0.00106737	up	.	GO:0016021|integral component of membrane;GO:0005886|plasma membrane;	GO:0016747|transferase activity, transferring acyl groups other than amino-acyl groups;	oac-49 is predicted to have transferase activity, transferring acyl groups other than amino-acyl groups.
tth-1	2.77629	1.47316	5.43752e-05	0.0010891	up	.	.	.	tth-1 is predicted to have actin monomer binding activity; is expressed in several tissues, including the alimentary system, the nervous system, and the reproductive system.
C34E11.20	Inf	Inf	5.47337e-05	0.00109546	up	.	.	.	N.A.
magu-2	2.81882	1.49509	5.48207e-05	0.00109589	up	.	GO:0016324|apical plasma membrane;GO:0005923|bicellular tight junction;	.	magu-2 is an ortholog of human MPP5; is predicted to encode a protein with the following domains: SH3 domain, PDZ domain, Guanylate kinase/L-type calcium channel beta subunit, P-loop containing nucleoside triphosphate hydrolase, SH3-like domain superfamily, and PDZ superfamily.
hil-1	5.86864	2.55303	5.55542e-05	0.00110937	up	GO:0006334|nucleosome assembly;	GO:0045111|intermediate filament cytoskeleton;GO:0005730|nucleolus;GO:0000786|nucleosome;GO:0005634|nucleus;	GO:0003677|DNA binding;	hil-1 is an ortholog of human H1F0 (H1 histone 0); is predicted to have DNA binding activity; is involved in several processes, including body morphogenesis, growth, and locomotion; localizes to the intermediate filament cytoskeleton and nucleolus; is expressed in several tissues, including the excretory secretory system and the muscular system.
nog-1	2.64817	1.40499	5.68446e-05	0.00112959	up	GO:0008340|determination of adult lifespan;GO:0010888|negative regulation of lipid storage;GO:1903104|regulation of insulin receptor signaling pathway involved in determination of adult lifespan;GO:2000241|regulation of reproductive process;GO:0042254|ribosome biogenesis;	GO:0005730|nucleolus;GO:0005634|nucleus;	GO:0005525|GTP binding;	nog-1 is an ortholog of human GTPBP4; is predicted to have GTP binding activity; is involved in several processes, including determination of adult lifespan, negative regulation of lipid storage, and regulation of insulin receptor signaling pathway involved in determination of adult lifespan; localizes to the nucleolus; is expressed in several tissues, including the alimentary system, the body wa…
C15H9.4	2.70784	1.43714	5.69024e-05	0.00112959	up	.	.	.	C15H9.4 is an ortholog of human TMCC1 (transmembrane and coiled-coil domain family 1), TMCC2 (transmembrane and coiled-coil domain family 2), and TMCC3 (transmembrane and coiled-coil domain family 3); human TMCC1 exhibits protein heterodimerization activity and protein homodimerization activity.
R07E4.5	3.01119	1.59033	5.68919e-05	0.00112959	up	.	.	.	R07E4.5 is enriched in the OLL, the PVD, and the SAB based on microarray and RNA-seq studies.
Y102A11A.2	2.88591	1.52903	5.79708e-05	0.00114651	up	.	.	.	Y102A11A.2 is expressed in several tissues, including the alimentary system, the head, the muscular system, the nervous system, and the reproductive system.
phat-5	23.9175	4.58	5.81562e-05	0.00114925	up	.	.	.	phat-5 is involved in pharyngeal gland morphogenesis; is expressed in the g1AL and the g1AR.
chil-3	5.52834	2.46685	5.88893e-05	0.00116287	up	GO:0007250|activation of NF-kappaB-inducing kinase activity;GO:0006915|apoptotic process;GO:0005975|carbohydrate metabolic process;GO:0051216|cartilage development;GO:0071347|cellular response to interleukin-1;GO:0071356|cellular response to tumor necrosis factor;GO:0006954|inflammatory response;GO:0072606|interleukin-8 secretion;GO:0030324|lung development;GO:0045766|positive regulation of angio…	GO:0005737|cytoplasm;GO:0005783|endoplasmic reticulum;GO:0070062|extracellular exosome;GO:0005576|extracellular region;GO:0005615|extracellular space;GO:0048471|perinuclear region of cytoplasm;GO:0005578|proteinaceous extracellular matrix;	GO:0030246|carbohydrate binding;GO:0008061|chitin binding;GO:0005201|extracellular matrix structural constituent;GO:0004553|hydrolase activity, hydrolyzing O-glycosyl compounds;	chil-3 is predicted to have chitin binding activity.
F22F1.3	4.00664	2.00239	5.98847e-05	0.00117902	up	GO:0006915|apoptotic process;GO:0009792|embryo development ending in birth or egg hatching;GO:0016573|histone acetylation;GO:0018393|internal peptidyl-lysine acetylation;GO:0045944|positive regulation of transcription from RNA polymerase II promoter;GO:0006355|regulation of transcription, DNA-templated;GO:0007283|spermatogenesis;GO:0006351|transcription, DNA-templated;	GO:0005737|cytoplasm;GO:0005634|nucleus;	GO:0004402|histone acetyltransferase activity;GO:0004468|lysine N-acetyltransferase activity, acting on acetyl phosphate as donor;GO:0003712|transcription cofactor activity;GO:0008134|transcription factor binding;GO:0008270|zinc ion binding;	F22F1.3 is predicted to have transcription coregulator activity.
ZK384.4	4.89091	2.2901	6.08165e-05	0.00119207	up	.	.	.	N.A.
tag-115	2.99898	1.58447	6.15132e-05	0.00120395	up	GO:0006260|DNA replication;GO:0002376|immune system process;GO:0051028|mRNA transport;GO:0006606|protein import into nucleus;	GO:0005737|cytoplasm;GO:0005829|cytosol;GO:0031965|nuclear membrane;GO:0005643|nuclear pore;GO:0005654|nucleoplasm;GO:0005634|nucleus;	GO:0003677|DNA binding;GO:0016746|transferase activity, transferring acyl groups;	tag-115 is predicted to encode a protein with the following domain: SAC3/GANP/THP3.
srt-22	15.3658	3.94165	6.22263e-05	0.00121701	up	.	GO:0016021|integral component of membrane;	.	srt-22 is predicted to encode a protein with the following domain: 7TM GPCR, serpentine receptor class t (Srt).
T26H5.4	17.566	4.13472	6.24128e-05	0.00121757	up	.	.	.	N.A.
T09B9.4	2.82718	1.49936	6.25932e-05	0.00121768	up	.	.	.	T09B9.4 is an ortholog of human CCDC6; human orthologs of this gene are implicated in papillary thyroid carcinoma; is predicted to encode a protein with the following domain: Protein of unknown function DUF2046.
hsp-2	13.7842	3.78494	6.26724e-05	0.00121768	up	GO:0008340|determination of adult lifespan;GO:0009408|response to heat;GO:0042147|retrograde transport, endosome to Golgi;	GO:0005737|cytoplasm;GO:0005829|cytosol;GO:0005634|nucleus;	GO:0005524|ATP binding;GO:0016887|ATPase activity;	N.A.
meg-3	7.72763	2.95003	6.31739e-05	0.00122375	up	.	.	.	meg-3 is involved in several processes, including embryo development, gamete generation, and organelle localization; localizes to the P granule; is expressed widely.
cdc-25.3	Inf	Inf	6.31443e-05	0.00122375	up	GO:0051301|cell division;GO:0000278|mitotic cell cycle;GO:0007067|mitotic nuclear division;GO:0006470|protein dephosphorylation;	GO:0005634|nucleus;	GO:0004721|phosphoprotein phosphatase activity;GO:0004725|protein tyrosine phosphatase activity;	cdc-25.3 is an ortholog of human CDC25A (cell division cycle 25A), CDC25B (cell division cycle 25B), and CDC25C (cell division cycle 25C); is predicted to have phosphoprotein phosphatase activity; localizes to the nucleus.
btb-7	Inf	Inf	6.324e-05	0.00122375	up	.	GO:0005576|extracellular region;	.	btb-7 is predicted to encode a protein with the following domains: BTB/POZ domain and SKP1/BTB/POZ domain superfamily.
C52E2.3	58.1837	5.86254	6.50103e-05	0.00124928	up	.	.	.	C52E2.3 is predicted to encode a protein with the following domain: TRA-1 regulated.
C36B7.2	95.1996	6.57288	6.54385e-05	0.00125405	up	GO:0030218|erythrocyte differentiation;GO:0006468|protein phosphorylation;	GO:0005634|nucleus;	GO:0005524|ATP binding;GO:0000287|magnesium ion binding;GO:0004672|protein kinase activity;GO:0004674|protein serine/threonine kinase activity;GO:0004712|protein serine/threonine/tyrosine kinase activity;GO:0004713|protein tyrosine kinase activity;	C36B7.2 is predicted to have ATP binding activity and protein kinase activity.
ZC168.2	7.33525	2.87485	6.54413e-05	0.00125405	up	.	GO:0005576|extracellular region;	.	ZC168.2 is predicted to encode a protein with the following domains: Crustacean CHH/MIH/GIH neurohormone family and Crustacean CHH/MIH/GIH neurohormone superfamily.
K09F6.13	3.58386	1.84152	6.57651e-05	0.00125934	up	.	.	.	K09F6.13 is enriched in the PLM based on RNA-seq studies.
acbp-7	3.64783	1.86704	6.71429e-05	0.00128111	up	.	.	GO:0000062|fatty-acyl-CoA binding;GO:0008289|lipid binding;	acbp-7 is predicted to have fatty-acyl-CoA binding activity.
fbxa-73	15.7934	3.98125	6.77952e-05	0.00129263	up	.	.	.	fbxa-73 is predicted to encode a protein with the following domains: F-box domain and Domain of unknown function DUF38, Caenorhabditis species.
F15G9.1	2.73217	1.45005	6.83081e-05	0.00130055	up	.	GO:0055120|striated muscle dense body;GO:0005865|striated muscle thin filament;	.	F15G9.1 localizes to the striated muscle dense body and striated muscle thin filament; is expressed in the hypodermis and the muscle cell.
F37C4.5	2.60173	1.37947	6.8793e-05	0.0013079	up	.	.	.	F37C4.5 is enriched in the PLM and the SAB based on RNA-seq and microarray studies; is predicted to encode a protein with the following domains: Conserved hypothetical protein CHP02231 and Domain of unknown function DUF4139.
F21C10.6	Inf	Inf	6.9302e-05	0.0013157	up	.	GO:0016021|integral component of membrane;	.	F21C10.6 is predicted to encode a protein with the following domain: Domain of unknown function CX.
C17E7.4	Inf	Inf	6.96572e-05	0.00132086	up	.	.	.	C17E7.4 is expressed in the germ line.
unc-39	8.20845	3.03711	6.96732e-05	0.00132086	up	GO:0002088|lens development in camera-type eye;GO:0008285|negative regulation of cell proliferation;GO:1902723|negative regulation of skeletal muscle satellite cell proliferation;GO:0045892|negative regulation of transcription, DNA-templated;GO:0045944|positive regulation of transcription from RNA polymerase II promoter;GO:0007286|spermatid development;GO:0006366|transcription from RNA polymerase…	GO:0005737|cytoplasm;GO:0005794|Golgi apparatus;GO:0043231|intracellular membrane-bounded organelle;GO:0005654|nucleoplasm;GO:0005634|nucleus;	GO:0003677|DNA binding;GO:0000978|RNA polymerase II core promoter proximal region sequence-specific DNA binding;GO:0001077|transcriptional activator activity, RNA polymerase II core promoter proximal region sequence-specific binding;GO:0043565|sequence-specific DNA binding;	unc-39 is an ortholog of human SIX4 (SIX homeobox 4) and SIX5 (SIX homeobox 5); is predicted to have DNA binding activity; is involved in several processes, including mesodermal cell migration, neuron migration, and oviposition; localizes to the nucleus; is expressed in several tissues, including the M cell, the coelomocyte, the muscular system, the nervous system, and the somatic gonad precursor…
oac-36	20.8058	4.37891	6.98894e-05	0.00132401	up	GO:0030244|cellulose biosynthetic process;	GO:0016021|integral component of membrane;GO:0005886|plasma membrane;	GO:0016747|transferase activity, transferring acyl groups other than amino-acyl groups;	oac-36 is predicted to have transferase activity, transferring acyl groups other than amino-acyl groups.
mir-241	Inf	Inf	7.09246e-05	0.0013398	up	.	.	.	mir-241 is involved in miRNA mediated inhibition of translation and positive regulation of development, heterochronic; is expressed in several tissues, including the excretory canal, the hypodermis, the muscular system, the nervous system, and the reproductive system; is used to study Parkinson's disease.
Y73B3A.13	6.43267	2.68542	7.11404e-05	0.00134293	up	.	.	.	N.A.
fbxa-184	57.625	5.84862	7.16536e-05	0.0013507	up	.	.	.	fbxa-184 is predicted to encode a protein with the following domains: F-box domain, Domain of unknown function DUF38, Caenorhabditis species, and F-box-like domain superfamily.
F46A8.1	5.73775	2.52048	7.23277e-05	0.00135766	up	.	.	.	N.A.
nrx-1	2.84444	1.50815	7.23297e-05	0.00135766	up	GO:0030534|adult behavior;GO:0007411|axon guidance;GO:0030198|extracellular matrix organization;GO:0097116|gephyrin clustering involved in postsynaptic density assembly;GO:0007612|learning;GO:0097118|neuroligin clustering involved in postsynaptic membrane assembly;GO:0050885|neuromuscular process controlling balance;GO:0007158|neuron cell-cell adhesion;GO:0007269|neurotransmitter secretion;GO:200…	GO:0030054|cell junction;GO:0009986|cell surface;GO:0005783|endoplasmic reticulum;GO:0005887|integral component of plasma membrane;GO:0043025|neuronal cell body;GO:0031965|nuclear membrane;GO:0005886|plasma membrane;GO:0042734|presynaptic membrane;GO:0043234|protein complex;GO:0031982|vesicle;	GO:0033130|acetylcholine receptor binding;GO:0005246|calcium channel regulator activity;GO:0005509|calcium ion binding;GO:0050839|cell adhesion molecule binding;GO:0097109|neuroligin family protein binding;GO:0004872|receptor activity;	nrx-1 is an ortholog of human NRXN1 (neurexin 1), NRXN2 (neurexin 2), and NRXN3 (neurexin 3); is involved in negative regulation of receptor clustering; localizes to the presynaptic active zone; is expressed in the nervous system; is used to study autism spectrum disorder.
srp-3	3.29192	1.71893	7.22651e-05	0.00135766	up	.	GO:0005615|extracellular space;	GO:0004867|serine-type endopeptidase inhibitor activity;	srp-3 is an ortholog of human SERPINI1 (serpin family I member 1), SERPINB5 (serpin family B member 5), and SERPINE2 (serpin family E member 2); is predicted to have peptidase activity; is expressed in the body wall musculature, the intestine, and the muscle cell.
srx-14	57.2322	5.83875	7.32626e-05	0.00137324	up	.	.	.	srx-14 is predicted to encode a protein with the following domain: 7TM GPCR, serpentine receptor class x (Srx).
linc-40	8.37747	3.06651	7.34422e-05	0.00137466	up	.	.	.	N.A.
pqn-62	2.72555	1.44655	7.42103e-05	0.00138709	up	.	.	.	pqn-62 is predicted to encode a protein with the following domain: SAP domain superfamily.
hil-3	11.2616	3.49334	7.56262e-05	0.00141057	up	GO:0006334|nucleosome assembly;	GO:0000786|nucleosome;GO:0005634|nucleus;	GO:0003677|DNA binding;	hil-3 is an ortholog of human H1F0 (H1 histone 0); is predicted to have DNA binding activity; is expressed in several tissues including the tail.
col-150	3.86337	1.94986	7.64913e-05	0.00142471	up	.	GO:0005581|collagen trimer;	GO:0042302|structural constituent of cuticle;	col-150 is predicted to be a structural constituent of cuticle.
glt-5	3.44391	1.78405	7.6908e-05	0.00143047	up	GO:0089711|L-glutamate transmembrane transport;	GO:0042995|cell projection;GO:0016021|integral component of membrane;GO:0005886|plasma membrane;	GO:0005313|L-glutamate transmembrane transporter activity;GO:0017153|sodium:dicarboxylate symporter activity;	glt-5 is predicted to have symporter activity; is expressed in the pharynx.
clec-60	15.4865	3.95294	7.70374e-05	0.00143187	up	.	GO:0005576|extracellular region;	GO:0030246|carbohydrate binding;	clec-60 is predicted to have carbohydrate binding activity; is involved in defense response to Gram-positive bacterium; is expressed in the intestine.
M163.1	2.64222	1.40175	7.75425e-05	0.00144025	up	.	.	.	M163.1 is enriched in the AFD, the OLL, and the PVD based on microarray, tiling, array, and RNA-seq studies.
ZK1055.6	2.65993	1.41139	7.80845e-05	0.00144931	up	.	.	.	ZK1055.6 is enriched in the AFD, the AVA, the OLL, and the PVD based on microarray, tiling, array, and RNA-seq studies; is predicted to encode a protein with the following domain: Conserved hypothetical protein CHP02231.
C15H9.2	4.36958	2.1275	7.82194e-05	0.0014508	up	.	.	.	C15H9.2 is predicted to encode a protein with the following domains: BTB/POZ domain and SKP1/BTB/POZ domain superfamily.
Y9D1A.1	4.71918	2.23854	7.93446e-05	0.00146962	up	.	.	.	Y9D1A.1 is enriched in the nervous system based on microarray and RNA-seq studies.
grd-7	11.604	3.53655	8.08616e-05	0.00149563	up	.	.	.	grd-7 is predicted to have signaling receptor binding activity; is expressed in the nervous system and the seam cell.
W10G11.1	6.28271	2.65139	8.10655e-05	0.00149732	up	.	GO:0005576|extracellular region;	.	W10G11.1 is predicted to encode a protein with the following domains: Domain of unknown function DUF19 and Uncharacterised protein family UPF0376.
cec-8	3.46458	1.79268	8.16323e-05	0.00150569	up	.	.	.	cec-8 is predicted to have methylated histone binding activity.
K01B6.3	3.24124	1.69654	8.3725e-05	0.00153577	up	.	.	.	K01B6.3 is enriched in the AFD based on tiling, array, and RNA-seq studies.
chil-9	89.3052	6.48067	8.42929e-05	0.00154512	up	GO:0006915|apoptotic process;GO:0006032|chitin catabolic process;GO:0002376|immune system process;GO:0000272|polysaccharide catabolic process;GO:0090197|positive regulation of chemokine secretion;GO:0002532|production of molecular mediator involved in inflammatory response;	GO:0005737|cytoplasm;GO:0005615|extracellular space;	GO:0008061|chitin binding;GO:0004568|chitinase activity;	chil-9 is predicted to have chitin binding activity.
pqn-37	3.02238	1.59569	8.50232e-05	0.0015545	up	.	.	.	pqn-37 is predicted to encode a protein with the following domain: Cystine-knot cytokine.
W04G5.7	Inf	Inf	8.54839e-05	0.00156156	up	.	.	.	W04G5.7 is enriched in the AVA, the AVE, and the SAB based on tiling, array, and microarray studies; is predicted to encode a protein with the following domain: Protein of unknown function DUF684.
K07E1.2	8.61283	3.10649	8.7721e-05	0.00159804	up	.	.	.	N.A.
F42D1.4	Inf	Inf	8.81824e-05	0.00160315	up	.	.	.	F42D1.4 is enriched in the AVE based on tiling, array, and RNA-seq studies.
T11B7.1	5.58465	2.48147	8.8454e-05	0.00160698	up	.	.	.	N.A.
F33E2.5	4.14261	2.05054	8.86881e-05	0.00160904	up	.	.	.	N.A.
ugt-18	4.14862	2.05263	8.92858e-05	0.00161657	up	GO:0006953|acute-phase response;GO:0006789|bilirubin conjugation;GO:0070980|biphenyl catabolic process;GO:0071361|cellular response to ethanol;GO:0071385|cellular response to glucocorticoid stimulus;GO:0032870|cellular response to hormone stimulus;GO:0051552|flavone metabolic process;GO:0009813|flavonoid biosynthetic process;GO:0052696|flavonoid glucuronidation;GO:0001889|liver development;GO:200…	GO:0070069|cytochrome complex;GO:0005783|endoplasmic reticulum;GO:0034663|endoplasmic reticulum chaperone complex;GO:0005789|endoplasmic reticulum membrane;GO:0005887|integral component of plasma membrane;GO:0043231|intracellular membrane-bounded organelle;	GO:0019899|enzyme binding;GO:0004857|enzyme inhibitor activity;GO:0015020|glucuronosyltransferase activity;GO:0001972|retinoic acid binding;GO:0005496|steroid binding;	ugt-18 is predicted to have glucuronosyltransferase activity.
W09H1.1	4.47603	2.16222	9.19684e-05	0.00165612	up	.	.	.	W09H1.1 is predicted to have protein tyrosine/serine/threonine phosphatase activity.
anr-32	5.15826	2.36688	9.33187e-05	0.00167816	up	.	.	.	N.A.
F18H3.4	2.63178	1.39604	9.46046e-05	0.0016951	up	.	.	.	F18H3.4 is involved in innate immune response.
R10F2.4	3.90216	1.96427	9.59571e-05	0.00171401	up	.	.	.	N.A.
ZK6.8	3.55955	1.83169	9.67689e-05	0.00172387	up	.	.	.	ZK6.8 is an ortholog of human MFSD11; is predicted to encode a protein with the following domains: Ion channel regulatory protein, UNC-93 and MFS transporter superfamily.
dsl-3	9.60419	3.26366	9.69417e-05	0.00172437	up	GO:0007154|cell communication;GO:0001708|cell fate specification;GO:0042078|germ-line stem cell division;GO:0008406|gonad development;GO:0043055|maintenance of dauer;GO:0002119|nematode larval development;GO:0040028|regulation of vulval development;	GO:0031253|cell projection membrane;GO:0005887|integral component of plasma membrane;GO:0032809|neuronal cell body membrane;	.	dsl-3 is predicted to encode a protein with the following domains: Delta/Serrate/lag-2 (DSL) protein and Protein Lag2.
mnp-1	2.76309	1.46628	9.69915e-05	0.00172437	up	GO:0043171|peptide catabolic process;GO:0006508|proteolysis;	GO:0005737|cytoplasm;	GO:0070006|metalloaminopeptidase activity;GO:0042277|peptide binding;GO:0008270|zinc ion binding;	mnp-1 is expressed in the Z1, the Z4, the body wall musculature, the intestine, and the neuroblast; is predicted to encode a protein with the following domain: Peptidase M1, alanine aminopeptidase/leukotriene A4 hydrolase.
Y57E12B.4	5.87499	2.55459	9.82115e-05	0.00174257	up	.	.	.	N.A.
fbxb-97	Inf	Inf	9.87822e-05	0.0017492	up	.	.	.	fbxb-97 is predicted to encode a protein with the following domain: F-box associated domain, type 2.
T24E12.10	11.169	3.48143	9.985e-05	0.00176223	up	.	.	.	N.A.
nas-24	7.17115	2.8422	0.000100018	0.00176403	up	GO:0018996|molting cycle, collagen and cuticulin-based cuticle;	GO:0005576|extracellular region;	GO:0004222|metalloendopeptidase activity;GO:0008270|zinc ion binding;	nas-24 is predicted to have metalloendopeptidase activity and zinc ion binding activity.
hil-2	3.25037	1.7006	0.00010037	0.00176805	up	GO:0006334|nucleosome assembly;	GO:0000786|nucleosome;GO:0005634|nucleus;	GO:0003677|DNA binding;	hil-2 is an ortholog of human H1F0 (H1 histone 0); is predicted to have DNA binding activity.
lec-2	2.86561	1.51884	0.000101839	0.0017902	up	.	GO:0060102|collagen and cuticulin-based cuticle extracellular matrix;GO:0045121|membrane raft;	GO:0030246|carbohydrate binding;GO:0016936|galactoside binding;	lec-2 is predicted to have carbohydrate binding activity; localizes to the membrane raft and plasma membrane.
vet-2	5.07046	2.34212	0.000102507	0.00180076	up	.	.	.	vet-2 localizes to the cytoplasm.
dyf-3	3.5583	1.83119	0.000104131	0.00182686	up	GO:0042384|cilium assembly;	GO:0030424|axon;GO:0042995|cell projection;GO:0005813|centrosome;GO:0005929|cilium;GO:0030425|dendrite;GO:0030992|intraciliary transport particle B;GO:0043025|neuronal cell body;	.	dyf-3 is an ortholog of human CLUAP1; is involved in several processes, including chemosensory behavior, chemotaxis, and cilium assembly; localizes to the axon, dendrite, and neuronal cell body; is expressed in the head, the nervous system, and the sensillum.
W10G11.2	11.3966	3.51053	0.000105422	0.0018483	up	.	GO:0005576|extracellular region;	.	W10G11.2 is predicted to encode a protein with the following domains: Domain of unknown function DUF19 and Uncharacterised protein family UPF0376.
C33G8.2	3.55884	1.83141	0.000106603	0.00186777	up	.	.	.	N.A.
che-12	3.0947	1.6298	0.000106888	0.00187153	up	.	.	.	che-12 is an ortholog of human TOGARAM1 (TOG array regulator of axonemal microtubules 1); is involved in several processes, including chemotaxis, cilium assembly, and hyperosmotic response; localizes to the cilium, dendrite, and neuronal cell body; is expressed in amphid neurons and phasmid neurons.
spp-18	2.75507	1.46209	0.000107276	0.00187708	up	.	.	.	spp-18 is involved in innate immune response.
F14H3.15	Inf	Inf	0.000108225	0.00188747	up	.	.	.	F14H3.15 is enriched in the SAB based on RNA-seq and microarray studies; is predicted to encode a protein with the following domain: Domain of unknown function DUF281.
ttr-6	2.74455	1.45657	0.000108639	0.00189097	up	.	GO:0005615|extracellular space;	.	ttr-6 localizes to the nucleus.
nrps-1	3.99162	1.99697	0.000108754	0.00189174	up	GO:0017000|antibiotic biosynthetic process;	.	GO:0047689|aspartate racemase activity;GO:0005524|ATP binding;GO:0016788|hydrolase activity, acting on ester bonds;GO:0016874|ligase activity;GO:0047462|phenylalanine racemase (ATP-hydrolyzing) activity;GO:0031177|phosphopantetheine binding;	nrps-1 is predicted to have catalytic activity and phosphopantetheine binding activity; is expressed in the CANL and the CANR.
Y17D7C.6	11.2476	3.49155	0.000108851	0.00189218	up	.	.	.	N.A.
R08F11.7	6.8674	2.77976	0.000109349	0.00189959	up	GO:0007306|eggshell chorion assembly;GO:0042744|hydrogen peroxide catabolic process;GO:0042743|hydrogen peroxide metabolic process;GO:0006979|response to oxidative stress;	GO:0005576|extracellular region;	GO:0020037|heme binding;GO:0046872|metal ion binding;GO:0004601|peroxidase activity;	R08F11.7 is predicted to have heme binding activity and peroxidase activity; is involved in defense response to Gram-positive bacterium.
snrp-40.1	2.69162	1.42847	0.000110091	0.00191125	up	GO:0006397|mRNA processing;GO:0008380|RNA splicing;	GO:0005681|spliceosomal complex;	.	snrp-40.1 is an ortholog of human SNRNP40 (small nuclear ribonucleoprotein U5 subunit 40); human SNRNP40 exhibits RNA binding activity.
linc-22	2.69068	1.42797	0.000110491	0.00191693	up	.	.	.	N.A.
btb-5	17.3908	4.12025	0.000111484	0.00193063	up	.	GO:0005576|extracellular region;	.	btb-5 is predicted to encode a protein with the following domains: BTB/POZ domain and SKP1/BTB/POZ domain superfamily.
B0284.3	9.32693	3.2214	0.000112127	0.00194025	up	.	.	.	B0284.3 is enriched in the AVE based on tiling, array, and microarray studies.
kcnl-3	5.14681	2.36368	0.000115243	0.0019864	up	GO:0071805|potassium ion transmembrane transport;	GO:0016021|integral component of membrane;GO:0043025|neuronal cell body;GO:0005886|plasma membrane;	GO:0005516|calmodulin binding;GO:0016286|small conductance calcium-activated potassium channel activity;	kcnl-3 is an ortholog of human KCNN3 (potassium calcium-activated channel subfamily N member 3), KCNN1 (potassium calcium-activated channel subfamily N member 1), and KCNN2 (potassium calcium-activated channel subfamily N member 2); is predicted to have calmodulin binding activity and small conductance calcium-activated potassium channel activity.
ZK678.3	10.2024	3.35084	0.000117033	0.00201074	up	GO:0051301|cell division;GO:0007067|mitotic nuclear division;	GO:0005634|nucleus;	.	ZK678.3 is predicted to encode a protein with the following domains: Cyclin, N-terminal, Cyclin-like superfamily, and Cyclin.
B0513.7	45.4941	5.50761	0.000117454	0.00201537	up	.	.	.	N.A.
T26H5.14	23.9373	4.58119	0.000120603	0.00205876	up	.	.	.	N.A.
gcy-13	9.77973	3.2898	0.000122809	0.00209191	up	GO:0006935|chemotaxis;GO:0035556|intracellular signal transduction;	GO:0016021|integral component of membrane;GO:0005622|intracellular;	GO:0005524|ATP binding;GO:0005525|GTP binding;GO:0004383|guanylate cyclase activity;GO:0004672|protein kinase activity;	gcy-13 is predicted to have GTP binding activity, guanylate cyclase activity, and protein kinase activity; is expressed in the nervous system.
chil-7	7.61384	2.92862	0.000122859	0.00209191	up	GO:0006032|chitin catabolic process;GO:0000272|polysaccharide catabolic process;GO:0009620|response to fungus;	GO:0005576|extracellular region;	GO:0008061|chitin binding;GO:0004568|chitinase activity;	chil-7 is predicted to have chitin binding activity.
T13H5.6	2.70077	1.43337	0.000124795	0.00211972	up	.	.	.	T13H5.6 is expressed in several tissues, including the alimentary system, the hmc, the nervous system, and the seam cell; is predicted to encode a protein with the following domain: Na,K-Atpase Interacting protein.
T07G12.8	3.22399	1.68885	0.000125029	0.00212207	up	GO:0007049|cell cycle;GO:0009790|embryo development;GO:0002119|nematode larval development;GO:0001556|oocyte maturation;GO:0048477|oogenesis;GO:0007283|spermatogenesis;	GO:0005737|cytoplasm;GO:0019898|extrinsic component of membrane;GO:0000139|Golgi membrane;	GO:0005524|ATP binding;GO:0046872|metal ion binding;GO:0004674|protein serine/threonine kinase activity;	N.A.
tag-293	14.3502	3.843	0.00012531	0.00212411	up	.	.	.	tag-293 is enriched in the AFD based on RNA-seq studies; is predicted to encode a protein with the following domain: ShKT domain.
arrd-11	4.45873	2.15663	0.000125933	0.00213061	up	GO:0007165|signal transduction;	GO:0031410|cytoplasmic vesicle;GO:0005886|plasma membrane;	.	arrd-11 is an ortholog of human ARRDC1 (arrestin domain containing 1); human ARRDC1 exhibits several functions, including arrestin family protein binding activity, identical protein binding activity, and protein binding activity, bridging involved in substrate recognition for ubiquitination.
B0284.5	3.67672	1.87842	0.000127469	0.00214974	up	.	.	.	N.A.
C03B1.14	3.00054	1.58522	0.000128766	0.0021675	up	.	.	.	C03B1.14 is enriched in the Z1.p and the Z4.a based on tiling, array, and RNA-seq studies.
try-1	8.88603	3.15154	0.000129884	0.00218493	up	GO:0007596|blood coagulation;GO:0042730|fibrinolysis;GO:0060716|labyrinthine layer blood vessel development;GO:0071674|mononuclear cell migration;GO:0046716|muscle cell cellular homeostasis;GO:0045445|myoblast differentiation;GO:0042246|tissue regeneration;GO:0048771|tissue remodeling;GO:0060707|trophoblast giant cell differentiation;	GO:0005576|extracellular region;GO:0019897|extrinsic component of plasma membrane;	GO:0004252|serine-type endopeptidase activity;	try-1 is predicted to have serine-type endopeptidase activity; is expressed in the germ line.
ZK355.3	98.633	6.624	0.000130326	0.0021896	up	.	.	.	N.A.
ttr-45	2.58572	1.37056	0.000130724	0.00219489	up	.	GO:0005615|extracellular space;	.	ttr-45 is predicted to encode a protein with the following domains: Transthyretin-like and Transthyretin-like superfamily.
ZK938.8	Inf	Inf	0.000133124	0.00223378	up	GO:0005975|carbohydrate metabolic process;	GO:0005576|extracellular region;GO:0005615|extracellular space;	GO:0030246|carbohydrate binding;GO:0008061|chitin binding;GO:0004553|hydrolase activity, hydrolyzing O-glycosyl compounds;	N.A.
math-22	2.75477	1.46193	0.000134639	0.00225351	up	GO:0016567|protein ubiquitination;	.	.	math-22 is predicted to encode a protein with the following domains: MATH/TRAF domain and TRAF-like.
Y62H9A.7	Inf	Inf	0.000135062	0.00225775	up	.	.	.	N.A.
F53A2.3	3.31383	1.7285	0.000135875	0.0022699	up	.	.	.	F53A2.3 is enriched in the AVA, the AVD, the AVE, the PVC, and the RIM based on tiling, array, RNA-seq, and microarray studies.
C17C3.5	Inf	Inf	0.000136447	0.00227751	up	.	.	.	C17C3.5 is predicted to encode a protein with the following domain: Domain of unknown function DUF38, Caenorhabditis species.
Y74C9A.1	10.497	3.39191	0.000139378	0.00231536	up	.	.	.	N.A.
grl-22	4.53907	2.1824	0.000140134	0.00232498	up	.	.	.	grl-22 is predicted to encode a protein with the following domain: Ground-like domain.
his-5	14.7649	3.8841	0.000140272	0.00232581	up	GO:0006334|nucleosome assembly;	GO:0000786|nucleosome;GO:0005634|nucleus;	GO:0003677|DNA binding;	his-5 is predicted to have DNA binding activity and protein heterodimerization activity.
T28A11.18	20.615	4.36562	0.000140562	0.00232772	up	.	GO:0005576|extracellular region;	.	T28A11.18 is predicted to encode a protein with the following domains: Domain of unknown function DUF19 and Uncharacterised protein family UPF0376.
C46A5.4	4.82265	2.26983	0.000143557	0.00237437	up	GO:0030198|extracellular matrix organization;GO:0042744|hydrogen peroxide catabolic process;GO:0006909|phagocytosis;GO:0006979|response to oxidative stress;	GO:0005578|proteinaceous extracellular matrix;	GO:0020037|heme binding;GO:0046872|metal ion binding;GO:0004601|peroxidase activity;	C46A5.4 is predicted to have heme binding activity and peroxidase activity.
nhx-6	69.825	6.12567	0.000146219	0.00240884	up	GO:0008340|determination of adult lifespan;GO:0019915|lipid storage;GO:0002119|nematode larval development;GO:2000193|positive regulation of fatty acid transport;GO:0040010|positive regulation of growth rate;GO:0040018|positive regulation of multicellular organism growth;GO:0090087|regulation of peptide transport;GO:0006885|regulation of pH;GO:0043051|regulation of pharyngeal pumping;GO:0000003|r…	GO:0016324|apical plasma membrane;GO:0016021|integral component of membrane;	GO:0015385|sodium:proton antiporter activity;	nhx-6 is an ortholog of human SLC9A3 (solute carrier family 9 member A3) and SLC9A5 (solute carrier family 9 member A5); is predicted to have sodium:proton antiporter activity; is expressed in the intestine.
H09G03.1	5.10702	2.35248	0.000146366	0.00240884	up	.	.	.	H09G03.1 is enriched in the PLM, the Z1.p, and the Z4.a based on tiling, array, and RNA-seq studies.
T22F7.1	2.88665	1.5294	0.000147208	0.0024167	up	GO:0055085|transmembrane transport;	GO:0005887|integral component of plasma membrane;	GO:0022891|substrate-specific transmembrane transporter activity;	T22F7.1 is predicted to encode a protein with the following domains: Major facilitator superfamily and MFS transporter superfamily.
wrt-8	21.7037	4.43987	0.000148358	0.00243255	up	GO:0007267|cell-cell signaling;GO:0016539|intein-mediated protein splicing;GO:0016540|protein autoprocessing;GO:0007367|segment polarity determination;	GO:0009986|cell surface;GO:0005576|extracellular region;GO:0005615|extracellular space;GO:0005886|plasma membrane;	GO:0008233|peptidase activity;	wrt-8 is predicted to have peptidase activity; is expressed in the hypodermis and the ventral cord blast cell.
C40H1.9	7.14656	2.83725	0.000149106	0.00244033	up	.	.	.	C40H1.9 is predicted to have hydrolase activity.
W02D9.10	2.59379	1.37506	0.000150201	0.00245523	up	.	.	.	W02D9.10 is enriched in the AFD and the PLM based on tiling, array, RNA-seq, and microarray studies.
M03E7.4	4.00549	2.00198	0.000152041	0.0024792	up	GO:0006898|receptor-mediated endocytosis;	GO:0016021|integral component of membrane;GO:0016020|membrane;GO:0043235|receptor complex;	GO:0005509|calcium ion binding;GO:0050750|low-density lipoprotein particle receptor binding;GO:0005041|low-density lipoprotein receptor activity;	M03E7.4 is predicted to have chitin binding activity.
famh-161	4.20542	2.07225	0.00015258	0.00248646	up	.	.	.	famh-161 is an ortholog of human FAM161A and FAM161B; localizes to the axoneme, ciliary base, and ciliary transition zone; is expressed in ciliated neurons.
his-40	15.6399	3.96716	0.000158192	0.00257319	up	.	GO:0000786|nucleosome;GO:0005634|nucleus;	GO:0003677|DNA binding;	his-40 is predicted to have DNA binding activity and protein heterodimerization activity.
C49F5.3	8.19646	3.035	0.000159249	0.00258563	up	.	.	.	C49F5.3 is enriched in the AFD based on RNA-seq studies.
dot-1.2	16.5105	4.04531	0.000159764	0.0025924	up	GO:0006325|chromatin organization;GO:0006342|chromatin silencing;GO:0051726|regulation of cell cycle;GO:0046425|regulation of JAK-STAT cascade;GO:2000677|regulation of transcription regulatory region DNA binding;	GO:0005654|nucleoplasm;	GO:0003677|DNA binding;GO:0031151|histone methyltransferase activity (H3-K79 specific);GO:0018024|histone-lysine N-methyltransferase activity;GO:0008134|transcription factor binding;	dot-1.2 is an ortholog of human DOT1L (DOT1 like histone lysine methyltransferase); is predicted to have histone methyltransferase activity (H3-K79 specific).
ncx-10	10.4108	3.38	0.000163318	0.00264684	up	GO:0006816|calcium ion transport;GO:0006814|sodium ion transport;	GO:0016021|integral component of membrane;	GO:0015297|antiporter activity;	ncx-10 is an ortholog of human SLC8B1 (solute carrier family 8 member B1); is expressed in the pharyngeal muscle cell and the terminal bulb; human SLC8B1 exhibits calcium:sodium antiporter activity and protein homodimerization activity.
C17B7.9	55.9028	5.80485	0.000163841	0.00265209	up	.	GO:0005576|extracellular region;	.	C17B7.9 is enriched in the NSM based on tiling and array studies; is predicted to encode a protein with the following domains: Domain of unknown function DUF19 and Uncharacterised protein family UPF0376.
linc-115	15.9442	3.99496	0.000165661	0.00267667	up	.	.	.	N.A.
gnrr-4	3.1784	1.6683	0.000167047	0.00269741	up	.	.	.	gnrr-4 is predicted to have G-protein coupled receptor activity.
Y80D4G.1	2.84272	1.50727	0.000168073	0.00271233	up	GO:0007049|cell cycle;GO:0009790|embryo development;GO:0002119|nematode larval development;GO:0001556|oocyte maturation;GO:0048477|oogenesis;GO:0007283|spermatogenesis;	GO:0005737|cytoplasm;GO:0019898|extrinsic component of membrane;GO:0000139|Golgi membrane;	GO:0005524|ATP binding;GO:0046872|metal ion binding;GO:0004674|protein serine/threonine kinase activity;	N.A.
T28F2.1	11.3412	3.5035	0.000169758	0.00273289	up	.	GO:0016020|membrane;	GO:0008107|galactoside 2-alpha-L-fucosyltransferase activity;	T28F2.1 is predicted to have galactoside 2-alpha-L-fucosyltransferase activity.
Y48D7A.1	Inf	Inf	0.000169707	0.00273289	up	.	.	.	N.A.
skr-6	Inf	Inf	0.000170332	0.00273716	up	GO:0016567|protein ubiquitination;GO:0006511|ubiquitin-dependent protein catabolic process;	GO:0005634|nucleus;	.	skr-6 is predicted to have ligase activity.
his-25	8.06942	3.01247	0.000171663	0.00275521	up	.	GO:0000786|nucleosome;GO:0005634|nucleus;	GO:0003677|DNA binding;	his-25 is predicted to have DNA binding activity and protein heterodimerization activity.
Y26D4A.19	Inf	Inf	0.000172492	0.00276685	up	.	.	.	N.A.
unc-93	2.98721	1.5788	0.00017383	0.00277807	up	GO:0006813|potassium ion transport;GO:0006937|regulation of muscle contraction;GO:0043266|regulation of potassium ion transport;	GO:0005887|integral component of plasma membrane;GO:0005886|plasma membrane;GO:0055120|striated muscle dense body;	GO:0015459|potassium channel regulator activity;	unc-93 is an ortholog of human UNC93A; exhibits potassium channel regulator activity; is involved in regulation of muscle contraction and regulation of potassium ion transport; localizes to the plasma membrane and striated muscle dense body; is expressed in the head, the muscular system, and the nervous system.
Y18D10A.23	6.40116	2.67833	0.000173894	0.00277807	up	.	.	.	Y18D10A.23 is expressed in the excretory cell and the ut2; is predicted to encode a protein with the following domain: Amino acid transporter, transmembrane domain.
F53B3.3	3.50005	1.80737	0.000175172	0.00279633	up	.	.	.	F53B3.3 is expressed in the pharynx; is predicted to encode a protein with the following domains: Armadillo-like helical and Armadillo-type fold.
B0563.10	73.6287	6.2022	0.000177333	0.00281897	up	.	.	.	N.A.
chil-17	Inf	Inf	0.00017729	0.00281897	up	GO:0006915|apoptotic process;GO:0006032|chitin catabolic process;GO:0002376|immune system process;GO:0000272|polysaccharide catabolic process;GO:0090197|positive regulation of chemokine secretion;GO:0002532|production of molecular mediator involved in inflammatory response;	GO:0005737|cytoplasm;GO:0005576|extracellular region;GO:0005615|extracellular space;	GO:0008061|chitin binding;GO:0004568|chitinase activity;	chil-17 is predicted to have chitin binding activity.
cutl-21	3.28686	1.71671	0.000177158	0.00281897	up	.	.	.	N.A.
nhr-76	4.24932	2.08723	0.000178161	0.00282876	up	GO:0006351|transcription, DNA-templated;	GO:0005634|nucleus;	GO:0043565|sequence-specific DNA binding;GO:0003700|transcription factor activity, sequence-specific DNA binding;GO:0003707|steroid hormone receptor activity;GO:0008270|zinc ion binding;	nhr-76 is predicted to have DNA-binding activity transcription factor activity, sequence-specific DNA binding activity, and zinc ion binding activity; is involved in positive regulation of fatty acid beta-oxidation by positive regulation of transcription from RNA polymerase II promoter; is expressed in several tissues, including the alimentary system, the excretory gland cell, the head, the muscu…
col-137	5.10836	2.35286	0.000178658	0.00283327	up	.	GO:0005581|collagen trimer;	GO:0042302|structural constituent of cuticle;	col-137 is predicted to be a structural constituent of cuticle.
Y39A3B.1	7.41868	2.89116	0.000178554	0.00283327	up	.	.	.	Y39A3B.1 is predicted to encode a protein with the following domain: Peptidase M28.
ZC178.1	20.0605	4.32628	0.000182421	0.0028792	up	.	.	.	N.A.
C44E12.1	2.90141	1.53675	0.000184051	0.00290147	up	.	GO:0005576|extracellular region;	GO:0046872|metal ion binding;GO:0008237|metallopeptidase activity;	C44E12.1 is predicted to have hydrolase activity.
C06H2.7	3.87242	1.95324	0.000184316	0.00290222	up	.	.	.	N.A.
K08D10.14	2.78494	1.47765	0.000184249	0.00290222	up	.	.	.	N.A.
Y102A11A.9	3.07221	1.61928	0.000187773	0.00294792	up	.	.	.	Y102A11A.9 is enriched in the AFD and the BAG based on tiling, array, and RNA-seq studies.
F56D5.6	2.50364	1.32403	0.000189741	0.0029753	up	.	.	.	N.A.
ZK666.11	85.5261	6.41829	0.000191059	0.00298891	up	.	.	.	N.A.
21ur-7717	Inf	Inf	0.000191756	0.00299452	up	.	.	.	N.A.
Y105C5B.15	2.86141	1.51673	0.000191738	0.00299452	up	.	GO:0005576|extracellular region;	GO:0003993|acid phosphatase activity;GO:0046872|metal ion binding;	Y105C5B.15 is predicted to have acid phosphatase activity and metal ion binding activity.
C36B1.13	4.41327	2.14185	0.00019384	0.00302175	up	.	.	.	N.A.
Y105C5B.30	Inf	Inf	0.000194335	0.00302601	up	.	.	.	N.A.
Y116F11B.10	7.14618	2.83717	0.000194646	0.00302898	up	.	.	.	N.A.
chil-1	4.52246	2.17711	0.000199512	0.00309383	up	GO:0006032|chitin catabolic process;GO:0000272|polysaccharide catabolic process;	GO:0005576|extracellular region;	GO:0008061|chitin binding;GO:0004568|chitinase activity;	chil-1 is predicted to have chitin binding activity.
Y46G5A.6	4.90393	2.29394	0.000199841	0.00309606	up	GO:0000398|mRNA splicing, via spliceosome;	GO:0005681|spliceosomal complex;	GO:0005524|ATP binding;GO:0004386|helicase activity;GO:0003676|nucleic acid binding;	N.A.
F42H11.1	26.3623	4.7204	0.000199888	0.00309606	up	.	.	.	F42H11.1 is enriched in the ALM and the PLM based on microarray and RNA-seq studies; is predicted to encode a protein with the following domain: DUF236 repeat.
C17H1.8	222.722	7.7991	0.00020207	0.00312439	up	.	.	.	N.A.
nas-33	3.50109	1.8078	0.000204506	0.00315289	up	GO:0018996|molting cycle, collagen and cuticulin-based cuticle;	GO:0005576|extracellular region;	GO:0004222|metalloendopeptidase activity;GO:0008270|zinc ion binding;	nas-33 is predicted to have metalloendopeptidase activity and zinc ion binding activity; is expressed in the hypodermis and the intestine.
his-47	10.9129	3.44797	0.000205437	0.00316356	up	GO:0006281|DNA repair;GO:0006355|regulation of transcription, DNA-templated;	GO:0000786|nucleosome;GO:0005634|nucleus;	GO:0003677|DNA binding;	his-47 is predicted to have DNA binding activity and protein heterodimerization activity.
glb-16	3.99527	1.99829	0.000210612	0.00322458	up	.	.	.	glb-16 is predicted to have heme binding activity and oxygen binding activity; is expressed in head neurons and tail neurons.
F49H6.3	Inf	Inf	0.000212062	0.00324118	up	.	.	.	F49H6.3 is predicted to encode a protein with the following domain: Tight junction protein, claudin-like.
T28A11.2	2.69588	1.43076	0.000213131	0.00325191	up	.	GO:0016021|integral component of membrane;	.	T28A11.2 is enriched in the PLM based on tiling, array, RNA-seq, and microarray studies; is predicted to encode a protein with the following domains: Domain of unknown function DUF19 and Uncharacterised protein family UPF0376.
C06C3.3	4.35111	2.12138	0.000214968	0.00327428	up	.	.	.	C06C3.3 is predicted to encode a protein with the following domains: Doublecortin domain and Doublecortin domain superfamily.
R11E3.2	7.04717	2.81704	0.000214757	0.00327428	up	.	GO:0016021|integral component of membrane;	GO:0070890|sodium-dependent L-ascorbate transmembrane transporter activity;	R11E3.2 is an ortholog of human SLC23A1 (solute carrier family 23 member 1), SLC23A2 (solute carrier family 23 member 2), and SLC23A3 (solute carrier family 23 member 3); is predicted to have transmembrane transporter activity.
his-35	2.46515	1.30167	0.000214891	0.00327428	up	GO:0006281|DNA repair;GO:0006355|regulation of transcription, DNA-templated;	GO:0000786|nucleosome;GO:0005634|nucleus;	GO:0003677|DNA binding;	his-35 is an ortholog of human HIST1H2AA (histone cluster 1 H2A a), HIST2H2AC (histone cluster 2 H2A c), and HIST1H2AD (histone cluster 1 H2A d); is predicted to have DNA binding activity and protein heterodimerization activity.
W07B8.4	6.95174	2.79737	0.000219499	0.00332615	up	GO:0051603|proteolysis involved in cellular protein catabolic process;	GO:0005615|extracellular space;GO:0005764|lysosome;	GO:0004197|cysteine-type endopeptidase activity;	W07B8.4 is an ortholog of human CTSB (cathepsin B); is predicted to have cysteine-type peptidase activity.
lin-41	2.58641	1.37095	0.000220575	0.00334055	up	GO:0009957|epidermal cell fate specification;GO:0007276|gamete generation;GO:0044268|multicellular organismal protein metabolic process;GO:0045138|nematode male tail tip morphogenesis;GO:0042787|protein ubiquitination involved in ubiquitin-dependent protein catabolic process;GO:0040034|regulation of development, heterochronic;GO:0045604|regulation of epidermal cell differentiation;	GO:0005737|cytoplasm;	GO:0004842|ubiquitin-protein transferase activity;GO:0008270|zinc ion binding;	lin-41 is an ortholog of human TRIM71 (tripartite motif containing 71); exhibits RNA binding activity and translation repressor activity; is involved in several processes, including epidermal cell fate specification, gamete generation, and regulation of gene expression; localizes to the cytoplasm and messenger ribonucleoprotein complex; is expressed in several tissues, including the alimentary sy…
pals-17	2.74532	1.45697	0.000226387	0.00341882	up	.	.	.	pals-17 is enriched in the AVA, the OLL, and the PVD based on tiling, array, RNA-seq, and microarray studies; is predicted to encode a protein with the following domain: Amyotrophic lateral sclerosis 2 chromosomal region candidate gene 12 protein.
utx-1	2.64661	1.40415	0.000226815	0.00342335	up	GO:0060070|canonical Wnt signaling pathway;GO:0072358|cardiovascular system development;GO:0048568|embryonic organ development;GO:0007507|heart development;GO:0003007|heart morphogenesis;GO:0001701|in utero embryonic development;GO:0048333|mesodermal cell differentiation;GO:0035264|multicellular organism growth;GO:0001843|neural tube closure;GO:0021915|neural tube development;GO:0048570|notochord…	GO:0035097|histone methyltransferase complex;GO:0005634|nucleus;	GO:0051213|dioxygenase activity;GO:0071558|histone demethylase activity (H3-K27 specific);GO:0042802|identical protein binding;GO:0046872|metal ion binding;GO:0000978|RNA polymerase II core promoter proximal region sequence-specific DNA binding;	utx-1 is an ortholog of human KDM6A (lysine demethylase 6A), KDM6B, and UTY (ubiquitously transcribed tetratricopeptide repeat containing, Y-linked); is involved in cell fate specification and histone H3-K27 demethylation; localizes to the MLL3/4 complex; is expressed in several tissues, including the alimentary system, the embryonic cell, the muscular system, the nervous system, and the reproduc…
C34E11.2	2.89923	1.53567	0.000228858	0.00344636	up	.	.	.	C34E11.2 is predicted to encode a protein with the following domains: SMAD domain, Dwarfin-type, SMAD/FHA domain superfamily, and SMAD-like domain superfamily.
fbxa-95	3.35997	1.74845	0.00022963	0.00345407	up	.	.	.	fbxa-95 is predicted to encode a protein with the following domains: F-box domain and F-box-like domain superfamily.
H16D19.6	7.28948	2.86582	0.000230405	0.00345985	up	.	.	.	N.A.
scl-11	75.7883	6.2439	0.000230334	0.00345985	up	GO:0061052|negative regulation of cell growth involved in cardiac muscle cell development;	GO:0070062|extracellular exosome;GO:0005615|extracellular space;GO:0016021|integral component of membrane;	GO:0030414|peptidase inhibitor activity;	scl-11 is an ortholog of human GLIPR1 (GLI pathogenesis related 1) and members of the human CRISP (Cysteine rich secretory protein family) gene family including CRISP1, CRISP3, and CRISP2; is predicted to encode a protein with the following domains: Cysteine-rich secretory protein, allergen V5/Tpx-1-related, Ves allergen, CAP domain, and CAP superfamily.
T16G12.4	3.23818	1.69518	0.000230801	0.00346188	up	.	.	.	T16G12.4 is predicted to encode a protein with the following domain: Protein of unknown function DUF2700.
F11C7.6	7.17503	2.84298	0.000231162	0.00346534	up	GO:0042338|cuticle development involved in collagen and cuticulin-based cuticle molting cycle;	GO:0005576|extracellular region;	GO:0004222|metalloendopeptidase activity;GO:0008270|zinc ion binding;	F11C7.6 is predicted to encode a protein with the following domains: Thrombospondin type-1 (TSP1) repeat and Thrombospondin type-1 (TSP1) repeat superfamily.
fbxb-24	6.12922	2.6157	0.000234353	0.00350725	up	.	.	.	fbxb-24 is predicted to encode a protein with the following domains: F-box domain and F-box associated domain, type 2.
snpc-1.3	2.93801	1.55484	0.000234664	0.00350992	up	.	.	.	snpc-1.3 is expressed in metacorpus, the gonad, the nerve ring, and the terminal bulb; is predicted to encode a protein with the following domain: Small nuclear RNA activating complex (SNAPc), subunit SNAP43.
R11D1.7	26.0206	4.70158	0.000235904	0.00352451	up	.	.	.	N.A.
rip-1	4.15675	2.05546	0.000237827	0.00355123	up	.	.	.	rip-1 localizes to the DNA recombinase mediator complex.
M04C9.4	4.81071	2.26625	0.000238297	0.00355431	up	.	.	.	N.A.
F31E9.6	13.8349	3.79024	0.000243064	0.00362129	up	.	.	.	F31E9.6 is enriched in the body wall muscle cell based on tiling, array, and microarray studies.
F19B10.2	10.779	3.43015	0.000248828	0.00369063	up	.	.	.	N.A.
F49C12.2	16.0943	4.00847	0.000249244	0.00369474	up	.	.	.	F49C12.2 is predicted to encode a protein with the following domain: Methyltransferase FkbM.
baf-1	2.48604	1.31385	0.000251139	0.00371454	up	GO:0051276|chromosome organization;GO:0007059|chromosome segregation;GO:0009792|embryo development ending in birth or egg hatching;GO:0010165|response to X-ray;	GO:0000793|condensed chromosome;GO:0000779|condensed chromosome, centromeric region;GO:0005737|cytoplasm;GO:0005635|nuclear envelope;GO:0005654|nucleoplasm;	GO:0003690|double-stranded DNA binding;GO:0042802|identical protein binding;	baf-1 is an ortholog of human BANF1; is predicted to have double-stranded DNA binding activity and identical protein binding activity; is involved in several processes, including chromosome organization, chromosome segregation, and embryo development; localizes to the cytoplasm and intracellular organelle; is expressed in the gonad; is used to study muscular dystrophy.
K11H12.11	4.75674	2.24997	0.000251928	0.00372413	up	.	.	.	K11H12.11 is predicted to encode a protein with the following domain: Transmembrane glycoprotein.
ZC190.4	2.56245	1.35752	0.00025312	0.00373657	up	GO:0006355|regulation of transcription, DNA-templated;GO:0006351|transcription, DNA-templated;	GO:0005737|cytoplasm;GO:0005634|nucleus;	GO:0044822|poly(A) RNA binding;	ZC190.4 is an ortholog of human SAMD4A (sterile alpha motif domain containing 4A) and SAMD4B; human SAMD4A exhibits translation repressor activity.
C41H7.6	2.90726	1.53966	0.000254395	0.00375158	up	.	.	.	C41H7.6 is enriched in the NSM and the PLM based on tiling, array, RNA-seq, and microarray studies; is predicted to encode a protein with the following domain: Protein LIN-8.
ttr-51	2.4683	1.30352	0.000254491	0.00375158	up	.	GO:0005615|extracellular space;	.	ttr-51 is expressed in the spermatheca; is predicted to encode a protein with the following domains: Transthyretin-like and Transthyretin-like superfamily.
gst-3	3.16816	1.66365	0.000256422	0.00377378	up	.	.	GO:0004364|glutathione transferase activity;	gst-3 is predicted to have glutathione transferase activity.
lin-15A	2.62396	1.39175	0.000260352	0.00382738	up	GO:0030154|cell differentiation;GO:0007275|multicellular organismal development;GO:0040027|negative regulation of vulval development;GO:0042659|regulation of cell fate specification;GO:0007548|sex differentiation;	GO:0005634|nucleus;	.	lin-15A is involved in several processes, including negative regulation of vulval development, positive regulation of gene expression, and protein stabilization; localizes to the nucleus; is expressed in the gonad.
ZK218.14	41.6626	5.38068	0.000260806	0.00383194	up	.	GO:0016021|integral component of membrane;GO:0005739|mitochondrion;	.	N.A.
dct-10	27.8663	4.80045	0.000262121	0.00384155	up	.	.	.	dct-10 is enriched in the SAB based on microarray studies.
C23F12.3	4.94519	2.30602	0.000263065	0.00385234	up	.	.	.	N.A.
lips-15	4.56785	2.19152	0.000263872	0.00386204	up	GO:0016042|lipid catabolic process;	GO:0005576|extracellular region;	GO:0004806|triglyceride lipase activity;	lips-15 is predicted to have hydrolase activity.
nekl-4	3.57413	1.83759	0.00026533	0.00387484	up	GO:0006468|protein phosphorylation;	.	GO:0005524|ATP binding;GO:0046872|metal ion binding;GO:0004674|protein serine/threonine kinase activity;	nekl-4 is an ortholog of human NEK10 (NIMA related kinase 10); is predicted to have ATP binding activity, metal ion binding activity, and protein serine/threonine kinase activity.
dot-1.5	Inf	Inf	0.000269528	0.00392692	up	GO:0006325|chromatin organization;GO:0006342|chromatin silencing;GO:0051726|regulation of cell cycle;GO:0046425|regulation of JAK-STAT cascade;GO:2000677|regulation of transcription regulatory region DNA binding;	GO:0005654|nucleoplasm;	GO:0003677|DNA binding;GO:0031151|histone methyltransferase activity (H3-K79 specific);GO:0018024|histone-lysine N-methyltransferase activity;GO:0008134|transcription factor binding;	dot-1.5 is an ortholog of human DOT1L (DOT1 like histone lysine methyltransferase); is predicted to have histone methyltransferase activity (H3-K79 specific).
chil-28	53.746	5.74809	0.000269635	0.00392692	up	GO:0007250|activation of NF-kappaB-inducing kinase activity;GO:0006915|apoptotic process;GO:0005975|carbohydrate metabolic process;GO:0071347|cellular response to interleukin-1;GO:0071356|cellular response to tumor necrosis factor;GO:0006954|inflammatory response;GO:0072606|interleukin-8 secretion;GO:0030324|lung development;GO:0045766|positive regulation of angiogenesis;GO:0070374|positive regul…	GO:0005737|cytoplasm;GO:0005783|endoplasmic reticulum;GO:0070062|extracellular exosome;GO:0005576|extracellular region;GO:0005615|extracellular space;	GO:0008061|chitin binding;GO:0004553|hydrolase activity, hydrolyzing O-glycosyl compounds;	N.A.
F47B7.6	8.07815	3.01403	0.000271022	0.00394281	up	.	.	.	F47B7.6 is enriched in the NSM based on tiling, array, and microarray studies.
K02E2.7	80.0049	6.32202	0.000270916	0.00394281	up	.	.	.	K02E2.7 is predicted to encode a protein with the following domain: Protein of unknown function DUF713.
Y36E3A.2	3.9708	1.98943	0.000271725	0.0039487	up	.	.	.	Y36E3A.2 is enriched in the AFD based on RNA-seq studies.
K03H6.4	9.43996	3.23878	0.000275313	0.00399647	up	.	.	.	K03H6.4 is enriched in the AFD based on tiling, array, and RNA-seq studies.
F21A9.2	2.96185	1.5665	0.000275252	0.00399647	up	.	.	.	F21A9.2 is predicted to have nucleic acid binding activity.
F40D4.13	20.4687	4.35535	0.000288964	0.0041628	up	.	.	.	F40D4.13 is enriched in the nervous system based on tiling, array, and RNA-seq studies.
Y54F10AM.11	5.70919	2.51329	0.000291602	0.00419626	up	.	.	.	Y54F10AM.11 is enriched in the AVA, the AVD, the AVE, the PVC, and the RIM based on RNA-seq studies; is predicted to encode a protein with the following domains: BTB/POZ domain and SKP1/BTB/POZ domain superfamily.
T24D5.3	Inf	Inf	0.000292702	0.00420981	up	.	.	.	N.A.
21ur-4850	Inf	Inf	0.000293923	0.00422279	up	.	.	.	N.A.
acr-18	3.17749	1.66789	0.000294926	0.00423036	up	GO:0098655|cation transmembrane transport;GO:0006812|cation transport;GO:0034220|ion transmembrane transport;GO:0050877|neurological system process;GO:0042391|regulation of membrane potential;GO:0007165|signal transduction;GO:0007271|synaptic transmission, cholinergic;	GO:0005892|acetylcholine-gated channel complex;GO:0030054|cell junction;GO:0042995|cell projection;GO:0043005|neuron projection;GO:0045211|postsynaptic membrane;GO:0045202|synapse;	GO:0042166|acetylcholine binding;GO:0004889|acetylcholine-activated cation-selective channel activity;	acr-18 is predicted to have extracellular ligand-gated ion channel activity and transmembrane signaling receptor activity; is expressed in the head, the nervous system, and the ray.
fbxa-144	4.21889	2.07686	0.000300424	0.00429993	up	.	.	.	fbxa-144 is enriched in the ALM, the AVA, and the PLM based on tiling, array, and microarray studies; is predicted to encode a protein with the following domain: Domain of unknown function DUF38, Caenorhabditis species.
Y69H2.3	2.49181	1.31719	0.000301026	0.00430623	up	.	GO:0005576|extracellular region;	GO:0004867|serine-type endopeptidase inhibitor activity;	Y69H2.3 is enriched in the SAB based on tiling, array, RNA-seq, and microarray studies; is predicted to encode a protein with the following domains: Trypsin Inhibitor-like, cysteine rich domain, Follistatin-like, N-terminal, and Serine protease inhibitor-like superfamily.
sma-3	2.48773	1.31483	0.000306503	0.00437457	up	GO:0030509|BMP signaling pathway;GO:0050832|defense response to fungus;GO:0045087|innate immune response;GO:0035556|intracellular signal transduction;GO:0002119|nematode larval development;GO:0045138|nematode male tail tip morphogenesis;GO:0045793|positive regulation of cell size;GO:0040018|positive regulation of multicellular organism growth;GO:0046622|positive regulation of organ growth;GO:0045…	GO:0005737|cytoplasm;GO:0005634|nucleus;GO:0005667|transcription factor complex;	GO:0003677|DNA binding;GO:0046872|metal ion binding;GO:0003700|transcription factor activity, sequence-specific DNA binding;GO:0030618|transforming growth factor beta receptor, pathway-specific cytoplasmic mediator activity;	sma-3 exhibits transforming growth factor beta receptor, pathway-specific cytoplasmic mediator activity; is involved in several processes, including defense response to fungus, innate immune response, and positive regulation of developmental growth; localizes to the cytoplasm and nucleus; is expressed in several tissues, including the alimentary system, the epithelial system, the male, the somati…
F20A1.6	2.84367	1.50775	0.000309873	0.00441378	up	.	.	.	F20A1.6 is enriched in the OLL, the PLM, and the PVD based on proteomic, microarray, tiling, array, and RNA-seq studies.
Y37H2A.16	6.61594	2.72595	0.000313238	0.00445217	up	.	.	.	N.A.
F31F6.3	7.04362	2.81632	0.000312928	0.00445217	up	.	.	.	F31F6.3 is enriched in the AVE based on tiling, array, and RNA-seq studies.
M01B2.13	4.71628	2.23765	0.000318719	0.00450598	up	.	GO:0005737|cytoplasm;GO:0005739|mitochondrion;	.	M01B2.13 is an ortholog of human PHYHIP and PHYHIPL (phytanoyl-CoA 2-hydroxylase interacting protein like).
M28.8	2.66195	1.41248	0.000321916	0.00454151	up	.	.	.	N.A.
Y39G8B.7	11.9901	3.58377	0.000326313	0.00459379	up	.	.	.	Y39G8B.7 is enriched in the OLL and the PVD based on microarray, tiling, and array studies; is predicted to encode a protein with the following domain: ShKT domain.
skr-5	5.91542	2.56448	0.000336431	0.00471223	up	GO:0016567|protein ubiquitination;GO:0031146|SCF-dependent proteasomal ubiquitin-dependent protein catabolic process;	GO:0031467|Cul7-RING ubiquitin ligase complex;GO:0005829|cytosol;GO:0019005|SCF ubiquitin ligase complex;	.	skr-5 is predicted to have ligase activity; is involved in determination of adult lifespan; is expressed in the hypodermis, the intestine, and the vulval muscle.
irld-60	14.7469	3.88234	0.00034951	0.00485859	up	.	.	.	irld-60 is predicted to encode a protein with the following domains: Receptor L-domain and Receptor L-domain superfamily.
F20C5.6	2.74055	1.45446	0.000349472	0.00485859	up	.	.	.	F20C5.6 is enriched in the PVD based on microarray, tiling, array, and RNA-seq studies.
T05E12.8	6.76204	2.75746	0.000351649	0.00488067	up	.	.	.	N.A.
nex-3	2.53703	1.34314	0.000351542	0.00488067	up	GO:0055074|calcium ion homeostasis;GO:0070588|calcium ion transmembrane transport;GO:0050819|negative regulation of coagulation;	GO:0034704|calcium channel complex;GO:0031982|vesicle;	GO:0005262|calcium channel activity;GO:0005509|calcium ion binding;GO:0005544|calcium-dependent phospholipid binding;	nex-3 exhibits anion binding activity, heparan sulfate proteoglycan binding activity, and heparin binding activity.
Y105C5A.508	8.49565	3.08672	0.000352594	0.00489123	up	.	.	.	N.A.
F57G8.7	4.35434	2.12246	0.000353907	0.00490433	up	.	.	.	F57G8.7 is enriched in the OLL and the PVD based on tiling and array studies.
fbxb-102	48.2915	5.5937	0.000355129	0.0049187	up	.	.	.	fbxb-102 is predicted to encode a protein with the following domain: F-box associated domain, type 2.
Y17G9B.2	65.6877	6.03755	0.000356062	0.00492905	up	.	.	.	N.A.
grd-11	4.72155	2.23926	0.00035655	0.00493323	up	GO:0007267|cell-cell signaling;GO:0016539|intein-mediated protein splicing;GO:0016540|protein autoprocessing;GO:0007367|segment polarity determination;	GO:0009986|cell surface;GO:0005576|extracellular region;GO:0005615|extracellular space;GO:0005886|plasma membrane;	GO:0008233|peptidase activity;	grd-11 is predicted to have peptidase activity.
sepa-1	Inf	Inf	0.000369931	0.00507874	up	GO:0006915|apoptotic process;GO:0009792|embryo development ending in birth or egg hatching;GO:0016573|histone acetylation;GO:0018393|internal peptidyl-lysine acetylation;GO:0045944|positive regulation of transcription from RNA polymerase II promoter;GO:0006355|regulation of transcription, DNA-templated;GO:0007283|spermatogenesis;GO:0006351|transcription, DNA-templated;	GO:0005737|cytoplasm;GO:0005634|nucleus;	GO:0004402|histone acetyltransferase activity;GO:0004468|lysine N-acetyltransferase activity, acting on acetyl phosphate as donor;GO:0003712|transcription cofactor activity;GO:0008134|transcription factor binding;GO:0008270|zinc ion binding;	sepa-1 exhibits protein binding activity, bridging and protein self-association; is involved in autophagy; localizes to the cytoplasm; is expressed in the head, the intestine, and the tail.
tyr-5	7.88652	2.97939	0.000374087	0.00512255	up	.	.	GO:0046872|metal ion binding;GO:0004497|monooxygenase activity;	tyr-5 is an ortholog of human DCT, TYR, and TYRP1; is predicted to have metal ion binding activity and oxidoreductase activity.
R04D3.4	Inf	Inf	0.000375041	0.00513296	up	.	.	.	N.A.
C12D5.3	11.6374	3.5407	0.000376381	0.00514866	up	.	.	.	N.A.
C17B7.12	6.66579	2.73678	0.000382266	0.00521841	up	.	.	.	N.A.
D1086.2	4.30563	2.10622	0.000383051	0.00522644	up	.	.	.	D1086.2 is enriched in the OLL and the PVD based on tiling, array, RNA-seq, and microarray studies; is predicted to encode a protein with the following domain: Domain of unknown function DUF19.
T11F9.1	4.46958	2.16014	0.000387285	0.00527609	up	GO:0008344|adult locomotory behavior;GO:0002209|behavioral defense response;GO:0007186|G-protein coupled receptor signaling pathway;GO:0008345|larval locomotory behavior;GO:0007218|neuropeptide signaling pathway;GO:0007204|positive regulation of cytosolic calcium ion concentration;	GO:0005829|cytosol;GO:0016021|integral component of membrane;GO:0005887|integral component of plasma membrane;	GO:0004930|G-protein coupled receptor activity;GO:0008188|neuropeptide receptor activity;GO:0001653|peptide receptor activity;	T11F9.1 is predicted to have G-protein coupled receptor activity.
Y54G2A.21	2.64659	1.40414	0.000390085	0.00530608	up	.	.	.	N.A.
pvf-1	2.45565	1.29611	0.000390738	0.00530952	up	.	.	.	pvf-1 is an ortholog of human PDGFA and PDGFB; is predicted to have growth factor activity; is involved in negative regulation of netrin-activated signaling pathway and nematode male tail tip morphogenesis; is expressed in the body wall musculature.
csp-2	3.47042	1.79511	0.000396222	0.00536484	up	GO:0006919|activation of cysteine-type endopeptidase activity involved in apoptotic process;GO:0006915|apoptotic process;GO:0097190|apoptotic signaling pathway;GO:0009792|embryo development ending in birth or egg hatching;GO:0097194|execution phase of apoptosis;GO:0012501|programmed cell death;GO:0016540|protein autoprocessing;GO:0030163|protein catabolic process;	GO:0005737|cytoplasm;GO:0016020|membrane;GO:0048471|perinuclear region of cytoplasm;	GO:0004197|cysteine-type endopeptidase activity;GO:0097199|cysteine-type endopeptidase activity involved in apoptotic signaling pathway;GO:0097200|cysteine-type endopeptidase activity involved in execution phase of apoptosis;GO:0004175|endopeptidase activity;GO:0042802|identical protein binding;	csp-2 exhibits caspase binding activity, cysteine-type endopeptidase inhibitor activity involved in apoptotic process, and zymogen binding activity; is involved in several processes, including positive regulation of brood size, positive regulation of fertilization, and regulation of programmed cell death; localizes to the protease inhibitor complex; is expressed in the germ line.
pho-14	2.5664	1.35975	0.000396449	0.00536519	up	.	GO:0016021|integral component of membrane;GO:0043202|lysosomal lumen;GO:0005765|lysosomal membrane;	GO:0003993|acid phosphatase activity;	pho-14 is an ortholog of human ACP2 (acid phosphatase 2, lysosomal), ACP4 (acid phosphatase 4), and ACPP (acid phosphatase, prostate); is expressed in the anal depressor muscle, the body wall musculature, and the intestinal muscle; human ACPP exhibits phosphatase activity and protein homodimerization activity.
ZK896.5	2.48927	1.31572	0.000398953	0.00539357	up	.	.	.	ZK896.5 is enriched in the AFD based on tiling, array, and RNA-seq studies; is predicted to encode a protein with the following domain: CUB-like domain.
chk-2	2.67984	1.42214	0.000399815	0.00540248	up	GO:0051301|cell division;GO:0006281|DNA repair;GO:0007067|mitotic nuclear division;GO:0051574|positive regulation of histone H3-K9 methylation;	GO:0005634|nucleus;	GO:0005524|ATP binding;GO:0046872|metal ion binding;GO:0004674|protein serine/threonine kinase activity;	chk-2 is an ortholog of human CHEK2; is predicted to have ATP binding activity, metal ion binding activity, and protein serine/threonine kinase activity; is involved in positive regulation of histone H3-K9 methylation; human orthologs of this gene are implicated in several diseases, including Li-Fraumeni syndrome, breast cancer, and osteosarcoma.
F09A5.2	2.92707	1.54946	0.000400151	0.00540428	up	.	GO:0016021|integral component of membrane;	GO:0005524|ATP binding;GO:0004714|transmembrane receptor protein tyrosine kinase activity;	F09A5.2 is predicted to have ATP binding activity and transmembrane receptor protein tyrosine kinase activity.
B0403.5	3.57091	1.83629	0.000400374	0.00540454	up	.	.	.	N.A.
scl-12	6.81413	2.76853	0.000400754	0.00540692	up	GO:0016337|single organismal cell-cell adhesion;	GO:0005615|extracellular space;	.	scl-12 is an ortholog of human GLIPR1 (GLI pathogenesis related 1) and members of the human CRISP (Cysteine rich secretory protein family) gene family including CRISP1, CRISP3, and CRISP2; is predicted to encode a protein with the following domains: Cysteine-rich secretory protein, allergen V5/Tpx-1-related, Ves allergen, CAP domain, and CAP superfamily.
srw-86	2.7419	1.45518	0.000402942	0.00542818	up	.	.	.	srw-86 is enriched in the CEM, the IL2 neuron, the OLL, the PVD, and the ray neuron type B based on tiling, array, RNA-seq, and microarray studies.
fbxa-200	47.3164	5.56427	0.000404867	0.00544583	up	.	.	.	N.A.
srz-56	Inf	Inf	0.000407841	0.00547801	up	.	.	.	srz-56 is enriched in the PVD based on tiling, array, and RNA-seq studies; is predicted to encode a protein with the following domain: 7TM GPCR, serpentine receptor class z (Srz).
col-143	17.2901	4.11187	0.000407713	0.00547801	up	.	GO:0005581|collagen trimer;	GO:0042302|structural constituent of cuticle;	col-143 is predicted to be a structural constituent of cuticle.
fbxa-24	3.10274	1.63354	0.00041206	0.00553138	up	.	.	.	fbxa-24 is enriched in the AFD, the OLL, and the PVD based on microarray, tiling, array, and RNA-seq studies; is predicted to encode a protein with the following domain: Domain of unknown function DUF38, Caenorhabditis species.
Y5H2A.4	70.5444	6.14046	0.000413251	0.00554457	up	.	.	.	N.A.
Y71G12B.5	5.67564	2.50478	0.000413729	0.00554819	up	.	.	.	Y71G12B.5 is predicted to encode a protein with the following domain: NTF2-like domain superfamily.
zmp-1	2.69236	1.42887	0.000415225	0.00556544	up	.	GO:0031225|anchored component of membrane;GO:0005886|plasma membrane;GO:0005578|proteinaceous extracellular matrix;	GO:0005509|calcium ion binding;GO:0004222|metalloendopeptidase activity;GO:0008270|zinc ion binding;	zmp-1 exhibits metallopeptidase activity; is involved in basement membrane disassembly; localizes to the cell surface; is expressed in several tissues, including the reproductive system and the vulval syncytia precursor.
Y54G2A.10	2.62863	1.39431	0.000416782	0.00557787	up	.	.	.	N.A.
Y54G2A.57	75.1112	6.23096	0.000420665	0.00562134	up	.	.	.	N.A.
Y41D4B.15	5.20769	2.38064	0.000422251	0.00563687	up	.	.	.	Y41D4B.15 is predicted to encode a protein with the following domain: Transmembrane glycoprotein.
clec-44	Inf	Inf	0.000423817	0.0056521	up	.	.	.	clec-44 is predicted to have carbohydrate binding activity.
B0511.17	39.4131	5.3006	0.000427296	0.00568993	up	.	.	.	N.A.
R07C12.4	6.21948	2.63679	0.000428146	0.00569555	up	.	.	.	R07C12.4 is enriched in the PVD based on microarray studies.
coh-1	2.45665	1.29669	0.000428076	0.00569555	up	GO:0006915|apoptotic process;GO:0051301|cell division;GO:0007059|chromosome segregation;GO:0006281|DNA repair;GO:0007067|mitotic nuclear division;GO:0071168|protein localization to chromatin;	GO:0000775|chromosome, centromeric region;GO:0000228|nuclear chromosome;	.	coh-1 is an ortholog of human RAD21 (RAD21 cohesin complex component) and RAD21L1 (RAD21 cohesin complex component like 1); is expressed in several tissues including the anterior gonad arm; human orthologs of this gene are implicated in Cornelia de Lange syndrome; is predicted to encode a protein with the following domains: Rad21/Rec8-like protein, C-terminal, eukaryotic, ScpA-like, C-terminal, a…
cyp-13B2	Inf	Inf	0.000429163	0.00570621	up	.	.	GO:0020037|heme binding;GO:0005506|iron ion binding;GO:0004497|monooxygenase activity;GO:0016705|oxidoreductase activity, acting on paired donors, with incorporation or reduction of molecular oxygen;	cyp-13B2 is predicted to have heme binding activity, iron ion binding activity, and oxidoreductase activity.
lov-1	18.2733	4.19167	0.000433709	0.00575514	up	GO:0070588|calcium ion transmembrane transport;GO:0050982|detection of mechanical stimulus;GO:0060179|male mating behavior;GO:0007617|mating behavior;GO:0034606|response to hermaphrodite contact;GO:0034608|vulval location;	GO:0005929|cilium;GO:0016021|integral component of membrane;GO:0016020|membrane;GO:0043025|neuronal cell body;GO:0031513|nonmotile primary cilium;	GO:0005262|calcium channel activity;GO:0019904|protein domain specific binding;	lov-1 exhibits protein domain specific binding activity; is involved in response to hermaphrodite contact and vulval location; localizes to the neuronal cell body and non-motile cilium; is expressed in several tissues, including the male; is used to study autosomal dominant polycystic kidney disease.
T06D4.2	39.1292	5.29017	0.00043568	0.00576692	up	.	.	.	T06D4.2 is enriched in the NSM based on tiling and array studies.
R06A10.4	2.72968	1.44873	0.000435681	0.00576692	up	.	.	GO:0005524|ATP binding;GO:0004674|protein serine/threonine kinase activity;	R06A10.4 is an ortholog of human PSKH1 and PSKH2; is predicted to have ATP binding activity and protein serine/threonine kinase activity.
T28B11.1	2.3423	1.22793	0.000439139	0.00580691	up	.	.	.	T28B11.1 is enriched in the OLL and the PVD based on microarray, tiling, array, and RNA-seq studies; is predicted to encode a protein with the following domains: F-box domain and F-box-like domain superfamily.
K10G4.5	16.7671	4.06756	0.00044052	0.00581528	up	.	.	.	K10G4.5 is predicted to encode a protein with the following domains: F-box domain and Domain of unknown function DUF38, Caenorhabditis species.
pals-20	5.45381	2.44726	0.000441532	0.00581828	up	.	.	.	pals-20 is predicted to encode a protein with the following domain: Amyotrophic lateral sclerosis 2 chromosomal region candidate gene 12 protein.
F25G6.1	2.75723	1.46322	0.000443145	0.00583665	up	.	.	.	F25G6.1 is enriched in the AFD based on RNA-seq studies.
T20D4.5	3.30308	1.72381	0.000443953	0.0058444	up	GO:0006516|glycoprotein catabolic process;	GO:0005737|cytoplasm;	.	T20D4.5 is enriched in the NSM and the PLM based on tiling, array, and RNA-seq studies; is predicted to encode a protein with the following domains: Peptide N glycanase, PAW domain, Galactose-binding-like domain superfamily, and PAW domain superfamily.
sex-1	2.82254	1.49699	0.000450208	0.00591502	up	GO:0042464|dosage compensation by hypoactivation of X chromosome;GO:0000122|negative regulation of transcription from RNA polymerase II promoter;GO:0007538|primary sex determination;GO:0006351|transcription, DNA-templated;	GO:0005634|nucleus;	GO:0000977|RNA polymerase II regulatory region sequence-specific DNA binding;GO:0003700|transcription factor activity, sequence-specific DNA binding;GO:0003707|steroid hormone receptor activity;GO:0008270|zinc ion binding;	sex-1 exhibits RNA polymerase II regulatory region sequence-specific DNA binding activity; is involved in dosage compensation by hypoactivation of X chromosome, negative regulation of transcription by RNA polymerase II, and primary sex determination; localizes to the nucleus; is expressed in the gon_herm_dtc_A, the gon_herm_dtc_P, the gonadal sheath cell, the intestine, and the oocyte.
C54C6.7	4.4945	2.16816	0.000450798	0.00591984	up	.	.	.	N.A.
nhr-25	2.6461	1.40387	0.000458998	0.00601861	up	GO:0018996|molting cycle, collagen and cuticulin-based cuticle;GO:0007275|multicellular organismal development;GO:0006351|transcription, DNA-templated;	GO:0005634|nucleus;	GO:0070016|armadillo repeat domain binding;GO:0043565|sequence-specific DNA binding;GO:0003700|transcription factor activity, sequence-specific DNA binding;GO:0003707|steroid hormone receptor activity;GO:0008270|zinc ion binding;	nhr-25 is an ortholog of human NR5A1 (nuclear receptor subfamily 5 group A member 1) and NR5A2 (nuclear receptor subfamily 5 group A member 2); exhibits armadillo repeat domain binding activity; is involved in molting cycle and positive regulation of transcription by RNA polymerase II; localizes to the nucleus; is expressed in several tissues, including the alimentary system, the epithelial syste…
F49C5.4	5.35945	2.42208	0.000473419	0.00618026	up	GO:0035556|intracellular signal transduction;GO:0006468|protein phosphorylation;	GO:0005737|cytoplasm;	GO:0005524|ATP binding;GO:0000287|magnesium ion binding;GO:0004674|protein serine/threonine kinase activity;	F49C5.4 is an ortholog of human NIM1K; is predicted to have ATP binding activity and protein kinase activity.
C08E3.14	46.584	5.54176	0.000480392	0.00625899	up	.	.	.	N.A.
F13D12.3	2.70427	1.43524	0.000481349	0.00626838	up	.	.	.	F13D12.3 is expressed in the head and the rectal epithelium.
ilys-2	66.5511	6.05639	0.000483217	0.00628656	up	GO:0019835|cytolysis;GO:0042742|defense response to bacterium;	GO:0005576|extracellular region;	GO:0003796|lysozyme activity;	ilys-2 is predicted to have lysozyme activity; is involved in defense response to Gram-positive bacterium; is expressed in the intestine, the nerve ring, and the pm3.
R08E5.4	9.01769	3.17276	0.0004873	0.00633656	up	.	.	.	N.A.
cdh-5	2.59835	1.37759	0.000489527	0.00635891	up	GO:0010631|epithelial cell migration;GO:0007156|homophilic cell adhesion via plasma membrane adhesion molecules;	GO:0005913|cell-cell adherens junction;GO:0070062|extracellular exosome;GO:0016021|integral component of membrane;GO:0005634|nucleus;GO:0005886|plasma membrane;	GO:0005509|calcium ion binding;	cdh-5 is predicted to have calcium ion binding activity.
T05E12.10	Inf	Inf	0.000491865	0.00638032	up	.	.	.	T05E12.10 is enriched in the NSM based on tiling, array, and RNA-seq studies.
nas-38	3.06998	1.61823	0.000496809	0.00643818	up	GO:0018996|molting cycle, collagen and cuticulin-based cuticle;	GO:0005576|extracellular region;	GO:0004222|metalloendopeptidase activity;GO:0008270|zinc ion binding;	nas-38 is predicted to have metalloendopeptidase activity and zinc ion binding activity; is expressed in the hypodermis and the reproductive system.
his-66	23.9927	4.58452	0.000498261	0.0064507	up	GO:0006334|nucleosome assembly;	GO:0005811|lipid particle;GO:0000788|nuclear nucleosome;	GO:0003677|DNA binding;	his-66 is predicted to have DNA binding activity and protein heterodimerization activity.
lips-12	46.1542	5.52839	0.000502366	0.00649435	up	.	.	.	lips-12 is predicted to have hydrolase activity.
srab-4	4.45953	2.15689	0.000502849	0.00649539	up	.	.	.	srab-4 is expressed in several tissues, including the alimentary system and the nervous system; is predicted to encode a protein with the following domain: 7TM GPCR, serpentine receptor class ab (Srab).
F53H1.1	2.32288	1.21592	0.000503179	0.00649539	up	GO:0006397|mRNA processing;GO:0008380|RNA splicing;	GO:0015030|Cajal body;GO:0016607|nuclear speck;	GO:0005524|ATP binding;GO:0004386|helicase activity;GO:0003723|RNA binding;	F53H1.1 is an ortholog of human DDX46 (DEAD-box helicase 46); is predicted to have ATP binding activity, helicase activity, and nucleic acid binding activity.
C34E7.3	4.43743	2.14973	0.000507284	0.00653885	up	.	.	.	N.A.
cng-2	4.08044	2.02872	0.000509285	0.00655828	up	GO:0034220|ion transmembrane transport;GO:0050896|response to stimulus;GO:0007608|sensory perception of smell;	GO:0016021|integral component of membrane;	GO:0030552|cAMP binding;GO:0005216|ion channel activity;	cng-2 is predicted to have ion channel activity; localizes to the neuronal cell body; is expressed in the amphid sensillum, the head, and the nervous system.
fbxa-68	Inf	Inf	0.000510813	0.00657477	up	.	.	.	N.A.
C18D4.3	Inf	Inf	0.000512012	0.00658383	up	.	.	.	N.A.
spp-20	128.314	7.00354	0.000513726	0.00659575	up	.	.	.	spp-20 is predicted to encode a protein with the following domains: Saposin-like type B, region 1, Saposin B type domain, and Saposin-like.
ZC15.4	6.3069	2.65693	0.000513662	0.00659575	up	.	.	.	N.A.
C43D7.3	Inf	Inf	0.000517327	0.00662973	up	.	GO:0005634|nucleus;	GO:0003677|DNA binding;GO:0008270|zinc ion binding;	N.A.
cav-1	10.0855	3.33421	0.000517328	0.00662973	up	GO:0070836|caveola assembly;GO:0007126|meiotic nuclear division;GO:0007274|neuromuscular synaptic transmission;GO:0007265|Ras protein signal transduction;GO:0046662|regulation of oviposition;	GO:0005901|caveola;GO:0005938|cell cortex;GO:0060473|cortical granule;GO:0009898|cytoplasmic side of plasma membrane;GO:0000139|Golgi membrane;GO:0005887|integral component of plasma membrane;GO:0045121|membrane raft;GO:0048471|perinuclear region of cytoplasm;GO:0030133|transport vesicle;	.	cav-1 is an ortholog of human CAV1, CAV2, and CAV3; is predicted to have protein-containing complex scaffold activity; is involved in Ras protein signal transduction, meiotic cell cycle, and regulation of oviposition; localizes to the cytoplasm, cytoplasmic vesicle, and plasma membrane part; is expressed in germ cells, the embryonic cell, and the nervous system.
math-20	2.44589	1.29036	0.000521942	0.00668564	up	GO:0016567|protein ubiquitination;	.	.	math-20 is predicted to encode a protein with the following domains: MATH/TRAF domain and TRAF-like.
C45G7.13	2.45488	1.29565	0.000523239	0.00669903	up	.	.	.	N.A.
C23H4.6	3.04679	1.60729	0.000523549	0.00669976	up	GO:0044267|cellular protein metabolic process;GO:0090398|cellular senescence;GO:0000724|double-strand break repair via homologous recombination;GO:0043687|post-translational protein modification;GO:0016925|protein sumoylation;GO:0000722|telomere maintenance via recombination;	GO:0000781|chromosome, telomeric region;GO:0005622|intracellular;GO:0005730|nucleolus;GO:0005654|nucleoplasm;GO:0005634|nucleus;GO:0016605|PML body;GO:0030915|Smc5-Smc6 complex;	GO:0005524|ATP binding;	C23H4.6 is an ortholog of human SMC6 (structural maintenance of chromosomes 6); is expressed in several tissues, including the alimentary system, the muscular system, the nervous system, the reproductive system, and the tail; human SMC6 exhibits ubiquitin protein ligase binding activity.
cyp-13A1	4.2324	2.08148	0.00052646	0.00673378	up	.	.	GO:0020037|heme binding;GO:0005506|iron ion binding;GO:0004497|monooxygenase activity;GO:0016705|oxidoreductase activity, acting on paired donors, with incorporation or reduction of molecular oxygen;	cyp-13A1 is predicted to have heme binding activity, iron ion binding activity, and oxidoreductase activity.
M151.4	Inf	Inf	0.000527001	0.00673745	up	.	.	.	N.A.
D1005.t1	Inf	Inf	0.000528164	0.00674744	up	.	.	.	N.A.
F33H12.7	4.51064	2.17333	0.00053574	0.00682619	up	.	.	.	N.A.
cyp-14A3	38.0851	5.25115	0.00053665	0.0068345	up	.	GO:0005789|endoplasmic reticulum membrane;	GO:0070330|aromatase activity;GO:0020037|heme binding;GO:0005506|iron ion binding;	cyp-14A3 is predicted to have heme binding activity, iron ion binding activity, and oxidoreductase activity; is expressed in several tissues, including the alimentary system and the nervous system; human orthologs of this gene are implicated in hereditary spastic paraplegia 56, lung cancer, and rickets.
osm-7	2.36946	1.24456	0.00053828	0.0068487	up	.	.	.	osm-7 is involved in response to osmotic stress; is expressed in the hypodermis.
rom-2	3.70959	1.89126	0.000546578	0.00694099	up	GO:0016485|protein processing;	GO:0016021|integral component of membrane;	GO:0005509|calcium ion binding;GO:0004252|serine-type endopeptidase activity;	rom-2 is an ortholog of human RHBDL1 (rhomboid like 1), RHBDL2 (rhomboid like 2), and RHBDL3; is predicted to have metal ion binding activity and serine-type endopeptidase activity.
F23C8.11	23.59	4.5601	0.000549173	0.00696562	up	.	.	.	F23C8.11 is enriched in the AVE based on tiling and array studies.
F13A2.2	73.0009	6.18984	0.000562816	0.00710593	up	.	.	.	F13A2.2 is enriched in the SAB based on tiling, array, RNA-seq, and microarray studies.
nhr-3	2.56626	1.35966	0.000563042	0.00710593	up	GO:0006351|transcription, DNA-templated;	GO:0005634|nucleus;	GO:0043565|sequence-specific DNA binding;GO:0003700|transcription factor activity, sequence-specific DNA binding;GO:0003707|steroid hormone receptor activity;GO:0008270|zinc ion binding;	nhr-3 is predicted to have DNA-binding activity transcription factor activity, sequence-specific DNA binding activity, and zinc ion binding activity; is expressed in head neurons, the hypodermis, the muscle cell, and the ventral nerve cord.
Y75D11A.3	Inf	Inf	0.000564501	0.00711758	up	.	.	.	N.A.
snrp-200	2.26731	1.18098	0.000565925	0.00713216	up	GO:0000398|mRNA splicing, via spliceosome;	GO:0005681|spliceosomal complex;	GO:0005524|ATP binding;GO:0004386|helicase activity;GO:0003676|nucleic acid binding;	snrp-200 is an ortholog of human SNRNP200 (small nuclear ribonucleoprotein U5 subunit 200); is predicted to have ATP binding activity, helicase activity, and nucleic acid binding activity; is expressed in the excretory cell, the gonad, the head ganglion, the intestine, and the pharynx; human orthologs of this gene are implicated in retinitis pigmentosa 33.
nas-3	4.08809	2.03143	0.000569852	0.00716466	up	.	GO:0005576|extracellular region;	GO:0004222|metalloendopeptidase activity;GO:0008270|zinc ion binding;	nas-3 is predicted to have metalloendopeptidase activity and zinc ion binding activity; is expressed in several tissues, including the alimentary system, the hypodermis, and the nervous system.
ins-25	14.6767	3.87546	0.000571347	0.00718007	up	.	.	.	ins-25 is predicted to have hormone activity; is expressed in motor neurons, nerve ring neurons, and tail neurons.
inx-2	4.06588	2.02357	0.000577832	0.00724443	up	GO:0006811|ion transport;GO:0055085|transmembrane transport;	GO:0005921|gap junction;GO:0016021|integral component of membrane;GO:0005886|plasma membrane;	GO:0005243|gap junction channel activity;GO:0055077|gap junction hemi-channel activity;	inx-2 is predicted to have gap junction hemi-channel activity; is expressed in the alimentary system, the digestive tract, the head, and the nervous system.
fbxa-166	5.5193	2.46449	0.000580864	0.00727559	up	.	.	.	fbxa-166 is predicted to encode a protein with the following domain: Domain of unknown function DUF38, Caenorhabditis species.
K10G4.14	37.9185	5.24483	0.000581383	0.00727865	up	.	.	.	N.A.
swt-3	2.44489	1.28977	0.000582643	0.007291	up	GO:0034219|carbohydrate transmembrane transport;GO:0006310|DNA recombination;	GO:0005794|Golgi apparatus;GO:0000139|Golgi membrane;GO:0016021|integral component of membrane;GO:0005886|plasma membrane;	GO:0051119|sugar transmembrane transporter activity;	swt-3 is an ortholog of human SLC50A1 (solute carrier family 50 member 1); is expressed in the body wall musculature, the hypodermis, the intestine, the somatic gonad precursor, and the spermatheca; human SLC50A1 exhibits glucoside transmembrane transporter activity.
C08E3.1	577.999	9.17492	0.000587759	0.00735155	up	.	.	.	C08E3.1 is enriched in the CEM based on RNA-seq, proteomic, and microarray studies.
T19C9.11	Inf	Inf	0.000588934	0.00736278	up	.	.	.	N.A.
spp-15	2.50688	1.32589	0.000594988	0.00742799	up	.	.	.	spp-15 is predicted to encode a protein with the following domains: Saposin B type, region 2, Saposin B type domain, and Saposin-like.
srd-28	18.2533	4.19008	0.000596377	0.00743834	up	.	GO:0016021|integral component of membrane;	.	srd-28 is involved in short-term memory.
F31F6.1	7.67514	2.94019	0.000597203	0.00744515	up	.	.	.	F31F6.1 is enriched in the NSM based on tiling, array, RNA-seq, and microarray studies.
ced-11	3.1878	1.67256	0.000598163	0.00745362	up	GO:0006915|apoptotic process;	GO:0016021|integral component of membrane;	.	ced-11 is involved in apoptotic process; is expressed in the apoptotic cell, the head, the hypodermis, and the tail.
C04F12.8	2.6771	1.42067	0.000598824	0.00745486	up	GO:0035335|peptidyl-tyrosine dephosphorylation;	.	GO:0017017|MAP kinase tyrosine/serine/threonine phosphatase activity;GO:0044822|poly(A) RNA binding;GO:0004725|protein tyrosine phosphatase activity;GO:0008138|protein tyrosine/serine/threonine phosphatase activity;	C04F12.8 is an ortholog of human DUSP14 (dual specificity phosphatase 14); is predicted to have protein tyrosine/serine/threonine phosphatase activity; localizes to the striated muscle myosin thick filament.
hpo-42	4.07045	2.02519	0.000598723	0.00745486	up	.	.	.	N.A.
his-67	196.568	7.61889	0.000599313	0.00745746	up	GO:0006334|nucleosome assembly;	GO:0000786|nucleosome;GO:0005634|nucleus;	GO:0003677|DNA binding;	his-67 is predicted to have DNA binding activity and protein heterodimerization activity; is involved in positive regulation of transcription by RNA polymerase II.
btb-13	13.359	3.73974	0.000606139	0.00753887	up	.	GO:0005576|extracellular region;	.	btb-13 is enriched in the NSM based on tiling, array, and RNA-seq studies; is predicted to encode a protein with the following domains: BTB/POZ domain and SKP1/BTB/POZ domain superfamily.
F19H6.4	54.3671	5.76466	0.000609304	0.00757469	up	GO:0006702|androgen biosynthetic process;GO:0008209|androgen metabolic process;GO:0060348|bone development;GO:0030154|cell differentiation;GO:0071320|cellular response to cAMP;GO:0071549|cellular response to dexamethasone stimulus;GO:0071872|cellular response to epinephrine stimulus;GO:0071392|cellular response to estradiol stimulus;GO:0071363|cellular response to growth factor stimulus;GO:003286…	GO:0070852|cell body fiber;GO:0005737|cytoplasm;GO:0005789|endoplasmic reticulum membrane;GO:0016021|integral component of membrane;GO:0043231|intracellular membrane-bounded organelle;GO:0043209|myelin sheath;GO:0043025|neuronal cell body;GO:0048471|perinuclear region of cytoplasm;	GO:0003865|3-oxo-5-alpha-steroid 4-dehydrogenase activity;GO:0033218|amide binding;GO:0047751|cholestenone 5-alpha-reductase activity;GO:0070402|NADPH binding;	F19H6.4 is an ortholog of human SRD5A1; is predicted to have 3-oxo-5-alpha-steroid 4-dehydrogenase activity.
B0238.13	72.0537	6.171	0.000612871	0.00761548	up	.	GO:0005737|cytoplasm;GO:0005615|extracellular space;GO:0005886|plasma membrane;	GO:0052689|carboxylic ester hydrolase activity;	N.A.
C15A11.7	2.34913	1.23212	0.000613487	0.00761956	up	.	.	.	C15A11.7 is predicted to encode a protein with the following domain: Transmembrane protein TauE-like.
Y39B6A.49	2.62693	1.39338	0.000616636	0.0076519	up	.	.	.	N.A.
K09E9.3	2.53665	1.34292	0.000617746	0.00765814	up	.	.	.	K09E9.3 is enriched in the OLL, the PVD, and the SAB based on microarray and RNA-seq studies.
pros-1	2.71296	1.43987	0.00062086	0.00767885	up	GO:0007275|multicellular organismal development;GO:0006357|regulation of transcription from RNA polymerase II promoter;GO:0006351|transcription, DNA-templated;	GO:0005634|nucleus;	GO:0003677|DNA binding;GO:0000981|RNA polymerase II transcription factor activity, sequence-specific DNA binding;	pros-1 is an ortholog of human PROX1 (prospero homeobox 1) and PROX2 (prospero homeobox 2); is predicted to have RNA polymerase II transcription factor activity, sequence-specific DNA binding activity; is expressed in several tissues, including the ABalaaappl, the ABarppaaa, the ABarpppaa, the nervous system, and the sensillum.
sulp-1	3.28113	1.71419	0.000625867	0.0077256	up	.	.	.	sulp-1 is predicted to have secondary active sulfate transmembrane transporter activity; is expressed in the body wall musculature, the excretory cell, the hypodermis, the intestine, and the nervous system.
grl-17	9.71537	3.28027	0.000640576	0.0078787	up	.	.	.	grl-17 is expressed in several tissues, including the alimentary system, the epithelial system, and the head; is predicted to encode a protein with the following domain: Ground-like domain.
gst-15	2.86796	1.52002	0.000645165	0.0079278	up	GO:0006749|glutathione metabolic process;	GO:0043292|contractile fiber;	GO:0004364|glutathione transferase activity;	gst-15 is predicted to have transferase activity.
otpl-2	5.77105	2.52883	0.000650339	0.00797295	up	.	.	.	otpl-2 is expressed in the nervous system and the pharynx; is predicted to encode a protein with the following domain: Otopetrin.
F37B4.15	Inf	Inf	0.00065192	0.00798525	up	.	.	.	N.A.
math-46	8.12138	3.02173	0.000651943	0.00798525	up	.	.	.	math-46 is enriched in the NSM based on tiling and array studies; is predicted to encode a protein with the following domain: DUF236 repeat.
srg-57	Inf	Inf	0.000653257	0.00799397	up	GO:0007606|sensory perception of chemical stimulus;	GO:0016021|integral component of membrane;	GO:0004888|transmembrane signaling receptor activity;	srg-57 is predicted to have transmembrane signaling receptor activity.
fbxc-57	5.94957	2.57279	0.000654965	0.00801119	up	.	.	.	fbxc-57 is enriched in the AVE and the NSM based on tiling and array studies.
K10D11.3	4.27274	2.09516	0.000664679	0.00811506	up	.	.	.	K10D11.3 is enriched in the OLL and the PVD based on microarray, tiling, array, and RNA-seq studies; is predicted to encode a protein with the following domains: CUB-like domain and Spermadhesin, CUB domain superfamily.
col-69	5.83496	2.54472	0.000673736	0.00820304	up	.	.	.	col-69 is predicted to be a structural constituent of cuticle.
K08A2.1	2.38906	1.25644	0.000675549	0.00821383	up	.	.	.	K08A2.1 is enriched in the PLM based on tiling, array, RNA-seq, and microarray studies; is predicted to encode a protein with the following domain: Protein LIN-8.
F52B5.7	3.59045	1.84416	0.000679967	0.00825621	up	.	.	.	F52B5.7 is predicted to encode a protein with the following domain: Zinc finger C2H2 superfamily.
Y62H9A.15	2.8862	1.52917	0.000695151	0.00840984	up	.	.	.	N.A.
Y37H2B.1	5.36911	2.42468	0.000696496	0.00842227	up	.	.	.	Y37H2B.1 is enriched in the SAB based on microarray studies.
npr-22	3.13703	1.6494	0.000698675	0.00844478	up	GO:0007166|cell surface receptor signaling pathway;GO:0007186|G-protein coupled receptor signaling pathway;GO:0007218|neuropeptide signaling pathway;	GO:0016021|integral component of membrane;GO:0005886|plasma membrane;	GO:0008188|neuropeptide receptor activity;GO:0004983|neuropeptide Y receptor activity;GO:0001653|peptide receptor activity;	npr-22 exhibits neuropeptide receptor activity; is involved in several processes, including determination of adult lifespan, negative regulation of feeding behavior, and negative regulation of locomotion; is expressed in several tissues, including the alimentary system, the muscular system, and the nervous system.
cyp-34A2	5.45104	2.44653	0.00069941	0.00844982	up	.	GO:0005789|endoplasmic reticulum membrane;	GO:0070330|aromatase activity;GO:0020037|heme binding;GO:0005506|iron ion binding;	cyp-34A2 is predicted to have heme binding activity, iron ion binding activity, and oxidoreductase activity; human orthologs of this gene are implicated in congenital adrenal hyperplasia.
fbxa-11	2.95479	1.56306	0.000711443	0.00856405	up	.	.	.	fbxa-11 is enriched in the AVE based on tiling, array, and RNA-seq studies; is predicted to encode a protein with the following domains: F-box domain and Domain of unknown function DUF38, Caenorhabditis species.
Y17G7B.21	2.26786	1.18133	0.000717103	0.0086088	up	.	.	.	N.A.
K06B9.6	4.95349	2.30845	0.000719892	0.00863838	up	.	.	.	N.A.
F36H5.4	Inf	Inf	0.000727308	0.00870396	up	.	.	.	N.A.
str-148	Inf	Inf	0.000736899	0.00881459	up	GO:0006935|chemotaxis;GO:0007608|sensory perception of smell;	GO:0060170|ciliary membrane;GO:0016021|integral component of membrane;	.	str-148 is predicted to encode a protein with the following domain: 7TM GPCR, serpentine receptor class r (Str).
C27D9.2	9.39794	3.23234	0.000737896	0.00881859	up	.	.	.	C27D9.2 is enriched in the OLL and the PVD based on tiling, array, RNA-seq, and microarray studies; is predicted to encode a protein with the following domains: Transthyretin-like and Transthyretin-like superfamily.
Y6G8.8	Inf	Inf	0.000741687	0.00885991	up	.	.	.	Y6G8.8 is predicted to encode a protein with the following domain: Domain of unknown function DUF38, Caenorhabditis species.
C33D3.5	45.5179	5.50836	0.000744996	0.00889144	up	.	.	.	C33D3.5 is predicted to encode a protein with the following domain: Domain of unknown function DUF38, Caenorhabditis species.
fbxc-7	4.41672	2.14298	0.00074789	0.00892067	up	.	.	.	fbxc-7 is predicted to encode a protein with the following domain: Protein of unknown function DUF3557.
pho-6	3.09999	1.63227	0.000750285	0.00893852	up	.	GO:0016021|integral component of membrane;	GO:0003993|acid phosphatase activity;	pho-6 is an ortholog of human ACP2 (acid phosphatase 2, lysosomal), ACP4 (acid phosphatase 4), and ACPP (acid phosphatase, prostate); human ACPP exhibits phosphatase activity and protein homodimerization activity.
H13N06.2	2.52282	1.33504	0.000754539	0.00897712	up	.	.	.	H13N06.2 is predicted to encode a protein with the following domains: von Willebrand factor, type A and von Willebrand factor A-like domain superfamily.
F47B8.2	3.18655	1.67199	0.000757005	0.00900244	up	.	GO:0016021|integral component of membrane;	.	F47B8.2 is enriched in the NSM, the OLL, and the PVD based on tiling, array, RNA-seq, and microarray studies; is predicted to encode a protein with the following domain: Protein of unknown function DUF2700.
Y6E2A.5	7.55367	2.91718	0.000763192	0.00907173	up	.	.	.	Y6E2A.5 is enriched in the SAB based on tiling, array, RNA-seq, and microarray studies; is predicted to encode a protein with the following domain: Protein of unknown function DUF713.
F47G3.3	2.88159	1.52687	0.000772355	0.00916686	up	.	.	.	N.A.
che-7	4.64613	2.21603	0.00077859	0.00923433	up	GO:0006811|ion transport;GO:0055085|transmembrane transport;	GO:0005921|gap junction;GO:0016021|integral component of membrane;GO:0005886|plasma membrane;	GO:0005243|gap junction channel activity;GO:0055077|gap junction hemi-channel activity;	che-7 is expressed in the head, the nervous system, the reproductive system, and the sensillum; is predicted to encode a protein with the following domain: Innexin.
E02H4.4	3.46086	1.79113	0.00077991	0.00923763	up	.	GO:0005576|extracellular region;	.	E02H4.4 is predicted to encode a protein with the following domain: Spermadhesin, CUB domain superfamily.
elt-2	2.53864	1.34405	0.000789608	0.00933585	up	GO:0050829|defense response to Gram-negative bacterium;GO:0007586|digestion;GO:0007492|endoderm development;GO:0045087|innate immune response;GO:0002119|nematode larval development;GO:0045944|positive regulation of transcription from RNA polymerase II promoter;GO:1902097|positive regulation of transcription from RNA polymerase II promoter involved in defense response to Gram-negative bacterium;GO…	GO:0005634|nucleus;	GO:0003690|double-stranded DNA binding;GO:0003705|transcription factor activity, RNA polymerase II distal enhancer sequence-specific binding;GO:0000977|RNA polymerase II regulatory region sequence-specific DNA binding;GO:0003700|transcription factor activity, sequence-specific DNA binding;GO:0008270|zinc ion binding;	elt-2 exhibits RNA polymerase II regulatory region sequence-specific DNA binding activity and transcription factor activity, RNA polymerase II distal enhancer sequence-specific binding activity; is involved in several processes, including digestion, endoderm development, and innate immune response; localizes to the nucleus; is expressed in several tissues, including the Ea, the Eal, the Eala, the…
ZC190.5	2.68913	1.42714	0.000796626	0.00941464	up	.	.	.	N.A.
K05G3.2	13.4265	3.74701	0.000798656	0.00943201	up	.	.	.	N.A.
F33H12.6	38.785	5.27743	0.000806421	0.00950504	up	GO:0006310|DNA recombination;GO:0006281|DNA repair;GO:0000002|mitochondrial genome maintenance;GO:0000723|telomere maintenance;	GO:0005739|mitochondrion;GO:0005634|nucleus;	GO:0005524|ATP binding;GO:0043141|ATP-dependent 5'-3' DNA helicase activity;GO:0003677|DNA binding;	F33H12.6 is predicted to have ATP binding activity and DNA helicase activity.
F49H6.14	Inf	Inf	0.000806351	0.00950504	up	.	.	.	N.A.
srh-112	43.4564	5.4415	0.000810169	0.00954498	up	.	GO:0016021|integral component of membrane;	.	srh-112 is predicted to encode a protein with the following domain: 7TM GPCR, serpentine receptor class h (Srh).
srb-19	12.44	3.63692	0.000825363	0.00969391	up	GO:0007606|sensory perception of chemical stimulus;	GO:0016021|integral component of membrane;	GO:0004930|G-protein coupled receptor activity;	srb-19 is predicted to have G-protein coupled receptor activity.
ZK177.8	2.42085	1.27552	0.000827729	0.00971741	up	GO:0006203|dGTP catabolic process;	GO:0005634|nucleus;	GO:0008832|dGTPase activity;	ZK177.8 is an ortholog of human SAMHD1 (SAM and HD domain containing deoxynucleoside triphosphate triphosphohydrolase 1); is expressed in several tissues, including the alimentary system, the epithelial system, the muscular system, the nervous system, and the reproductive system; human orthologs of this gene are implicated in Aicardi-Goutieres syndrome and Chilblain lupus; human SAMHD1 exhibits s…
mes-1	3.69675	1.88626	0.00083054	0.00972982	up	.	GO:0005887|integral component of plasma membrane;	GO:0005524|ATP binding;GO:0005003|ephrin receptor activity;	mes-1 is predicted to have protein tyrosine kinase activity; is involved in several processes, including asymmetric cell division, asymmetric protein localization involved in cell fate determination, and cell fate specification; localizes to the plasma membrane; is expressed in the E, the Psub2, the Psub3, and the Psub4.
R07C12.2	2.36029	1.23896	0.000830983	0.00972982	up	.	.	.	R07C12.2 is enriched in the OLL and the PVD based on tiling, array, and RNA-seq studies.
H37A05.4	3.50568	1.80969	0.000830856	0.00972982	up	.	.	.	N.A.
acd-1	4.49849	2.16944	0.000833295	0.00974244	up	GO:0015992|proton transport;GO:0035725|sodium ion transmembrane transport;	GO:0016021|integral component of membrane;GO:0016020|membrane;GO:0005886|plasma membrane;	GO:0015252|hydrogen ion channel activity;GO:0015280|ligand-gated sodium channel activity;GO:0005272|sodium channel activity;	acd-1 is predicted to have sodium channel activity; is involved in response to acidic pH and sodium ion transport; is expressed in the AMshL and the AMshR.
EGAP798.1	9.94463	3.31392	0.000840713	0.00979286	up	.	.	.	EGAP798.1 is expressed in the intestine, the nervous system, and the rectal gland cell.
cls-3	2.64777	1.40478	0.000840438	0.00979286	up	.	GO:0005737|cytoplasm;GO:0005874|microtubule;	.	cls-3 is an ortholog of human CLASP1 (cytoplasmic linker associated protein 1) and CLASP2 (cytoplasmic linker associated protein 2); is involved in astral microtubule organization and establishment of mitotic spindle localization; is expressed in the nervous system and the pharyngeal gland cell.
C17B7.8	4.42633	2.14611	0.000850966	0.00989406	up	.	.	.	N.A.
daam-1	2.58955	1.3727	0.000854331	0.0099245	up	GO:0030036|actin cytoskeleton organization;GO:0007264|small GTPase mediated signal transduction;	GO:0005737|cytoplasm;GO:0005829|cytosol;GO:0016020|membrane;GO:0005886|plasma membrane;GO:0001725|stress fiber;	GO:0042802|identical protein binding;	daam-1 is an ortholog of human DAAM1 (dishevelled associated activator of morphogenesis 1) and DAAM2 (dishevelled associated activator of morphogenesis 2); is predicted to have Rho GTPase binding activity and actin binding activity; is expressed in the excretory cell.
F08F1.9	5.34412	2.41795	0.000857015	0.00995133	up	GO:0051301|cell division;GO:0007067|mitotic nuclear division;	GO:0005634|nucleus;	.	F08F1.9 is predicted to encode a protein with the following domains: Cyclin, N-terminal, Cyclin-like, Cyclin-like superfamily, and Cyclin.
C08H9.9	6.05501	2.59813	0.000864928	0.0100257	up	.	.	.	N.A.
Y82E9BR.17	16.8941	4.07845	0.000866078	0.0100303	up	.	.	.	Y82E9BR.17 is enriched in the OLL, the PVD, and the SAB based on microarray, tiling, array, and RNA-seq studies.
col-51	Inf	Inf	0.000866696	0.0100331	up	.	.	.	col-51 is predicted to be a structural constituent of cuticle.
T04D3.5	3.05423	1.61081	0.000871098	0.0100752	up	.	.	.	T04D3.5 is expressed in the germ line.
T19B10.5	2.55978	1.35602	0.00087166	0.0100774	up	.	GO:0043034|costamere;GO:0005737|cytoplasm;GO:0030659|cytoplasmic vesicle membrane;GO:0005634|nucleus;GO:0005886|plasma membrane;GO:0042383|sarcolemma;GO:0030315|T-tubule;GO:0030018|Z disc;	.	T19B10.5 is enriched in the Z1.p and the Z4.a based on tiling, array, RNA-seq, and proteomic studies; is predicted to encode a protein with the following domains: PDZ domain and PDZ superfamily.
EEED8.15	13.9135	3.79842	0.0008737	0.0100966	up	.	.	.	N.A.
lron-13	3.26331	1.70633	0.000877431	0.0101335	up	.	.	.	lron-13 is enriched in the AVA based on microarray, tiling, and array studies; is predicted to encode a protein with the following domain: Leucine-rich repeat domain superfamily.
F57F4.2	9.97634	3.31851	0.000879803	0.0101494	up	.	.	.	N.A.
ncs-7	5.70734	2.51282	0.000882676	0.0101737	up	GO:0045163|clustering of voltage-gated potassium channels;GO:0086009|membrane repolarization;GO:0071435|potassium ion export;GO:0071805|potassium ion transmembrane transport;GO:1901379|regulation of potassium ion transmembrane transport;	GO:0005737|cytoplasm;GO:0005886|plasma membrane;GO:0008076|voltage-gated potassium channel complex;	GO:0005509|calcium ion binding;GO:0042802|identical protein binding;GO:0044325|ion channel binding;GO:0005267|potassium channel activity;GO:0015459|potassium channel regulator activity;GO:0047485|protein N-terminus binding;GO:0005244|voltage-gated ion channel activity;	ncs-7 is an ortholog of human KCNIP3 (potassium voltage-gated channel interacting protein 3); is predicted to have calcium ion binding activity; is expressed in the nervous system and the vulval muscle.
T28A11.13	22.6294	4.50013	0.000885707	0.0101998	up	GO:0045494|photoreceptor cell maintenance;GO:0007608|sensory perception of smell;GO:0007601|visual perception;	.	.	T28A11.13 is predicted to encode a protein with the following domains: Thioredoxin-like fold and Thioredoxin-like superfamily.
K05G3.1	42.8895	5.42255	0.000896819	0.0103189	up	.	.	.	K05G3.1 is predicted to encode a protein with the following domain: Ribonuclease H-like superfamily.
F40E3.5	2.57558	1.3649	0.000902787	0.0103693	up	GO:0051301|cell division;GO:0016568|chromatin modification;GO:0051321|meiotic cell cycle;GO:0007067|mitotic nuclear division;GO:0007275|multicellular organismal development;GO:0070262|peptidyl-serine dephosphorylation;	GO:0005694|chromosome;GO:0005737|cytoplasm;GO:0031965|nuclear membrane;GO:0005634|nucleus;	GO:0046872|metal ion binding;GO:0004722|protein serine/threonine phosphatase activity;	F40E3.5 is predicted to have hydrolase activity.
acd-2	2.78324	1.47677	0.000902284	0.0103693	up	GO:0098655|cation transmembrane transport;GO:0071467|cellular response to pH;GO:0070207|protein homotrimerization;GO:0035725|sodium ion transmembrane transport;	GO:0005887|integral component of plasma membrane;	GO:0044736|acid-sensing ion channel activity;GO:0005261|cation channel activity;GO:0015280|ligand-gated sodium channel activity;	acd-2 is predicted to have sodium channel activity.
dmsr-2	3.08794	1.62664	0.000920615	0.0105425	up	.	.	.	dmsr-2 is predicted to have G-protein coupled peptide receptor activity.
tax-4	4.15349	2.05432	0.000921337	0.0105462	up	GO:0009454|aerotaxis;GO:0098655|cation transmembrane transport;GO:0007635|chemosensory behavior;GO:0006935|chemotaxis;GO:0048609|multicellular organismal reproductive process;GO:0048812|neuron projection morphogenesis;GO:0042048|olfactory behavior;GO:0040010|positive regulation of growth rate;GO:0045944|positive regulation of transcription from RNA polymerase II promoter;GO:0071805|potassium ion …	GO:0097543|ciliary inversin compartment;GO:0030425|dendrite;GO:0016021|integral component of membrane;GO:0005887|integral component of plasma membrane;GO:0031513|nonmotile primary cilium;	GO:0030553|cGMP binding;GO:0005222|intracellular cAMP activated cation channel activity;GO:0005223|intracellular cGMP activated cation channel activity;GO:0005249|voltage-gated potassium channel activity;	tax-4 is an ortholog of human CNGA3 (cyclic nucleotide gated channel alpha 3), CNGA4, and CNGA1 (cyclic nucleotide gated channel alpha 1); exhibits intracellular cAMP-activated cation channel activity and intracellular cGMP-activated cation channel activity; is involved in several processes, including G-protein coupled receptor signaling pathway coupled to cGMP nucleotide second messenger, aerota…
T10B10.3	2.2644	1.17913	0.000923041	0.0105566	up	.	.	.	T10B10.3 is expressed in the anterior gonad arm; is predicted to encode a protein with the following domains: Pleckstrin homology domain and PH-like domain superfamily.
F14B4.1	3.11352	1.63855	0.000923019	0.0105566	up	GO:0042395|ecdysis, collagen and cuticulin-based cuticle;GO:0006897|endocytosis;GO:0002119|nematode larval development;GO:0040017|positive regulation of locomotion;GO:0040018|positive regulation of multicellular organism growth;GO:0030334|regulation of cell migration;GO:0015918|sterol transport;	GO:0016324|apical plasma membrane;GO:0005905|coated pit;GO:0030139|endocytic vesicle;GO:0016021|integral component of membrane;	GO:0005509|calcium ion binding;GO:0015248|sterol transporter activity;	F14B4.1 is predicted to have calcium ion binding activity.
fbxc-42	Inf	Inf	0.000924731	0.0105714	up	.	.	.	fbxc-42 is predicted to encode a protein with the following domain: Protein of unknown function DUF3557.
C17A2.2	81.4957	6.34865	0.000925281	0.0105731	up	.	.	.	C17A2.2 is predicted to encode a protein with the following domain: Glycosyltransferase family 92.
eat-20	2.50294	1.32362	0.000934368	0.010654	up	.	GO:0030424|axon;GO:0009986|cell surface;GO:0016021|integral component of membrane;	.	eat-20 is predicted to have calcium ion binding activity; localizes to the axon and cell surface; is expressed in several tissues, including the alimentary system, the coelomocyte, the hypodermis, the nervous system, and the sensillum.
F42C5.4	2.30889	1.2072	0.00093596	0.0106676	up	.	.	.	F42C5.4 is predicted to encode a protein with the following domains: Zinc finger, RING-type and Zinc finger, RING/FYVE/PHD-type.
ZC404.1	4.32964	2.11425	0.000937318	0.0106694	up	.	.	.	ZC404.1 is enriched in the NSM based on tiling, array, and RNA-seq studies.
nceh-1	3.00881	1.58919	0.000941481	0.010703	up	GO:0016042|lipid catabolic process;	GO:0005783|endoplasmic reticulum;GO:0016021|integral component of membrane;GO:0016020|membrane;	GO:0052689|carboxylic ester hydrolase activity;	nceh-1 is an ortholog of human AADAC (arylacetamide deacetylase) and NCEH1; is predicted to have carboxylic ester hydrolase activity.
T20G5.12	Inf	Inf	0.000943782	0.0107246	up	.	.	.	T20G5.12 is enriched in the coelomocyte based on tiling and array studies; is predicted to encode a protein with the following domain: Domain of unknown function DB.
clec-55	4.68875	2.2292	0.000961349	0.0109056	up	GO:0001824|blastocyst development;GO:0030154|cell differentiation;GO:0001833|inner cell mass cell proliferation;GO:0030858|positive regulation of epithelial cell differentiation;GO:0015031|protein transport;	GO:0005737|cytoplasm;GO:0070062|extracellular exosome;GO:0005615|extracellular space;GO:0019898|extrinsic component of membrane;GO:0016021|integral component of membrane;GO:0005622|intracellular;GO:0030670|phagocytic vesicle membrane;GO:0005578|proteinaceous extracellular matrix;GO:0030658|transport vesicle membrane;GO:0042589|zymogen granule membrane;	GO:0005044|scavenger receptor activity;GO:0035375|zymogen binding;	clec-55 is predicted to have carbohydrate binding activity.
T04B2.3	2.53538	1.3422	0.00096623	0.0109361	up	.	.	.	T04B2.3 is enriched in the OLL and the PVD based on Chronogram, microarray, tiling, array, RNA-seq, and proteomic studies.
C04E6.7	2.48645	1.31409	0.000970794	0.0109799	up	GO:0033539|fatty acid beta-oxidation using acyl-CoA dehydrogenase;GO:0055088|lipid homeostasis;	GO:0005739|mitochondrion;	GO:0003995|acyl-CoA dehydrogenase activity;GO:0009055|electron carrier activity;GO:0000062|fatty-acyl-CoA binding;GO:0050660|flavin adenine dinucleotide binding;GO:0016787|hydrolase activity;GO:0052890|oxidoreductase activity, acting on the CH-CH group of donors, with a flavin as acceptor;	C04E6.7 is predicted to have hydrolase activity.
oac-5	37.8626	5.2427	0.000971459	0.0109827	up	GO:0006869|lipid transport;GO:0007275|multicellular organismal development;	GO:0016021|integral component of membrane;	GO:0008289|lipid binding;GO:0016747|transferase activity, transferring acyl groups other than amino-acyl groups;	oac-5 is predicted to have transferase activity, transferring acyl groups other than amino-acyl groups.
skr-10	21.895	4.45253	0.000976412	0.011034	up	GO:0016567|protein ubiquitination;GO:0006511|ubiquitin-dependent protein catabolic process;	GO:0031467|Cul7-RING ubiquitin ligase complex;GO:0019005|SCF ubiquitin ligase complex;	.	skr-10 is predicted to have ligase activity; is involved in several processes, including cell proliferation, embryo development, and larval development; localizes to the SCF ubiquitin ligase complex; is expressed in the intestine.
tsp-1	2.44736	1.29123	0.000985676	0.0111293	up	GO:0045087|innate immune response;	GO:0016021|integral component of membrane;	.	tsp-1 is involved in innate immune response.
tax-2	3.93163	1.97513	0.000992076	0.0111873	up	GO:0006811|ion transport;GO:0050896|response to stimulus;GO:0007601|visual perception;	GO:0016021|integral component of membrane;	GO:0030553|cGMP binding;	tax-2 is an ortholog of human CNGB1 (cyclic nucleotide gated channel beta 1) and CNGB3 (cyclic nucleotide gated channel beta 3); contributes to intracellular cGMP-activated cation channel activity; is involved in several processes, including G-protein coupled receptor signaling pathway coupled to cGMP nucleotide second messenger, aerotaxis, and generation of neurons; localizes to the cation chann…
C18D4.10	62.6085	5.96829	0.00100139	0.0112827	up	.	GO:0070062|extracellular exosome;	.	N.A.
droe-4	2.33475	1.22327	0.00100673	0.0113285	up	.	.	.	droe-4 is predicted to encode a protein with the following domain: Protein of unknown function DUF5354.
F26D2.13	Inf	Inf	0.00100945	0.0113495	up	.	.	.	F26D2.13 is enriched in the NSM based on tiling and array studies; is predicted to encode a protein with the following domain: ShKT domain.
Y34F4.1	2.60597	1.38182	0.00101751	0.0114112	up	.	.	.	Y34F4.1 is predicted to encode a protein with the following domain: Tight junction protein, claudin-like.
T20G5.8	4.18191	2.06416	0.00102257	0.0114582	up	.	.	.	T20G5.8 is predicted to encode a protein with the following domain: ShKT domain.
gck-4	2.21723	1.14876	0.00102832	0.0115081	up	GO:0032147|activation of protein kinase activity;GO:0007049|cell cycle;GO:0046777|protein autophosphorylation;GO:0042981|regulation of apoptotic process;GO:2000401|regulation of lymphocyte migration;GO:0007346|regulation of mitotic cell cycle;GO:0023014|signal transduction by protein phosphorylation;GO:0031098|stress-activated protein kinase signaling cascade;	GO:0005737|cytoplasm;GO:0005886|plasma membrane;	GO:0005524|ATP binding;GO:0042803|protein homodimerization activity;GO:0004674|protein serine/threonine kinase activity;	gck-4 is an ortholog of human STK10; is predicted to have ATP binding activity and protein serine/threonine kinase activity; is expressed in the excretory cell, the head, the intestine, the pharynx, and the tail.
scl-19	43.8345	5.454	0.00103318	0.0115576	up	GO:0030198|extracellular matrix organization;GO:0060325|face morphogenesis;	GO:0070062|extracellular exosome;GO:0005578|proteinaceous extracellular matrix;GO:0030133|transport vesicle;	GO:0008201|heparin binding;	scl-19 is an ortholog of human GLIPR1 (GLI pathogenesis related 1) and members of the human CRISP (Cysteine rich secretory protein family) gene family including CRISP1, CRISP3, and CRISP2; is predicted to encode a protein with the following domains: Cysteine-rich secretory protein, allergen V5/Tpx-1-related, CAP domain, and CAP superfamily.
Y54F10BM.9	2.42166	1.27599	0.00103472	0.0115651	up	.	.	.	Y54F10BM.9 is enriched in the SAB based on RNA-seq and microarray studies.
Y119D3B.21	5.46372	2.44988	0.00103686	0.0115696	up	.	.	.	Y119D3B.21 is enriched in the BAG and the SAB based on SAGE, tiling, array, RNA-seq, and microarray studies.
F14D7.2	15.4975	3.95397	0.00103564	0.0115696	up	.	.	.	F14D7.2 is expressed in the germ line.
T27E7.9	Inf	Inf	0.00103623	0.0115696	up	.	.	.	T27E7.9 is predicted to encode a protein with the following domain: 7TM GPCR, serpentine receptor class z (Srz).
T19C9.9	Inf	Inf	0.00104601	0.0116602	up	.	.	.	N.A.
F23A7.6	11.3952	3.51036	0.00104824	0.0116769	up	.	.	.	N.A.
T11F9.12	2.2791	1.18846	0.00104906	0.0116812	up	GO:0009103|lipopolysaccharide biosynthetic process;	.	.	T11F9.12 is enriched in the SAB based on microarray studies; is predicted to encode a protein with the following domain: HtrL protein.
srw-7	Inf	Inf	0.00105577	0.0117374	up	.	.	.	srw-7 is predicted to have G-protein coupled peptide receptor activity.
F53E10.5	5.18144	2.37335	0.00105587	0.0117374	up	.	.	.	F53E10.5 is enriched in the NSM based on RNA-seq, tiling, and array studies.
plg-1	3.28394	1.71543	0.00106862	0.0118543	up	.	.	.	plg-1 is expressed in the male and vas deferens.
vit-6	12.6751	3.66392	0.00107474	0.0119171	up	.	GO:0005576|extracellular region;	GO:0005319|lipid transporter activity;GO:0045735|nutrient reservoir activity;	vit-6 is predicted to have lipid transporter activity and nutrient reservoir activity; is involved in negative regulation of protein oxidation, negative regulation of reactive oxygen species biosynthetic process, and positive regulation of cholesterol import; is expressed in the intestine.
W05G11.2	4.14623	2.0518	0.00107937	0.0119635	up	GO:0051301|cell division;GO:0007067|mitotic nuclear division;	GO:0005634|nucleus;	.	W05G11.2 is predicted to encode a protein with the following domains: Cyclin, N-terminal, Cyclin-like superfamily, and Cyclin.
Y77E11A.3	41.9834	5.39175	0.00108514	0.0120115	up	.	.	.	Y77E11A.3 is enriched in the NSM based on tiling and array studies.
Y60C6A.2	146.708	7.1968	0.0010893	0.0120435	up	.	.	.	N.A.
lron-15	2.4952	1.31915	0.00109414	0.012092	up	GO:0007156|homophilic cell adhesion via plasma membrane adhesion molecules;GO:0050896|response to stimulus;GO:0042052|rhabdomere development;GO:0007601|visual perception;	GO:0046658|anchored component of plasma membrane;GO:0005886|plasma membrane;GO:0016028|rhabdomere;GO:0035996|rhabdomere microvillus;	.	lron-15 is predicted to encode a protein with the following domains: Leucine-rich repeat, Leucine-rich repeat, typical subtype, and Leucine-rich repeat domain superfamily.
lin-15B	2.22443	1.15344	0.00112113	0.0123543	up	GO:0030154|cell differentiation;GO:0030968|endoplasmic reticulum unfolded protein response;GO:0007275|multicellular organismal development;GO:0046580|negative regulation of Ras protein signal transduction;GO:0040027|negative regulation of vulval development;GO:0042659|regulation of cell fate specification;GO:0007548|sex differentiation;	GO:0005634|nucleus;	GO:0003677|DNA binding;GO:0046872|metal ion binding;	lin-15B is predicted to have DNA binding activity and metal ion binding activity; is involved in negative regulation of Ras protein signal transduction, negative regulation of vulval development, and regulation of cell fate specification; is expressed in several tissues, including the anal region, the body wall, the head, and the reproductive system.
Y37A1A.2	2.42246	1.27647	0.00113116	0.0124442	up	.	.	.	Y37A1A.2 is an ortholog of human MFSD11; is predicted to encode a protein with the following domains: Ion channel regulatory protein, UNC-93 and MFS transporter superfamily.
C01G6.3	14.6507	3.8729	0.00113243	0.0124448	up	.	.	.	C01G6.3 is enriched in the Z1.p and the Z4.a based on tiling, array, and RNA-seq studies.
sbds-1	2.23641	1.16119	0.00114288	0.0125368	up	GO:0006364|rRNA processing;	GO:0005737|cytoplasm;GO:0005730|nucleolus;GO:0005654|nucleoplasm;GO:0005634|nucleus;GO:0005819|spindle;	GO:0003723|RNA binding;	sbds-1 is an ortholog of human SBDS; human orthologs of this gene are implicated in Shwachman-Diamond syndrome and aplastic anemia; human SBDS exhibits microtubule binding activity, rRNA binding activity, and ribosome binding activity.
C16E9.1	2.26782	1.18131	0.00114892	0.0125823	up	GO:0007155|cell adhesion;	GO:0005581|collagen trimer;GO:0005576|extracellular region;GO:0005578|proteinaceous extracellular matrix;	.	C16E9.1 is predicted to encode a protein with the following domains: von Willebrand factor, type A and von Willebrand factor A-like domain superfamily.
str-247	6.39276	2.67644	0.00115831	0.0126746	up	GO:0050907|detection of chemical stimulus involved in sensory perception;GO:0050911|detection of chemical stimulus involved in sensory perception of smell;GO:0007186|G-protein coupled receptor signaling pathway;GO:0042048|olfactory behavior;GO:0050918|positive chemotaxis;	GO:0060170|ciliary membrane;GO:0030425|dendrite;GO:0005887|integral component of plasma membrane;GO:0043025|neuronal cell body;GO:0031513|nonmotile primary cilium;GO:1990075|periciliary membrane compartment;	GO:0038022|G-protein coupled olfactory receptor activity;GO:0004930|G-protein coupled receptor activity;	str-247 is predicted to encode a protein with the following domain: 7TM GPCR, serpentine receptor class r (Str).
K08E5.6	Inf	Inf	0.00115891	0.0126759	up	.	.	.	N.A.
Y17G9B.11	Inf	Inf	0.00116593	0.0127476	up	.	.	.	Y17G9B.11 is enriched in the CEM based on RNA-seq studies.
daf-12	2.21287	1.14592	0.00117238	0.0128075	up	GO:0006351|transcription, DNA-templated;	GO:0005634|nucleus;	GO:0043565|sequence-specific DNA binding;GO:0003700|transcription factor activity, sequence-specific DNA binding;GO:0003707|steroid hormone receptor activity;GO:0008270|zinc ion binding;	daf-12 exhibits several functions, including monocarboxylic acid binding activity, nuclear receptor activity, and sequence-specific DNA binding activity; is involved in several processes, including chemotaxis to cAMP, dauer larval development, and detection of chemical stimulus; localizes to the nucleus; is expressed in several tissues, including the alimentary system, the hyp7 precursor cell, th…
srw-46	Inf	Inf	0.00117361	0.0128156	up	.	.	.	N.A.
srj-14	2.6025	1.3799	0.00117747	0.012842	up	.	GO:0005576|extracellular region;	.	srj-14 is predicted to encode a protein with the following domain: 7TM GPCR, serpentine receptor class j (Srj).
col-183	Inf	Inf	0.00118799	0.0129355	up	.	GO:0060102|collagen and cuticulin-based cuticle extracellular matrix;GO:0005581|collagen trimer;	GO:0042302|structural constituent of cuticle;	col-183 is predicted to be a structural constituent of cuticle.
ncs-6	4.00464	2.00167	0.00119098	0.0129628	up	GO:1901379|regulation of potassium ion transmembrane transport;	GO:0005886|plasma membrane;GO:0008076|voltage-gated potassium channel complex;	GO:0005509|calcium ion binding;GO:0005267|potassium channel activity;GO:0015459|potassium channel regulator activity;GO:0005244|voltage-gated ion channel activity;	ncs-6 is predicted to encode a protein with the following domain: EF-hand domain pair.
C25E10.12	2.30637	1.20562	0.00120591	0.0131038	up	.	.	GO:0016787|hydrolase activity;	C25E10.12 is an ortholog of human MPPED1 and MPPED2; is predicted to have hydrolase activity; is expressed in the epithelial system, the intestine, and the nervous system.
K01A6.4	13.3803	3.74204	0.00121404	0.0131706	up	.	.	.	K01A6.4 is enriched in the nervous system based on microarray and RNA-seq studies.
unc-2	2.2084	1.143	0.00122079	0.0132222	up	.	GO:0005891|voltage-gated calcium channel complex;	GO:0005509|calcium ion binding;GO:0005245|voltage-gated calcium channel activity;	unc-2 is an ortholog of human CACNA1B (calcium voltage-gated channel subunit alpha1 B) and CACNA1E (calcium voltage-gated channel subunit alpha1 E); is predicted to have voltage-gated calcium channel activity; is involved in several processes, including determination of left/right asymmetry in nervous system, locomotory behavior, and negative regulation of transforming growth factor beta receptor…
R07E3.7	2.58127	1.36808	0.00122161	0.0132257	up	.	.	.	N.A.
T25C12.7	11.1993	3.48534	0.00122349	0.0132402	up	.	.	.	N.A.
eak-6	7.59915	2.92584	0.00123567	0.0133399	up	GO:0030183|B cell differentiation;GO:0030218|erythrocyte differentiation;GO:0042593|glucose homeostasis;GO:0008286|insulin receptor signaling pathway;GO:0008285|negative regulation of cell proliferation;GO:0050922|negative regulation of chemotaxis;GO:0042059|negative regulation of epidermal growth factor receptor signaling pathway;GO:0070373|negative regulation of ERK1 and ERK2 cascade;GO:0050728…	GO:0005783|endoplasmic reticulum;GO:0005793|endoplasmic reticulum-Golgi intermediate compartment;GO:0005634|nucleus;GO:0005886|plasma membrane;	GO:0005178|integrin binding;GO:0019901|protein kinase binding;GO:0004725|protein tyrosine phosphatase activity;GO:0030971|receptor tyrosine kinase binding;GO:0019905|syntaxin binding;	eak-6 exhibits protein tyrosine phosphatase activity; is involved in dauer larval development and peptidyl-tyrosine dephosphorylation; localizes to the plasma membrane; is expressed in the XXXL and the XXXR.
srbc-24	35.1242	5.13439	0.00123642	0.0133426	up	.	.	.	srbc-24 is predicted to encode a protein with the following domain: 7TM GPCR, serpentine receptor class bc (Srbc).
hil-6	36.403	5.18599	0.00124072	0.0133835	up	GO:0006334|nucleosome assembly;	GO:0000786|nucleosome;GO:0005634|nucleus;	GO:0003677|DNA binding;	hil-6 is an ortholog of human H1F0 (H1 histone 0); is predicted to have DNA binding activity; is expressed widely.
T20D4.7	9.23529	3.20716	0.00124759	0.0134304	up	GO:0045494|photoreceptor cell maintenance;GO:0007608|sensory perception of smell;GO:0007601|visual perception;	.	.	T20D4.7 is predicted to encode a protein with the following domains: Thioredoxin-like fold and Thioredoxin-like superfamily.
F35F10.5	3.36887	1.75227	0.00125206	0.0134622	up	.	.	.	N.A.
mltn-2	6.18557	2.62891	0.00125743	0.013509	up	GO:0006812|cation transport;	GO:0016021|integral component of membrane;	GO:0005524|ATP binding;GO:0016887|ATPase activity;GO:0046872|metal ion binding;	mltn-2 is predicted to encode a protein with the following domain: Moulting cycle MLT-10-like protein.
gnrr-7	6.86207	2.77864	0.00125863	0.0135164	up	.	.	.	gnrr-7 is predicted to have G-protein coupled receptor activity.
igcm-2	2.77983	1.475	0.00126139	0.0135385	up	GO:0007156|homophilic cell adhesion via plasma membrane adhesion molecules;GO:0097151|positive regulation of inhibitory postsynaptic potential;	GO:0030425|dendrite;GO:0060077|inhibitory synapse;GO:0016021|integral component of membrane;GO:0043025|neuronal cell body;GO:0005886|plasma membrane;	.	igcm-2 is expressed in head neurons, the gonad, the hypodermis, and the intestine; is predicted to encode a protein with the following domains: Immunoglobulin subtype 2, Immunoglobulin subtype, Fibronectin type III, Immunoglobulin-like fold, Fibronectin type III superfamily, and Immunoglobulin-like domain superfamily.
ZK1290.5	4.74951	2.24778	0.00126171	0.0135385	up	.	.	GO:0016491|oxidoreductase activity;	ZK1290.5 is predicted to have oxidoreductase activity.
math-25	Inf	Inf	0.00126338	0.013551	up	.	.	.	math-25 is predicted to encode a protein with the following domains: MATH/TRAF domain and TRAF-like.
Y50C1A.2	4.5395	2.18253	0.00126846	0.0136	up	.	.	.	Y50C1A.2 is enriched in the AFD and the BAG based on tiling, array, RNA-seq, and microarray studies; is predicted to encode a protein with the following domains: WD40/YVTN repeat-like-containing domain superfamily and WD40-repeat-containing domain superfamily.
F58H10.1	2.52782	1.33789	0.00126993	0.0136048	up	.	.	.	F58H10.1 is enriched in the OLL and the PVD based on microarray studies.
B0462.4	5.9422	2.571	0.00127505	0.0136527	up	.	.	.	N.A.
T04F8.7	2.32376	1.21646	0.00128173	0.0137036	up	.	.	.	T04F8.7 is predicted to encode a protein with the following domain: SH3-like domain superfamily.
rgs-6	2.3561	1.2364	0.00128317	0.0137135	up	GO:0038032|termination of G-protein coupled receptor signaling pathway;	.	.	rgs-6 is enriched in the nervous system and the sensillum based on microarray, tiling, array, and RNA-seq studies; is predicted to encode a protein with the following domains: RGS domain and RGS domain superfamily.
twk-12	3.76264	1.91174	0.00130027	0.0138851	up	GO:0071805|potassium ion transmembrane transport;GO:0030322|stabilization of membrane potential;	GO:0005887|integral component of plasma membrane;	GO:0022841|potassium ion leak channel activity;	twk-12 is predicted to have potassium channel activity.
Y19D10B.1	Inf	Inf	0.00130653	0.0139407	up	.	.	.	N.A.
F13C5.1	2.53311	1.34091	0.00130848	0.0139559	up	.	.	.	F13C5.1 is enriched in the AFD and the SAB based on microarray, tiling, array, and RNA-seq studies.
T06G6.11	6.10502	2.61	0.00131937	0.0140552	up	GO:0006897|endocytosis;	.	GO:0046872|metal ion binding;GO:0032266|phosphatidylinositol-3-phosphate binding;	N.A.
R07B1.8	3.14911	1.65494	0.00132253	0.0140719	up	.	.	.	N.A.
Y24F12A.3	5.51674	2.46382	0.00132234	0.0140719	up	.	.	.	N.A.
lys-1	2.33353	1.22252	0.00132937	0.0141334	up	GO:0005975|carbohydrate metabolic process;GO:0016998|cell wall macromolecule catabolic process;GO:0019835|cytolysis;GO:0042742|defense response to bacterium;GO:0009253|peptidoglycan catabolic process;	GO:0005576|extracellular region;	GO:0003796|lysozyme activity;	lys-1 is involved in defense response to Gram-negative bacterium, defense response to Gram-positive bacterium, and innate immune response; localizes to the apical part of cell and cytoplasmic vesicle; is expressed in the alimentary system, the digestive tract, the nervous system, and the sensillum.
ceh-74	3.48358	1.80057	0.00134046	0.0142171	up	GO:0009952|anterior/posterior pattern specification;GO:0007411|axon guidance;GO:0016568|chromatin modification;GO:0007275|multicellular organismal development;GO:0010607|negative regulation of cytoplasmic mRNA processing body assembly;GO:0040015|negative regulation of multicellular organism growth;GO:0045892|negative regulation of transcription, DNA-templated;GO:0002119|nematode larval developmen…	GO:0016604|nuclear body;GO:0016607|nuclear speck;	GO:0019899|enzyme binding;GO:0042802|identical protein binding;GO:0042803|protein homodimerization activity;GO:0003723|RNA binding;GO:0031625|ubiquitin protein ligase binding;	ceh-74 is predicted to have DNA binding activity; is expressed in several tissues, including the hmc, the hypodermis, the nervous system, and the reproductive system.
fbxa-141	4.92832	2.3011	0.00134643	0.0142604	up	.	.	.	fbxa-141 is enriched in the AVA based on tiling, array, and RNA-seq studies; is predicted to encode a protein with the following domain: Domain of unknown function DUF38, Caenorhabditis species.
T19C9.10	5.79022	2.53362	0.00135434	0.01433	up	.	.	.	T19C9.10 is predicted to have ATP binding activity and DNA helicase activity.
B0281.7	Inf	Inf	0.0013631	0.0144112	up	.	.	.	N.A.
C54F6.18	7.44519	2.89631	0.00136869	0.014453	up	.	.	.	N.A.
ZC239.22	3.35195	1.745	0.00137391	0.0144967	up	.	.	.	ZC239.22 is predicted to encode a protein with the following domain: Protein of unknown function DUF870, Caenorhabditis species.
T08D2.8	2.76507	1.46731	0.00139981	0.0147293	up	GO:0051301|cell division;GO:0009790|embryo development;GO:0009792|embryo development ending in birth or egg hatching;GO:0000212|meiotic spindle organization;GO:0007017|microtubule-based process;GO:0007067|mitotic nuclear division;GO:0051231|spindle elongation;GO:0007051|spindle organization;	GO:0005813|centrosome;GO:0005737|cytoplasm;GO:0000776|kinetochore;GO:0072687|meiotic spindle;GO:0005874|microtubule;GO:0000922|spindle pole;	GO:0008017|microtubule binding;	T08D2.8 is an ortholog of human CKAP5 (cytoskeleton associated protein 5); human CKAP5 exhibits cadherin binding activity.
twk-17	2.51228	1.329	0.00141347	0.0148452	up	GO:0040011|locomotion;GO:0006936|muscle contraction;GO:0007567|parturition;GO:0071805|potassium ion transmembrane transport;GO:0006937|regulation of muscle contraction;GO:0030322|stabilization of membrane potential;	GO:0005887|integral component of plasma membrane;	GO:0015271|outward rectifier potassium channel activity;GO:0022841|potassium ion leak channel activity;	twk-17 is an ortholog of human KCNK17 (potassium two pore domain channel subfamily K member 17) and KCNK5 (potassium two pore domain channel subfamily K member 5); is predicted to have potassium channel activity; is expressed in the nervous system.
F02H6.4	13.1998	3.72244	0.00141364	0.0148452	up	.	.	.	N.A.
ZC132.4	2.80848	1.48979	0.00141428	0.014846	up	GO:0039654|fusion of virus membrane with host endosome membrane;GO:0019062|virion attachment to host cell;	GO:0044167|host cell endoplasmic reticulum membrane;GO:0044178|host cell Golgi membrane;GO:0016021|integral component of membrane;GO:0055036|virion membrane;	.	N.A.
gcy-5	4.38901	2.1339	0.00141957	0.0148877	up	GO:0006935|chemotaxis;GO:0035556|intracellular signal transduction;	GO:0016021|integral component of membrane;GO:0005622|intracellular;	GO:0005524|ATP binding;GO:0005525|GTP binding;GO:0004383|guanylate cyclase activity;GO:0004672|protein kinase activity;	gcy-5 is predicted to have GTP binding activity, guanylate cyclase activity, and protein kinase activity; is involved in several processes, including chemosensory behavior, chemotaxis, and response to inorganic substance; localizes to the cilium; is expressed in the nervous system.
F28C10.3	3.01828	1.59373	0.00142077	0.0148907	up	GO:0006006|glucose metabolic process;GO:0015758|glucose transport;GO:0005978|glycogen biosynthetic process;GO:0008286|insulin receptor signaling pathway;GO:0048009|insulin-like growth factor receptor signaling pathway;GO:0043066|negative regulation of apoptotic process;GO:0043154|negative regulation of cysteine-type endopeptidase activity involved in apoptotic process;GO:0090201|negative regulati…	GO:0005737|cytoplasm;GO:0005634|nucleus;	GO:0005524|ATP binding;GO:0004674|protein serine/threonine kinase activity;	F28C10.3 is predicted to have ATP binding activity and protein serine/threonine kinase activity.
lgc-47	2.58232	1.36867	0.0014267	0.014941	up	GO:1902476|chloride transmembrane transport;GO:0007214|gamma-aminobutyric acid signaling pathway;GO:0050877|neurological system process;GO:0042391|regulation of membrane potential;GO:0042493|response to drug;GO:0007268|synaptic transmission;	GO:0030054|cell junction;GO:0005887|integral component of plasma membrane;GO:0043005|neuron projection;GO:0045211|postsynaptic membrane;GO:0045202|synapse;	GO:0005254|chloride channel activity;GO:0005237|inhibitory extracellular ligand-gated ion channel activity;	lgc-47 is predicted to have extracellular ligand-gated ion channel activity and transmembrane signaling receptor activity; is expressed in the nervous system.
Y24F12A.4	20.8002	4.37853	0.00143016	0.0149654	up	.	.	.	N.A.
gpa-6	4.1336	2.0474	0.00143478	0.0150079	up	GO:0007188|adenylate cyclase-modulating G-protein coupled receptor signaling pathway;	GO:0030424|axon;GO:0005834|heterotrimeric G-protein complex;GO:0043025|neuronal cell body;	GO:0031683|G-protein beta/gamma-subunit complex binding;GO:0001664|G-protein coupled receptor binding;GO:0005525|GTP binding;GO:0003924|GTPase activity;GO:0046872|metal ion binding;GO:0004871|signal transducer activity;	gpa-6 is predicted to have several functions, including G-protein beta/gamma-subunit complex binding activity, GTP binding activity, and GTPase activity; localizes to the axon and neuronal cell body; is expressed in the head, the intestine, the nervous system, and the sensillum.
aex-4	2.86297	1.51751	0.00144017	0.0150465	up	.	.	.	aex-4 is involved in positive regulation of defecation and positive regulation of protein secretion; colocalizes with the plasma membrane; is expressed in the intestine.
bgnt-1.3	Inf	Inf	0.00144114	0.015047	up	GO:0007411|axon guidance;GO:0005975|carbohydrate metabolic process;GO:0030203|glycosaminoglycan metabolic process;GO:0018146|keratan sulfate biosynthetic process;GO:0042339|keratan sulfate metabolic process;GO:0030311|poly-N-acetyllactosamine biosynthetic process;GO:0035269|protein O-linked mannosylation;GO:0044281|small molecule metabolic process;	GO:0070062|extracellular exosome;GO:0005794|Golgi apparatus;GO:0000139|Golgi membrane;GO:0030173|integral component of Golgi membrane;	GO:0015020|glucuronosyltransferase activity;GO:0046872|metal ion binding;GO:0008532|N-acetyllactosaminide beta-1,3-N-acetylglucosaminyltransferase activity;	bgnt-1.3 is predicted to have transferase activity.
C18H7.1	9.2411	3.20806	0.00144594	0.0150798	up	GO:0007155|cell adhesion;	GO:0005581|collagen trimer;GO:0005578|proteinaceous extracellular matrix;	.	C18H7.1 is predicted to encode a protein with the following domains: von Willebrand factor, type A and von Willebrand factor A-like domain superfamily.
ZC412.3	2.21737	1.14885	0.0014462	0.0150798	up	.	GO:0005576|extracellular region;	.	ZC412.3 is enriched in the PLM based on tiling, array, RNA-seq, and microarray studies.
dod-6	2.21367	1.14644	0.00144868	0.0150938	up	.	.	.	dod-6 is involved in pharyngeal gland morphogenesis.
madf-1	2.64342	1.4024	0.00145554	0.0151484	up	.	.	.	madf-1 is predicted to have DNA binding activity.
Y55F3AM.21	4.66359	2.22144	0.00145707	0.0151575	up	.	.	.	N.A.
T19C9.6	Inf	Inf	0.00146319	0.0151974	up	.	.	.	N.A.
F42A8.1	4.39121	2.13462	0.00146926	0.0152307	up	.	.	.	F42A8.1 is expressed in the head, the intestine, and the vulva.
lsd-1	2.60596	1.38181	0.0014687	0.0152307	up	GO:0034720|histone H3-K4 demethylation;GO:0040029|regulation of gene expression, epigenetic;GO:0006355|regulation of transcription, DNA-templated;GO:0006351|transcription, DNA-templated;	GO:0005737|cytoplasm;GO:0005634|nucleus;	GO:0003677|DNA binding;GO:0050660|flavin adenine dinucleotide binding;GO:0034648|histone demethylase activity (H3-dimethyl-K4 specific);GO:0016491|oxidoreductase activity;	lsd-1 is an ortholog of human KDM1A (lysine demethylase 1A); is predicted to have several functions, including DNA binding activity, flavin adenine dinucleotide binding activity, and methyltransferase activity.
adm-2	2.16261	1.11278	0.00146985	0.0152309	up	GO:0007155|cell adhesion;	GO:0016021|integral component of membrane;GO:0005739|mitochondrion;GO:0005654|nucleoplasm;GO:0005886|plasma membrane;	GO:0004222|metalloendopeptidase activity;GO:0017124|SH3 domain binding;GO:0008270|zinc ion binding;	adm-2 is an ortholog of human ADAM12 (ADAM metallopeptidase domain 12), ADAM28 (ADAM metallopeptidase domain 28), and ADAM8; is predicted to have metalloendopeptidase activity.
gly-18	5.30656	2.40778	0.00147052	0.0152319	up	GO:0002426|immunoglobulin production in mucosal tissue;GO:0050892|intestinal absorption;GO:0060993|kidney morphogenesis;GO:0006486|protein glycosylation;GO:0048729|tissue morphogenesis;	GO:0070062|extracellular exosome;GO:0000139|Golgi membrane;GO:0016021|integral component of membrane;	GO:0047225|acetylgalactosaminyl-O-glycosyl-glycoprotein beta-1,6-N-acetylglucosaminyltransferase activity;GO:0003829|beta-1,3-galactosyl-O-glycosyl-glycoprotein beta-1,6-N-acetylglucosaminyltransferase activity;GO:0008109|N-acetyllactosaminide beta-1,6-N-acetylglucosaminyltransferase activity;	gly-18 is an ortholog of human GCNT2 (glucosaminyl (N-acetyl) transferase 2 (I blood group)), GCNT4 (glucosaminyl (N-acetyl) transferase 4, core 2), and GCNT7 (glucosaminyl (N-acetyl) transferase 7); is predicted to have acetylglucosaminyltransferase activity; is expressed in several tissues, including the ALA, the coelomocyte, the epithelial system, the gonad, and the muscular system; human orth…
C39B10.3	20.3535	4.34721	0.00147287	0.0152502	up	.	.	.	N.A.
slt-1	2.22507	1.15385	0.00147465	0.0152627	up	GO:0033563|dorsal/ventral axon guidance;GO:0048843|negative regulation of axon extension involved in axon guidance;GO:0001764|neuron migration;	GO:0005576|extracellular region;	GO:0005509|calcium ion binding;GO:0005102|receptor binding;	slt-1 is an ortholog of human SLIT1, SLIT2, and SLIT3; exhibits signaling receptor binding activity; is involved in several processes, including axon guidance, axon guidance, and generation of neurons; is expressed in the epithelial system, the head, the muscular system, and the nervous system.
stg-2	3.9745	1.99077	0.00148166	0.0153233	up	.	.	.	stg-2 is involved in adult locomotory behavior and positive regulation of glutamatergic synaptic transmission; is expressed in the nervous system.
twk-16	4.30187	2.10496	0.001491	0.015396	up	GO:0071805|potassium ion transmembrane transport;GO:0030322|stabilization of membrane potential;	GO:0005887|integral component of plasma membrane;	GO:0022841|potassium ion leak channel activity;	twk-16 is predicted to have potassium channel activity; is expressed in the interneuron.
srp-2	7.86257	2.975	0.00150348	0.0154948	up	GO:0007417|central nervous system development;GO:0010951|negative regulation of endopeptidase activity;GO:0007422|peripheral nervous system development;GO:0030155|regulation of cell adhesion;	GO:0070062|extracellular exosome;GO:0005615|extracellular space;	GO:0004867|serine-type endopeptidase inhibitor activity;	srp-2 is an ortholog of human SERPINI1 (serpin family I member 1), SERPINB5 (serpin family B member 5), and SERPINE2 (serpin family E member 2); exhibits cysteine-type endopeptidase inhibitor activity and serine-type endopeptidase inhibitor activity; is involved in negative regulation of cysteine-type endopeptidase activity; is expressed in several tissues, including the eggshell, the epithelial …
hmbx-1	2.28253	1.19063	0.00152262	0.0156799	up	GO:0045892|negative regulation of transcription, DNA-templated;GO:0045893|positive regulation of transcription, DNA-templated;GO:0006351|transcription, DNA-templated;	GO:0005737|cytoplasm;GO:0005654|nucleoplasm;GO:0005634|nucleus;	GO:0003677|DNA binding;	hmbx-1 is an ortholog of human HMBOX1 (homeobox containing 1); is predicted to have DNA binding activity; localizes to the nucleus; is expressed in the intestine, the muscular system, and the somatic nervous system.
shc-2	2.24875	1.16912	0.00152735	0.0157164	up	.	.	.	shc-2 is enriched in the OLL and the PVD based on microarray, tiling, array, and RNA-seq studies; is predicted to encode a protein with the following domains: SH2 domain and SH2 domain superfamily.
tat-2	2.25166	1.17099	0.00153297	0.0157498	up	GO:0007030|Golgi organization;GO:0045332|phospholipid translocation;	GO:0005794|Golgi apparatus;GO:0016021|integral component of membrane;GO:0005886|plasma membrane;	GO:0005524|ATP binding;GO:0000287|magnesium ion binding;GO:0004012|phospholipid-translocating ATPase activity;	tat-2 is an ortholog of human ATP8B2 (ATPase phospholipid transporting 8B2) and ATP8B4 (ATPase phospholipid transporting 8B4 (putative)); is predicted to have ATP binding activity, magnesium ion binding activity, and phospholipid-translocating ATPase activity; is involved in sterol metabolic process; is expressed in several tissues, including the alimentary system, the excretory secretory system,…
clec-242	5.65959	2.5007	0.00154024	0.0158062	up	.	.	.	clec-242 is predicted to have carbohydrate binding activity.
B0280.2	3.70018	1.8876	0.00154273	0.0158257	up	.	.	.	B0280.2 is predicted to encode a protein with the following domains: WH1/EVH1 domain and PH-like domain superfamily.
clec-77	10.4375	3.3837	0.00155749	0.0159462	up	.	.	.	N.A.
srh-211	41.6654	5.38078	0.00156066	0.0159726	up	.	GO:0016021|integral component of membrane;	.	srh-211 is predicted to encode a protein with the following domain: 7TM GPCR, serpentine receptor class h (Srh).
fbxa-36	4.39907	2.1372	0.00156331	0.0159874	up	.	.	.	fbxa-36 is enriched in the AVA based on tiling and array studies; is predicted to encode a protein with the following domains: F-box domain, Domain of unknown function DUF38, Caenorhabditis species, and F-box-like domain superfamily.
lfi-1	2.24295	1.1654	0.00156682	0.0160069	up	GO:0051301|cell division;GO:0051321|meiotic cell cycle;GO:0007067|mitotic nuclear division;	GO:0000777|condensed chromosome kinetochore;GO:0005737|cytoplasm;GO:0005815|microtubule organizing center;GO:0005819|spindle;	.	lfi-1 is an ortholog of human CEP250 and CROCC; localizes to the kinetochore microtubule and nucleus.
C36C9.5	5.47093	2.45179	0.00157131	0.0160445	up	.	.	.	N.A.
fbxb-87	8.93261	3.15908	0.00157328	0.0160585	up	.	.	.	fbxb-87 is enriched in the AVA based on tiling and array studies; is predicted to encode a protein with the following domain: F-box associated domain, type 2.
C24D10.5	41.775	5.38457	0.00158275	0.0161303	up	.	.	.	C24D10.5 is enriched in the AVA, the AVD, the AVE, the PVC, and the RIM based on tiling, array, and RNA-seq studies.
rpi-2	2.92923	1.55052	0.0015836	0.0161328	up	GO:0000902|cell morphogenesis;GO:0006241|CTP biosynthetic process;GO:0007010|cytoskeleton organization;GO:0006183|GTP biosynthetic process;GO:0006996|organelle organization;GO:0043547|positive regulation of GTPase activity;GO:0006892|post-Golgi vesicle-mediated transport;GO:0006457|protein folding;GO:0015031|protein transport;GO:0006228|UTP biosynthetic process;GO:0007601|visual perception;	GO:0005814|centriole;GO:0036064|ciliary basal body;GO:0005737|cytoplasm;GO:0031410|cytoplasmic vesicle;GO:0070062|extracellular exosome;GO:0005794|Golgi apparatus;GO:1990075|periciliary membrane compartment;GO:0005886|plasma membrane;GO:0072372|primary cilium;	GO:0005524|ATP binding;GO:0005525|GTP binding;GO:0005096|GTPase activator activity;GO:0004550|nucleoside diphosphate kinase activity;GO:0051082|unfolded protein binding;	rpi-2 is an ortholog of human RP2; is predicted to have GTP binding activity and GTPase activator activity; localizes to the cilium and periciliary membrane compartment; human orthologs of this gene are implicated in retinitis pigmentosa 2.
F14D12.1	2.51742	1.33195	0.00159504	0.0162369	up	.	.	.	F14D12.1 is predicted to have protein kinase binding activity.
fbxa-138	3.85081	1.94516	0.00159761	0.0162506	up	.	.	.	fbxa-138 is predicted to encode a protein with the following domains: F-box domain, Domain of unknown function DUF38, Caenorhabditis species, and F-box-like domain superfamily.
nphp-2	3.00749	1.58856	0.00160009	0.0162634	up	GO:0007275|multicellular organismal development;GO:0016055|Wnt signaling pathway;	GO:0005737|cytoplasm;GO:0005856|cytoskeleton;	.	nphp-2 is involved in protein localization to ciliary inversin compartment; localizes to the ciliary inversin compartment; is expressed in several tissues, including the nervous system.
T20D4.11	2.21231	1.14555	0.00161432	0.016383	up	.	GO:0016021|integral component of membrane;	.	T20D4.11 is enriched in the OLL and the PVD based on tiling, array, and RNA-seq studies; is predicted to encode a protein with the following domains: Domain of unknown function DUF19 and Uncharacterised protein family UPF0376.
msa-1	2.17372	1.12017	0.00162278	0.01645	up	.	.	.	msa-1 is enriched in the AFD, the NSM, the OLL, and the PVD based on microarray, tiling, array, and RNA-seq studies; is predicted to encode a protein with the following domain: Uncharacterised conserved protein UCP207779.
F40E3.6	10.8325	3.43729	0.00162645	0.0164687	up	.	.	.	N.A.
ZK285.2	39.7287	5.31211	0.00163221	0.0165154	up	.	.	.	N.A.
T19H12.6	3.04321	1.60559	0.00163466	0.0165326	up	GO:0006751|glutathione catabolic process;GO:0034775|glutathione transmembrane transport;	GO:0048046|apoplast;GO:0005886|plasma membrane;	GO:0003840|gamma-glutamyltransferase activity;GO:0016756|glutathione gamma-glutamylcysteinyltransferase activity;GO:0036374|glutathione hydrolase activity;	T19H12.6 is an ortholog of human GGT1 (gamma-glutamyltransferase 1), GGT2 (gamma-glutamyltransferase 2), and GGT5 (gamma-glutamyltransferase 5); is predicted to have glutathione hydrolase activity.
srw-15	Inf	Inf	0.00163638	0.0165437	up	.	.	.	srw-15 is predicted to have G-protein coupled peptide receptor activity.
npr-35	3.12073	1.64188	0.001642	0.0165942	up	GO:0032870|cellular response to hormone stimulus;GO:0009582|detection of abiotic stimulus;GO:0007186|G-protein coupled receptor signaling pathway;GO:0007218|neuropeptide signaling pathway;GO:0045761|regulation of adenylate cyclase activity;GO:2000479|regulation of cAMP-dependent protein kinase activity;GO:0043408|regulation of MAPK cascade;GO:1901652|response to peptide;GO:0007268|synaptic transm…	GO:0015629|actin cytoskeleton;GO:0005887|integral component of plasma membrane;GO:0005886|plasma membrane;	GO:0004930|G-protein coupled receptor activity;GO:0008188|neuropeptide receptor activity;GO:0042277|peptide binding;	npr-35 is predicted to have G-protein coupled receptor activity; is expressed in the AIYL and the AIYR.
ZK262.15	Inf	Inf	0.00164958	0.0166581	up	.	.	.	N.A.
C55C3.7	39.4488	5.30191	0.00165853	0.0167295	up	.	.	.	C55C3.7 is enriched in the AVA based on tiling, array, and RNA-seq studies.
C54D2.1	4.36125	2.12474	0.001663	0.0167681	up	.	.	.	C54D2.1 is predicted to encode a protein with the following domain: EB domain.
ZK697.14	10.3998	3.37849	0.00166679	0.0167936	up	.	GO:0005829|cytosol;GO:0005634|nucleus;	GO:0016491|oxidoreductase activity;	ZK697.14 is predicted to encode a protein with the following domains: Short-chain dehydrogenase/reductase SDR and NAD(P)-binding domain superfamily.
nhr-154	2.61274	1.38556	0.00168156	0.016904	up	GO:0006351|transcription, DNA-templated;	GO:0005634|nucleus;	GO:0043565|sequence-specific DNA binding;GO:0003700|transcription factor activity, sequence-specific DNA binding;GO:0003707|steroid hormone receptor activity;GO:0008270|zinc ion binding;	nhr-154 is predicted to have DNA-binding activity transcription factor activity, sequence-specific DNA binding activity, and zinc ion binding activity; is involved in response to starvation; is expressed in head neurons, the alimentary system, the digestive tract, and the muscle cell.
ZK180.7	12.8538	3.68413	0.00168636	0.0169403	up	.	.	.	ZK180.7 is enriched in the CEM, the IL2 neuron, and the ray neuron type B based on RNA-seq and microarray studies.
F45E4.5	5.30816	2.40821	0.00168772	0.0169403	up	.	.	.	N.A.
srx-125	4.20596	2.07244	0.00170402	0.0170781	up	.	.	.	srx-125 is predicted to encode a protein with the following domain: 7TM GPCR, serpentine receptor class x (Srx).
math-41	2.17648	1.12199	0.00172263	0.0172451	up	GO:0016567|protein ubiquitination;	.	.	math-41 is enriched in dopaminergic neurons, the OLL, and the PVD based on microarray, tiling, array, and RNA-seq studies; is predicted to encode a protein with the following domains: MATH/TRAF domain and TRAF-like.
C54G7.1	6.8398	2.77396	0.00173477	0.0173272	up	.	.	.	N.A.
T21C12.8	2.59687	1.37677	0.00173539	0.0173272	up	.	.	.	N.A.
mdt-1.2	2.39038	1.25724	0.00174408	0.0173944	up	GO:0006351|transcription, DNA-templated;	GO:0016592|mediator complex;	GO:0001104|RNA polymerase II transcription cofactor activity;	mdt-1.2 is enriched in the PLM based on RNA-seq studies.
C30E1.8	11.9906	3.58383	0.0017677	0.01761	up	.	.	.	C30E1.8 is predicted to encode a protein with the following domain: Transmembrane glycoprotein.
fbxb-85	6.69293	2.74264	0.00177053	0.0176251	up	.	.	.	fbxb-85 is enriched in the AVA and the NSM based on tiling and array studies; is predicted to encode a protein with the following domain: F-box associated domain, type 2.
igeg-1	2.24082	1.16403	0.00177477	0.017654	up	.	.	.	igeg-1 is enriched in the PLM based on RNA-seq and microarray studies; is predicted to encode a protein with the following domains: Immunoglobulin-like fold and Immunoglobulin-like domain superfamily.
ham-2	2.55969	1.35597	0.00177811	0.0176807	up	.	GO:0005634|nucleus;	GO:0003677|DNA binding;GO:0046872|metal ion binding;	ham-2 is predicted to have DNA-binding activity transcription factor activity; is involved in cell fate determination, cell migration, and regulation of neuron differentiation; localizes to the nucleus; is expressed in the head, the hypodermis, and the nervous system.
B0391.10	3.62892	1.85954	0.00179657	0.0178109	up	.	.	.	B0391.10 is enriched in the AVA based on tiling, array, and RNA-seq studies.
VB0395L.1	2.99378	1.58197	0.00179452	0.0178109	up	.	.	.	VB0395L.1 is predicted to have metalloaminopeptidase activity.
F53H4.6	2.48781	1.31488	0.0017964	0.0178109	up	GO:0007256|activation of JNKK activity;GO:0007257|activation of JUN kinase activity;GO:0006284|base-excision repair;GO:0006281|DNA repair;GO:0008630|intrinsic apoptotic signaling pathway in response to DNA damage;GO:0035264|multicellular organism growth;GO:0006289|nucleotide-excision repair;GO:0045494|photoreceptor cell maintenance;GO:0032786|positive regulation of DNA-templated transcription, el…	GO:0005730|nucleolus;GO:0005654|nucleoplasm;GO:0005634|nucleus;GO:0008023|transcription elongation factor complex;	GO:0005524|ATP binding;GO:0003682|chromatin binding;GO:0003677|DNA binding;GO:0008094|DNA-dependent ATPase activity;GO:0004386|helicase activity;GO:0008022|protein C-terminus binding;GO:0032403|protein complex binding;GO:0047485|protein N-terminus binding;GO:0030296|protein tyrosine kinase activator activity;	F53H4.6 is an ortholog of human ERCC6 (ERCC excision repair 6, chromatin remodeling factor); is predicted to have ATP binding activity; human orthologs of this gene are implicated in age related macular degeneration 5, autosomal recessive disease (multiple), and lung cancer.
unc-80	2.16532	1.11458	0.00179493	0.0178109	up	GO:0055080|cation homeostasis;GO:0098655|cation transmembrane transport;GO:0006812|cation transport;GO:0040017|positive regulation of locomotion;GO:0042493|response to drug;	GO:0030424|axon;GO:0034703|cation channel complex;	GO:0005261|cation channel activity;	unc-80 is an ortholog of human unc80; exhibits cation channel activity; is involved in cation homeostasis, positive regulation of locomotion, and response to anesthetic; localizes to the axon and cation channel complex; is expressed in several tissues, including the excretory canal, the muscle cell, the nervous system, and the reproductive system.
nspd-11	7.93576	2.98837	0.00180089	0.0178425	up	.	.	.	N.A.
F29C4.3	11.6099	3.53728	0.00181566	0.0179659	up	GO:0006278|RNA-dependent DNA replication;GO:0006313|transposition, DNA-mediated;	.	GO:0003964|RNA-directed DNA polymerase activity;	N.A.
F55G7.4	11.6023	3.53634	0.00181782	0.017968	up	.	.	.	F55G7.4 is enriched in the AFD and the NSM based on tiling, array, and RNA-seq studies.
Y51F10.15	69.9425	6.1281	0.00182449	0.0180272	up	.	.	.	N.A.
T26F2.2	3.65253	1.8689	0.00182928	0.0180678	up	GO:0008152|metabolic process;GO:0006402|mRNA catabolic process;GO:0071028|nuclear mRNA surveillance;GO:0090305|nucleic acid phosphodiester bond hydrolysis;GO:0050779|RNA destabilization;	GO:0005737|cytoplasm;GO:0005654|nucleoplasm;GO:0005886|plasma membrane;	GO:0008409|5'-3' exonuclease activity;GO:0000287|magnesium ion binding;GO:0003729|mRNA binding;GO:0000166|nucleotide binding;GO:0034353|RNA pyrophosphohydrolase activity;	N.A.
fbxa-159	41.7839	5.38488	0.00183091	0.0180688	up	.	.	.	N.A.
T05H4.15	2.56406	1.35843	0.00183142	0.0180688	up	.	.	.	T05H4.15 is predicted to encode a protein with the following domain: F-box associated domain, type 2.
F21C10.10	2.24932	1.16949	0.00183851	0.0181119	up	.	.	.	F21C10.10 localizes to the mitochondrion.
R07B1.9	2.56942	1.36144	0.00188055	0.0184507	up	.	.	.	R07B1.9 is expressed in the pharynx.
R08H2.8	Inf	Inf	0.00188569	0.0184876	up	.	.	.	R08H2.8 is enriched in the SAB based on microarray studies.
ZK250.2	6.97704	2.80262	0.0018855	0.0184876	up	.	.	.	ZK250.2 is predicted to encode a protein with the following domain: TRA-1 regulated.
frpr-8	2.98959	1.57995	0.00188675	0.0184888	up	.	.	.	frpr-8 is predicted to have G-protein coupled peptide receptor activity.
F11A1.2	6.69751	2.74363	0.0018918	0.018527	up	.	.	.	N.A.
zip-8	7.54596	2.9157	0.00189484	0.0185499	up	.	.	GO:0043565|sequence-specific DNA binding;GO:0003700|transcription factor activity, sequence-specific DNA binding;	zip-8 is predicted to have DNA-binding activity transcription factor activity; is expressed in several tissues, including the ABalaaapa, the alimentary system, the hyp7 precursor cell, the hypodermal cell, and the ventral cord blast cell.
clec-145	5.71259	2.51415	0.00190094	0.0185959	up	GO:0006897|endocytosis;	GO:0016021|integral component of membrane;	GO:0030246|carbohydrate binding;	clec-145 is predicted to have carbohydrate binding activity.
F10A3.1	64.4922	6.01105	0.00194322	0.0189259	up	.	.	.	F10A3.1 is enriched in the AVA based on tiling, array, and microarray studies; is predicted to encode a protein with the following domain: Tight junction protein, claudin-like.
EEED8.2	3.0662	1.61645	0.00194474	0.0189337	up	.	.	GO:0008289|lipid binding;GO:0005215|transporter activity;	EEED8.2 is predicted to have lipid binding activity; is expressed in the hypodermis and the intestine.
smf-2	11.5621	3.53133	0.00194921	0.0189703	up	GO:0055072|iron ion homeostasis;GO:0055071|manganese ion homeostasis;GO:0010042|response to manganese ion;GO:0010038|response to metal ion;GO:0000041|transition metal ion transport;	GO:0016324|apical plasma membrane;GO:0016021|integral component of membrane;	GO:0046915|transition metal ion transmembrane transporter activity;	smf-2 is an ortholog of human SLC11A1 (solute carrier family 11 member 1) and SLC11A2 (solute carrier family 11 member 2); is predicted to have transition metal ion transmembrane transporter activity; is involved in iron ion homeostasis, manganese ion homeostasis, and response to manganese ion; localizes to the apical plasma membrane and intracellular organelle; is expressed in dopaminergic neuro…
C06E2.5	3.3909	1.76167	0.00195959	0.0190505	up	.	.	.	C06E2.5 is enriched in the Z1.p and the Z4.a based on RNA-seq and microarray studies.
frm-5.2	4.24608	2.08613	0.00196772	0.0191156	up	GO:0035335|peptidyl-tyrosine dephosphorylation;GO:0006470|protein dephosphorylation;GO:0014066|regulation of phosphatidylinositol 3-kinase signaling;	GO:0044297|cell body;GO:0005737|cytoplasm;GO:0005856|cytoskeleton;GO:0070062|extracellular exosome;GO:0030027|lamellipodium;GO:0043005|neuron projection;GO:0005634|nucleus;GO:0005886|plasma membrane;	GO:0036312|phosphatidylinositol 3-kinase regulatory subunit binding;GO:0004725|protein tyrosine phosphatase activity;	frm-5.2 is an ortholog of human FRMPD2 (FERM and PDZ domain containing 2); human FRMPD2 exhibits 1-phosphatidylinositol binding activity.
F15D4.4	3.04424	1.60608	0.00197016	0.0191252	up	.	.	GO:0008234|cysteine-type peptidase activity;	F15D4.4 is predicted to have cysteine-type peptidase activity; is expressed in the pharyngeal gland cell.
osm-1	2.27586	1.18641	0.00196969	0.0191252	up	GO:0042384|cilium assembly;GO:0007275|multicellular organismal development;GO:0035058|nonmotile primary cilium assembly;	GO:0005930|axoneme;GO:0036064|ciliary basal body;GO:0035869|ciliary transition zone;GO:0005929|cilium;GO:0030992|intraciliary transport particle B;GO:0031513|nonmotile primary cilium;	.	osm-1 is an ortholog of human IFT172 (intraflagellar transport 172); is involved in dauer entry and non-motile cilium assembly; localizes to the ciliary transition zone, intraciliary transport particle B, and non-motile cilium; is expressed in the nervous system and the sensillum; human orthologs of this gene are implicated in retinitis pigmentosa 71 and short-rib thoracic dysplasia 10 with or wi…
Y50D4B.1	2.37769	1.24956	0.00198605	0.0192377	up	.	.	.	Y50D4B.1 is enriched in the CEM, the NSM, the OLL, the PVD, and the SAB based on tiling, array, RNA-seq, and microarray studies.
T26H5.9	15.4917	3.95342	0.00201001	0.0194058	up	.	.	.	T26H5.9 is enriched in the AVE based on tiling, array, and RNA-seq studies.
C17H11.2	2.22065	1.15098	0.00204383	0.0196893	up	.	.	.	C17H11.2 is enriched in the OLL and the PVD based on microarray and RNA-seq studies.
srsx-25	8.44663	3.07838	0.0020736	0.01994	up	GO:0007606|sensory perception of chemical stimulus;	GO:0016021|integral component of membrane;GO:0005886|plasma membrane;	GO:0004930|G-protein coupled receptor activity;GO:0001594|trace-amine receptor activity;	srsx-25 is predicted to have G-protein coupled receptor activity.
C17H1.11	Inf	Inf	0.00207948	0.0199821	up	.	.	.	N.A.
F47E1.2	2.31767	1.21267	0.00208416	0.0200199	up	GO:0015721|bile acid and bile salt transport;GO:0050892|intestinal absorption;GO:0015718|monocarboxylic acid transport;GO:0031100|organ regeneration;GO:0015711|organic anion transport;GO:0070327|thyroid hormone transport;	GO:0031526|brush border membrane;GO:0005887|integral component of plasma membrane;	GO:0015125|bile acid transmembrane transporter activity;GO:0008028|monocarboxylic acid transmembrane transporter activity;GO:0008514|organic anion transmembrane transporter activity;GO:0015349|thyroid hormone transmembrane transporter activity;	F47E1.2 is an ortholog of human SLCO3A1 (solute carrier organic anion transporter 3A1); is predicted to have transporter activity.
K08E4.2	2.56487	1.35889	0.00210003	0.0201504	up	GO:0046836|glycolipid transport;	GO:0005737|cytoplasm;GO:0070062|extracellular exosome;	GO:0051861|glycolipid binding;GO:0017089|glycolipid transporter activity;GO:0008289|lipid binding;	K08E4.2 is an ortholog of human CPTP and GLTPD2; is predicted to have intermembrane lipid transfer activity.
nphp-4	2.64332	1.40235	0.00211259	0.0202563	up	GO:0030036|actin cytoskeleton organization;GO:0035329|hippo signaling;GO:0090090|negative regulation of canonical Wnt signaling pathway;GO:0006996|organelle organization;GO:0045494|photoreceptor cell maintenance;GO:0035845|photoreceptor cell outer segment organization;GO:0060041|retina development in camera-type eye;GO:0007165|signal transduction;GO:0016337|single organismal cell-cell adhesion;GO…	GO:0005923|bicellular tight junction;GO:0005911|cell-cell junction;GO:0005813|centrosome;GO:0097546|ciliary base;GO:0035869|ciliary transition zone;GO:0005829|cytosol;GO:0016020|membrane;GO:0032391|photoreceptor connecting cilium;GO:0097470|ribbon synapse;	GO:0005198|structural molecule activity;	nphp-4 is an ortholog of human NPHP4 (nephrocystin 4); is involved in several processes, including dendrite development, determination of adult lifespan, and male mating behavior; localizes to the ciliary basal body, ciliary transition zone, and non-motile cilium; is expressed in several tissues, including the nervous system; human orthologs of this gene are implicated in Senior-Loken syndrome an…
twk-31	2.18357	1.12669	0.00211506	0.0202727	up	GO:0040011|locomotion;GO:0006936|muscle contraction;GO:0071805|potassium ion transmembrane transport;GO:0006813|potassium ion transport;GO:0030322|stabilization of membrane potential;	GO:0005887|integral component of plasma membrane;GO:0016020|membrane;	GO:0015271|outward rectifier potassium channel activity;GO:0022841|potassium ion leak channel activity;	twk-31 is predicted to have potassium channel activity.
21ur-13782	3.65833	1.87118	0.0021175	0.020288	up	.	.	.	N.A.
R07E3.4	2.36657	1.24279	0.00214294	0.0204735	up	GO:0008637|apoptotic mitochondrial changes;GO:0060546|negative regulation of necroptotic process;GO:0055085|transmembrane transport;	GO:0016021|integral component of membrane;GO:0005743|mitochondrial inner membrane;GO:0005741|mitochondrial outer membrane;GO:0005739|mitochondrion;GO:0043209|myelin sheath;GO:0005634|nucleus;	GO:0005215|transporter activity;	R07E3.4 is predicted to have transmembrane transporter activity.
F15H10.5	71.3376	6.15659	0.00216142	0.0205982	up	.	.	.	N.A.
C07B5.6	4.9468	2.3065	0.00216795	0.020653	up	.	.	.	C07B5.6 is enriched in the Z1.p and the Z4.a based on RNA-seq studies.
grl-13	12.4086	3.63327	0.002174	0.0207033	up	.	.	.	grl-13 is expressed in the arcade cell; is predicted to encode a protein with the following domain: Ground-like domain.
clec-264	2.32237	1.21559	0.00219479	0.0208638	up	GO:0030154|cell differentiation;GO:0007275|multicellular organismal development;	GO:0005576|extracellular region;	GO:0005509|calcium ion binding;GO:0004222|metalloendopeptidase activity;GO:0008270|zinc ion binding;	clec-264 is predicted to have carbohydrate binding activity; is involved in defense response to Gram-positive bacterium.
K02B7.3	2.8248	1.49815	0.00219841	0.0208834	up	.	.	.	N.A.
ZK402.5	3.08941	1.62733	0.00220253	0.0209149	up	.	.	.	ZK402.5 is enriched in the SAB based on RNA-seq and microarray studies; is predicted to encode a protein with the following domain: SPK domain.
npr-1	4.30103	2.10468	0.00220414	0.0209154	up	GO:0032870|cellular response to hormone stimulus;GO:0007186|G-protein coupled receptor signaling pathway;GO:0007218|neuropeptide signaling pathway;GO:0045761|regulation of adenylate cyclase activity;GO:2000479|regulation of cAMP-dependent protein kinase activity;GO:0043408|regulation of MAPK cascade;GO:1901652|response to peptide;GO:0007268|synaptic transmission;	GO:0015629|actin cytoskeleton;GO:0005887|integral component of plasma membrane;GO:0005886|plasma membrane;	GO:0008188|neuropeptide receptor activity;GO:0042277|peptide binding;	npr-1 exhibits neuropeptide receptor activity; is involved in several processes, including G-protein coupled receptor signaling pathway, feeding behavior, and regulation of muscle contraction; localizes to several cellular components, including the neuron projection, neuronal cell body, and plasma membrane; is expressed in several tissues, including the excretory system, the nervous system, and t…
his-57	41.5349	5.37625	0.00220376	0.0209154	up	GO:0006281|DNA repair;GO:0006355|regulation of transcription, DNA-templated;	GO:0000786|nucleosome;GO:0005634|nucleus;	GO:0003677|DNA binding;	his-57 is predicted to have DNA binding activity and protein heterodimerization activity.
Y20F4.8	4.07834	2.02798	0.00220757	0.0209329	up	.	.	.	N.A.
Y56A3A.33	3.17027	1.66461	0.00222824	0.0210688	up	.	GO:0005634|nucleus;	GO:0004527|exonuclease activity;GO:0003676|nucleic acid binding;	Y56A3A.33 is an ortholog of human REXO1 (RNA exonuclease 1 homolog); is predicted to have nucleic acid binding activity.
F11A5.13	9.26954	3.2125	0.0022411	0.0211603	up	.	.	.	N.A.
M02D8.6	2.53921	1.34438	0.0022434	0.021167	up	.	GO:0005576|extracellular region;	.	M02D8.6 is enriched in the AFD based on tiling, array, and RNA-seq studies.
C42D4.18	2.58597	1.3707	0.00224877	0.0212069	up	.	.	.	N.A.
F53B7.7	9.60138	3.26324	0.00228081	0.0214514	up	.	.	.	F53B7.7 is enriched in the OLL and the PVD based on tiling, array, RNA-seq, and microarray studies.
unc-77	2.34259	1.22811	0.0022879	0.0215029	up	GO:0070509|calcium ion import;GO:0070588|calcium ion transmembrane transport;GO:0034220|ion transmembrane transport;GO:0086010|membrane depolarization during action potential;	GO:0016021|integral component of membrane;GO:0005886|plasma membrane;	GO:0005272|sodium channel activity;GO:0005245|voltage-gated calcium channel activity;	unc-77 is an ortholog of human NALCN (sodium leak channel, non-selective); exhibits cation channel activity; is involved in positive regulation of GABAergic synaptic transmission, positive regulation of cholinergic synaptic transmission, and positive regulation of locomotion; localizes to the axon; is expressed in several tissues, including the alimentary system and the nervous system.
fbxa-3	2.83274	1.5022	0.00229854	0.0215794	up	.	.	.	fbxa-3 is enriched in the AFD and the NSM based on microarray, tiling, array, and RNA-seq studies; is predicted to encode a protein with the following domains: F-box domain and Domain of unknown function DUF38, Caenorhabditis species.
B0281.8	Inf	Inf	0.00233238	0.0218375	up	GO:0016567|protein ubiquitination;GO:0007264|small GTPase mediated signal transduction;	GO:0005622|intracellular;	GO:0005525|GTP binding;GO:0016874|ligase activity;GO:0008270|zinc ion binding;	B0281.8 is predicted to have zinc ion binding activity.
catp-2	108.657	6.76364	0.00234437	0.021925	up	GO:1902600|hydrogen ion transmembrane transport;GO:0030001|metal ion transport;GO:0006813|potassium ion transport;GO:0010038|response to metal ion;GO:0014070|response to organic cyclic compound;	GO:0016324|apical plasma membrane;GO:0016021|integral component of membrane;	GO:0005524|ATP binding;GO:0008900|hydrogen:potassium-exchanging ATPase activity;GO:0046872|metal ion binding;GO:0005391|sodium:potassium-exchanging ATPase activity;	catp-2 is predicted to have ATP binding activity and hydrolase activity.
W10G11.3	3.58428	1.84168	0.00236242	0.0220474	up	.	GO:0016021|integral component of membrane;	.	W10G11.3 is predicted to encode a protein with the following domains: Domain of unknown function DUF19 and Uncharacterised protein family UPF0376.
grd-9	5.25531	2.39378	0.00237726	0.0221702	up	.	.	.	grd-9 is predicted to encode a protein with the following domain: Ground-like domain.
gadr-5	6.24634	2.64301	0.0023824	0.0221948	up	GO:0016567|protein ubiquitination;GO:0031146|SCF-dependent proteasomal ubiquitin-dependent protein catabolic process;	GO:0005737|cytoplasm;GO:0016021|integral component of membrane;GO:0019005|SCF ubiquitin ligase complex;	.	gadr-5 is predicted to encode a protein with the following domain: Leucine-rich repeat domain superfamily.
srbc-20	39.5456	5.30544	0.00239367	0.0222764	up	.	.	.	srbc-20 is predicted to encode a protein with the following domain: 7TM GPCR, serpentine receptor class bc (Srbc).
F43C11.7	2.19933	1.13706	0.00241943	0.0224532	up	GO:0043085|positive regulation of catalytic activity;GO:0016567|protein ubiquitination;GO:0007264|small GTPase mediated signal transduction;GO:0016032|viral process;	GO:0070062|extracellular exosome;GO:0000139|Golgi membrane;GO:0005765|lysosomal membrane;GO:0005634|nucleus;	GO:0008047|enzyme activator activity;GO:0019003|GDP binding;GO:0005525|GTP binding;GO:0003924|GTPase activity;GO:0042802|identical protein binding;GO:0016874|ligase activity;GO:0004842|ubiquitin-protein transferase activity;GO:0008270|zinc ion binding;	F43C11.7 is predicted to have zinc ion binding activity; is involved in defense response to Gram-positive bacterium and determination of adult lifespan.
Y71F9AL.7	7.82296	2.96772	0.00241805	0.0224532	up	.	.	.	N.A.
C01B9.1	2.36327	1.24079	0.00242635	0.0225096	up	.	.	.	C01B9.1 is enriched in the OLL and the PVD based on microarray and RNA-seq studies; is predicted to encode a protein with the following domain: Domain of unknown function DUF38, Caenorhabditis species.
enu-3.5	2.29362	1.19763	0.00244227	0.0226257	up	.	.	.	enu-3.5 is enriched in the nervous system based on microarray and RNA-seq studies.
twk-7	2.31978	1.21399	0.00244876	0.0226768	up	GO:0071805|potassium ion transmembrane transport;GO:0030322|stabilization of membrane potential;	GO:0005887|integral component of plasma membrane;	GO:0022841|potassium ion leak channel activity;	twk-7 is predicted to have potassium channel activity; is expressed in the nervous system.
chil-4	8.06308	3.01133	0.00245413	0.0227118	up	GO:0006915|apoptotic process;GO:0006032|chitin catabolic process;GO:0002376|immune system process;GO:0000272|polysaccharide catabolic process;GO:0090197|positive regulation of chemokine secretion;GO:0002532|production of molecular mediator involved in inflammatory response;	GO:0005737|cytoplasm;GO:0005576|extracellular region;GO:0005615|extracellular space;	GO:0008061|chitin binding;GO:0004568|chitinase activity;GO:0019900|kinase binding;	chil-4 is predicted to have chitin binding activity.
T13C2.7	3.82093	1.93392	0.00246067	0.0227644	up	.	.	.	T13C2.7 is enriched in the AFD and the BAG based on tiling, array, and RNA-seq studies.
W03G11.4	2.11429	1.08017	0.00246821	0.0228262	up	.	.	.	W03G11.4 is enriched in the AFD, the OLL, the PVD, and the SAB based on microarray, tiling, array, and RNA-seq studies.
vit-5	540.283	9.07757	0.00247051	0.0228316	up	.	GO:0005576|extracellular region;	GO:0005319|lipid transporter activity;GO:0045735|nutrient reservoir activity;	vit-5 is predicted to have lipid transporter activity and nutrient reservoir activity; is expressed in the intestine.
C50F4.6	3.7492	1.90658	0.00246981	0.0228316	up	.	.	.	C50F4.6 is enriched in the NSM based on RNA-seq and microarray studies.
del-3	3.55008	1.82785	0.00247345	0.0228508	up	.	.	.	del-3 is predicted to have sodium channel activity; is expressed in the nervous system.
T26H5.10	33.8647	5.08171	0.00247838	0.0228848	up	.	.	.	T26H5.10 is enriched in the OLL and the PVD based on tiling and array studies.
C02B8.3	2.73163	1.44976	0.00247985	0.0228861	up	.	.	.	C02B8.3 is enriched in the OLL and the PVD based on microarray, tiling, array, and RNA-seq studies; is predicted to encode a protein with the following domain: Protein of unknown function DUF5354.
skpo-1	3.08581	1.62565	0.00249282	0.0229897	up	GO:0045087|innate immune response;GO:0006979|response to oxidative stress;	.	GO:0020037|heme binding;GO:0046872|metal ion binding;GO:0004601|peroxidase activity;	skpo-1 exhibits peroxidase activity; is involved in defense response to Gram-positive bacterium, determination of adult lifespan, and negative regulation of gene expression.
VH15N14R.1	9.83285	3.29761	0.00249473	0.0229914	up	.	.	.	N.A.
Y73F8A.13	3.03375	1.6011	0.00250323	0.0230458	up	.	.	.	Y73F8A.13 is enriched in the OLL and the PVD based on microarray and RNA-seq studies.
T24C2.2	14.6801	3.87579	0.00250752	0.0230534	up	.	.	.	T24C2.2 is enriched in the AVA, the AVD, the AVE, the PVC, and the RIM based on tiling, array, and RNA-seq studies.
C25E10.10	2.43454	1.28365	0.00250614	0.0230534	up	.	.	.	C25E10.10 is predicted to encode a protein with the following domains: Trypsin Inhibitor-like, cysteine rich domain and Serine protease inhibitor-like superfamily.
K09D9.12	13.8141	3.78807	0.00251915	0.0231523	up	.	.	.	N.A.
sri-74	11.0768	3.46947	0.00254454	0.0233614	up	.	.	.	sri-74 is predicted to encode a protein with the following domain: 7TM GPCR, serpentine chemoreceptor class i (Sri).
C08D8.1	4.29211	2.10169	0.00255869	0.0234504	up	.	GO:0016021|integral component of membrane;	.	C08D8.1 is an ortholog of human MFSD11; is predicted to encode a protein with the following domains: Ion channel regulatory protein, UNC-93 and MFS transporter superfamily.
C09F5.3	7.77818	2.95943	0.00257358	0.0235305	up	.	GO:0005634|nucleus;	GO:0003677|DNA binding;GO:0046872|metal ion binding;	C09F5.3 is predicted to have DNA binding activity and metal ion binding activity.
H03A11.2	2.45074	1.29322	0.00258217	0.023601	up	.	.	.	H03A11.2 is predicted to have microtubule binding activity; is expressed in the nervous system.
C08E8.4	2.21306	1.14605	0.00258481	0.0236169	up	.	.	.	C08E8.4 is involved in innate immune response.
F02E8.4	6.56275	2.7143	0.00260047	0.0237356	up	.	.	.	N.A.
C50A2.7	38.0478	5.24974	0.00260455	0.0237646	up	.	.	.	C50A2.7 is predicted to encode a protein with the following domain: PAN-3 domain.
K11G9.3	4.39377	2.13546	0.00260814	0.0237892	up	.	GO:0005737|cytoplasm;GO:0005615|extracellular space;GO:0005886|plasma membrane;	GO:0052689|carboxylic ester hydrolase activity;	K11G9.3 is predicted to have hydrolase activity.
srh-241	Inf	Inf	0.00261758	0.023859	up	.	GO:0016021|integral component of membrane;	.	srh-241 is predicted to encode a protein with the following domain: 7TM GPCR, serpentine receptor class h (Srh).
sri-36	15.7486	3.97715	0.00262191	0.023882	up	.	.	.	sri-36 is predicted to encode a protein with the following domain: 7TM GPCR, serpentine chemoreceptor class i (Sri).
srz-44	Inf	Inf	0.00262144	0.023882	up	.	.	.	srz-44 is predicted to encode a protein with the following domain: 7TM GPCR, serpentine receptor class z (Srz).
str-209	Inf	Inf	0.00264282	0.0240395	up	GO:0050907|detection of chemical stimulus involved in sensory perception;GO:0050911|detection of chemical stimulus involved in sensory perception of smell;GO:0007186|G-protein coupled receptor signaling pathway;GO:0042048|olfactory behavior;GO:0050918|positive chemotaxis;	GO:0060170|ciliary membrane;GO:0030425|dendrite;GO:0005887|integral component of plasma membrane;GO:0043025|neuronal cell body;GO:0031513|nonmotile primary cilium;GO:1990075|periciliary membrane compartment;	GO:0038022|G-protein coupled olfactory receptor activity;GO:0004930|G-protein coupled receptor activity;	str-209 is predicted to encode a protein with the following domain: 7TM GPCR, serpentine receptor class r (Str).
mup-4	2.22817	1.15586	0.00265603	0.0241267	up	GO:0007155|cell adhesion;GO:0007275|multicellular organismal development;	GO:0005737|cytoplasm;GO:0031012|extracellular matrix;GO:0030056|hemidesmosome;GO:0098733|hemidesmosome associated protein complex;GO:0016021|integral component of membrane;GO:0005882|intermediate filament;GO:0005886|plasma membrane;	GO:0005509|calcium ion binding;	mup-4 is predicted to have calcium ion binding activity; localizes to the hemidesmosome and hemidesmosome associated protein complex; is expressed in the body wall musculature, the hypodermis, the pharynx, and touch receptor neurons; human orthologs of this gene are implicated in several diseases, including Marfan syndrome, Weill-Marchesani syndrome, and autosomal dominant isolated ectopia lentis…
Y77E11A.14	3.30574	1.72498	0.00266332	0.0241763	up	.	.	.	Y77E11A.14 is enriched in the AFD, the OLL, and the PVD based on tiling, array, and RNA-seq studies; is predicted to encode a protein with the following domain: Saposin-like.
his-11	6.16237	2.62348	0.00267945	0.0242978	up	GO:0006334|nucleosome assembly;	GO:0005811|lipid particle;GO:0000788|nuclear nucleosome;	GO:0003677|DNA binding;	his-11 is an ortholog of human H2BFS (H2B histone S), HIST1H2BL (histone cluster 1 H2B l), and HIST1H2BH (histone cluster 1 H2B h); is predicted to have DNA binding activity and protein heterodimerization activity; is involved in innate immune response; localizes to the chromatin.
F09C12.2	6.87408	2.78117	0.0026857	0.0243297	up	.	.	GO:0005524|ATP binding;GO:0004707|MAP kinase activity;	F09C12.2 is an ortholog of human MAPK7 (mitogen-activated protein kinase 7); is predicted to have ATP binding activity and MAP kinase activity.
C49A9.9	2.10636	1.07475	0.00268702	0.0243333	up	.	.	.	C49A9.9 is predicted to encode a protein with the following domain: Protein of unknown function DUF272.
gad-2	6.40391	2.67895	0.00270045	0.0244383	up	.	.	.	gad-2 is involved in gastrulation.
R05H11.1	2.55715	1.35453	0.00270263	0.0244497	up	.	.	.	R05H11.1 is predicted to encode a protein with the following domain: F-box associated domain, type 2.
T08D2.2	2.55489	1.35326	0.0027051	0.0244554	up	GO:0019408|dolichol biosynthetic process;GO:0019348|dolichol metabolic process;GO:0006487|protein N-linked glycosylation;GO:0051259|protein oligomerization;GO:0006047|UDP-N-acetylglucosamine metabolic process;	GO:0005789|endoplasmic reticulum membrane;GO:0016021|integral component of membrane;GO:0016020|membrane;	GO:0008963|phospho-N-acetylmuramoyl-pentapeptide-transferase activity;GO:0016757|transferase activity, transferring glycosyl groups;GO:0003975|UDP-N-acetylglucosamine-dolichyl-phosphate N-acetylglucosaminephosphotransferase activity;	N.A.
chil-8	5.57578	2.47917	0.00271742	0.0245584	up	GO:0006032|chitin catabolic process;GO:0000272|polysaccharide catabolic process;GO:0030435|sporulation resulting in formation of a cellular spore;	GO:0005576|extracellular region;	GO:0008061|chitin binding;GO:0004568|chitinase activity;	chil-8 is predicted to have chitin binding activity.
rbf-1	2.14277	1.09948	0.00272724	0.024622	up	GO:0048791|calcium ion-dependent exocytosis of neurotransmitter;GO:1990504|dense core granule exocytosis;GO:0006886|intracellular protein transport;GO:0040017|positive regulation of locomotion;GO:0017158|regulation of calcium ion-dependent exocytosis;GO:0016079|synaptic vesicle exocytosis;	GO:0030054|cell junction;GO:0005886|plasma membrane;GO:0008021|synaptic vesicle;	GO:0005509|calcium ion binding;GO:0005544|calcium-dependent phospholipid binding;GO:0030276|clathrin binding;GO:0019905|syntaxin binding;	rbf-1 is an ortholog of human DOC2A (double C2 domain alpha) and RPH3A (rabphilin 3A); is predicted to have Rab GTPase binding activity and metal ion binding activity; is involved in dense core granule exocytosis and positive regulation of locomotion; localizes to the synaptic vesicle; is expressed in the dorsal nerve cord, the nerve ring, the nervous system, and the ventral nerve cord.
linc-125	6.84362	2.77476	0.00273824	0.0247045	up	.	.	.	N.A.
F19C7.8	2.74551	1.45707	0.00274492	0.0247396	up	.	.	.	F19C7.8 is enriched in the AFD, the OLL, and the PVD based on microarray, tiling, array, and RNA-seq studies; is predicted to encode a protein with the following domain: SH3-like domain superfamily.
pup-3	3.4416	1.78308	0.00276304	0.0248692	up	GO:0002244|hematopoietic progenitor cell differentiation;GO:0071044|histone mRNA catabolic process;GO:0006397|mRNA processing;GO:0043631|RNA polyadenylation;	GO:0005737|cytoplasm;GO:0005634|nucleus;	GO:0005524|ATP binding;GO:0046872|metal ion binding;GO:0004652|polynucleotide adenylyltransferase activity;	pup-3 is predicted to encode a protein with the following domain: PAP/25A-associated.
C16D9.6	2.6072	1.3825	0.00276763	0.024902	up	GO:0021551|central nervous system morphogenesis;GO:0009247|glycolipid biosynthetic process;GO:0016267|O-glycan processing, core 1;GO:0006486|protein glycosylation;	GO:0016021|integral component of membrane;	GO:0048531|beta-1,3-galactosyltransferase activity;GO:0016263|glycoprotein-N-acetylgalactosamine 3-beta-galactosyltransferase activity;GO:0046872|metal ion binding;	C16D9.6 is an ortholog of human C1GALT1C1 and C1GALT1C1L; is predicted to have glycoprotein-N-acetylgalactosamine 3-beta-galactosyltransferase activity and metal ion binding activity.
dao-6	3.30189	1.72329	0.00277372	0.0249316	up	.	.	.	N.A.
best-13	2.21011	1.14412	0.00278861	0.0250435	up	.	GO:0034707|chloride channel complex;GO:0005886|plasma membrane;	GO:0005254|chloride channel activity;	best-13 is an ortholog of human BEST1 (bestrophin 1) and BEST3 (bestrophin 3); is predicted to have chloride channel activity; is expressed in several tissues, including the alimentary system, the excretory cell, the nervous system, and the reproductive system; human orthologs of this gene are implicated in bestrophinopathy, retinitis pigmentosa 50, and vitelliform macular dystrophy.
F14B6.2	2.45784	1.29739	0.00279716	0.0250914	up	.	.	.	F14B6.2 localizes to the plasma membrane.
glc-4	2.38758	1.25555	0.00279996	0.025108	up	GO:1902476|chloride transmembrane transport;GO:0031987|locomotion involved in locomotory behavior;GO:0050877|neurological system process;GO:0051259|protein oligomerization;GO:0042391|regulation of membrane potential;GO:0007165|signal transduction;GO:0007268|synaptic transmission;	GO:0030054|cell junction;GO:0005887|integral component of plasma membrane;GO:0043005|neuron projection;GO:0045211|postsynaptic membrane;GO:0045202|synapse;	GO:0008068|extracellular-glutamate-gated chloride channel activity;GO:0016595|glutamate binding;	glc-4 is an ortholog of human GLRB (glycine receptor beta), GLRA1 (glycine receptor alpha 1), and GLRA3 (glycine receptor alpha 3); is predicted to have extracellular ligand-gated ion channel activity and transmembrane signaling receptor activity; is expressed in the head, the intestine, the muscular system, and the nervous system; human orthologs of this gene are implicated in hyperekplexia 1 an…
Y23H5B.7	18.8781	4.23864	0.00280308	0.0251275	up	.	.	.	N.A.
unc-130	2.59903	1.37798	0.00281124	0.0251752	up	GO:0009653|anatomical structure morphogenesis;GO:0030154|cell differentiation;GO:0007275|multicellular organismal development;GO:0006357|regulation of transcription from RNA polymerase II promoter;GO:0006351|transcription, DNA-templated;	GO:0005634|nucleus;	GO:0043565|sequence-specific DNA binding;GO:0000981|RNA polymerase II transcription factor activity, sequence-specific DNA binding;	unc-130 is an ortholog of human FOXD4L6, FOXD4L5, and FOXD4L3; exhibits RNA polymerase II regulatory region sequence-specific DNA binding activity and transcription corepressor activity; is involved in several processes, including axon extension involved in axon guidance, embryo development, and maintenance of protein location; localizes to the nucleus; is expressed in several tissues, including …
dex-1	2.0858	1.0606	0.00282388	0.0252389	up	GO:0003391|amphid sensory organ dendrite retrograde extension;GO:0007160|cell-matrix adhesion;	GO:0030425|dendrite;GO:0032590|dendrite membrane;GO:0005576|extracellular region;GO:0016021|integral component of membrane;	GO:0005509|calcium ion binding;	dex-1 is predicted to have calcium ion binding activity; is involved in amphid sensory organ dendrite retrograde extension; localizes to the dendrite membrane.
T04C12.7	2.4992	1.32147	0.00282551	0.0252389	up	.	.	.	N.A.
glr-1	2.77847	1.47429	0.00282509	0.0252389	up	GO:0008306|associative learning;GO:0007631|feeding behavior;GO:0046959|habituation;GO:0006972|hyperosmotic response;GO:0034220|ion transmembrane transport;GO:0035235|ionotropic glutamate receptor signaling pathway;GO:0043058|regulation of backward locomotion;GO:0009612|response to mechanical stimulus;GO:0050913|sensory perception of bitter taste;GO:0007614|short-term memory;GO:0035249|synaptic tr…	GO:0032281|AMPA glutamate receptor complex;GO:0030054|cell junction;GO:0030425|dendrite;GO:0005783|endoplasmic reticulum;GO:0008328|ionotropic glutamate receptor complex;GO:0043005|neuron projection;GO:0032589|neuron projection membrane;GO:0043025|neuronal cell body;GO:0005886|plasma membrane;GO:0014069|postsynaptic density;GO:0045211|postsynaptic membrane;GO:0055037|recycling endosome;GO:0045202…	GO:0004971|AMPA glutamate receptor activity;GO:0019899|enzyme binding;GO:0005234|extracellular-glutamate-gated ion channel activity;GO:0004970|ionotropic glutamate receptor activity;	glr-1 is an ortholog of human GRIA2 (glutamate ionotropic receptor AMPA type subunit 2), GRIA4 (glutamate ionotropic receptor AMPA type subunit 4), and GRIA1 (glutamate ionotropic receptor AMPA type subunit 1); exhibits enzyme binding activity and ionotropic glutamate receptor activity; is involved in several processes, including adult locomotory behavior, feeding behavior, and learning or memory…
W07E6.3	2.85221	1.51208	0.00282595	0.0252389	up	GO:0006686|sphingomyelin biosynthetic process;	GO:0016021|integral component of membrane;	GO:0016740|transferase activity;	W07E6.3 is an ortholog of human SGMS2; is predicted to have transferase activity.
col-178	5.88314	2.55659	0.0028304	0.025251	up	GO:0040002|collagen and cuticulin-based cuticle development;	GO:0005581|collagen trimer;GO:0005576|extracellular region;	GO:0042302|structural constituent of cuticle;	col-178 is predicted to be a structural constituent of cuticle; is expressed widely.
inos-1	2.06092	1.04329	0.00283024	0.025251	up	GO:0009793|embryo development ending in seed dormancy;GO:0006021|inositol biosynthetic process;GO:0010264|myo-inositol hexakisphosphate biosynthetic process;GO:0006659|phosphatidylserine biosynthetic process;GO:0009791|post-embryonic development;	GO:0005737|cytoplasm;GO:0005634|nucleus;	GO:0004512|inositol-3-phosphate synthase activity;	inos-1 is an ortholog of human ISYNA1; is predicted to have inositol-3-phosphate synthase activity; is expressed in the germ line.
mgl-3	2.75584	1.46249	0.00283034	0.025251	up	.	GO:0016021|integral component of membrane;GO:0005886|plasma membrane;	GO:0004930|G-protein coupled receptor activity;	mgl-3 is an ortholog of human GRM8 (glutamate metabotropic receptor 8), GRM4 (glutamate metabotropic receptor 4), and GRM7; is predicted to have G-protein coupled receptor activity; is involved in positive regulation of lipid storage; is expressed in the amphid sensillum, the head, the nervous system, and the pharynx; human orthologs of this gene are implicated in congenital stationary night blin…
csp-1	4.96635	2.31219	0.00284081	0.025299	up	GO:0006919|activation of cysteine-type endopeptidase activity involved in apoptotic process;GO:0006915|apoptotic process;GO:0097190|apoptotic signaling pathway;GO:0009792|embryo development ending in birth or egg hatching;GO:0097194|execution phase of apoptosis;GO:0012501|programmed cell death;GO:0016540|protein autoprocessing;GO:0030163|protein catabolic process;	GO:0005737|cytoplasm;GO:0016020|membrane;GO:0048471|perinuclear region of cytoplasm;	GO:0004197|cysteine-type endopeptidase activity;GO:0097199|cysteine-type endopeptidase activity involved in apoptotic signaling pathway;GO:0097200|cysteine-type endopeptidase activity involved in execution phase of apoptosis;GO:0004175|endopeptidase activity;GO:0042802|identical protein binding;	csp-1 is an ortholog of human CASP5, CASP1, and CASP4; exhibits cysteine-type endopeptidase activity; is involved in several processes, including negative regulation of cellular response to manganese ion, positive regulation of cell death, and protein processing; localizes to the germ cell nucleus; is expressed in the germ line.
egl-43	2.18105	1.12502	0.00284617	0.0253343	up	GO:0006915|apoptotic process;GO:0030154|cell differentiation;GO:0071425|hematopoietic stem cell proliferation;GO:0046329|negative regulation of JNK cascade;GO:0043069|negative regulation of programmed cell death;GO:0045892|negative regulation of transcription, DNA-templated;GO:0045893|positive regulation of transcription, DNA-templated;GO:0051726|regulation of cell cycle;GO:0006351|transcription,…	GO:0016607|nuclear speck;GO:0005634|nucleus;	GO:0003677|DNA binding;GO:0046872|metal ion binding;GO:0042803|protein homodimerization activity;GO:0003700|transcription factor activity, sequence-specific DNA binding;	egl-43 is an ortholog of human MECOM (MDS1 and EVI1 complex locus) and PRDM16 (PR/SET domain 16); is predicted to have DNA-binding activity transcription factor activity; is involved in regulation of cell migration and regulation of neuron differentiation; localizes to the nucleus; is expressed in several tissues, including the MSaaaa, the MSaaap, the gonad, the nervous system, and the somatic go…
fbxb-77	10.7411	3.42507	0.00285955	0.0254349	up	.	.	.	fbxb-77 is enriched in the NSM based on RNA-seq, tiling, array, and microarray studies; is predicted to encode a protein with the following domain: F-box associated domain, type 2.
hbl-1	2.15101	1.10502	0.0028621	0.0254392	up	GO:0009792|embryo development ending in birth or egg hatching;GO:0044268|multicellular organismal protein metabolic process;GO:0000122|negative regulation of transcription from RNA polymerase II promoter;GO:0002119|nematode larval development;GO:0018991|oviposition;GO:0040034|regulation of development, heterochronic;GO:0006351|transcription, DNA-templated;	GO:0005634|nucleus;	GO:0046872|metal ion binding;GO:0000977|RNA polymerase II regulatory region sequence-specific DNA binding;GO:0000981|RNA polymerase II transcription factor activity, sequence-specific DNA binding;	hbl-1 exhibits RNA polymerase II regulatory region sequence-specific DNA binding activity; is involved in several processes, including embryo development, negative regulation of transcription by RNA polymerase II, and nematode larval development; localizes to the nucleus; is expressed in several tissues, including the hypodermis, the muscular system, the nervous system, the reproductive system, a…
M03C11.1	2.36861	1.24404	0.00287245	0.025517	up	.	.	GO:0005524|ATP binding;GO:0046872|metal ion binding;GO:0004674|protein serine/threonine kinase activity;	M03C11.1 is an ortholog of human STK32A (serine/threonine kinase 32A), STK32B (serine/threonine kinase 32B), and STK32C (serine/threonine kinase 32C); is predicted to have ATP binding activity and protein serine/threonine kinase activity.
ilys-6	Inf	Inf	0.00289447	0.0256869	up	GO:0019835|cytolysis;GO:0042742|defense response to bacterium;	GO:0005576|extracellular region;	GO:0003796|lysozyme activity;	ilys-6 is predicted to have lysozyme activity; is expressed in the coelomocyte, the intestine, and the pharyngeal gland cell.
F56A12.5	10.0486	3.32892	0.00290296	0.0257536	up	.	.	.	N.A.
klf-3	2.16034	1.11126	0.00293014	0.0259687	up	GO:0001525|angiogenesis;GO:0060576|intestinal epithelial cell development;GO:0030033|microvillus assembly;GO:0000122|negative regulation of transcription from RNA polymerase II promoter;GO:0045600|positive regulation of fat cell differentiation;GO:0045944|positive regulation of transcription from RNA polymerase II promoter;GO:0032534|regulation of microvillus assembly;GO:0035914|skeletal muscle c…	GO:0005737|cytoplasm;GO:0005794|Golgi apparatus;GO:0043231|intracellular membrane-bounded organelle;GO:0005654|nucleoplasm;GO:0005886|plasma membrane;	GO:0046872|metal ion binding;GO:0000978|RNA polymerase II core promoter proximal region sequence-specific DNA binding;GO:0001077|transcriptional activator activity, RNA polymerase II core promoter proximal region sequence-specific binding;	klf-3 is predicted to have nucleic acid binding activity; is involved in vulval development; is expressed in the germ line, the hypodermis, the intestine, and the vulva; is used to study obesity.
col-91	4.10128	2.03607	0.00293321	0.0259728	up	.	GO:0005581|collagen trimer;	GO:0042302|structural constituent of cuticle;	col-91 is predicted to be a structural constituent of cuticle.
Y73B3B.5	2.44357	1.28899	0.00293353	0.0259728	up	GO:0006397|mRNA processing;GO:0008380|RNA splicing;	GO:0015030|Cajal body;GO:0016607|nuclear speck;	GO:0005524|ATP binding;GO:0004386|helicase activity;GO:0003723|RNA binding;	N.A.
H39E23.2	38.4931	5.26653	0.00293177	0.0259728	up	.	.	.	H39E23.2 is predicted to encode a protein with the following domain: Domain of unknown function DUF19.
F31E3.2	2.28147	1.18996	0.00294131	0.026033	up	.	.	GO:0005524|ATP binding;GO:0004674|protein serine/threonine kinase activity;	F31E3.2 is predicted to have ATP binding activity and protein serine/threonine kinase activity.
scpl-3	2.21407	1.1467	0.00294689	0.026065	up	GO:0016311|dephosphorylation;	.	GO:0004721|phosphoprotein phosphatase activity;	scpl-3 is an ortholog of human CTDSPL2 (CTD small phosphatase like 2); is predicted to have phosphoprotein phosphatase activity.
fbxa-30	3.72085	1.89563	0.00295819	0.0261388	up	.	.	.	fbxa-30 is involved in innate immune response.
M151.1	Inf	Inf	0.00295953	0.0261421	up	.	.	.	N.A.
fbxa-189	2.30512	1.20484	0.00298053	0.0263013	up	.	.	.	fbxa-189 is enriched in dopaminergic neurons, the Z1.p, the Z4.a, and the male based on tiling, array, and RNA-seq studies; is predicted to encode a protein with the following domains: F-box domain and Domain of unknown function DUF38, Caenorhabditis species.
T13G4.1	10.8733	3.44272	0.00298338	0.0263177	up	.	.	.	T13G4.1 is predicted to encode a protein with the following domains: GYF domain and GYF-like domain superfamily.
T02H6.5	Inf	Inf	0.00300333	0.0264761	up	.	.	.	T02H6.5 is predicted to encode a protein with the following domains: F-box domain and F-box associated domain, type 2.
plc-1	2.12542	1.08775	0.00302036	0.026591	up	GO:0000187|activation of MAPK activity;GO:0007186|G-protein coupled receptor signaling pathway;GO:0016042|lipid catabolic process;GO:0007200|phospholipase C-activating G-protein coupled receptor signaling pathway;GO:0007265|Ras protein signal transduction;GO:0008277|regulation of G-protein coupled receptor protein signaling pathway;GO:0045859|regulation of protein kinase activity;GO:0046578|regul…	GO:0005737|cytoplasm;GO:0005829|cytosol;GO:0000139|Golgi membrane;GO:0005886|plasma membrane;	GO:0019899|enzyme binding;GO:0005085|guanyl-nucleotide exchange factor activity;GO:0004435|phosphatidylinositol phospholipase C activity;GO:0004629|phospholipase C activity;GO:0017016|Ras GTPase binding;GO:0004871|signal transducer activity;	plc-1 is an ortholog of human PLCE1 (phospholipase C epsilon 1); exhibits GTPase inhibitor activity, Ras GTPase binding activity, and phosphatidylinositol phospholipase C activity; is involved in several processes, including 1-phosphatidyl-1D-myo-inositol 4,5-bisphosphate catabolic process, activation of immune response, and defense response to Gram-positive bacterium; is expressed in several tis…
F26G1.2	2.27078	1.18319	0.00302616	0.0266332	up	.	.	.	N.A.
ZC196.1	2.61507	1.38685	0.00302738	0.0266351	up	.	.	.	ZC196.1 is enriched in the PVD based on microarray studies.
sto-3	30.0387	4.90875	0.00305056	0.0268035	up	.	GO:0016021|integral component of membrane;	.	sto-3 is an ortholog of human NPHS2; is expressed in the RIBL, the RIBR, and the tail; is predicted to encode a protein with the following domains: Band 7 domain, Stomatin family, and Band 7/SPFH domain superfamily.
rpl-24.2	2.06198	1.04403	0.00307603	0.0269828	up	GO:1902626|assembly of large subunit precursor of preribosome;GO:0000027|ribosomal large subunit assembly;GO:0006412|translation;	GO:0022625|cytosolic large ribosomal subunit;GO:0005730|nucleolus;	GO:0044822|poly(A) RNA binding;GO:0003735|structural constituent of ribosome;	rpl-24.2 is an ortholog of human RSL24D1; is predicted to encode a protein with the following domains: Ribosomal protein L24e-related, TRASH domain, and Ribosomal protein L24e/L24 superfamily.
F41G4.5	3.96389	1.98692	0.00307846	0.0269952	up	.	.	.	N.A.
che-11	2.44248	1.28835	0.00309115	0.0270975	up	GO:0042384|cilium assembly;GO:0035721|intraciliary retrograde transport;GO:0006996|organelle organization;GO:0035845|photoreceptor cell outer segment organization;GO:0061512|protein localization to cilium;GO:1902017|regulation of cilium assembly;GO:0072001|renal system development;GO:0060041|retina development in camera-type eye;GO:0048705|skeletal system morphogenesis;	GO:0005930|axoneme;GO:0005813|centrosome;GO:0036064|ciliary basal body;GO:0097542|ciliary tip;GO:0030991|intraciliary transport particle A;GO:0032391|photoreceptor connecting cilium;GO:0001750|photoreceptor outer segment;GO:0072372|primary cilium;	.	che-11 is an ortholog of human IFT140 (intraflagellar transport 140); is involved in several processes, including cilium assembly, dauer entry, and positive regulation of cellular component movement; localizes to the non-motile cilium; is expressed in the body wall musculature, the head, the nervous system, and the sensillum; human orthologs of this gene are implicated in short-rib thoracic dyspl…
T02E9.5	2.39966	1.26283	0.00309657	0.0271182	up	.	.	.	T02E9.5 is enriched in the OLL, the PVD, and the SAB based on microarray, tiling, array, and RNA-seq studies.
C17B7.15	2.8723	1.52221	0.00311017	0.0272014	up	.	GO:0016021|integral component of membrane;	.	C17B7.15 is predicted to encode a protein with the following domains: Domain of unknown function DUF19 and Uncharacterised protein family UPF0376.
C50E3.12	35.8387	5.16344	0.00311182	0.027207	up	.	.	.	N.A.
ggr-2	2.87598	1.52405	0.00312141	0.0272693	up	GO:1902476|chloride transmembrane transport;GO:0050877|neurological system process;GO:0042391|regulation of membrane potential;GO:0007165|signal transduction;GO:0007268|synaptic transmission;	GO:0030054|cell junction;GO:0034707|chloride channel complex;GO:0005887|integral component of plasma membrane;GO:0043005|neuron projection;GO:0045211|postsynaptic membrane;GO:0045202|synapse;	GO:0005254|chloride channel activity;GO:0005230|extracellular ligand-gated ion channel activity;	ggr-2 is predicted to have extracellular ligand-gated ion channel activity and transmembrane signaling receptor activity; is expressed in the head, the nervous system, and the reproductive system.
sdc-2	2.12178	1.08528	0.00312204	0.0272693	up	.	.	.	sdc-2 is involved in dosage compensation by hypoactivation of X chromosome and negative regulation of transcription by RNA polymerase II; localizes to the nuclear chromosome; is expressed in several tissues, including the ABalaaa, the ABalaap, the ABalapa, the ABalappa, and the ABalappp.
R119.5	2.12075	1.08457	0.00313753	0.0273776	up	.	GO:0005737|cytoplasm;	GO:0004719|protein-L-isoaspartate (D-aspartate) O-methyltransferase activity;	R119.5 is an ortholog of human PCMTD1 (protein-L-isoaspartate (D-aspartate) O-methyltransferase domain containing 1); is predicted to have protein-L-isoaspartate (D-aspartate) O-methyltransferase activity.
srbc-1	Inf	Inf	0.00314999	0.0274773	up	.	.	.	srbc-1 is predicted to encode a protein with the following domain: 7TM GPCR, serpentine receptor class bc (Srbc).
srd-70	5.2539	2.39339	0.00315908	0.0275386	up	.	GO:0016021|integral component of membrane;	.	srd-70 is enriched in the AFD based on RNA-seq studies; is predicted to encode a protein with the following domain: 7TM GPCR, serpentine receptor class d (Srd).
T24H7.8	36.9636	5.20803	0.00316502	0.0275723	up	.	.	.	T24H7.8 is enriched in the PLM based on RNA-seq studies.
cpr-1	2.03313	1.0237	0.00317381	0.0276398	up	GO:0051603|proteolysis involved in cellular protein catabolic process;	GO:0005615|extracellular space;GO:0005764|lysosome;	GO:0004197|cysteine-type endopeptidase activity;GO:0008234|cysteine-type peptidase activity;	cpr-1 is an ortholog of human CTSB (cathepsin B); is predicted to have cysteine-type peptidase activity; is expressed in the intestine and the male.
osm-9	2.2354	1.16053	0.00318782	0.0277464	up	GO:0006816|calcium ion transport;GO:0051262|protein tetramerization;	GO:0016324|apical plasma membrane;GO:0005887|integral component of plasma membrane;	GO:0005262|calcium channel activity;	osm-9 is an ortholog of human TRPV5 (transient receptor potential cation channel subfamily V member 5) and TRPV6 (transient receptor potential cation channel subfamily V member 6); exhibits calcium channel activity; is involved in several processes, including hyperosmotic response, negative adaptation of signaling pathway, and olfactory learning; localizes to the neuronal cell body, non-motile ci…
R12E2.7	3.82702	1.93622	0.00319947	0.0278268	up	.	.	.	R12E2.7 is expressed in several tissues, including the alimentary system, the hypodermis, the muscular system, the vulC, and the vulval syncytia precursor.
T13G4.7	7.9731	2.99514	0.00320862	0.027879	up	.	.	.	N.A.
F14F9.3	6.47596	2.69509	0.00321171	0.0278968	up	.	.	.	F14F9.3 is enriched in the AVA based on tiling and array studies.
acr-9	4.52671	2.17846	0.00321365	0.0279044	up	.	GO:0030054|cell junction;GO:0016021|integral component of membrane;GO:0045211|postsynaptic membrane;	GO:0004889|acetylcholine-activated cation-selective channel activity;	acr-9 is predicted to have acetylcholine-gated cation-selective channel activity and transmembrane signaling receptor activity.
vit-1	2.3932	1.25894	0.00321917	0.0279433	up	.	GO:0005576|extracellular region;	GO:0005319|lipid transporter activity;GO:0045735|nutrient reservoir activity;	vit-1 is predicted to have lipid transporter activity and nutrient reservoir activity.
F43C9.2	2.32128	1.21492	0.00323327	0.0280382	up	.	.	GO:0005509|calcium ion binding;	F43C9.2 is predicted to have calcium ion binding activity.
F11D5.5	4.86172	2.28147	0.003255	0.0281991	up	.	GO:0016021|integral component of membrane;GO:0005886|plasma membrane;	GO:0022891|substrate-specific transmembrane transporter activity;	F11D5.5 is predicted to have transmembrane transporter activity.
F43C11.8	5.02335	2.32865	0.00329271	0.0284793	up	.	GO:0005622|intracellular;	GO:0008270|zinc ion binding;	F43C11.8 is predicted to have zinc ion binding activity.
flh-3	5.83759	2.54537	0.00331359	0.0285948	up	.	.	.	flh-3 is involved in negative regulation of transcription, DNA-templated.
W07A12.4	2.46135	1.29945	0.00333237	0.028739	up	GO:0045071|negative regulation of viral genome replication;GO:0009615|response to virus;	GO:0005576|extracellular region;GO:0005886|plasma membrane;	.	W07A12.4 is an ortholog of human BTBD17 (BTB domain containing 17); is predicted to encode a protein with the following domains: BTB/POZ domain, SKP1/BTB/POZ domain superfamily, and BTB/Kelch-associated.
tba-8	2.75406	1.46156	0.00333556	0.0287504	up	GO:0007017|microtubule-based process;GO:0051258|protein polymerization;	GO:0005737|cytoplasm;GO:0005874|microtubule;	GO:0005525|GTP binding;GO:0003924|GTPase activity;GO:0005200|structural constituent of cytoskeleton;	tba-8 is an ortholog of human TUBA1A (tubulin alpha 1a) and TUBA4A (tubulin alpha 4a); is predicted to have GTP binding activity and GTPase activity; is expressed in the germ line, the posterior lateral ganglion, the retrovesicular ganglion, the seam cell, and ventral cord neurons; human orthologs of this gene are implicated in amyotrophic lateral sclerosis type 22 and lissencephaly.
T24D1.3	2.38433	1.25358	0.00334025	0.0287688	up	.	.	.	T24D1.3 is enriched in the AFD and the NSM based on tiling, array, and RNA-seq studies; is predicted to encode a protein with the following domain: Zinc finger, RING/FYVE/PHD-type.
C30E1.3	Inf	Inf	0.00335926	0.0289044	up	.	.	.	C30E1.3 is predicted to have RNA transmembrane transporter activity.
sri-11	Inf	Inf	0.00336753	0.0289651	up	.	.	.	sri-11 is predicted to encode a protein with the following domain: 7TM GPCR, serpentine chemoreceptor class i (Sri).
F36F12.3	29.615	4.88826	0.00337144	0.0289717	up	.	.	.	F36F12.3 is predicted to encode a protein with the following domain: Glycosyltransferase family 92.
fbxa-114	2.58538	1.37038	0.00338898	0.0290942	up	.	.	.	fbxa-114 is enriched in the AFD based on tiling, array, RNA-seq, and microarray studies; is predicted to encode a protein with the following domains: F-box domain, Domain of unknown function DUF38, Caenorhabditis species, and F-box-like domain superfamily.
F28H7.2	3.65937	1.8716	0.00339591	0.0291443	up	GO:0030435|sporulation resulting in formation of a cellular spore;	.	GO:0047936|glucose 1-dehydrogenase [NAD(P)] activity;	F28H7.2 is an ortholog of human HSD17B14; is predicted to encode a protein with the following domains: Short-chain dehydrogenase/reductase SDR and NAD(P)-binding domain superfamily.
M153.3	4.98801	2.31846	0.00341187	0.0292624	up	.	.	.	N.A.
sra-37	3.38636	1.75974	0.00341755	0.0293016	up	.	GO:0016021|integral component of membrane;	.	sra-37 is predicted to encode a protein with the following domain: 7TM GPCR, serpentine receptor class ab (Srab).
nhr-61	2.21813	1.14934	0.0034193	0.0293072	up	GO:0006351|transcription, DNA-templated;	GO:0005634|nucleus;	GO:0043565|sequence-specific DNA binding;GO:0003700|transcription factor activity, sequence-specific DNA binding;GO:0003707|steroid hormone receptor activity;GO:0008270|zinc ion binding;	nhr-61 is predicted to have DNA-binding activity transcription factor activity, sequence-specific DNA binding activity, and zinc ion binding activity.
Y7A5A.3	10.1502	3.34343	0.00344526	0.0294727	up	.	.	.	Y7A5A.3 is enriched in the OLL, the PVD, and the SAB based on microarray, tiling, array, and RNA-seq studies.
npr-4	2.69648	1.43108	0.00344743	0.0294817	up	GO:0007166|cell surface receptor signaling pathway;GO:0007186|G-protein coupled receptor signaling pathway;GO:0007218|neuropeptide signaling pathway;	GO:0016021|integral component of membrane;GO:0005886|plasma membrane;	GO:0008188|neuropeptide receptor activity;GO:0004983|neuropeptide Y receptor activity;GO:0001653|peptide receptor activity;	npr-4 is predicted to have neuropeptide Y receptor activity; is involved in regulation of muscle contraction; is expressed in several tissues, including the alimentary system, the coelomocyte, and the nervous system; is used to study Parkinson's disease.
C06C3.8	4.97447	2.31454	0.00346512	0.0296044	up	.	.	.	C06C3.8 is predicted to have ATP-dependent peptidase activity and serine-type endopeptidase activity.
T08B6.2	4.52233	2.17707	0.00346956	0.0296233	up	.	.	.	N.A.
F55A12.6	4.80535	2.26464	0.00348058	0.0296983	up	.	.	.	N.A.
hpx-2	11.2007	3.48551	0.003491	0.0297681	up	GO:0007304|chorion-containing eggshell formation;GO:0007306|eggshell chorion assembly;GO:0042744|hydrogen peroxide catabolic process;GO:0042743|hydrogen peroxide metabolic process;GO:0030707|ovarian follicle cell development;GO:0001516|prostaglandin biosynthetic process;GO:0006979|response to oxidative stress;	GO:0005615|extracellular space;GO:0005875|microtubule associated complex;	GO:0020037|heme binding;GO:0046872|metal ion binding;GO:0004601|peroxidase activity;GO:0004666|prostaglandin-endoperoxide synthase activity;	hpx-2 is predicted to have heme binding activity and peroxidase activity; is involved in defense response to Gram-positive bacterium.
ace-3	2.42572	1.27841	0.00352188	0.029993	up	GO:0042135|neurotransmitter catabolic process;	GO:0030054|cell junction;GO:0005576|extracellular region;GO:0005886|plasma membrane;GO:0045202|synapse;	GO:0003990|acetylcholinesterase activity;	ace-3 exhibits acetylcholinesterase activity and protein homodimerization activity; is involved in several processes, including acetylcholine catabolic process, hatching, and multicellular organismal movement; is expressed in several tissues, including the head, the muscular system, the nervous system, and the vulva.
pqn-75	3.72702	1.89802	0.00353588	0.0300832	up	.	.	.	pqn-75 is expressed in the pharynx.
pisy-1	2.04006	1.02861	0.00354851	0.0301811	up	GO:0046341|CDP-diacylglycerol metabolic process;GO:0006661|phosphatidylinositol biosynthetic process;	GO:0005789|endoplasmic reticulum membrane;GO:0005794|Golgi apparatus;GO:0000139|Golgi membrane;GO:0016021|integral component of membrane;GO:0016020|membrane;GO:0005886|plasma membrane;	GO:0043178|alcohol binding;GO:0030246|carbohydrate binding;GO:0003881|CDP-diacylglycerol-inositol 3-phosphatidyltransferase activity;GO:0019992|diacylglycerol binding;GO:0030145|manganese ion binding;	pisy-1 is an ortholog of human CDIPT; is predicted to have CDP-diacylglycerol-inositol 3-phosphatidyltransferase activity.
T24D5.2	2.34855	1.23177	0.00356754	0.0302992	up	.	.	.	T24D5.2 is enriched in the AFD and the PLM based on tiling, array, RNA-seq, and microarray studies.
his-48	10.8955	3.44565	0.00356809	0.0302992	up	GO:0006334|nucleosome assembly;	GO:0005811|lipid particle;GO:0000788|nuclear nucleosome;	GO:0003677|DNA binding;	his-48 is an ortholog of human H2BFS (H2B histone S), HIST1H2BL (histone cluster 1 H2B l), and HIST1H2BH (histone cluster 1 H2B h); is predicted to have DNA binding activity and protein heterodimerization activity; is involved in innate immune response; is expressed in the gonad.
T05B4.9	33.6544	5.07272	0.00357838	0.0303671	up	.	.	.	T05B4.9 is predicted to encode a protein with the following domain: ShKT domain.
F23F1.6	3.80731	1.92877	0.00359513	0.0304908	up	GO:0015809|arginine transport;GO:0097638|L-arginine import across plasma membrane;GO:1903401|L-lysine transmembrane transport;GO:1903352|L-ornithine transmembrane transport;	GO:0016021|integral component of membrane;GO:0005887|integral component of plasma membrane;GO:0016020|membrane;	GO:0015297|antiporter activity;GO:0015181|arginine transmembrane transporter activity;GO:0015189|L-lysine transmembrane transporter activity;GO:0000064|L-ornithine transmembrane transporter activity;	F23F1.6 is an ortholog of human SLC7A4 (solute carrier family 7 member 4); is predicted to have transmembrane transporter activity.
C13A2.1	3.33177	1.73629	0.00361881	0.0306319	up	.	GO:0016021|integral component of membrane;	.	C13A2.1 is predicted to encode a protein with the following domain: Glycosyltransferase family 92.
fbxa-118	7.32133	2.8721	0.00363298	0.0307215	up	.	.	.	fbxa-118 is predicted to encode a protein with the following domains: F-box domain, Domain of unknown function DUF38, Caenorhabditis species, and F-box-like domain superfamily.
F09E10.15	7.51004	2.90882	0.00363401	0.0307215	up	.	.	.	N.A.
F58F9.4	2.9078	1.53993	0.00364046	0.0307467	up	.	.	.	F58F9.4 is enriched in the CEM based on tiling, array, and RNA-seq studies; is predicted to encode a protein with the following domain: Protein of unknown function DUF272.
col-72	18.2155	4.1871	0.00367391	0.03098	up	.	.	.	col-72 is predicted to encode a protein with the following domain: Collagen triple helix repeat.
T04D3.1	9.35655	3.22598	0.00367882	0.0310115	up	.	.	.	T04D3.1 localizes to the cytoplasm.
klp-20	2.17087	1.11827	0.00369142	0.0310721	up	GO:0042384|cilium assembly;GO:0007018|microtubule-based movement;	GO:0005737|cytoplasm;GO:0005871|kinesin complex;GO:0005874|microtubule;GO:0072372|primary cilium;	GO:0005524|ATP binding;GO:0003777|microtubule motor activity;	klp-20 is an ortholog of human KIF3A (kinesin 3A); exhibits microtubule motor activity; is involved in microtubule-based movement; localizes to the axonemal heterotrimeric kinesin-II complex; is expressed in several tissues, including the alimentary system, the head, the nervous system, and the reproductive system.
Y75B8A.33	6.0027	2.58561	0.00369185	0.0310721	up	.	.	.	N.A.
F39E9.10	2.27475	1.18571	0.00369063	0.0310721	up	.	.	.	N.A.
C50H2.4	7.62252	2.93027	0.00369458	0.031082	up	.	.	.	N.A.
F21H7.2	2.49506	1.31908	0.00369901	0.031082	up	.	.	.	N.A.
F10E9.12	2.1497	1.10413	0.00369695	0.031082	up	.	.	.	F10E9.12 is enriched in the OLL and the PVD based on tiling, array, RNA-seq, and microarray studies.
T07G12.5	2.49828	1.32094	0.00369876	0.031082	up	.	GO:0016021|integral component of membrane;	GO:0070890|sodium-dependent L-ascorbate transmembrane transporter activity;	T07G12.5 is an ortholog of human SLC23A1 (solute carrier family 23 member 1), SLC23A2 (solute carrier family 23 member 2), and SLC23A3 (solute carrier family 23 member 3); is predicted to have transmembrane transporter activity.
B0207.5	4.14592	2.05169	0.00370004	0.031082	up	.	.	.	B0207.5 is expressed in the vas deferens valve cell.
Y73C8C.4	15.3	3.93546	0.00371465	0.0311588	up	.	.	.	Y73C8C.4 is enriched in the AVA and the NSM based on tiling, array, and RNA-seq studies; is predicted to encode a protein with the following domain: Domain of unknown function DUF19.
clec-74	22.6079	4.49876	0.00371896	0.0311818	up	.	.	.	clec-74 is predicted to have carbohydrate binding activity.
T08A9.6	5.58516	2.4816	0.00372347	0.0311977	up	.	.	.	N.A.
ZK593.2	2.41931	1.2746	0.0037347	0.0312743	up	.	.	.	N.A.
dhcr-7	2.25296	1.17182	0.00374327	0.0313362	up	GO:0016132|brassinosteroid biosynthetic process;GO:0006695|cholesterol biosynthetic process;	GO:0005789|endoplasmic reticulum membrane;GO:0005794|Golgi apparatus;GO:0016021|integral component of membrane;GO:0005886|plasma membrane;	GO:0047598|7-dehydrocholesterol reductase activity;GO:0009918|sterol delta7 reductase activity;	dhcr-7 is an ortholog of human DHCR7 and LBR (lamin B receptor); human orthologs of this gene are implicated in Smith-Lemli-Opitz syndrome; human LBR exhibits chromo shadow domain binding activity.
ref-2	3.29153	1.71876	0.00375714	0.0314424	up	GO:0007399|nervous system development;GO:0014029|neural crest formation;	GO:0005634|nucleus;	GO:0003677|DNA binding;GO:0046872|metal ion binding;	ref-2 is an ortholog of human ZIC3 (Zic 3), ZIC2 (Zic 2), and ZIC5 (Zic 5); exhibits RNA polymerase II regulatory region sequence-specific DNA binding activity and RNA polymerase II transcription factor binding activity; is involved in DNA-templated transcription, initiation, nematode larval development, and neuron fate specification; localizes to the cytoplasm and nucleus; is expressed in severa…
clec-41	2.03119	1.02233	0.00376301	0.0314597	up	.	GO:0016021|integral component of membrane;	GO:0005044|scavenger receptor activity;GO:0004252|serine-type endopeptidase activity;	clec-41 is predicted to have carbohydrate binding activity; is involved in positive regulation of chemotaxis.
fbxb-65	Inf	Inf	0.00376395	0.0314597	up	.	.	.	fbxb-65 is predicted to encode a protein with the following domain: F-box associated domain, type 2.
set-13	Inf	Inf	0.0037856	0.0316308	up	GO:0007049|cell cycle;GO:0030154|cell differentiation;GO:0031017|exocrine pancreas development;GO:0051567|histone H3-K9 methylation;GO:0006355|regulation of transcription, DNA-templated;GO:0060042|retina morphogenesis in camera-type eye;GO:0006351|transcription, DNA-templated;	GO:0000775|chromosome, centromeric region;GO:0005634|nucleus;	GO:0018024|histone-lysine N-methyltransferase activity;GO:0008270|zinc ion binding;	set-13 is predicted to encode a protein with the following domain: SET domain.
C31E10.5	2.08899	1.06281	0.00379362	0.0316879	up	.	.	.	C31E10.5 is predicted to encode a protein with the following domains: CCDC93, coiled-coil domain and Coiled-coil domain-containing protein 93.
F11D11.4	Inf	Inf	0.00381501	0.0318429	up	.	.	.	N.A.
pgp-15	8.90957	3.15536	0.00383787	0.0319971	up	GO:0050829|defense response to Gram-negative bacterium;GO:0045087|innate immune response;GO:0010038|response to metal ion;GO:1990170|stress response to cadmium ion;GO:0055085|transmembrane transport;	GO:0016324|apical plasma membrane;GO:0016021|integral component of membrane;	GO:0005524|ATP binding;GO:0042626|ATPase activity, coupled to transmembrane movement of substances;GO:0008559|xenobiotic-transporting ATPase activity;	pgp-15 is expressed in head neurons and tail neurons.
delm-2	47.5915	5.57263	0.00385682	0.0321047	up	GO:0015992|proton transport;GO:0035725|sodium ion transmembrane transport;	GO:0016021|integral component of membrane;GO:0016020|membrane;GO:0005886|plasma membrane;	GO:0015252|hydrogen ion channel activity;GO:0015280|ligand-gated sodium channel activity;GO:0005272|sodium channel activity;	delm-2 is predicted to have sodium channel activity.
EEED8.12	6.48876	2.69794	0.00386916	0.0321873	up	.	.	GO:0000166|nucleotide binding;GO:0003723|RNA binding;	EEED8.12 is predicted to have RNA binding activity.
F11A6.3	4.48914	2.16644	0.00387041	0.0321877	up	GO:0006915|apoptotic process;GO:0071222|cellular response to lipopolysaccharide;GO:0042632|cholesterol homeostasis;GO:0042593|glucose homeostasis;GO:0017121|phospholipid scrambling;	GO:0016021|integral component of membrane;GO:0031966|mitochondrial membrane;GO:0005886|plasma membrane;	GO:0017128|phospholipid scramblase activity;	N.A.
ZC308.4	3.34082	1.7402	0.00387315	0.0322003	up	.	.	.	ZC308.4 is enriched in the BAG based on tiling, array, and RNA-seq studies.
anr-20	13.7955	3.78613	0.00389241	0.0322937	up	.	.	.	N.A.
fbxa-174	32.2154	5.00968	0.00389142	0.0322937	up	.	.	.	fbxa-174 is enriched in the DA neuron, the VA neuron, and the body wall muscle cell based on tiling, array, and RNA-seq studies; is predicted to encode a protein with the following domains: F-box domain and Domain of unknown function DUF38, Caenorhabditis species.
F07A11.1	4.50196	2.17055	0.00391987	0.0324872	up	.	.	.	F07A11.1 is enriched in the BAG based on tiling and array studies.
W03H9.2	2.99567	1.58288	0.00395912	0.0327149	up	.	.	.	W03H9.2 is enriched in the AVA based on tiling, array, and RNA-seq studies.
F19F10.13	4.77422	2.25527	0.0039799	0.0328413	up	.	.	.	N.A.
T05E12.9	8.16425	3.02932	0.00399066	0.0329097	up	.	.	.	N.A.
ZK813.4	2.26427	1.17905	0.00400363	0.0329859	up	.	.	.	ZK813.4 is enriched in the OLL and the PVD based on tiling, array, and RNA-seq studies.
ZK1037.13	8.12527	3.02242	0.00401715	0.0330767	up	GO:0000122|negative regulation of transcription from RNA polymerase II promoter;GO:0006351|transcription, DNA-templated;	GO:0005634|nucleus;	GO:0043565|sequence-specific DNA binding;GO:0003700|transcription factor activity, sequence-specific DNA binding;GO:0046332|SMAD binding;GO:1990239|steroid hormone binding;GO:0003707|steroid hormone receptor activity;GO:0008270|zinc ion binding;	ZK1037.13 is predicted to have DNA-binding activity transcription factor activity, sequence-specific DNA binding activity, and zinc ion binding activity.
mlt-7	2.1301	1.09092	0.00405344	0.0333653	up	GO:0042338|cuticle development involved in collagen and cuticulin-based cuticle molting cycle;GO:0002119|nematode larval development;GO:0018149|peptide cross-linking;GO:0040032|post-embryonic body morphogenesis;GO:0006979|response to oxidative stress;	.	GO:0020037|heme binding;GO:0046872|metal ion binding;GO:0004601|peroxidase activity;	mlt-7 exhibits peroxidase activity; is involved in several processes, including cuticle development involved in collagen and cuticulin-based cuticle molting cycle, nematode larval development, and peptide cross-linking; is expressed in the hypodermis.
gpa-9	2.60466	1.3811	0.00405811	0.0333906	up	GO:0007188|adenylate cyclase-modulating G-protein coupled receptor signaling pathway;	GO:0005834|heterotrimeric G-protein complex;	GO:0031683|G-protein beta/gamma-subunit complex binding;GO:0001664|G-protein coupled receptor binding;GO:0005525|GTP binding;GO:0003924|GTPase activity;GO:0046872|metal ion binding;GO:0004871|signal transducer activity;	gpa-9 is predicted to have several functions, including G-protein beta/gamma-subunit complex binding activity, GTP binding activity, and GTPase activity; is expressed in several tissues, including the head, the nervous system, the pharyngeal muscle cell, and the spermatheca.
best-1	2.53426	1.34157	0.00406067	0.0333906	up	.	GO:0034707|chloride channel complex;GO:0005886|plasma membrane;	GO:0005254|chloride channel activity;	best-1 is an ortholog of human BEST2 (bestrophin 2) and BEST4 (bestrophin 4); is predicted to have chloride channel activity; human orthologs of this gene are implicated in bestrophinopathy, retinitis pigmentosa 50, and vitelliform macular dystrophy.
C33C12.4	3.00462	1.58718	0.004079	0.0335133	up	.	.	.	C33C12.4 is enriched in the SAB based on tiling, array, RNA-seq, and microarray studies.
twk-29	2.37208	1.24615	0.00408547	0.0335428	up	GO:0071805|potassium ion transmembrane transport;GO:0030322|stabilization of membrane potential;	GO:0005887|integral component of plasma membrane;	GO:0022841|potassium ion leak channel activity;	twk-29 is predicted to have potassium channel activity; is expressed in the interneuron.
R02F11.2	2.28678	1.19332	0.00408591	0.0335428	up	.	.	.	R02F11.2 is enriched in the OLL and the PVD based on microarray and RNA-seq studies; is predicted to encode a protein with the following domain: Domain of unknown function CX.
Y69A2AL.2	2.6216	1.39045	0.00412904	0.0338722	up	GO:0016042|lipid catabolic process;GO:0006644|phospholipid metabolic process;	GO:0005576|extracellular region;GO:0072556|other organism presynaptic membrane;	GO:0005509|calcium ion binding;GO:0004623|phospholipase A2 activity;	Y69A2AL.2 is predicted to have calcium ion binding activity and hydrolase activity, acting on ester bonds.
sra-4	28.7139	4.84368	0.00413469	0.0339046	up	GO:0007606|sensory perception of chemical stimulus;	GO:0016021|integral component of membrane;	GO:0004930|G-protein coupled receptor activity;	sra-4 is predicted to have G-protein coupled receptor activity; is expressed in the nervous system.
F52D1.2	2.48188	1.31143	0.00414122	0.0339302	up	.	.	.	N.A.
scl-1	Inf	Inf	0.00416086	0.0340701	up	.	GO:0005576|extracellular region;	.	scl-1 is an ortholog of human GLIPR1 (GLI pathogenesis related 1) and members of the human CRISP (Cysteine rich secretory protein family) gene family including CRISP1, CRISP3, and CRISP2; is involved in determination of adult lifespan, response to UV, and response to heat.
W05B10.4	2.38327	1.25294	0.00418514	0.0341761	up	.	.	.	W05B10.4 is expressed in several tissues, including the alimentary system, the reproductive system, and the vulval syncytia precursor; is predicted to encode a protein with the following domains: Ras-associating (RA) domain and Ubiquitin-like domain superfamily.
C49C8.2	2.52244	1.33482	0.00418538	0.0341761	up	.	.	.	N.A.
ZK813.5	3.76477	1.91256	0.00419069	0.034209	up	GO:0006935|chemotaxis;GO:0007186|G-protein coupled receptor signaling pathway;GO:0002121|inter-male aggressive behavior;GO:0007218|neuropeptide signaling pathway;GO:0007217|tachykinin receptor signaling pathway;	GO:0016021|integral component of membrane;GO:0005887|integral component of plasma membrane;	GO:0004950|chemokine receptor activity;GO:0008188|neuropeptide receptor activity;GO:0004995|tachykinin receptor activity;	ZK813.5 is predicted to have G-protein coupled receptor activity.
F19G12.3	28.4805	4.8319	0.00420096	0.0342567	up	.	.	.	F19G12.3 is predicted to encode a protein with the following domains: PAZ domain and PAZ domain superfamily.
pho-8	4.73171	2.24236	0.00420169	0.0342567	up	.	GO:0016021|integral component of membrane;	GO:0003993|acid phosphatase activity;	pho-8 is an ortholog of human ACP2 (acid phosphatase 2, lysosomal), ACP4 (acid phosphatase 4), and ACPP (acid phosphatase, prostate); human ACPP exhibits phosphatase activity and protein homodimerization activity.
dgn-2	Inf	Inf	0.00421572	0.034329	up	.	.	.	dgn-2 is predicted to encode a protein with the following domain: Dystroglycan.
clec-266	8.71738	3.12389	0.0042157	0.034329	up	.	.	GO:0030246|carbohydrate binding;	clec-266 is predicted to have carbohydrate binding activity; is expressed in the intestinal cell.
C42D4.3	3.72641	1.89779	0.00423449	0.0344606	up	.	.	.	C42D4.3 is expressed in the hypodermis, the spermatheca, and the vulva; is predicted to encode a protein with the following domain: Domain of unknown function DB.
nhr-255	Inf	Inf	0.0042617	0.0346609	up	GO:0006351|transcription, DNA-templated;	GO:0005634|nucleus;	GO:0043565|sequence-specific DNA binding;GO:0003700|transcription factor activity, sequence-specific DNA binding;GO:0003707|steroid hormone receptor activity;GO:0008270|zinc ion binding;	nhr-255 is predicted to have DNA-binding activity transcription factor activity, sequence-specific DNA binding activity, and zinc ion binding activity.
rpr-1	Inf	Inf	0.00428928	0.0348641	up	.	.	.	N.A.
R193.1	Inf	Inf	0.0042941	0.0348817	up	.	.	.	N.A.
cfi-1	2.26509	1.17957	0.00429731	0.0348864	up	GO:0045165|cell fate commitment;GO:0000122|negative regulation of transcription from RNA polymerase II promoter;GO:0030182|neuron differentiation;GO:0045944|positive regulation of transcription from RNA polymerase II promoter;GO:0006351|transcription, DNA-templated;	GO:0005634|nucleus;	GO:0043565|sequence-specific DNA binding;	cfi-1 is an ortholog of human ARID3A, ARID3B (AT-rich interaction domain 3B), and ARID3C (AT-rich interaction domain 3C); exhibits sequence-specific DNA binding activity; is involved in several processes, including cell fate commitment, neuron differentiation, and regulation of cellular biosynthetic process; localizes to the nucleus; is expressed in several tissues, including the muscular system …
C56E10.3	2.67749	1.42088	0.00432002	0.0350387	up	.	.	.	C56E10.3 is enriched in the CEM, the OLL, and the PVD based on microarray, tiling, array, and RNA-seq studies.
Y66D12A.8	2.07896	1.05586	0.0043233	0.0350546	up	GO:0000398|mRNA splicing, via spliceosome;	GO:0071013|catalytic step 2 spliceosome;	.	Y66D12A.8 is an ortholog of human CXorf56 (chromosome X open reading frame 56); is predicted to encode a protein with the following domain: UPF0428 family.
tyra-2	2.79526	1.48298	0.0043273	0.0350656	up	GO:0007195|adenylate cyclase-inhibiting dopamine receptor signaling pathway;GO:0007194|negative regulation of adenylate cyclase activity;GO:0007211|octopamine or tyramine signaling pathway;GO:0007606|sensory perception of chemical stimulus;GO:0007268|synaptic transmission;	GO:0005887|integral component of plasma membrane;	GO:0001591|dopamine neurotransmitter receptor activity, coupled via Gi/Go;GO:0008227|G-protein coupled amine receptor activity;	tyra-2 is predicted to have G-protein coupled receptor activity; is expressed in the amphid sensillum, the head, the nervous system, and the pharynx.
K01A6.6	3.10223	1.63331	0.00432609	0.0350656	up	.	.	.	K01A6.6 is predicted to have G-protein coupled peptide receptor activity.
col-154	2.25513	1.17321	0.00434729	0.0351848	up	.	GO:0005581|collagen trimer;	GO:0042302|structural constituent of cuticle;	col-154 is predicted to be a structural constituent of cuticle.
T23B3.2	2.07786	1.0551	0.00436954	0.0352896	up	.	GO:0016021|integral component of membrane;	.	T23B3.2 is enriched in the AFD, the OLL, and the PVD based on tiling, array, RNA-seq, proteomic, and microarray studies; is predicted to encode a protein with the following domain: Proteolipid membrane potential modulator.
F22B7.9	2.7465	1.45759	0.00436914	0.0352896	up	.	.	.	F22B7.9 is expressed in several tissues, including anterior hypodermis, the Ea, the Eal, the Eala, and the Ealp; is predicted to encode a protein with the following domain: S-adenosyl-L-methionine-dependent methyltransferase.
gap-1	2.10666	1.07496	0.00440251	0.0355019	up	GO:0046580|negative regulation of Ras protein signal transduction;GO:0043547|positive regulation of GTPase activity;GO:0007165|signal transduction;	GO:0005737|cytoplasm;GO:0031235|intrinsic component of the cytoplasmic side of the plasma membrane;	GO:0005096|GTPase activator activity;	gap-1 is an ortholog of human RASA2 (RAS p21 protein activator 2); is predicted to have GTPase activator activity; is involved in chemosensory behavior, learning or memory, and negative regulation of Ras protein signal transduction.
frpr-14	4.22617	2.07935	0.00440512	0.0355122	up	GO:0007186|G-protein coupled receptor signaling pathway;	GO:0005887|integral component of plasma membrane;	GO:0008528|G-protein coupled peptide receptor activity;	frpr-14 is predicted to have G-protein coupled receptor activity.
C33C12.12	6.21165	2.63498	0.00443163	0.0357043	up	.	.	.	N.A.
C33E10.8	7.57378	2.92101	0.0044449	0.0357895	up	.	.	.	C33E10.8 is predicted to encode a protein with the following domain: F-box associated domain, type 2.
T20F7.3	5.85277	2.54912	0.00446315	0.0358495	up	GO:0032958|inositol phosphate biosynthetic process;GO:0043647|inositol phosphate metabolic process;GO:0046488|phosphatidylinositol metabolic process;GO:0006468|protein phosphorylation;GO:0044281|small molecule metabolic process;	GO:0005737|cytoplasm;GO:0005829|cytosol;GO:0005634|nucleus;	GO:0005524|ATP binding;GO:0052723|inositol hexakisphosphate 1-kinase activity;GO:0052724|inositol hexakisphosphate 3-kinase activity;GO:0000832|inositol hexakisphosphate 5-kinase activity;GO:0000831|inositol hexakisphosphate 6-kinase activity;GO:0008440|inositol-1,4,5-trisphosphate 3-kinase activity;	T20F7.3 is an ortholog of human IP6K1 and IP6K3; is predicted to have kinase activity.
K12H6.12	2.46286	1.30034	0.00448621	0.0359695	up	.	.	.	K12H6.12 is predicted to have nucleic acid binding activity; is expressed in several tissues, including ciliated neurons, the body wall, the head, the intestine, and the muscular system.
hpo-41	17.5828	4.13609	0.00449225	0.0360071	up	GO:0007030|Golgi organization;GO:0043161|proteasome-mediated ubiquitin-dependent protein catabolic process;GO:0030970|retrograde protein transport, ER to cytosol;GO:0006511|ubiquitin-dependent protein catabolic process;	GO:0005829|cytosol;GO:0005634|nucleus;GO:0036501|UFD1-NPL4 complex;GO:0034098|VCP-NPL4-UFD1 AAA ATPase complex;	GO:0051117|ATPase binding;GO:0032403|protein complex binding;GO:0043130|ubiquitin binding;GO:0031625|ubiquitin protein ligase binding;GO:0008270|zinc ion binding;	N.A.
fbxa-168	3.73148	1.89975	0.00449477	0.0360164	up	.	.	.	fbxa-168 is enriched in the PLM based on RNA-seq studies.
T04F8.8	2.24547	1.16702	0.00455245	0.0364192	up	.	.	.	N.A.
cfap-36	2.36665	1.24285	0.00456396	0.0364719	up	.	GO:0042995|cell projection;GO:0005737|cytoplasm;GO:0005634|nucleus;	.	cfap-36 localizes to the axoneme and ciliary base; is expressed in ciliated neurons.
fpn-1.2	3.8674	1.95136	0.00457812	0.0365557	up	GO:0009653|anatomical structure morphogenesis;GO:0006879|cellular iron ion homeostasis;GO:0003158|endothelium development;GO:1903988|ferrous iron export;GO:0034755|iron ion transmembrane transport;GO:0002260|lymphocyte homeostasis;GO:0060586|multicellular organismal iron ion homeostasis;GO:0043066|negative regulation of apoptotic process;GO:0045944|positive regulation of transcription from RNA po…	GO:0016323|basolateral plasma membrane;GO:0005737|cytoplasm;GO:0016021|integral component of membrane;GO:0005887|integral component of plasma membrane;GO:0005622|intracellular;GO:0005771|multivesicular body;GO:0005886|plasma membrane;GO:0008021|synaptic vesicle;	GO:0015093|ferrous iron transmembrane transporter activity;GO:0097689|iron channel activity;GO:0005381|iron ion transmembrane transporter activity;GO:0017046|peptide hormone binding;GO:0004872|receptor activity;	fpn-1.2 is an ortholog of human SLC40A1 (solute carrier family 40 member 1); is predicted to have iron ion transmembrane transporter activity; is expressed in the pharynx; human orthologs of this gene are implicated in hemochromatosis type 4.
B0334.6	2.48483	1.31315	0.00458122	0.0365567	up	GO:0007186|G-protein coupled receptor signaling pathway;GO:0007200|phospholipase C-activating G-protein coupled receptor signaling pathway;	GO:0005887|integral component of plasma membrane;	GO:0008528|G-protein coupled peptide receptor activity;GO:0008188|neuropeptide receptor activity;	B0334.6 is predicted to have G-protein coupled receptor activity.
F15H10.7	2.50715	1.32605	0.00458971	0.0366006	up	.	.	.	F15H10.7 is predicted to have catalytic activity.
F23C8.3	2.76375	1.46663	0.00459458	0.0366207	up	.	.	.	F23C8.3 is enriched in the nervous system based on RNA-seq studies.
K01D12.5	3.63713	1.8628	0.00459499	0.0366207	up	.	.	.	N.A.
clec-121	28.2072	4.81799	0.00459713	0.0366269	up	.	.	.	clec-121 is predicted to have carbohydrate binding activity.
lin-2	2.057	1.04054	0.00460556	0.036683	up	GO:0018991|oviposition;GO:0040026|positive regulation of vulval development;GO:0009791|post-embryonic development;GO:1903361|protein localization to basolateral plasma membrane;	GO:0030054|cell junction;	GO:0005524|ATP binding;GO:0005159|insulin-like growth factor receptor binding;GO:0004672|protein kinase activity;	lin-2 is an ortholog of human CASK (calcium/calmodulin dependent serine protein kinase); exhibits insulin-like growth factor receptor binding activity; is involved in several processes, including oviposition, positive regulation of vulval development, and protein localization to membrane; localizes to the cell junction; is expressed in the body wall musculature, the nervous system, and the reprod…
fbxa-134	6.80613	2.76683	0.00463351	0.0368614	up	.	.	.	fbxa-134 is predicted to encode a protein with the following domain: Domain of unknown function DUF38, Caenorhabditis species.
skr-4	2.80144	1.48617	0.00463272	0.0368614	up	GO:0016567|protein ubiquitination;GO:0031146|SCF-dependent proteasomal ubiquitin-dependent protein catabolic process;	GO:0031467|Cul7-RING ubiquitin ligase complex;GO:0005829|cytosol;GO:0019005|SCF ubiquitin ligase complex;	.	skr-4 is predicted to have ligase activity; is expressed in the intestine.
gcp-2.2	5.97716	2.57946	0.0046752	0.0370603	up	GO:0006508|proteolysis;	GO:0016021|integral component of membrane;	GO:0046872|metal ion binding;GO:0004181|metallocarboxypeptidase activity;	gcp-2.2 is an ortholog of human FOLH1, NAALAD2, and NAALADL1; is predicted to have carboxypeptidase activity.
B0365.2	Inf	Inf	0.00467524	0.0370603	up	GO:0006935|chemotaxis;GO:0007608|sensory perception of smell;	GO:0060170|ciliary membrane;GO:0016021|integral component of membrane;	.	N.A.
T01G5.7	33.4905	5.06568	0.00472918	0.0374432	up	.	.	.	T01G5.7 is predicted to encode a protein with the following domains: Zinc finger, RING-type and Zinc finger, RING/FYVE/PHD-type.
trp-4	2.44525	1.28998	0.00474503	0.0375575	up	GO:0007411|axon guidance;GO:0007409|axonogenesis;GO:0071286|cellular response to magnesium ion;GO:0045184|establishment of protein localization;GO:0043001|Golgi to plasma membrane protein transport;GO:0010960|magnesium ion homeostasis;GO:0072660|maintenance of protein location in plasma membrane;GO:0071709|membrane assembly;GO:0000281|mitotic cytokinesis;GO:1902260|negative regulation of delayed …	GO:0030424|axon;GO:0043194|axon initial segment;GO:0009925|basal plasma membrane;GO:0016323|basolateral plasma membrane;GO:0005923|bicellular tight junction;GO:0005856|cytoskeleton;GO:0014704|intercalated disc;GO:0016328|lateral plasma membrane;GO:0005764|lysosome;GO:0016020|membrane;GO:0033268|node of Ranvier;GO:0033270|paranode region of axon;GO:0045211|postsynaptic membrane;GO:0042383|sarcolem…	GO:0044325|ion channel binding;GO:0005200|structural constituent of cytoskeleton;	trp-4 is predicted to have calcium channel activity; is expressed in dopaminergic neurons, the DVA, and the DVC.
K05F6.10	23.7201	4.56804	0.00475659	0.0376266	up	GO:0016567|protein ubiquitination;	.	.	K05F6.10 is predicted to encode a protein with the following domain: MATH/TRAF domain.
ech-1.1	3.11771	1.64049	0.00478116	0.0377985	up	GO:0035965|cardiolipin acyl-chain remodeling;GO:0044255|cellular lipid metabolic process;GO:0006635|fatty acid beta-oxidation;GO:0046474|glycerophospholipid biosynthetic process;GO:0006644|phospholipid metabolic process;GO:0042493|response to drug;GO:0032868|response to insulin;GO:0044281|small molecule metabolic process;	GO:0016507|mitochondrial fatty acid beta-oxidation multienzyme complex;GO:0005743|mitochondrial inner membrane;GO:0042645|mitochondrial nucleoid;GO:0005739|mitochondrion;	GO:0003857|3-hydroxyacyl-CoA dehydrogenase activity;GO:0003985|acetyl-CoA C-acetyltransferase activity;GO:0004300|enoyl-CoA hydratase activity;GO:0000062|fatty-acyl-CoA binding;GO:0016509|long-chain-3-hydroxyacyl-CoA dehydrogenase activity;GO:0016508|long-chain-enoyl-CoA hydratase activity;GO:0051287|NAD binding;	ech-1.1 is an ortholog of human HADHA; is predicted to have 3-hydroxyacyl-CoA dehydrogenase activity and enoyl-CoA hydratase activity.
K09E3.5	33.3138	5.05805	0.00478385	0.0378085	up	.	.	.	K09E3.5 is predicted to encode a protein with the following domain: Protein LIN-8.
nhr-118	Inf	Inf	0.004818	0.0380211	up	GO:0006351|transcription, DNA-templated;	GO:0005634|nucleus;	GO:0043565|sequence-specific DNA binding;GO:0003700|transcription factor activity, sequence-specific DNA binding;GO:0003707|steroid hormone receptor activity;GO:0008270|zinc ion binding;	nhr-118 is predicted to have several functions, including regulation of cellular process, sequence-specific DNA binding activity, and zinc ion binding activity.
cyn-8	2.01077	1.00775	0.00481761	0.0380211	up	GO:0006457|protein folding;GO:0000413|protein peptidyl-prolyl isomerization;	GO:0005634|nucleus;	GO:0003755|peptidyl-prolyl cis-trans isomerase activity;	cyn-8 is an ortholog of human PPIG (peptidylprolyl isomerase G); exhibits peptidyl-prolyl cis-trans isomerase activity; localizes to the nucleus; is expressed in the intestine and the pharynx.
W06A11.1	2.22367	1.15294	0.00484671	0.0381917	up	.	.	.	N.A.
ZC239.21	Inf	Inf	0.00485937	0.0382688	up	.	.	.	N.A.
C45B2.1	14.0472	3.81221	0.00486892	0.0383327	up	.	.	.	N.A.
F11C1.4	3.2119	1.68343	0.00487714	0.0383799	up	GO:0090077|foam cell differentiation;GO:0019915|lipid storage;	GO:0005783|endoplasmic reticulum;GO:0005811|lipid particle;	GO:0016298|lipase activity;	F11C1.4 is an ortholog of human LDAH; is predicted to encode a protein with the following domains: Lipid droplet-associated hydrolase and Alpha/Beta hydrolase fold.
C29F3.3	3.12982	1.64608	0.00489906	0.0384787	up	.	.	.	N.A.
gpx-4	3.76449	1.91245	0.00489519	0.0384787	up	GO:0006979|response to oxidative stress;	GO:0005615|extracellular space;	GO:0004602|glutathione peroxidase activity;	gpx-4 is an ortholog of human GPX3 (glutathione peroxidase 3) and GPX6 (glutathione peroxidase 6); is predicted to have glutathione peroxidase activity.
fbxa-69	3.11589	1.63965	0.00490998	0.0385417	up	.	.	.	fbxa-69 is enriched in the OLL and the PVD based on microarray, tiling, array, and RNA-seq studies; is predicted to encode a protein with the following domains: F-box domain and Domain of unknown function DUF38, Caenorhabditis species.
ZK177.1	Inf	Inf	0.00491315	0.0385553	up	.	.	.	ZK177.1 is enriched in the NSM based on RNA-seq studies.
gadr-4	11.0717	3.4688	0.00496832	0.0389192	up	GO:0016567|protein ubiquitination;GO:0031146|SCF-dependent proteasomal ubiquitin-dependent protein catabolic process;	GO:0005737|cytoplasm;GO:0016021|integral component of membrane;GO:0019005|SCF ubiquitin ligase complex;	.	gadr-4 is predicted to encode a protein with the following domain: Leucine-rich repeat domain superfamily.
Y46H3A.5	8.35495	3.06263	0.00497295	0.0389325	up	GO:0016042|lipid catabolic process;	GO:0005576|extracellular region;	GO:0016787|hydrolase activity;	Y46H3A.5 is predicted to have hydrolase activity.
C05E4.15	93.6821	6.5497	0.00498044	0.0389797	up	.	.	.	C05E4.15 is predicted to have fucosyltransferase activity.
F21C10.4	2.45553	1.29603	0.00498841	0.0390191	up	.	GO:0016021|integral component of membrane;	.	F21C10.4 is predicted to encode a protein with the following domain: Domain of unknown function CX.
C14C6.8	42.7501	5.41786	0.00499225	0.0390377	up	.	.	.	C14C6.8 is predicted to encode a protein with the following domain: Glycosyltransferase family 92.
ZC239.20	Inf	Inf	0.00500659	0.0391268	up	.	.	.	ZC239.20 is enriched in the NSM based on tiling and array studies.
wago-5	30.6576	4.93817	0.00503758	0.0393227	up	GO:0007275|multicellular organismal development;	GO:0043186|P granule;	GO:0017151|DEAD/H-box RNA helicase binding;GO:0003676|nucleic acid binding;	wago-5 is predicted to have nucleic acid binding activity.
Y39A3A.3	4.27699	2.0966	0.00504371	0.039359	up	.	.	.	Y39A3A.3 is enriched in the AVA and the AVE based on tiling, array, and microarray studies; is predicted to encode a protein with the following domain: Vitelline membrane outer layer protein I (VOMI) superfamily.
C43D7.1	12.4658	3.63991	0.00505507	0.0394014	up	GO:0006278|RNA-dependent DNA replication;GO:0006313|transposition, DNA-mediated;	.	GO:0003964|RNA-directed DNA polymerase activity;	N.A.
Y17G7B.23	30.0441	4.90901	0.00505954	0.0394247	up	.	.	.	N.A.
clec-165	3.19105	1.67403	0.00506446	0.0394515	up	.	.	.	clec-165 is predicted to have carbohydrate binding activity.
Y54G2A.48	8.87449	3.14966	0.00510013	0.0396828	up	.	.	.	Y54G2A.48 is predicted to encode a protein with the following domain: Protein of unknown function DUF4473.
clec-45	12.4057	3.63293	0.00514985	0.0399993	up	.	GO:0005903|brush border;GO:0044194|cytolytic granule;GO:0005737|cytoplasm;GO:0005829|cytosol;GO:0005615|extracellular space;GO:0005886|plasma membrane;	GO:0030246|carbohydrate binding;GO:0008061|chitin binding;	clec-45 is predicted to have carbohydrate binding activity.
ptp-4	2.25135	1.17079	0.00515543	0.0400237	up	.	GO:0016021|integral component of membrane;	GO:0004725|protein tyrosine phosphatase activity;	ptp-4 is predicted to have protein tyrosine phosphatase activity.
F37D6.3	5.14168	2.36224	0.0051696	0.0400825	up	.	.	.	F37D6.3 is predicted to have RNA binding activity.
F52D2.6	7.76041	2.95613	0.00517544	0.0401044	up	.	.	.	N.A.
fmil-1	2.25363	1.17225	0.00517517	0.0401044	up	.	.	.	fmil-1 is predicted to have calcium ion binding activity.
ZK1055.5	6.01972	2.5897	0.00518793	0.040166	up	.	.	.	N.A.
lgc-51	33.0798	5.04788	0.00519981	0.0402274	up	GO:1902476|chloride transmembrane transport;GO:0007214|gamma-aminobutyric acid signaling pathway;GO:0050877|neurological system process;GO:0042391|regulation of membrane potential;GO:0042493|response to drug;GO:0007268|synaptic transmission;	GO:0030054|cell junction;GO:0005887|integral component of plasma membrane;GO:0043005|neuron projection;GO:0045211|postsynaptic membrane;GO:0045202|synapse;	GO:0005254|chloride channel activity;GO:0005237|inhibitory extracellular ligand-gated ion channel activity;	lgc-51 is predicted to have extracellular ligand-gated ion channel activity and transmembrane signaling receptor activity.
K11H12.3	5.72623	2.51758	0.0052249	0.0403817	up	.	.	.	K11H12.3 is predicted to encode a protein with the following domain: Transmembrane glycoprotein.
Y104H12A.t2	13.947	3.80188	0.00526122	0.0406506	up	.	.	.	N.A.
sulp-8	2.05748	1.04088	0.00526917	0.0407002	up	GO:0098656|anion transmembrane transport;GO:1902476|chloride transmembrane transport;GO:0090102|cochlea development;GO:0015755|fructose transport;GO:0034220|ion transmembrane transport;GO:0034766|negative regulation of ion transmembrane transport;GO:2000147|positive regulation of cell motility;GO:0045793|positive regulation of cell size;GO:0051262|protein tetramerization;GO:0008360|regulation of …	GO:0016323|basolateral plasma membrane;GO:0005737|cytoplasm;GO:0016021|integral component of membrane;GO:0016328|lateral plasma membrane;	GO:0003774|motor activity;GO:0042803|protein homodimerization activity;GO:0008271|secondary active sulfate transmembrane transporter activity;GO:0008134|transcription factor binding;	sulp-8 is an ortholog of human SLC26A2 (solute carrier family 26 member 2), SLC26A3 (solute carrier family 26 member 3), and SLC26A4 (solute carrier family 26 member 4); is predicted to have secondary active sulfate transmembrane transporter activity; localizes to the basolateral plasma membrane; is expressed in the excretory cell and the intestine; human orthologs of this gene are implicated in …
C43D7.7	Inf	Inf	0.00527363	0.040711	up	.	.	.	N.A.
clh-3	2.00326	1.00235	0.00528688	0.0407784	up	GO:0006821|chloride transport;	GO:0015629|actin cytoskeleton;GO:0034707|chloride channel complex;	GO:0005247|voltage-gated chloride channel activity;	clh-3 is an ortholog of human CLCN1 (chloride voltage-gated channel 1) and CLCN2 (chloride voltage-gated channel 2); is predicted to have voltage-gated chloride channel activity; localizes to the plasma membrane; is expressed in several tissues, including the alimentary system, the epithelial cell, the excretory cell, the muscular system, and the reproductive system; human orthologs of this gene …
F32H2.8	5.97151	2.57809	0.00529103	0.0407979	up	.	.	.	F32H2.8 is predicted to encode a protein with the following domain: Protein of unknown function DUF273.
ztf-11	2.39851	1.26214	0.00531992	0.0410017	up	GO:0030154|cell differentiation;GO:0007399|nervous system development;GO:0006355|regulation of transcription, DNA-templated;GO:0006351|transcription, DNA-templated;	GO:0005737|cytoplasm;GO:0005654|nucleoplasm;GO:0005634|nucleus;	GO:0001158|enhancer sequence-specific DNA binding;GO:0003700|transcription factor activity, sequence-specific DNA binding;GO:0008270|zinc ion binding;	ztf-11 is an ortholog of human MYT1L (myelin transcription factor 1 like) and ST18 (ST18, C2H2C-type zinc finger); is predicted to have DNA-binding activity transcription factor activity and zinc ion binding activity; is involved in nematode larval development; is expressed in head neurons and the g1; human orthologs of this gene are implicated in autosomal dominant non-syndromic intellectual dis…
F22F7.7	2.31305	1.2098	0.00534758	0.0411384	up	GO:0006915|apoptotic process;GO:0045746|negative regulation of Notch signaling pathway;GO:0010955|negative regulation of protein processing;GO:0022008|neurogenesis;GO:0007219|Notch signaling pathway;GO:0006986|response to unfolded protein;	GO:0005829|cytosol;GO:0005802|trans-Golgi network;	GO:0005112|Notch binding;GO:0016746|transferase activity, transferring acyl groups;	F22F7.7 is an ortholog of human CHAC1; is predicted to have gamma-glutamylcyclotransferase activity and transferase activity; localizes to the striated muscle dense body.
F39F10.3	5.23148	2.38722	0.00536829	0.0412858	up	GO:0018105|peptidyl-serine phosphorylation;GO:0008360|regulation of cell shape;	GO:0005737|cytoplasm;	GO:0005524|ATP binding;GO:0004674|protein serine/threonine kinase activity;	F39F10.3 is predicted to have ATP binding activity and protein serine/threonine kinase activity.
srz-19	Inf	Inf	0.00539846	0.0414818	up	.	.	.	srz-19 is predicted to encode a protein with the following domain: 7TM GPCR, serpentine receptor class z (Srz).
Y43F8B.9	2.32782	1.21898	0.00540282	0.0415034	up	.	.	.	N.A.
F17C8.3	2.19139	1.13185	0.00540688	0.0415225	up	.	.	.	N.A.
W10C4.1	3.18151	1.66971	0.00541701	0.0415883	up	GO:0007186|G-protein coupled receptor signaling pathway;	GO:0005887|integral component of plasma membrane;	GO:0008528|G-protein coupled peptide receptor activity;	W10C4.1 is predicted to have G-protein coupled receptor activity.
[truncated: 1,970 more rows]
