# Supplementary material for: Defective Expression of Mitochondrial, Vacuolar H+-ATPase and Histone Genes in a C. elegans Model of SMA
Source: Front Genet. 2019 May 3;10:410. doi: 10.3389/fgene.2019.00410 (PMC6509145; doi:10.3389/fgene.2019.00410)
Supplement: FIGURE S1 — Expression levels of predicted DEGs not confirmed by RT-qPCR. (A) Mitochondrial genes. Genes in red are encoded by the mitochondrial genome and genes in black by the nuclear genome. (B) V-ATPase genes. (C) UGT genes. (D) CYP genes. Each dataset is the average of three biological replicates. Statistics: two-tailed unpaired Student’s t-test. Error bars: standard errors. [file Data_Sheet_1.zip › TableS10.xlsx]

## Sheet: Sheet1
Table S10. Affected GO terms in uaf-1(n4588) single mutants.
GO	Term	FDR	No. DEGs	No. Up	NO. Down
Biological Process	collagen and cuticulin-based cuticle development	0.000547	8	0	8
	cuticle development	0.000695	8	0	8
Cellular Component	collagen trimer	2.2e-10	17	0	17
Molecular Function	structural constituent of cuticle	6.14e-08	16	0	16
	structural molecule activity	0.001674	17	1	16
