# Supplementary material for: Defective Expression of Mitochondrial, Vacuolar H+-ATPase and Histone Genes in a C. elegans Model of SMA
Source: Front Genet. 2019 May 3;10:410. doi: 10.3389/fgene.2019.00410 (PMC6509145; doi:10.3389/fgene.2019.00410)
Supplement: FIGURE S1 — Expression levels of predicted DEGs not confirmed by RT-qPCR. (A) Mitochondrial genes. Genes in red are encoded by the mitochondrial genome and genes in black by the nuclear genome. (B) V-ATPase genes. (C) UGT genes. (D) CYP genes. Each dataset is the average of three biological replicates. Statistics: two-tailed unpaired Student’s t-test. Error bars: standard errors. [file Data_Sheet_1.zip › TableS11.xlsx]

## Sheet: Sheet1
Table S11. List of DEGs in GO terms from the comparison between smn-1(ok355); uaf-1(n4588) and smn-1(ok355).
DEGs related to mitochondrion are highlighted in red.
vit-1 to vit-6 are related to both extracellular region and nutrient reservoir activity.
F35D2.3, slt-1 and W03F11.4 are related to both extracellular region and motor functions or neuron activities.
GeneName	FoldChange(ok355; n4588 vs ok355)	Log2(FoldChange)	p_value	p_adjusted (q_value)	up/down	GO: biological process	GO: cellular component	GO: molecular function	Summary
extracellular region
clec-6	8.90789	3.15508	1.70669e-10	1.70657e-07	up	GO:0030154|cell differentiation;GO:0007275|multicellular organismal development;	GO:0005576|extracellular region;	GO:0005509|calcium ion binding;GO:0004222|metalloendopeptidase activity;GO:0008270|zinc ion binding;	clec-6 is predicted to have carbohydrate binding activity.
K03H6.2	3.94012	1.97824	2.79068e-08	1.7641e-05	up	GO:0016042|lipid catabolic process;	GO:0005576|extracellular region;	GO:0016787|hydrolase activity;	K03H6.2 is predicted to have hydrolase activity.
F35D2.3	3.64602	1.86632	1.54513e-07	7.12543e-05	up	GO:0007155|cell adhesion;GO:0048036|central complex development;GO:0048790|maintenance of presynaptic active zone structure;GO:0007274|neuromuscular synaptic transmission;GO:0034116|positive regulation of heterotypic cell-cell adhesion;GO:0040017|positive regulation of locomotion;GO:0001941|postsynaptic membrane organization;GO:0097090|presynaptic membrane organization;GO:0034110|regulation of ho…	GO:0030424|axon;GO:0030054|cell junction;GO:0005576|extracellular region;GO:0016021|integral component of membrane;GO:0031594|neuromuscular junction;GO:0043025|neuronal cell body;GO:0048786|presynaptic active zone;GO:0048788|cytoskeleton of presynaptic active zone;GO:0042734|presynaptic membrane;GO:0005578|proteinaceous extracellular matrix;	GO:0003824|catalytic activity;GO:0046982|protein heterodimerization activity;GO:0042803|protein homodimerization activity;	F35D2.3 is predicted to encode a protein with the following domains: EGF-like domain and Laminin EGF domain.
nas-3	3.21899	1.68661	6.88397e-07	0.00023853	up	.	GO:0005576|extracellular region;	GO:0004222|metalloendopeptidase activity;GO:0008270|zinc ion binding;	nas-3 is predicted to have metalloendopeptidase activity and zinc ion binding activity; is expressed in several tissues, including the alimentary system, the hypodermis, and the nervous system.
nas-27	3.87631	1.95468	4.34568e-06	0.00110609	up	GO:0018996|molting cycle, collagen and cuticulin-based cuticle;	GO:0005576|extracellular region;	GO:0004222|metalloendopeptidase activity;GO:0008270|zinc ion binding;	nas-27 is predicted to have metalloendopeptidase activity and zinc ion binding activity; is expressed in several tissues, including the alimentary system, the epithelial system, and the reproductive system.
cutl-3	3.28027	1.71381	6.44314e-06	0.00152525	up	.	GO:0060102|collagen and cuticulin-based cuticle extracellular matrix;	GO:0042302|structural constituent of cuticle;	cutl-3 is predicted to encode a protein with the following domain: Zona pellucida domain.
alh-5	3.12616	1.64439	1.8506e-05	0.00343132	up	GO:0007568|aging;GO:0006081|cellular aldehyde metabolic process;GO:0055114|oxidation-reduction process;GO:0008284|positive regulation of cell proliferation;GO:0051591|response to cAMP;GO:0042493|response to drug;GO:0051384|response to glucocorticoid;GO:0001666|response to hypoxia;GO:0007584|response to nutrient;	GO:0005737|cytoplasm;GO:0005829|cytosol;GO:0005783|endoplasmic reticulum;GO:0005615|extracellular space;GO:0016021|integral component of membrane;GO:0043231|intracellular membrane-bounded organelle;GO:0005654|nucleoplasm;GO:0005886|plasma membrane;	GO:0004028|3-chloroallyl aldehyde dehydrogenase activity;GO:0008106|alcohol dehydrogenase (NADP+) activity;GO:0004029|aldehyde dehydrogenase (NAD) activity;GO:0004030|aldehyde dehydrogenase [NAD(P)+] activity;GO:0018479|benzaldehyde dehydrogenase (NAD+) activity;GO:0016620|oxidoreductase activity, acting on the aldehyde or oxo group of donors, NAD or NADP as acceptor;	alh-5 is an ortholog of human ALDH3A1 (aldehyde dehydrogenase 3 A1), ALDH3A2 (aldehyde dehydrogenase 3 A2), and ALDH3B1 (aldehyde dehydrogenase 3 B1); is predicted to have oxidoreductase activity, acting on the aldehyde or oxo group of donors, NAD or NADP as acceptor; human orthologs of this gene are implicated in Sjogren-Larsson syndrome.
C24B5.4	2.95946	1.56533	3.45526e-05	0.00591185	up	.	GO:0070062|extracellular exosome;GO:0005634|nucleus;	GO:0016788|hydrolase activity, acting on ester bonds;GO:0008270|zinc ion binding;	C24B5.4 is an ortholog of human C11orf54; is expressed in the body wall musculature; human C11orf54 exhibits hydrolase activity, acting on ester bonds and zinc ion binding activity.
cutl-16	2.87229	1.5222	8.79167e-05	0.0117775	up	.	GO:0060102|collagen and cuticulin-based cuticle extracellular matrix;	GO:0042302|structural constituent of cuticle;	cutl-16 is predicted to encode a protein with the following domain: Zona pellucida domain.
B0035.13	2.9558	1.56355	9.14079e-05	0.0121291	up	GO:0016042|lipid catabolic process;	GO:0005576|extracellular region;	GO:0016787|hydrolase activity;	B0035.13 is predicted to have hydrolase activity.
Y105C5B.7	5.51236	2.46267	0.00011978	0.0151746	up	.	GO:0005576|extracellular region;	GO:0003993|acid phosphatase activity;GO:0046872|metal ion binding;	N.A.
clec-149	2.47413	1.30692	0.00034018	0.031854	up	GO:0006954|inflammatory response;	GO:0005576|extracellular region;	GO:0030246|carbohydrate binding;GO:0046872|metal ion binding;	clec-149 is predicted to have carbohydrate binding activity.
slt-1	2.25318	1.17196	0.000356253	0.0331374	up	GO:0033563|dorsal/ventral axon guidance;GO:0048843|negative regulation of axon extension involved in axon guidance;GO:0001764|neuron migration;	GO:0005576|extracellular region;	GO:0005509|calcium ion binding;GO:0005102|receptor binding;	slt-1 is an ortholog of human SLIT1, SLIT2, and SLIT3; exhibits signaling receptor binding activity; is involved in several processes, including axon guidance, axon guidance, and generation of neurons; is expressed in the epithelial system, the head, the muscular system, and the nervous system.
scl-24	3.73848	1.90245	0.000398476	0.0360778	up	GO:0061052|negative regulation of cell growth involved in cardiac muscle cell development;	GO:0070062|extracellular exosome;GO:0005615|extracellular space;GO:0016021|integral component of membrane;	GO:0030414|peptidase inhibitor activity;	scl-24 is predicted to encode a protein with the following domains: Cysteine-rich secretory protein, allergen V5/Tpx-1-related, CAP domain, and CAP superfamily.
cutl-9	3.0601	1.61358	0.000527683	0.0441017	up	.	GO:0060102|collagen and cuticulin-based cuticle extracellular matrix;	GO:0042302|structural constituent of cuticle;	cutl-9 is predicted to encode a protein with the following domain: Zona pellucida domain.
ugt-22	2.5602	1.35626	0.000579034	0.0475419	up	GO:0032870|cellular response to hormone stimulus;GO:0009813|flavonoid biosynthetic process;GO:0052696|flavonoid glucuronidation;GO:0043086|negative regulation of catalytic activity;GO:0052697|xenobiotic glucuronidation;	GO:0005783|endoplasmic reticulum;GO:0005789|endoplasmic reticulum membrane;GO:0070062|extracellular exosome;GO:0016021|integral component of membrane;GO:0043231|intracellular membrane-bounded organelle;	GO:0008144|drug binding;GO:0019899|enzyme binding;GO:0004857|enzyme inhibitor activity;GO:0005504|fatty acid binding;GO:0015020|glucuronosyltransferase activity;GO:0046982|protein heterodimerization activity;GO:0042803|protein homodimerization activity;GO:0005080|protein kinase C binding;GO:0005496|steroid binding;	ugt-22 is predicted to have glucuronosyltransferase activity.
vit-6	0.00333686	-8.22729	7.83605e-50	2.19394e-45	down	.	GO:0005576|extracellular region;	GO:0005319|lipid transporter activity;GO:0045735|nutrient reservoir activity;	vit-6 is predicted to have lipid transporter activity and nutrient reservoir activity; is involved in negative regulation of protein oxidation, negative regulation of reactive oxygen species biosynthetic process, and positive regulation of cholesterol import; is expressed in the intestine.
clec-47	0.0214552	-5.54253	3.89293e-25	3.63314e-21	down	GO:0006954|inflammatory response;	GO:0005576|extracellular region;	GO:0030246|carbohydrate binding;GO:0046872|metal ion binding;	clec-47 is predicted to have carbohydrate binding activity; is involved in response to gamma radiation.
vit-3	0.00851187	-6.87631	1.24708e-21	6.98315e-18	down	.	GO:0005576|extracellular region;	GO:0005319|lipid transporter activity;GO:0045735|nutrient reservoir activity;	vit-3 is predicted to have lipid transporter activity and nutrient reservoir activity; is expressed in the intestine.
vit-5	0.000736221	-10.4076	1.71596e-15	6.00545e-12	down	.	GO:0005576|extracellular region;	GO:0005319|lipid transporter activity;GO:0045735|nutrient reservoir activity;	vit-5 is predicted to have lipid transporter activity and nutrient reservoir activity; is expressed in the intestine.
vit-2	0.00161112	-9.27772	1.23004e-10	1.32456e-07	down	.	GO:0031410|cytoplasmic vesicle;GO:0005576|extracellular region;GO:0031983|vesicle lumen;GO:0042718|yolk granule;	GO:0005319|lipid transporter activity;GO:0045735|nutrient reservoir activity;	vit-2 is predicted to have lipid transporter activity and nutrient reservoir activity; localizes to the cytoplasmic vesicle, vesicle lumen, and yolk granule; is expressed in the embryonic cell, the gonad, the intestine, the oocyte, and the pseudocoelom.
thn-1	0.143674	-2.79913	1.41236e-09	1.31811e-06	down	.	GO:0005576|extracellular region;	.	thn-1 is involved in defense response to Gram-negative bacterium and innate immune response.
vit-1	0.16053	-2.63909	2.86069e-09	2.28839e-06	down	.	GO:0005576|extracellular region;	GO:0005319|lipid transporter activity;GO:0045735|nutrient reservoir activity;	vit-1 is predicted to have lipid transporter activity and nutrient reservoir activity.
thn-2	0.191322	-2.38592	3.2671e-08	1.90859e-05	down	.	GO:0005576|extracellular region;	.	thn-2 is involved in defense response to Gram-negative bacterium and defense response to Gram-positive bacterium.
papl-1	0.160758	-2.63703	4.98832e-08	2.68582e-05	down	.	GO:0005576|extracellular region;	GO:0003993|acid phosphatase activity;GO:0046872|metal ion binding;	papl-1 is predicted to have acid phosphatase activity and metal ion binding activity.
Y43C5A.2	0.278326	-1.84515	9.75247e-07	0.00031385	down	GO:0001525|angiogenesis;GO:0030154|cell differentiation;GO:2000352|negative regulation of endothelial cell apoptotic process;GO:0051005|negative regulation of lipoprotein lipase activity;GO:0070328|triglyceride homeostasis;	GO:0072562|blood microparticle;GO:0005578|proteinaceous extracellular matrix;	GO:0004857|enzyme inhibitor activity;	Y43C5A.2 is enriched in the OLL and the PVD based on tiling, array, RNA-seq, and microarray studies; is predicted to encode a protein with the following domains: Fibrinogen, alpha/beta/gamma chain, C-terminal globular domain and Fibrinogen-like, C-terminal.
vit-4	0.0163902	-5.93102	8.43105e-06	0.00187343	down	.	GO:0005576|extracellular region;	GO:0005319|lipid transporter activity;GO:0045735|nutrient reservoir activity;	vit-4 is predicted to have lipid transporter activity and nutrient reservoir activity.
lys-5	0.227879	-2.13366	1.08923e-05	0.00236406	down	GO:0005975|carbohydrate metabolic process;GO:0016998|cell wall macromolecule catabolic process;GO:0019835|cytolysis;GO:0042742|defense response to bacterium;GO:0009253|peptidoglycan catabolic process;	GO:0005576|extracellular region;	GO:0003796|lysozyme activity;	lys-5 is predicted to have lysozyme activity; is involved in defense response to Gram-positive bacterium.
far-2	0.338367	-1.56334	1.84572e-05	0.00343132	down	.	GO:0005576|extracellular region;	GO:0005504|fatty acid binding;GO:0019841|retinol binding;	far-2 is predicted to have fatty acid binding activity and retinol binding activity; is expressed in the body wall musculature, the male, and the vulval muscle.
R02F2.4	0.31849	-1.65068	5.06236e-05	0.00770304	down	GO:0006030|chitin metabolic process;GO:0009790|embryo development;GO:0000281|mitotic cytokinesis;	GO:0005576|extracellular region;	GO:0008061|chitin binding;	R02F2.4 is predicted to have chitin binding activity.
clec-60	0.266376	-1.90847	5.31553e-05	0.00804456	down	.	GO:0005576|extracellular region;	GO:0030246|carbohydrate binding;	clec-60 is predicted to have carbohydrate binding activity; is involved in defense response to Gram-positive bacterium; is expressed in the intestine.
T10B5.7	0.354513	-1.49609	8.18067e-05	0.0111186	down	GO:0016042|lipid catabolic process;	GO:0005576|extracellular region;	GO:0016787|hydrolase activity;	T10B5.7 is predicted to have hydrolase activity.
ttr-50	0.18403	-2.44198	0.00010444	0.0135376	down	.	GO:0005615|extracellular space;	.	ttr-50 is predicted to encode a protein with the following domains: Transthyretin-like and Transthyretin-like superfamily.
clec-2	0.153164	-2.70685	0.000108478	0.0139962	down	GO:0007378|amnioserosa formation;GO:0009880|embryonic pattern specification;GO:0008586|imaginal disc-derived wing vein morphogenesis;GO:0007313|maternal specification of dorsal/ventral axis, oocyte, soma encoded;GO:0010629|negative regulation of gene expression;GO:0030513|positive regulation of BMP signaling pathway;GO:0016485|protein processing;GO:0006508|proteolysis;GO:0017015|regulation of tra…	GO:0005576|extracellular region;	GO:0005509|calcium ion binding;GO:0004222|metalloendopeptidase activity;GO:0008270|zinc ion binding;	clec-2 is predicted to have carbohydrate binding activity.
Y38H6C.19	0.0965264	-3.37293	0.00011961	0.0151746	down	.	GO:0070062|extracellular exosome;	.	Y38H6C.19 is an ortholog of human VMO1; is predicted to encode a protein with the following domains: Vitelline membrane outer layer protein I (VOMI) and Vitelline membrane outer layer protein I (VOMI) superfamily.
col-19	0.134233	-2.89719	0.000203525	0.0234497	down	GO:0040002|collagen and cuticulin-based cuticle development;	GO:0060111|alae of collagen and cuticulin-based cuticle extracellular matrix;GO:0060107|annuli extracellular matrix;GO:0005581|collagen trimer;GO:0005576|extracellular region;	GO:0042302|structural constituent of cuticle;	col-19 is a structural constituent of collagen and cuticulin-based cuticle; is involved in cuticle development involved in collagen and cuticulin-based cuticle molting cycle; localizes to the alae of collagen and cuticulin-based cuticle extracellular matrix and annuli extracellular matrix; is expressed in the epithelial system, the male, the syncytium, and the vulva.
ilys-5	0.400601	-1.31976	0.000228834	0.0248063	down	GO:0019835|cytolysis;GO:0042742|defense response to bacterium;	GO:0005576|extracellular region;	GO:0003796|lysozyme activity;	ilys-5 is predicted to have lysozyme activity; is expressed in the intestine.
cpr-4	0.402596	-1.3126	0.000262817	0.0271579	down	GO:0051603|proteolysis involved in cellular protein catabolic process;	GO:0005615|extracellular space;GO:0005764|lysosome;	GO:0004197|cysteine-type endopeptidase activity;	cpr-4 is an ortholog of human CTSB (cathepsin B); exhibits cysteine-type endopeptidase activity; is involved in cellular response to UV, cellular response to gamma radiation, and proteolysis involved in cellular protein catabolic process; localizes to the extracellular region; is expressed in the intestine.
W03F11.4	0.270202	-1.88789	0.000433519	0.0384924	down	GO:0007411|axon guidance;GO:0042100|B cell proliferation;GO:0050853|B cell receptor signaling pathway;GO:0048539|bone marrow development;GO:0044770|cell cycle phase transition;GO:0007166|cell surface receptor signaling pathway;GO:0051607|defense response to virus;GO:0016311|dephosphorylation;GO:0002244|hematopoietic progenitor cell differentiation;GO:0002378|immunoglobulin biosynthetic process;GO…	GO:0009986|cell surface;GO:0009897|external side of plasma membrane;GO:0070062|extracellular exosome;GO:0005925|focal adhesion;GO:0005887|integral component of plasma membrane;GO:0005622|intracellular;GO:0016020|membrane;GO:0045121|membrane raft;GO:0005886|plasma membrane;	GO:0019901|protein kinase binding;GO:0004725|protein tyrosine phosphatase activity;GO:0005001|transmembrane receptor protein tyrosine phosphatase activity;	W03F11.4 is predicted to have protein tyrosine phosphatase activity.
asp-14	0.363449	-1.46017	0.000526287	0.0441017	down	GO:0030163|protein catabolic process;GO:0006508|proteolysis;	GO:0005615|extracellular space;GO:0005764|lysosome;	GO:0004190|aspartic-type endopeptidase activity;	asp-14 is predicted to have aspartic-type endopeptidase activity; is involved in innate immune response.
btb-7	0.0393542	-4.66734	0.000535696	0.0446381	down	.	GO:0005576|extracellular region;	.	btb-7 is predicted to encode a protein with the following domains: BTB/POZ domain and SKP1/BTB/POZ domain superfamily.
nutrient reservoir activity
vit-6	0.00333686	-8.22729	7.83605e-50	2.19394e-45	down	.	GO:0005576|extracellular region;	GO:0005319|lipid transporter activity;GO:0045735|nutrient reservoir activity;	vit-6 is predicted to have lipid transporter activity and nutrient reservoir activity; is involved in negative regulation of protein oxidation, negative regulation of reactive oxygen species biosynthetic process, and positive regulation of cholesterol import; is expressed in the intestine.
vit-3	0.00851187	-6.87631	1.24708e-21	6.98315e-18	down	.	GO:0005576|extracellular region;	GO:0005319|lipid transporter activity;GO:0045735|nutrient reservoir activity;	vit-3 is predicted to have lipid transporter activity and nutrient reservoir activity; is expressed in the intestine.
vit-5	0.000736221	-10.4076	1.71596e-15	6.00545e-12	down	.	GO:0005576|extracellular region;	GO:0005319|lipid transporter activity;GO:0045735|nutrient reservoir activity;	vit-5 is predicted to have lipid transporter activity and nutrient reservoir activity; is expressed in the intestine.
vit-2	0.00161112	-9.27772	1.23004e-10	1.32456e-07	down	.	GO:0031410|cytoplasmic vesicle;GO:0005576|extracellular region;GO:0031983|vesicle lumen;GO:0042718|yolk granule;	GO:0005319|lipid transporter activity;GO:0045735|nutrient reservoir activity;	vit-2 is predicted to have lipid transporter activity and nutrient reservoir activity; localizes to the cytoplasmic vesicle, vesicle lumen, and yolk granule; is expressed in the embryonic cell, the gonad, the intestine, the oocyte, and the pseudocoelom.
vit-1	0.16053	-2.63909	2.86069e-09	2.28839e-06	down	.	GO:0005576|extracellular region;	GO:0005319|lipid transporter activity;GO:0045735|nutrient reservoir activity;	vit-1 is predicted to have lipid transporter activity and nutrient reservoir activity.
vit-4	0.0163902	-5.93102	8.43105e-06	0.00187343	down	.	GO:0005576|extracellular region;	GO:0005319|lipid transporter activity;GO:0045735|nutrient reservoir activity;	vit-4 is predicted to have lipid transporter activity and nutrient reservoir activity.
lifespan related
F56A4.3	Inf	Inf	8.80074e-15	2.46403e-11	up	GO:0008340|determination of adult lifespan;GO:0006749|glutathione metabolic process;GO:0010286|heat acclimation;GO:0055114|oxidation-reduction process;GO:0042542|response to hydrogen peroxide;GO:0010225|response to UV-C;	.	GO:0004364|glutathione transferase activity;	F56A4.3 is an ortholog of human GSTP1 (glutathione S-transferase pi 1); human GSTP1 exhibits several functions, including S-nitrosoglutathione binding activity, dinitrosyl-iron complex binding activity, and glutathione peroxidase activity.
motor functions or neuron activities related
pax-3	4.56756	2.19142	1.38532e-07	6.68728e-05	up	GO:0006915|apoptotic process;GO:0008283|cell proliferation;GO:0006325|chromatin organization;GO:0048066|developmental pigmentation;GO:0007507|heart development;GO:0060594|mammary gland specification;GO:0000122|negative regulation of transcription from RNA polymerase II promoter;GO:0001755|neural crest cell migration;GO:0001843|neural tube closure;GO:0048663|neuron fate commitment;GO:0009887|organ…	GO:0005654|nucleoplasm;	GO:0003682|chromatin binding;GO:0003705|transcription factor activity, RNA polymerase II distal enhancer sequence-specific binding;GO:0043565|sequence-specific DNA binding;GO:0003700|transcription factor activity, sequence-specific DNA binding;	pax-3 is an ortholog of human PAX3 (paired box 3) and PAX7 (paired box 7); is predicted to have DNA binding activity; is involved in hemidesmosome assembly; is expressed in several tissues, including the AB lineage cell, the hypodermis, the reproductive system, the tail, and the ventral cord blast cell; human orthologs of this gene are implicated in Waardenburg syndrome type 1, Waardenburg syndro…
F35D2.3	3.64602	1.86632	1.54513e-07	7.12543e-05	up	GO:0007155|cell adhesion;GO:0048036|central complex development;GO:0048790|maintenance of presynaptic active zone structure;GO:0007274|neuromuscular synaptic transmission;GO:0034116|positive regulation of heterotypic cell-cell adhesion;GO:0040017|positive regulation of locomotion;GO:0001941|postsynaptic membrane organization;GO:0097090|presynaptic membrane organization;GO:0034110|regulation of ho…	GO:0030424|axon;GO:0030054|cell junction;GO:0005576|extracellular region;GO:0016021|integral component of membrane;GO:0031594|neuromuscular junction;GO:0043025|neuronal cell body;GO:0048786|presynaptic active zone;GO:0048788|cytoskeleton of presynaptic active zone;GO:0042734|presynaptic membrane;GO:0005578|proteinaceous extracellular matrix;	GO:0003824|catalytic activity;GO:0046982|protein heterodimerization activity;GO:0042803|protein homodimerization activity;	F35D2.3 is predicted to encode a protein with the following domains: EGF-like domain and Laminin EGF domain.
hlh-2	3.60145	1.84858	1.61076e-07	7.1584e-05	up	GO:0030183|B cell differentiation;GO:0002326|B cell lineage commitment;GO:0048468|cell development;GO:0043966|histone H3 acetylation;GO:0043967|histone H4 acetylation;GO:0033152|immunoglobulin V(D)J recombination;GO:0042692|muscle cell differentiation;GO:0001779|natural killer cell differentiation;GO:0000122|negative regulation of transcription from RNA polymerase II promoter;GO:0048541|Peyer's p…	GO:0005737|cytoplasm;GO:0000790|nuclear chromatin;GO:0000788|nuclear nucleosome;GO:0005654|nucleoplasm;GO:0005634|nucleus;GO:0043234|protein complex;GO:0090575|RNA polymerase II transcription factor complex;GO:0005667|transcription factor complex;	GO:0043425|bHLH transcription factor binding;GO:0003682|chromatin binding;GO:0003677|DNA binding;GO:0070888|E-box binding;GO:0035326|enhancer binding;GO:0031435|mitogen-activated protein kinase kinase kinase binding;GO:0046982|protein heterodimerization activity;GO:0042803|protein homodimerization activity;GO:0070491|repressing transcription factor binding;GO:0000978|RNA polymerase II core promot…	hlh-2 is an ortholog of human TCF12 (transcription factor 12), TCF3 (transcription factor 3), and TCF4 (transcription factor 4); exhibits several functions, including RNA polymerase II transcription factor activity, sequence-specific DNA binding activity, bHLH transcription factor binding activity, and protein dimerization activity; contributes to RNA polymerase II regulatory region sequence-spec…
tra-1	2.90443	1.53826	2.50728e-06	0.000716316	up	GO:0030154|cell differentiation;GO:0019099|female germ-line sex determination;GO:0019101|female somatic sex determination;GO:0008406|gonad development;GO:0000122|negative regulation of transcription from RNA polymerase II promoter;GO:0043525|positive regulation of neuron apoptotic process;GO:0045944|positive regulation of transcription from RNA polymerase II promoter;GO:0007283|spermatogenesis;	GO:0005737|cytoplasm;GO:0005634|nucleus;	GO:0046872|metal ion binding;GO:0008022|protein C-terminus binding;GO:0000980|RNA polymerase II distal enhancer sequence-specific DNA binding;GO:0001162|RNA polymerase II intronic transcription regulatory region sequence-specific DNA binding;GO:0000977|RNA polymerase II regulatory region sequence-specific DNA binding;GO:0043565|sequence-specific DNA binding;	tra-1 is an ortholog of human GLIS2 (GLIS family zinc finger 2); exhibits RNA polymerase II distal enhancer sequence-specific DNA binding activity, RNA polymerase II intronic transcription regulatory region sequence-specific DNA binding activity, and protein C-terminus binding activity; is involved in several processes, including female somatic sex determination, gonad development, and negative r…
myo-6	2.76986	1.46981	1.27424e-05	0.0026018	up	GO:0048017|inositol lipid-mediated signaling;GO:0040011|locomotion;GO:0006936|muscle contraction;GO:0018991|oviposition;GO:0043050|pharyngeal pumping;GO:0030241|skeletal muscle myosin thick filament assembly;	GO:0005859|muscle myosin complex;GO:0005863|striated muscle myosin thick filament;	GO:0051015|actin filament binding;GO:0005524|ATP binding;GO:0000146|microfilament motor activity;GO:0008307|structural constituent of muscle;	myo-6 is an ortholog of human MYH3 (myosin heavy chain 3), MYH7B (myosin heavy chain 7B), and MYH8 (myosin heavy chain 8); is predicted to have ATP binding activity, actin filament binding activity, and motor activity; human orthologs of this gene are implicated in several diseases, including Carney complex, intrinsic cardiomyopathy (multiple), and muscle tissue disease (multiple).
cdh-4	2.62657	1.39318	1.83439e-05	0.00343132	up	GO:0007411|axon guidance;GO:0007163|establishment or maintenance of cell polarity;GO:0007156|homophilic cell adhesion via plasma membrane adhesion molecules;GO:0097402|neuroblast migration;	GO:0016021|integral component of membrane;GO:0005886|plasma membrane;	GO:0005509|calcium ion binding;	cdh-4 is predicted to have calcium ion binding activity; is involved in axon guidance, establishment or maintenance of cell polarity, and neuroblast migration; is expressed in several tissues, including the alimentary system, the excretory cell, the muscle cell, the nervous system, and the reproductive system.
vab-1	2.33752	1.22498	0.000159725	0.0192758	up	GO:0007411|axon guidance;GO:0007409|axonogenesis;GO:0009792|embryo development ending in birth or egg hatching;GO:0010172|embryonic body morphogenesis;GO:0016331|morphogenesis of embryonic epithelium;GO:0001556|oocyte maturation;GO:0018108|peptidyl-tyrosine phosphorylation;GO:0023014|signal transduction by protein phosphorylation;	GO:0030424|axon;GO:0016021|integral component of membrane;GO:0005886|plasma membrane;	GO:0005524|ATP binding;GO:0005003|ephrin receptor activity;GO:0019904|protein domain specific binding;GO:0004713|protein tyrosine kinase activity;GO:0004716|receptor signaling protein tyrosine kinase activity;	vab-1 is an ortholog of human EPHB1, EPHA3, and EPHB2; exhibits ephrin receptor activity and protein domain specific binding activity; is involved in several processes, including embryo development, embryonic morphogenesis, and generation of neurons; localizes to the axon and plasma membrane; is expressed in several tissues, including the ABplapapaa, the hypodermal cell, the nervous system, the r…
lin-46	2.7379	1.45307	0.000245652	0.0262511	up	GO:0045184|establishment of protein localization;GO:0072579|glycine receptor clustering;GO:0006777|Mo-molybdopterin cofactor biosynthetic process;GO:0018315|molybdenum incorporation into molybdenum-molybdopterin complex;GO:0051260|protein homooligomerization;GO:0006605|protein targeting;GO:0007416|synapse assembly;	GO:0030054|cell junction;GO:0005737|cytoplasm;GO:0005856|cytoskeleton;GO:0060077|inhibitory synapse;GO:0045211|postsynaptic membrane;GO:0045202|synapse;	GO:0005524|ATP binding;GO:0046872|metal ion binding;GO:0061598|molybdopterin adenylyltransferase activity;GO:0061599|molybdopterin molybdotransferase activity;GO:0030674|protein binding, bridging;GO:0032947|protein complex scaffold;GO:0042803|protein homodimerization activity;GO:0005102|receptor binding;GO:0015631|tubulin binding;	lin-46 is an ortholog of human GPHN; is predicted to have protein-containing complex scaffold activity; is involved in regulation of development, heterochronic; localizes to the cytoplasm and nucleus; is expressed in the hypodermis; human orthologs of this gene are implicated in hyperekplexia 1 and molybdenum cofactor deficiency type C.
cdh-1	2.28594	1.19279	0.000245497	0.0262511	up	GO:0016339|calcium-dependent cell-cell adhesion via plasma membrane cell adhesion molecules;GO:0000904|cell morphogenesis involved in differentiation;GO:0008283|cell proliferation;GO:0044331|cell-cell adhesion mediated by cadherin;GO:0045317|equator specification;GO:0030010|establishment of cell polarity;GO:0045198|establishment of epithelial cell apical/basal polarity;GO:0001737|establishment of…	GO:0016021|integral component of membrane;GO:0005887|integral component of plasma membrane;	GO:0045296|cadherin binding;GO:0005509|calcium ion binding;GO:0050839|cell adhesion molecule binding;GO:0004872|receptor activity;GO:0004871|signal transducer activity;	cdh-1 is an ortholog of human DCHS1 (dachsous cadherin-related 1); is predicted to have calcium ion binding activity; human orthologs of this gene are implicated in Usher syndrome type 1 (multiple), Van Maldergem syndrome, and autosomal recessive nonsyndromic deafness 23.
mab-5	2.40292	1.26479	0.000260272	0.0271579	up	GO:0009952|anterior/posterior pattern specification;GO:0051179|localization;GO:0000122|negative regulation of transcription from RNA polymerase II promoter;GO:0045138|nematode male tail tip morphogenesis;GO:0050679|positive regulation of epithelial cell proliferation;GO:0045944|positive regulation of transcription from RNA polymerase II promoter;GO:0042659|regulation of cell fate specification;GO…	GO:0005634|nucleus;GO:0090575|RNA polymerase II transcription factor complex;	GO:0043565|sequence-specific DNA binding;GO:0003700|transcription factor activity, sequence-specific DNA binding;	mab-5 contributes to RNA polymerase II regulatory region sequence-specific DNA binding activity; is involved in several processes, including anterior\/posterior pattern specification, nematode male tail tip morphogenesis, and regulation of cellular biosynthetic process; localizes to the RNA polymerase II transcription factor complex; is expressed in several tissues, including the hyp7 precursor c…
slt-1	2.25318	1.17196	0.000356253	0.0331374	up	GO:0033563|dorsal/ventral axon guidance;GO:0048843|negative regulation of axon extension involved in axon guidance;GO:0001764|neuron migration;	GO:0005576|extracellular region;	GO:0005509|calcium ion binding;GO:0005102|receptor binding;	slt-1 is an ortholog of human SLIT1, SLIT2, and SLIT3; exhibits signaling receptor binding activity; is involved in several processes, including axon guidance, axon guidance, and generation of neurons; is expressed in the epithelial system, the head, the muscular system, and the nervous system.
fmi-1	2.21407	1.1467	0.000563868	0.0465698	up	GO:0007411|axon guidance;GO:0007409|axonogenesis;GO:0016339|calcium-dependent cell-cell adhesion via plasma membrane cell adhesion molecules;GO:0016358|dendrite development;GO:0048813|dendrite morphogenesis;GO:0070593|dendrite self-avoidance;GO:0042067|establishment of ommatidial planar polarity;GO:0001736|establishment of planar polarity;GO:0007164|establishment of tissue polarity;GO:0007156|hom…	GO:0005911|cell-cell junction;GO:0016021|integral component of membrane;GO:0005887|integral component of plasma membrane;GO:0005622|intracellular;	GO:0005509|calcium ion binding;GO:0050839|cell adhesion molecule binding;GO:0004930|G-protein coupled receptor activity;GO:0004872|receptor activity;GO:0005057|receptor signaling protein activity;GO:0004888|transmembrane signaling receptor activity;	fmi-1 is an ortholog of human CELSR1 (cadherin EGF LAG seven-pass G-type receptor 1), CELSR2 (cadherin EGF LAG seven-pass G-type receptor 2), and CELSR3 (cadherin EGF LAG seven-pass G-type receptor 3); is predicted to have G-protein coupled receptor activity and calcium ion binding activity; is involved in anterior/posterior axon guidance and interneuron axon guidance; localizes to the axon; is e…
fer-1	0.26893	-1.8947	3.80487e-05	0.00619353	down	GO:0030154|cell differentiation;GO:0061025|membrane fusion;GO:0007275|multicellular organismal development;GO:0007009|plasma membrane organization;GO:0031268|pseudopodium organization;GO:0030317|sperm motility;GO:0007283|spermatogenesis;	GO:0031301|integral component of organelle membrane;GO:0005887|integral component of plasma membrane;GO:0032809|neuronal cell body membrane;GO:0031260|pseudopodium membrane;	GO:0005544|calcium-dependent phospholipid binding;	fer-1 is an ortholog of human DYSF (dysferlin), FER1L6 (fer-1 like 6), and FER1L5 (fer-1 like 5); is predicted to have calcium-dependent phospholipid binding activity; is involved in several processes, including flagellated sperm motility, membrane fusion, and plasma membrane organization; localizes to several cellular components, including the integral component of organelle membrane, integral c…
arrd-9	0.104969	-3.25197	0.000207169	0.0237025	down	GO:0060613|fat pad development;GO:0031651|negative regulation of heat generation;GO:0090327|negative regulation of locomotion involved in locomotory behavior;GO:0044252|negative regulation of multicellular organismal metabolic process;GO:0071879|positive regulation of adrenergic receptor signaling pathway;GO:0051443|positive regulation of ubiquitin-protein transferase activity;GO:0043588|skin dev…	GO:0005768|endosome;GO:0005886|plasma membrane;	.	arrd-9 is predicted to encode a protein with the following domains: Arrestin-like, N-terminal, Arrestin C-terminal-like domain, Arrestin, C-terminal, and Immunoglobulin E-set.
srg-20	0.140216	-2.83428	0.000323667	0.0308233	down	GO:0007606|sensory perception of chemical stimulus;	GO:0016021|integral component of membrane;	GO:0004888|transmembrane signaling receptor activity;	srg-20 is predicted to have transmembrane signaling receptor activity.
W03F11.4	0.270202	-1.88789	0.000433519	0.0384924	down	GO:0007411|axon guidance;GO:0042100|B cell proliferation;GO:0050853|B cell receptor signaling pathway;GO:0048539|bone marrow development;GO:0044770|cell cycle phase transition;GO:0007166|cell surface receptor signaling pathway;GO:0051607|defense response to virus;GO:0016311|dephosphorylation;GO:0002244|hematopoietic progenitor cell differentiation;GO:0002378|immunoglobulin biosynthetic process;GO…	GO:0009986|cell surface;GO:0009897|external side of plasma membrane;GO:0070062|extracellular exosome;GO:0005925|focal adhesion;GO:0005887|integral component of plasma membrane;GO:0005622|intracellular;GO:0016020|membrane;GO:0045121|membrane raft;GO:0005886|plasma membrane;	GO:0019901|protein kinase binding;GO:0004725|protein tyrosine phosphatase activity;GO:0005001|transmembrane receptor protein tyrosine phosphatase activity;	W03F11.4 is predicted to have protein tyrosine phosphatase activity.
others
mab-3	9.57503	3.25928	1.06742e-21	6.98315e-18	up	GO:0030154|cell differentiation;GO:0000122|negative regulation of transcription from RNA polymerase II promoter;GO:0045138|nematode male tail tip morphogenesis;GO:0007548|sex differentiation;	GO:0005634|nucleus;	GO:0000987|core promoter proximal region sequence-specific DNA binding;GO:0046872|metal ion binding;GO:0042803|protein homodimerization activity;GO:0000979|RNA polymerase II core promoter sequence-specific DNA binding;GO:0001012|RNA polymerase II regulatory region DNA binding;GO:0003700|transcription factor activity, sequence-specific DNA binding;	mab-3 exhibits RNA polymerase II proximal promoter sequence-specific DNA binding activity; is involved in negative regulation of transcription by RNA polymerase II, nematode male tail tip morphogenesis, and positive regulation of gene expression; is expressed in several tissues, including the hypodermis, the intestine, the male, the nervous system, and the tail.
F10G2.2	9.27782	3.21379	4.02064e-12	5.92473e-09	up	.	.	.	N.A.
clec-42	5.28354	2.4015	4.71385e-12	6.59892e-09	up	GO:0071346|cellular response to interferon-gamma;GO:0071353|cellular response to interleukin-4;GO:0071222|cellular response to lipopolysaccharide;GO:0006898|receptor-mediated endocytosis;	GO:0009986|cell surface;GO:0010008|endosome membrane;GO:0005887|integral component of plasma membrane;GO:0005886|plasma membrane;	GO:0005537|mannose binding;GO:0004872|receptor activity;GO:0004888|transmembrane signaling receptor activity;	clec-42 is predicted to have carbohydrate binding activity; is expressed in the nervous system.
F54B11.9	7.97992	2.99637	1.0717e-11	1.30458e-08	up	.	.	.	F54B11.9 is enriched in the ALM based on tiling, array, microarray, and RNA-seq studies.
clec-121	9.18634	3.19949	5.88473e-11	6.86503e-08	up	.	.	.	clec-121 is predicted to have carbohydrate binding activity.
jmjd-3.2	11.1299	3.47637	1.41e-10	1.46211e-07	up	GO:0010468|regulation of gene expression;	GO:0005634|nucleus;	GO:0051213|dioxygenase activity;GO:0071558|histone demethylase activity (H3-K27 specific);GO:0046872|metal ion binding;	jmjd-3.2 is an ortholog of human KDM6A (lysine demethylase 6A), KDM6B, and UTY (ubiquitously transcribed tetratricopeptide repeat containing, Y-linked); human orthologs of this gene are implicated in Kabuki syndrome; is predicted to encode a protein with the following domain: JmjC domain.
clec-17	4.23513	2.08241	3.49406e-10	3.37333e-07	up	GO:0071346|cellular response to interferon-gamma;GO:0071353|cellular response to interleukin-4;GO:0071222|cellular response to lipopolysaccharide;GO:0006898|receptor-mediated endocytosis;	GO:0009986|cell surface;GO:0010008|endosome membrane;GO:0005887|integral component of plasma membrane;GO:0005886|plasma membrane;	GO:0005537|mannose binding;GO:0004872|receptor activity;GO:0004888|transmembrane signaling receptor activity;	clec-17 is predicted to have carbohydrate binding activity.
pho-1	4.52919	2.17925	1.46596e-09	1.324e-06	up	.	.	GO:0003993|acid phosphatase activity;	pho-1 is an ortholog of human ACP2 (acid phosphatase 2, lysosomal), ACP4 (acid phosphatase 4), and ACPP (acid phosphatase, prostate); is predicted to have acid phosphatase activity; localizes to the membrane raft; is expressed in the intestine.
xtr-2	10.2986	3.36438	2.26179e-09	1.91896e-06	up	GO:0030154|cell differentiation;GO:0040021|hermaphrodite germ-line sex determination;GO:0042001|hermaphrodite somatic sex determination;GO:0007530|sex determination;GO:0007548|sex differentiation;GO:0007165|signal transduction;GO:0007283|spermatogenesis;	GO:0005737|cytoplasm;GO:0016021|integral component of membrane;GO:0005887|integral component of plasma membrane;GO:0005634|nucleus;GO:0048471|perinuclear region of cytoplasm;GO:0005886|plasma membrane;	GO:0004872|receptor activity;GO:0004888|transmembrane signaling receptor activity;	xtr-2 is predicted to have transmembrane signaling receptor activity.
srt-46	11.8589	3.56789	4.48814e-09	3.22203e-06	up	.	GO:0016021|integral component of membrane;	.	N.A.
haf-8	119.198	6.89721	8.60735e-09	6.02472e-06	up	GO:0015833|peptide transport;GO:0015031|protein transport;GO:0055085|transmembrane transport;	GO:0005789|endoplasmic reticulum membrane;GO:0030176|integral component of endoplasmic reticulum membrane;GO:0016021|integral component of membrane;GO:0005765|lysosomal membrane;GO:0005764|lysosome;	GO:0005524|ATP binding;GO:0042626|ATPase activity, coupled to transmembrane movement of substances;GO:0015440|peptide-transporting ATPase activity;GO:0042803|protein homodimerization activity;GO:0022891|substrate-specific transmembrane transporter activity;	haf-8 is predicted to have ATP binding activity and ATPase activity, coupled to transmembrane movement of substances.
folt-2	4.24545	2.08592	3.27211e-08	1.90859e-05	up	GO:0006810|transport;	GO:0016021|integral component of membrane;	GO:0005542|folic acid binding;	folt-2 is an ortholog of human SLC19A1 (solute carrier family 19 member 1), SLC19A2 (solute carrier family 19 member 2), and SLC19A3 (solute carrier family 19 member 3); is predicted to have folic acid binding activity and vitamin transmembrane transporter activity; human orthologs of this gene are implicated in biotin-responsive basal ganglia disease and thiamine-responsive megaloblastic anemia …
sptf-1	4.53431	2.18088	9.13117e-08	4.73434e-05	up	GO:0030326|embryonic limb morphogenesis;GO:0035118|embryonic pectoral fin morphogenesis;GO:0045743|positive regulation of fibroblast growth factor receptor signaling pathway;GO:0006355|regulation of transcription, DNA-templated;GO:0006351|transcription, DNA-templated;	GO:0005634|nucleus;	GO:0003677|DNA binding;GO:0046872|metal ion binding;	sptf-1 is expressed in several tissues, including the alimentary system, the epithelial system, and the head; is predicted to encode a protein with the following domain: Zinc finger C2H2 superfamily.
K05B2.4	4.05131	2.01839	1.57789e-07	7.12543e-05	up	GO:0006637|acyl-CoA metabolic process;GO:0001676|long-chain fatty acid metabolic process;GO:0032788|saturated monocarboxylic acid metabolic process;GO:0032789|unsaturated monocarboxylic acid metabolic process;GO:0000038|very long-chain fatty acid metabolic process;	GO:0005829|cytosol;GO:0005777|peroxisome;	GO:0047617|acyl-CoA hydrolase activity;GO:0052689|carboxylic ester hydrolase activity;GO:0016290|palmitoyl-CoA hydrolase activity;	K05B2.4 is an ortholog of human BAAT, ACOT1 (acyl-CoA thioesterase 1), and ACOT2 (acyl-CoA thioesterase 2); is predicted to have thiolester hydrolase activity.
C23H5.11	5.37588	2.4265	1.51295e-07	7.12543e-05	up	.	.	.	N.A.
ceh-16	6.00103	2.58521	1.83239e-07	8.01612e-05	up	GO:0010172|embryonic body morphogenesis;GO:0009957|epidermal cell fate specification;GO:0048859|formation of anatomical boundary;GO:0000122|negative regulation of transcription from RNA polymerase II promoter;GO:0045026|plasma membrane fusion;GO:0045944|positive regulation of transcription from RNA polymerase II promoter;	GO:0005634|nucleus;	GO:0043565|sequence-specific DNA binding;	ceh-16 is an ortholog of human EN1 (engrailed homeobox 1) and EN2 (engrailed homeobox 2); exhibits sequence-specific DNA binding activity; is involved in several processes, including embryonic body morphogenesis, epidermal cell fate specification, and regulation of cellular biosynthetic process; localizes to the nucleus; is expressed in several tissues, including the ABalpaapaa, the ABaraa, the A…
egl-5	3.63135	1.86051	2.0191e-07	8.69702e-05	up	GO:0009952|anterior/posterior pattern specification;GO:0000122|negative regulation of transcription from RNA polymerase II promoter;GO:0045138|nematode male tail tip morphogenesis;GO:0030155|regulation of cell adhesion;	GO:0005634|nucleus;	GO:0043565|sequence-specific DNA binding;GO:0008134|transcription factor binding;	egl-5 exhibits transcription factor binding activity; is involved in several processes, including anterior/posterior pattern specification, nematode male tail tip morphogenesis, and regulation of cellular biosynthetic process; localizes to the nucleus; is expressed in several tissues, including the epithelial system, the hyp7 precursor cell, the male, the muscular system, and the nervous system; …
F58E6.4	65.0023	6.02242	4.15032e-07	0.000159179	up	.	.	.	N.A.
fbxa-186	34.3898	5.10391	6.45774e-07	0.0002318	up	.	.	.	N.A.
ztf-11	3.33088	1.7359	6.70457e-07	0.000237614	up	GO:0030154|cell differentiation;GO:0007399|nervous system development;GO:0006355|regulation of transcription, DNA-templated;GO:0006351|transcription, DNA-templated;	GO:0005737|cytoplasm;GO:0005654|nucleoplasm;GO:0005634|nucleus;	GO:0001158|enhancer sequence-specific DNA binding;GO:0003700|transcription factor activity, sequence-specific DNA binding;GO:0008270|zinc ion binding;	ztf-11 is an ortholog of human MYT1L (myelin transcription factor 1 like) and ST18 (ST18, C2H2C-type zinc finger); is predicted to have DNA-binding activity transcription factor activity and zinc ion binding activity; is involved in nematode larval development; is expressed in head neurons and the g1; human orthologs of this gene are implicated in autosomal dominant non-syndromic intellectual dis…
col-99	3.14798	1.65443	6.90082e-07	0.00023853	up	.	GO:0005581|collagen trimer;	GO:0042302|structural constituent of cuticle;	col-99 is predicted to be a structural constituent of cuticle; localizes to the extracellular region, neuromuscular junction, and spanning component of plasma membrane; is expressed in the epithelial system, the muscular system, and the nervous system.
Y11D7A.16	23.5526	4.55782	7.48394e-07	0.000249781	up	.	.	.	Y11D7A.16 is enriched in the male based on RNA-seq and microarray studies.
unc-130	3.28456	1.7157	1.17273e-06	0.000360814	up	GO:0009653|anatomical structure morphogenesis;GO:0030154|cell differentiation;GO:0007275|multicellular organismal development;GO:0006357|regulation of transcription from RNA polymerase II promoter;GO:0006351|transcription, DNA-templated;	GO:0005634|nucleus;	GO:0043565|sequence-specific DNA binding;GO:0000981|RNA polymerase II transcription factor activity, sequence-specific DNA binding;	unc-130 is an ortholog of human FOXD4L6, FOXD4L5, and FOXD4L3; exhibits RNA polymerase II regulatory region sequence-specific DNA binding activity and transcription corepressor activity; is involved in several processes, including axon extension involved in axon guidance, embryo development, and maintenance of protein location; localizes to the nucleus; is expressed in several tissues, including …
hst-3.2	3.35496	1.74629	1.38052e-06	0.000415611	up	GO:0005975|carbohydrate metabolic process;GO:0006024|glycosaminoglycan biosynthetic process;GO:0030203|glycosaminoglycan metabolic process;GO:0044281|small molecule metabolic process;	GO:0000139|Golgi membrane;GO:0016021|integral component of membrane;	GO:0033872|[heparan sulfate]-glucosamine 3-sulfotransferase 3 activity;GO:0008146|sulfotransferase activity;	hst-3.2 is an ortholog of human HS3ST3A1 (heparan sulfate-glucosamine 3-sulfotransferase 3A1), HS3ST2 (heparan sulfate-glucosamine 3-sulfotransferase 2), and HS3ST4 (heparan sulfate-glucosamine 3-sulfotransferase 4); is predicted to have [heparan sulfate]-glucosamine 3-sulfotransferase 1 activity; is involved in heparan sulfate proteoglycan biosynthetic process; is expressed in the epithelial cel…
ZK512.1	3.70932	1.89115	1.53238e-06	0.000451617	up	.	GO:0016021|integral component of membrane;	.	N.A.
ser-7	3.91363	1.96851	2.56723e-06	0.000726034	up	GO:0007192|adenylate cyclase-activating serotonin receptor signaling pathway;GO:0007619|courtship behavior;GO:0060180|female mating behavior;GO:0016543|male courtship behavior, orientation prior to leg tapping and wing vibration;GO:0016546|male courtship behavior, proboscis-mediated licking;GO:0016545|male courtship behavior, veined wing vibration;GO:0060179|male mating behavior;GO:0007210|seroto…	GO:0016021|integral component of membrane;GO:0005887|integral component of plasma membrane;	GO:0004952|dopamine neurotransmitter receptor activity;GO:0008227|G-protein coupled amine receptor activity;GO:0004993|serotonin receptor activity;	ser-7 is an ortholog of human HTR7 (5-hydroxytryptamine receptor 7); is predicted to have G-protein coupled receptor activity; localizes to the membrane; is expressed in several tissues, including the alimentary system, the nervous system, and the vulval muscle.
trpl-1	4.70826	2.23519	2.89483e-06	0.000794603	up	.	.	.	N.A.
B0222.10	35.8458	5.16373	4.32796e-06	0.00110609	up	.	.	.	N.A.
F45D11.15	Inf	Inf	4.87532e-06	0.00121874	up	.	.	.	F45D11.15 is predicted to encode a protein with the following domain: Protein of unknown function DUF684.
egl-18	2.93797	1.55482	5.3863e-06	0.00132286	up	GO:0009957|epidermal cell fate specification;GO:0000122|negative regulation of transcription from RNA polymerase II promoter;GO:0045944|positive regulation of transcription from RNA polymerase II promoter;GO:0007283|spermatogenesis;GO:0019827|stem cell population maintenance;GO:0006351|transcription, DNA-templated;	GO:0005634|nucleus;	GO:0001162|RNA polymerase II intronic transcription regulatory region sequence-specific DNA binding;GO:0000981|RNA polymerase II transcription factor activity, sequence-specific DNA binding;GO:0008270|zinc ion binding;	egl-18 is predicted to have DNA-binding activity transcription factor activity; is involved in cell fate specification, membrane fusion, and nematode larval development; localizes to the nucleus; is expressed in several tissues, including the body wall muscle quadrant, the hyp7 precursor cell, the hypodermal cell, the reproductive system, and the ventral cord blast cell.
acdh-2	3.88354	1.95737	5.60763e-06	0.00136524	up	GO:0006637|acyl-CoA metabolic process;GO:0006635|fatty acid beta-oxidation;GO:0033539|fatty acid beta-oxidation using acyl-CoA dehydrogenase;GO:0006631|fatty acid metabolic process;GO:0055088|lipid homeostasis;	GO:0005759|mitochondrial matrix;GO:0005739|mitochondrion;	GO:0003995|acyl-CoA dehydrogenase activity;GO:0009055|electron carrier activity;GO:0000062|fatty-acyl-CoA binding;GO:0050660|flavin adenine dinucleotide binding;GO:0052890|oxidoreductase activity, acting on the CH-CH group of donors, with a flavin as acceptor;GO:0016937|short-branched-chain-acyl-CoA dehydrogenase activity;	acdh-2 is an ortholog of human ACADSB (acyl-CoA dehydrogenase short/branched chain); is predicted to have flavin adenine dinucleotide binding activity and oxidoreductase activity, acting on the CH-CH group of donors; is expressed in the body wall musculature and the intestine.
C07G3.10	4.90378	2.29389	6.48008e-06	0.00152525	up	.	.	.	C07G3.10 is predicted to have lipid binding activity; is expressed in the intestine.
C33E10.4	3.15919	1.65955	6.60911e-06	0.00154201	up	.	.	.	N.A.
ins-29	3.71987	1.89525	6.87862e-06	0.00159163	up	.	.	.	ins-29 is predicted to have hormone activity; is expressed in head neurons, sensory neurons, the coelomocyte, and the pharynx.
argk-1	5.50766	2.46144	7.54928e-06	0.0017325	up	.	.	GO:0004054|arginine kinase activity;GO:0005524|ATP binding;	argk-1 is an ortholog of human CKMT1B, CKB, and CKM; is predicted to have ATP binding activity and kinase activity; is expressed in the IL socket cell, the OL socket cell, and the intestine.
F56H6.16	49.6716	5.63435	8.32734e-06	0.00187343	up	.	.	.	N.A.
ugt-62	2.77173	1.47078	8.62835e-06	0.00190218	up	GO:0009813|flavonoid biosynthetic process;GO:0052696|flavonoid glucuronidation;	GO:0016021|integral component of membrane;GO:0043231|intracellular membrane-bounded organelle;	GO:0015020|glucuronosyltransferase activity;	ugt-62 is an ortholog of human UGT1A10 (UDP glucuronosyltransferase family 1 member A10), UGT1A9 (UDP glucuronosyltransferase family 1 member A9), and UGT3A1 (UDP glycosyltransferase family 3 member A1); is predicted to have glucuronosyltransferase activity.
cdd-2	3.31602	1.72945	1.10133e-05	0.00237192	up	GO:0009972|cytidine deamination;GO:0030308|negative regulation of cell growth;GO:0045980|negative regulation of nucleotide metabolic process;GO:0051289|protein homotetramerization;	.	GO:0004126|cytidine deaminase activity;GO:0042802|identical protein binding;GO:0001882|nucleoside binding;GO:0042803|protein homodimerization activity;GO:0008270|zinc ion binding;	cdd-2 is an ortholog of human CDA; exhibits RNA binding activity, cytidine deaminase activity, and deoxycytidine deaminase activity; is involved in several processes, including RNA modification, embryo development, and nucleobase-containing small molecule metabolic process; is expressed in the intestine.
F45D11.1	3.93719	1.97717	1.11673e-05	0.00238674	up	.	.	.	N.A.
cyp-14A1	4.01103	2.00397	1.12861e-05	0.00239385	up	GO:0019373|epoxygenase P450 pathway;GO:0042738|exogenous drug catabolic process;GO:0055114|oxidation-reduction process;GO:0006805|xenobiotic metabolic process;	GO:0005737|cytoplasm;GO:0005789|endoplasmic reticulum membrane;GO:0043231|intracellular membrane-bounded organelle;	GO:0008392|arachidonic acid epoxygenase activity;GO:0070330|aromatase activity;GO:0020037|heme binding;GO:0005506|iron ion binding;GO:0016712|oxidoreductase activity, acting on paired donors, with incorporation or reduction of molecular oxygen, reduced flavin or flavoprotein as one donor, and incorporation of one atom of oxygen;GO:0019825|oxygen binding;GO:0008395|steroid hydroxylase activity;	cyp-14A1 is predicted to have heme binding activity, iron ion binding activity, and oxidoreductase activity; human orthologs of this gene are implicated in hereditary spastic paraplegia 56, lung cancer, and rickets.
R05G9.1	10.2699	3.36034	1.19516e-05	0.00249718	up	.	.	.	R05G9.1 is enriched in the NSM based on tiling and array studies.
F58G6.9	5.26154	2.39548	1.22768e-05	0.00254612	up	.	.	.	F58G6.9 is predicted to have copper ion transmembrane transporter activity.
fbxa-185	8.57129	3.09951	1.45311e-05	0.00287752	up	.	.	.	fbxa-185 is predicted to encode a protein with the following domains: F-box domain and Domain of unknown function DUF38, Caenorhabditis species.
C09B8.4	5.67653	2.50501	1.46969e-05	0.00287752	up	.	GO:0016021|integral component of membrane;	.	C09B8.4 is an ortholog of human TMEM53; is predicted to encode a protein with the following domains: Protein of unknown function DUF829, TMEM53 and Alpha/Beta hydrolase fold.
oac-6	3.75028	1.907	1.56959e-05	0.00303072	up	GO:0006869|lipid transport;GO:0007275|multicellular organismal development;	GO:0016021|integral component of membrane;	GO:0008289|lipid binding;GO:0016747|transferase activity, transferring acyl groups other than amino-acyl groups;	oac-6 is predicted to have transferase activity, transferring acyl groups other than amino-acyl groups.
mab-23	3.76098	1.91111	1.66771e-05	0.00319813	up	.	.	.	mab-23 is predicted to have DNA-binding activity transcription factor activity, metal ion binding activity, and sequence-specific DNA binding activity; localizes to the nucleus; is expressed in several tissues, including the alimentary system, the body wall musculature, the epithelial system, the hermaphrodite gonad, and the nervous system.
mls-1	3.77537	1.91662	1.8004e-05	0.00342909	up	GO:0048703|embryonic viscerocranium morphogenesis;GO:0007507|heart development;GO:0060017|parathyroid gland development;GO:0060037|pharyngeal system development;GO:0060023|soft palate development;GO:0048538|thymus development;GO:0006351|transcription, DNA-templated;	GO:0005634|nucleus;	GO:0042803|protein homodimerization activity;GO:0043565|sequence-specific DNA binding;GO:0003700|transcription factor activity, sequence-specific DNA binding;	mls-1 is an ortholog of human TBX1 (T-box 1) and TBX10 (T-box 10); is predicted to have DNA binding activity and DNA-binding activity transcription factor activity; is involved in muscle cell fate specification and post-embryonic development; localizes to the nucleus; is expressed in several tissues, including the muscle cell and the reproductive system; human orthologs of this gene are implicate…
lips-11	3.26264	1.70604	2.44263e-05	0.00435155	up	.	.	.	lips-11 is predicted to have hydrolase activity.
F38B6.6	2.83511	1.5034	2.45569e-05	0.00435155	up	.	GO:0016021|integral component of membrane;	.	F38B6.6 is an ortholog of human TMTC4 (transmembrane and tetratricopeptide repeat containing 4); is predicted to encode a protein with the following domains: Tetratricopeptide-like helical domain superfamily, Domain of unknown function DUF1736, and Tetratricopeptide repeat.
ins-25	3.86013	1.94865	3.22125e-05	0.00560178	up	.	.	.	ins-25 is predicted to have hormone activity; is expressed in motor neurons, nerve ring neurons, and tail neurons.
F53B3.5	2.61075	1.38447	3.24287e-05	0.00560456	up	.	.	.	F53B3.5 is enriched in the OLL and the PVD based on microarray, tiling, array, and RNA-seq studies; is predicted to encode a protein with the following domain: PMP-22/EMP/MP20/Claudin superfamily.
F17B5.9	4.42567	2.1459	3.50513e-05	0.00591185	up	.	.	.	rgba-1 is expressed in the cephalic sheath cell, the intestine, the ray, the ray structural cell, and the socket cell.
ugt-9	3.4777	1.79814	3.49926e-05	0.00591185	up	GO:0009813|flavonoid biosynthetic process;GO:0052696|flavonoid glucuronidation;	GO:0016021|integral component of membrane;GO:0043231|intracellular membrane-bounded organelle;	GO:0015020|glucuronosyltransferase activity;	ugt-9 is predicted to have transferase activity, transferring hexosyl groups; is expressed in the pharyngeal cell.
F25E5.3	4.96562	2.31197	3.75645e-05	0.00615048	up	.	.	.	F25E5.3 is predicted to encode a protein with the following domains: Chymotrypsin family Peptidase-S1 and Peptidase S1, PA clan.
R03H10.2	2.52519	1.33639	4.55117e-05	0.00719908	up	.	.	.	R03H10.2 is enriched in the OLL and the PVD based on microarray, RNA-seq, and proteomic studies.
B0310.3	2.68749	1.42626	4.67483e-05	0.00731206	up	.	GO:0016021|integral component of membrane;	.	B0310.3 is enriched in the AFD based on tiling, array, and RNA-seq studies.
Y73B3A.2	3.0777	1.62185	4.89346e-05	0.00756945	up	GO:0005975|carbohydrate metabolic process;GO:0006098|pentose-phosphate shunt;	GO:0005737|cytoplasm;	GO:0004801|sedoheptulose-7-phosphate:D-glyceraldehyde-3-phosphate glyceronetransferase activity;	N.A.
sls-2.12	Inf	Inf	5.4392e-05	0.00818746	up	.	.	.	N.A.
R05G9.3	7.03122	2.81378	5.4792e-05	0.00820357	up	.	.	.	R05G9.3 is enriched in the AFD based on RNA-seq studies.
lin-31	2.97369	1.57226	5.57813e-05	0.0082633	up	GO:0009653|anatomical structure morphogenesis;GO:0030154|cell differentiation;GO:0006357|regulation of transcription from RNA polymerase II promoter;GO:0006351|transcription, DNA-templated;GO:0040025|vulval development;	GO:0005634|nucleus;	GO:0043565|sequence-specific DNA binding;GO:0000981|RNA polymerase II transcription factor activity, sequence-specific DNA binding;	lin-31 is an ortholog of human FOXB1 (forkhead box B1); exhibits sequence-specific DNA binding activity; is involved in vulval development; localizes to the nucleus; is expressed in several tissues, including the P10.p, the P11.p, the P9.p, the reproductive system, and the vulval precursor cell.
Y7A9D.1	3.53253	1.8207	5.80282e-05	0.00855091	up	.	.	.	N.A.
spp-9	5.5709	2.47791	6.25283e-05	0.00902405	up	.	.	.	spp-9 is predicted to encode a protein with the following domains: Saposin B type, region 2, Saposin B type domain, and Saposin-like.
Y17D7C.4	4.54659	2.18478	6.31991e-05	0.0090741	up	.	.	.	N.A.
T27C5.8	5.12065	2.35633	6.91839e-05	0.00978289	up	.	.	.	T27C5.8 is predicted to encode a protein with the following domain: Tight junction protein, claudin-like.
dmd-3	4.26976	2.09415	7.93858e-05	0.0108953	up	GO:0030154|cell differentiation;GO:0000122|negative regulation of transcription from RNA polymerase II promoter;GO:0045138|nematode male tail tip morphogenesis;GO:0007548|sex differentiation;	GO:0005634|nucleus;	GO:0000987|core promoter proximal region sequence-specific DNA binding;GO:0046872|metal ion binding;GO:0042803|protein homodimerization activity;GO:0000979|RNA polymerase II core promoter sequence-specific DNA binding;GO:0001012|RNA polymerase II regulatory region DNA binding;GO:0003700|transcription factor activity, sequence-specific DNA binding;	dmd-3 is an ortholog of human DMRTC2; is predicted to have DNA-binding activity transcription factor activity, metal ion binding activity, and sequence-specific DNA binding activity; is involved in nematode male tail tip morphogenesis and positive regulation of gene expression; is expressed in several tissues, including the epithelial system, the gonad, the intestine, the male, and the nervous sy…
acs-7	2.81253	1.49187	8.98167e-05	0.0119747	up	GO:0009695|jasmonic acid biosynthetic process;GO:0009611|response to wounding;	GO:0005777|peroxisome;	GO:0005524|ATP binding;GO:0016874|ligase activity;	acs-7 is predicted to have catalytic activity.
Y37E3.30	3.74037	1.90318	9.862e-05	0.0129632	up	.	.	.	N.A.
linc-110	3.77889	1.91796	0.000103469	0.013537	up	.	.	.	N.A.
Y39A1A.9	2.57538	1.36478	0.000116378	0.0148783	up	.	.	.	Y39A1A.9 is an ortholog of human MEIOC; is predicted to encode a protein with the following domain: Meiosis-specific coiled-coil domain-containing protein MEIOC.
F36G3.3	3.03843	1.60333	0.000123177	0.0154651	up	.	.	.	F36G3.3 is enriched in the NSM based on tiling, array, and RNA-seq studies; is predicted to encode a protein with the following domains: LPS-induced tumour necrosis factor alpha factor and LITAF domain containing protein.
srt-72	26.6018	4.73345	0.000128657	0.0158684	up	.	GO:0016021|integral component of membrane;	.	srt-72 is enriched in the NSM based on tiling and array studies.
fbxa-172	4.03329	2.01196	0.00012811	0.0158684	up	.	.	.	fbxa-172 is predicted to encode a protein with the following domains: F-box domain and Domain of unknown function DUF38, Caenorhabditis species.
smf-3	3.22482	1.68922	0.000159112	0.0192758	up	GO:0055072|iron ion homeostasis;GO:0055071|manganese ion homeostasis;GO:0010042|response to manganese ion;GO:0010038|response to metal ion;GO:0000041|transition metal ion transport;	GO:0016324|apical plasma membrane;GO:0016021|integral component of membrane;	GO:0046915|transition metal ion transmembrane transporter activity;	smf-3 is an ortholog of human SLC11A1 (solute carrier family 11 member 1) and SLC11A2 (solute carrier family 11 member 2); is predicted to have transition metal ion transmembrane transporter activity; is involved in response to manganese ion, response to oxidative stress, and transition metal ion homeostasis; localizes to the apical plasma membrane and intracellular; is expressed in several tissu…
ugt-2	2.45183	1.29386	0.000164511	0.0195999	up	.	GO:0016021|integral component of membrane;	GO:0015020|glucuronosyltransferase activity;	ugt-2 is predicted to have transferase activity, transferring hexosyl groups.
tsp-10	2.75209	1.46053	0.000179405	0.021194	up	.	.	.	tsp-10 is predicted to encode a protein with the following domains: Tetraspanin, EC2 domain superfamily and Tetraspanin/Peripherin.
hlh-3	4.17022	2.06012	0.000182825	0.0215073	up	GO:0006355|regulation of transcription, DNA-templated;GO:0006351|transcription, DNA-templated;	GO:0005634|nucleus;	GO:0003677|DNA binding;	hlh-3 is an ortholog of human ASCL1 (achaete-scute family bHLH transcription factor 1) and ASCL2 (achaete-scute family bHLH transcription factor 2); exhibits protein heterodimerization activity and sequence-specific DNA binding activity; contributes to RNA polymerase II regulatory region sequence-specific DNA binding activity; is involved in several processes, including generation of neurons, pos…
dsc-4	2.36511	1.24191	0.000187072	0.0219148	up	.	.	.	dsc-4 is involved in endoplasmic reticulum unfolded protein response; is expressed in the intestine.
ZC334.13	5.53105	2.46755	0.00019174	0.022368	up	.	.	.	N.A.
C08C3.6	Inf	Inf	0.000196957	0.0228814	up	.	.	.	N.A.
sqv-4	2.29358	1.1976	0.000198252	0.0229366	up	GO:0005975|carbohydrate metabolic process;GO:0009792|embryo development ending in birth or egg hatching;GO:0006024|glycosaminoglycan biosynthetic process;GO:0002009|morphogenesis of an epithelium;GO:0018991|oviposition;GO:0000003|reproduction;GO:0006065|UDP-glucuronate biosynthetic process;GO:0040025|vulval development;	GO:0005737|cytoplasm;GO:0005829|cytosol;GO:0005634|nucleus;	GO:0042802|identical protein binding;GO:0051287|NAD binding;GO:0003979|UDP-glucose 6-dehydrogenase activity;	sqv-4 is an ortholog of human UGDH; exhibits UDP-glucose 6-dehydrogenase activity and identical protein binding activity; is involved in several processes, including embryo development, glycosaminoglycan biosynthetic process, and morphogenesis of an epithelium; localizes to the cytoplasm; is expressed in several tissues, including the alimentary system, the epithelial system, and the reproductive…
C47G2.16	54.6507	5.77217	0.000208258	0.0237025	up	.	.	.	N.A.
C24B9.3	2.44585	1.29033	0.00021161	0.0239865	up	.	.	.	C24B9.3 is predicted to encode a protein with the following domains: von Willebrand factor, type A and von Willebrand factor A-like domain superfamily.
F10D2.8	9.99304	3.32092	0.000214161	0.0240169	up	.	.	.	F10D2.8 is predicted to have transferase activity, transferring hexosyl groups.
linc-126	4.78546	2.25866	0.000214452	0.0240169	up	.	.	.	N.A.
cyp-33C6	3.42135	1.77457	0.000216488	0.0240534	up	.	GO:0005789|endoplasmic reticulum membrane;	GO:0070330|aromatase activity;GO:0020037|heme binding;GO:0005506|iron ion binding;	cyp-33C6 is an ortholog of human CYP2J2 (cytochrome P450 family 2 subfamily J member 2), CYP2R1 (cytochrome P450 family 2 subfamily R member 1), and CYP2U1 (cytochrome P450 family 2 subfamily U member 1); is predicted to have heme binding activity, iron ion binding activity, and oxidoreductase activity; human orthologs of this gene are implicated in hereditary spastic paraplegia 56, lung cancer, …
linc-124	4.4384	2.15004	0.000225599	0.0246732	up	.	.	.	N.A.
E02C12.6	8.62648	3.10877	0.000229474	0.0248063	up	.	.	.	E02C12.6 is enriched in the OLL and the PVD based on tiling, array, RNA-seq, and proteomic studies; is predicted to encode a protein with the following domains: Protein kinase-like domain superfamily, Uncharacterised oxidoreductase Dhs-27, and CHK kinase-like.
pgp-5	3.02482	1.59685	0.000227817	0.0248063	up	GO:0050829|defense response to Gram-negative bacterium;GO:0045087|innate immune response;GO:0010038|response to metal ion;GO:0055085|transmembrane transport;	GO:0016324|apical plasma membrane;GO:0016021|integral component of membrane;	GO:0005524|ATP binding;GO:0042626|ATPase activity, coupled to transmembrane movement of substances;GO:0008559|xenobiotic-transporting ATPase activity;	pgp-5 is predicted to have efflux transmembrane transporter activity; is involved in several processes, including defense response to bacterium, response to drug, and stress response to metal ion; is expressed in the intestine.
lin-12	2.68767	1.42636	0.000248072	0.0263087	up	GO:0001708|cell fate specification;GO:0045168|cell-cell signaling involved in cell fate commitment;GO:0043054|dauer exit;GO:0002119|nematode larval development;GO:0007219|Notch signaling pathway;GO:0018991|oviposition;GO:0040025|vulval development;	GO:0016324|apical plasma membrane;GO:0016021|integral component of membrane;GO:0005634|nucleus;GO:0005886|plasma membrane;	GO:0005509|calcium ion binding;GO:0004888|transmembrane signaling receptor activity;	lin-12 exhibits RNA polymerase II transcription factor binding activity; is involved in several processes, including cell fate specification, cell-cell signaling involved in cell fate commitment, and nematode larval development; localizes to the RNA polymerase II transcription factor complex and apical plasma membrane; is expressed in several tissues, including the Z1.ppx/Z4.aax, the hyp7 precurs…
C33H5.1	4.34892	2.12066	0.000255832	0.0270294	up	.	.	.	C33H5.1 is predicted to encode a protein with the following domain: Methyltransferase FkbM.
C17F4.11	99.996	6.6438	0.000263866	0.0271579	up	.	.	.	N.A.
cdc-25.2	2.48273	1.31193	0.000262759	0.0271579	up	GO:0051301|cell division;GO:0007067|mitotic nuclear division;	GO:0005622|intracellular;	GO:0004725|protein tyrosine phosphatase activity;	cdc-25.2 is an ortholog of human CDC25A (cell division cycle 25A), CDC25B (cell division cycle 25B), and CDC25C (cell division cycle 25C); is predicted to have protein tyrosine phosphatase activity; is expressed in several tissues, including the alimentary system, the epithelial system, the male, the nervous system, and the reproductive system.
daao-1	2.91638	1.54418	0.000265532	0.0271579	up	GO:0046416|D-amino acid metabolic process;GO:0007275|multicellular organismal development;GO:0055114|oxidation-reduction process;	GO:0005777|peroxisome;	GO:0003884|D-amino-acid oxidase activity;GO:0071949|FAD binding;	daao-1 is an ortholog of human dao; exhibits D-amino-acid oxidase activity; is involved in oxidation-reduction process; is expressed in the intestinal cell; human orthologs of this gene are implicated in schizophrenia.
ztf-6	2.28758	1.19382	0.000278001	0.0280991	up	GO:0045944|positive regulation of transcription from RNA polymerase II promoter;GO:0006366|transcription from RNA polymerase II promoter;	GO:0005634|nucleus;	GO:0046872|metal ion binding;GO:0000978|RNA polymerase II core promoter proximal region sequence-specific DNA binding;GO:0001077|transcriptional activator activity, RNA polymerase II core promoter proximal region sequence-specific binding;	ztf-6 is predicted to have nucleic acid binding activity; is expressed in several tissues, including the V cell, the V5L.p, the epithelial system, the hyp7 precursor cell, and the nervous system.
clec-169	3.90614	1.96574	0.000290622	0.0289567	up	.	.	GO:0030246|carbohydrate binding;	clec-169 is predicted to have carbohydrate binding activity.
Y51F10.7	3.47185	1.7957	0.000292393	0.0290299	up	.	.	.	Y51F10.7 is enriched in the OLL and the PVD based on microarray, tiling, array, and RNA-seq studies.
ckb-2	2.64978	1.40587	0.000308675	0.0303796	up	GO:0006657|CDP-choline pathway;GO:0030968|endoplasmic reticulum unfolded protein response;	.	GO:0005524|ATP binding;GO:0004103|choline kinase activity;	ckb-2 is an ortholog of human CHKA and CHKB; exhibits choline kinase activity; is involved in CDP-choline pathway; is expressed in several tissues, including the alimentary system, the excretory gland cell, the head, the hmc, and the reproductive system; human orthologs of this gene are implicated in megaconial type congenital muscular dystrophy.
ver-2	3.23039	1.69171	0.000314041	0.0305828	up	.	GO:0005887|integral component of plasma membrane;	GO:0005524|ATP binding;GO:0005003|ephrin receptor activity;	ver-2 is predicted to have metal ion binding activity; is involved in nematode male tail tip morphogenesis; is expressed in the ADLL and the ADLR.
srab-11	12.7122	3.66814	0.000318785	0.0306857	up	.	.	.	srab-11 is expressed in the nervous system; is predicted to encode a protein with the following domain: 7TM GPCR, serpentine receptor class ab (Srab).
W08A12.3	2.71466	1.44077	0.00033739	0.0316988	up	.	.	.	N.A.
Y66D12A.13	2.25816	1.17515	0.000366494	0.0337738	up	GO:0009437|carnitine metabolic process;GO:1902603|carnitine transmembrane transport;GO:0015879|carnitine transport;GO:0098655|cation transmembrane transport;	GO:0005887|integral component of plasma membrane;GO:0031231|intrinsic component of peroxisomal membrane;GO:0005777|peroxisome;	GO:0005524|ATP binding;GO:0015226|carnitine transmembrane transporter activity;GO:0015491|cation:cation antiporter activity;	Y66D12A.13 is predicted to have transmembrane transporter activity.
ugt-26	2.74457	1.45658	0.000389825	0.0355516	up	GO:0009813|flavonoid biosynthetic process;GO:0052696|flavonoid glucuronidation;	GO:0016021|integral component of membrane;GO:0043231|intracellular membrane-bounded organelle;	GO:0015020|glucuronosyltransferase activity;	ugt-26 is predicted to have glucuronosyltransferase activity.
R11.3	3.85828	1.94796	0.000405635	0.0365176	up	.	.	.	R11.3 is expressed in several tissues, including the excretory cell, the hypodermis, the nervous system, and the reproductive system.
F07C6.8	7.56107	2.91859	0.000426543	0.0381545	up	.	.	.	N.A.
fbxa-199	3.78383	1.91985	0.000433851	0.0384924	up	.	GO:0016021|integral component of membrane;GO:0005886|plasma membrane;	GO:0004930|G-protein coupled receptor activity;	fbxa-199 is predicted to encode a protein with the following domain: 7TM GPCR, serpentine receptor class x (Srx).
scav-6	3.17207	1.66542	0.000466346	0.0402986	up	GO:0007155|cell adhesion;	GO:0016021|integral component of membrane;	.	scav-6 is predicted to encode a protein with the following domain: CD36 family.
pud-4	4.44524	2.15226	0.00046836	0.0403481	up	.	.	.	pud-4 is expressed in the hyp7 syncytium.
T16G1.5	4.28822	2.10038	0.000501282	0.04253	up	.	GO:0016021|integral component of membrane;	GO:0016491|oxidoreductase activity;	T16G1.5 is predicted to encode a protein with the following domains: Protein kinase-like domain superfamily, Uncharacterised oxidoreductase Dhs-27, and CHK kinase-like.
E02C12.8	4.79216	2.26068	0.00050447	0.0426712	up	.	.	.	E02C12.8 is enriched in the AFD based on RNA-seq studies; is predicted to encode a protein with the following domain: Uncharacterised oxidoreductase Dhs-27.
col-123	9.72458	3.28164	0.000543932	0.0451899	up	GO:0040002|collagen and cuticulin-based cuticle development;	GO:0005581|collagen trimer;	GO:0042329|structural constituent of collagen and cuticulin-based cuticle;	col-123 is predicted to be a structural constituent of cuticle.
haly-1	2.13923	1.09709	0.000589755	0.0481887	up	GO:0009058|biosynthetic process;GO:0006548|histidine catabolic process;GO:0019556|histidine catabolic process to glutamate and formamide;GO:0019557|histidine catabolic process to glutamate and formate;GO:1990359|stress response to zinc ion;GO:0055069|zinc ion homeostasis;	GO:0005737|cytoplasm;	GO:0004397|histidine ammonia-lyase activity;	haly-1 is an ortholog of human HAL; is predicted to have histidine ammonia-lyase activity; is involved in histidine catabolic process, stress response to zinc ion, and zinc ion homeostasis; is expressed in the head, the intestine, and the nervous system; human orthologs of this gene are implicated in histidinemia.
F09F3.8	2.87963	1.52588	0.000608112	0.0491286	up	GO:0006853|carnitine shuttle;GO:0044255|cellular lipid metabolic process;GO:0006635|fatty acid beta-oxidation;GO:0044281|small molecule metabolic process;	GO:0016021|integral component of membrane;GO:0005741|mitochondrial outer membrane;GO:0005739|mitochondrion;	GO:0004095|carnitine O-palmitoyltransferase activity;	N.A.
dhs-26	0.0241778	-5.37017	8.64813e-27	1.21065e-22	down	.	GO:0005783|endoplasmic reticulum;GO:0005743|mitochondrial inner membrane;GO:0005739|mitochondrion;	GO:0016491|oxidoreductase activity;	dhs-26 is an ortholog of human DHRS1 (dehydrogenase/reductase 1); is predicted to encode a protein with the following domains: Short-chain dehydrogenase/reductase SDR and NAD(P)-binding domain superfamily.
F26F2.1	0.0245036	-5.35086	8.86087e-20	4.13478e-16	down	.	.	.	F26F2.1 is involved in innate immune response.
pals-9	0.0333066	-4.90805	3.16019e-18	1.26399e-14	down	.	.	.	pals-9 is enriched in the PLM and the cephalic sheath cell based on tiling, array, and RNA-seq studies; is predicted to encode a protein with the following domain: Amyotrophic lateral sclerosis 2 chromosomal region candidate gene 12 protein.
T22B7.7	0.0858252	-3.54245	5.58957e-15	1.73885e-11	down	GO:0006637|acyl-CoA metabolic process;	GO:0005739|mitochondrion;	GO:0003986|acetyl-CoA hydrolase activity;GO:0052689|carboxylic ester hydrolase activity;	T22B7.7 is an ortholog of human ACOT9 (acyl-CoA thioesterase 9); is predicted to encode a protein with the following domain: HotDog domain superfamily.
ddn-1	0.092855	-3.42888	1.04805e-14	2.66758e-11	down	.	.	.	ddn-1 is enriched in the SAB and the cephalic sheath cell based on tiling, array, RNA-seq, and microarray studies.
C30G12.2	0.0705115	-3.826	3.4765e-14	8.00252e-11	down	GO:0006702|androgen biosynthetic process;GO:0006710|androgen catabolic process;	GO:0031901|early endosome membrane;GO:0005783|endoplasmic reticulum;GO:0005622|intracellular;	GO:0003824|catalytic activity;GO:0009055|electron carrier activity;GO:0004303|estradiol 17-beta-dehydrogenase activity;GO:0016491|oxidoreductase activity;GO:0004745|retinol dehydrogenase activity;GO:0047035|testosterone dehydrogenase (NAD+) activity;	C30G12.2 is predicted to encode a protein with the following domains: Short-chain dehydrogenase/reductase SDR and NAD(P)-binding domain superfamily.
Y69A2AR.12	0.0402158	-4.63609	3.71572e-14	8.00252e-11	down	.	.	.	N.A.
B0507.8	0.10202	-3.29307	5.82217e-14	1.16435e-10	down	.	.	.	N.A.
F26F2.5	0.00887735	-6.81565	8.1528e-14	1.52175e-10	down	.	.	.	N.A.
cbp-2	0.119766	-3.0617	3.76213e-13	6.58325e-10	down	GO:0006915|apoptotic process;GO:0009792|embryo development ending in birth or egg hatching;GO:0016573|histone acetylation;GO:0018393|internal peptidyl-lysine acetylation;GO:0045944|positive regulation of transcription from RNA polymerase II promoter;GO:0006355|regulation of transcription, DNA-templated;GO:0007283|spermatogenesis;GO:0006351|transcription, DNA-templated;	GO:0005737|cytoplasm;GO:0005634|nucleus;	GO:0004402|histone acetyltransferase activity;GO:0004468|lysine N-acetyltransferase activity, acting on acetyl phosphate as donor;GO:0003712|transcription cofactor activity;GO:0008134|transcription factor binding;GO:0008270|zinc ion binding;	cbp-2 is predicted to have histone acetyltransferase activity, transcription coregulator activity, and zinc ion binding activity.
pals-28	0.0826468	-3.5969	5.10758e-13	7.94456e-10	down	.	.	.	pals-28 is enriched in dopaminergic neurons and the cephalic sheath cell based on tiling and array studies; is predicted to encode a protein with the following domain: Amyotrophic lateral sclerosis 2 chromosomal region candidate gene 12 protein.
F26F2.3	0.0085515	-6.86961	5.10336e-13	7.94456e-10	down	.	.	.	N.A.
T08E11.1	0.0802779	-3.63885	5.12129e-12	6.8279e-09	down	.	.	.	T08E11.1 is predicted to encode a protein with the following domains: F-box domain and Domain of unknown function DUF38, Caenorhabditis species.
T05E12.3	0.0399001	-4.64746	7.31708e-12	9.31198e-09	down	GO:0043161|proteasome-mediated ubiquitin-dependent protein catabolic process;GO:0051260|protein homooligomerization;GO:0016567|protein ubiquitination;	GO:0031463|Cul3-RING ubiquitin ligase complex;GO:0005737|cytoplasm;GO:0005654|nucleoplasm;GO:0036038|TCTN-B9D complex;	.	T05E12.3 is an ortholog of human KCTD10 (potassium channel tetramerization domain containing 10), KCTD13, and TNFAIP1 (TNF alpha induced protein 1); human KCTD13 exhibits GTP-Rho binding activity and identical protein binding activity.
math-14	0.114753	-3.1234	8.0046e-11	8.96451e-08	down	.	.	.	math-14 is predicted to encode a protein with the following domains: MATH/TRAF domain and TRAF-like.
F55G11.2	0.1467	-2.76906	2.12038e-09	1.8552e-06	down	.	.	.	F55G11.2 is involved in innate immune response; is expressed in the intestine.
pals-37	0.152449	-2.71361	2.63203e-09	2.1674e-06	down	.	.	.	pals-37 is predicted to encode a protein with the following domain: Amyotrophic lateral sclerosis 2 chromosomal region candidate gene 12 protein.
C17H1.1	0.058644	-4.09187	3.46517e-09	2.69494e-06	down	.	.	.	N.A.
C17H12.36	0.102379	-3.288	3.73672e-09	2.82758e-06	down	.	.	.	N.A.
math-6	0.0525213	-4.25095	4.04804e-09	2.98255e-06	down	GO:0016567|protein ubiquitination;	.	.	math-6 is predicted to encode a protein with the following domains: MATH/TRAF domain and TRAF-like.
ceh-60	0.14912	-2.74545	9.27592e-09	6.33432e-06	down	GO:0007420|brain development;GO:0001654|eye development;GO:0007479|leg disc proximal/distal pattern formation;GO:0007438|oenocyte development;GO:0007422|peripheral nervous system development;GO:0045944|positive regulation of transcription from RNA polymerase II promoter;GO:0000060|protein import into nucleus, translocation;GO:0042659|regulation of cell fate specification;GO:0006357|regulation of …	GO:0005737|cytoplasm;GO:0005634|nucleus;GO:0005667|transcription factor complex;	GO:0033613|activating transcription factor binding;GO:0003677|DNA binding;GO:0035326|enhancer binding;GO:0046982|protein heterodimerization activity;GO:0003705|transcription factor activity, RNA polymerase II distal enhancer sequence-specific binding;GO:0043565|sequence-specific DNA binding;GO:0003700|transcription factor activity, sequence-specific DNA binding;GO:0003713|transcription coactivato…	ceh-60 is predicted to have DNA binding activity; is expressed in amphid neurons.
Y2H9A.6	0.175576	-2.50983	1.47991e-08	9.86537e-06	down	.	.	.	N.A.
F07E5.9	0.178533	-2.48574	2.38182e-08	1.55084e-05	down	.	.	.	N.A.
E03H12.7	0.033259	-4.91011	2.83536e-08	1.7641e-05	down	.	.	.	N.A.
pals-30	0.160829	-2.6364	2.98712e-08	1.81812e-05	down	.	.	.	pals-30 is enriched in the NSM based on tiling and array studies; is predicted to encode a protein with the following domain: Amyotrophic lateral sclerosis 2 chromosomal region candidate gene 12 protein.
droe-8	0.185914	-2.42729	3.78615e-08	2.16336e-05	down	.	.	.	droe-8 is enriched in the SAB based on tiling, array, RNA-seq, and microarray studies.
fbxb-26	0.0918196	-3.44505	3.94159e-08	2.20713e-05	down	.	.	.	fbxb-26 is predicted to encode a protein with the following domain: F-box associated domain, type 2.
ZC196.3	0.134208	-2.89746	4.06553e-08	2.2319e-05	down	.	.	.	ZC196.3 is predicted to encode a protein with the following domain: Protein of unknown function DUF713.
C54D10.12	0.16412	-2.60717	8.40227e-08	4.43862e-05	down	.	.	.	N.A.
clec-170	0.161637	-2.62917	1.27269e-07	6.36298e-05	down	.	.	.	clec-170 is predicted to have carbohydrate binding activity.
C18D4.4	0.160415	-2.64012	1.25156e-07	6.36298e-05	down	.	.	.	C18D4.4 is enriched in the OLL and the PVD based on tiling and array studies; is predicted to encode a protein with the following domains: Vitelline membrane outer layer protein I (VOMI) and Vitelline membrane outer layer protein I (VOMI) superfamily.
fbxa-7	0.106156	-3.23574	1.33724e-07	6.56845e-05	down	.	.	.	fbxa-7 is predicted to encode a protein with the following domains: F-box domain, Domain of unknown function DUF38, Caenorhabditis species, and F-box-like domain superfamily.
T23F11.2	0.0906733	-3.46318	1.55599e-07	7.12543e-05	down	.	.	.	N.A.
Y39H10B.3	0.14215	-2.81451	2.08006e-07	8.82386e-05	down	.	.	.	N.A.
Y105C5A.1269	0.0766504	-3.70556	2.19651e-07	9.17879e-05	down	.	.	.	N.A.
nspc-9	0.174575	-2.51808	2.83932e-07	0.00011521	down	.	.	.	N.A.
pals-2	0.0735126	-3.76586	2.82478e-07	0.00011521	down	.	.	.	pals-2 is expressed in the hypodermis, the intestine, and the nervous system; is predicted to encode a protein with the following domain: Amyotrophic lateral sclerosis 2 chromosomal region candidate gene 12 protein.
F28E10.5	0.020184	-5.63065	3.5324e-07	0.000141286	down	GO:0045087|innate immune response;	GO:0045121|membrane raft;	GO:0008236|serine-type peptidase activity;	F28E10.5 is predicted to have serine-type peptidase activity.
pals-15	0.179877	-2.47492	3.88272e-07	0.00015311	down	.	.	.	pals-15 is predicted to encode a protein with the following domain: Amyotrophic lateral sclerosis 2 chromosomal region candidate gene 12 protein.
Y6E2A.7	0.15474	-2.69208	3.99522e-07	0.000155359	down	.	.	.	Y6E2A.7 is predicted to encode a protein with the following domain: Protein of unknown function DUF713.
fog-3	0.221627	-2.1738	4.74404e-07	0.000179491	down	.	.	.	fog-3 is an ortholog of human TOB1 (transducer of ERBB2, 1) and TOB2 (transducer of ERBB2, 2); is involved in several processes, including cell fate specification, masculinization of hermaphroditic germ-line, and positive regulation of oocyte development; localizes to the cytoplasm and nuclear periphery; is expressed in the germ line.
F52G2.3	0.208283	-2.26338	4.982e-07	0.000185981	down	.	.	.	F52G2.3 is enriched in the OLL and the PVD based on microarray, tiling, array, and RNA-seq studies; is predicted to encode a protein with the following domain: RSD-2, N-terminal.
C50C3.2	0.174133	-2.52174	5.83091e-07	0.000212018	down	.	.	GO:0005509|calcium ion binding;	C50C3.2 is predicted to have metal ion binding activity.
cpb-1	0.242836	-2.04194	5.78592e-07	0.000212018	down	GO:0030154|cell differentiation;GO:0007126|meiotic nuclear division;GO:0007275|multicellular organismal development;GO:2000766|negative regulation of cytoplasmic translation;GO:0006417|regulation of translation;GO:0007283|spermatogenesis;GO:0006412|translation;	GO:0005737|cytoplasm;GO:1990124|messenger ribonucleoprotein complex;GO:0043005|neuron projection;GO:0005634|nucleus;GO:0045202|synapse;	GO:0003730|mRNA 3'-UTR binding;GO:0000166|nucleotide binding;GO:0043022|ribosome binding;GO:0008135|translation factor activity, RNA binding;GO:0000900|translation repressor activity, nucleic acid binding;	cpb-1 is predicted to have mRNA 3'-UTR binding activity; is involved in meiotic cell cycle and spermatogenesis; localizes to the cytoplasm; is expressed in the germ line.
B0507.7	0.235712	-2.0849	7.49395e-07	0.000249781	down	.	.	.	N.A.
sptf-2	0.251638	-1.99058	7.3706e-07	0.000249781	down	GO:0030183|B cell differentiation;GO:0060216|definitive hemopoiesis;GO:0048596|embryonic camera-type eye morphogenesis;GO:0048706|embryonic skeletal system development;GO:0043353|enucleate erythrocyte differentiation;GO:0030851|granulocyte differentiation;GO:0001889|liver development;GO:0030324|lung development;GO:0030219|megakaryocyte differentiation;GO:0030224|monocyte differentiation;GO:000177…	GO:0005794|Golgi apparatus;GO:0005886|plasma membrane;GO:0016605|PML body;GO:0017053|transcriptional repressor complex;	GO:0003682|chromatin binding;GO:0000987|core promoter proximal region sequence-specific DNA binding;GO:0003690|double-stranded DNA binding;GO:0046872|metal ion binding;GO:0001078|transcriptional repressor activity, RNA polymerase II core promoter proximal region sequence-specific binding;GO:0000979|RNA polymerase II core promoter sequence-specific DNA binding;	sptf-2 is predicted to have nucleic acid binding activity; is expressed in head neurons and the intestine.
ppw-1	0.271476	-1.8811	8.0956e-07	0.00026666	down	GO:0007275|multicellular organismal development;	GO:0043186|P granule;	GO:0017151|DEAD/H-box RNA helicase binding;GO:0003676|nucleic acid binding;	ppw-1 is predicted to have nucleic acid binding activity.
math-17	0.0102908	-6.6025	9.34955e-07	0.000304382	down	GO:0016567|protein ubiquitination;	.	.	math-17 is predicted to encode a protein with the following domains: MATH/TRAF domain and TRAF-like.
F15H10.5	0.206349	-2.27684	9.89627e-07	0.000314859	down	.	.	.	N.A.
math-38	0.240202	-2.05768	1.01901e-06	0.000320565	down	GO:0016567|protein ubiquitination;	.	.	math-38 is involved in defense response to Gram-positive bacterium.
pals-38	0.22492	-2.15252	1.13172e-06	0.000352064	down	.	.	.	pals-38 is enriched in the SAB based on tiling, array, RNA-seq, and microarray studies; is predicted to encode a protein with the following domain: Amyotrophic lateral sclerosis 2 chromosomal region candidate gene 12 protein.
T05E12.6	0.103694	-3.2696	1.32795e-06	0.00040413	down	.	.	.	T05E12.6 is enriched in the SAB based on RNA-seq and microarray studies; is predicted to encode a protein with the following domain: CUB-like domain.
clec-206	0.103538	-3.27177	1.44486e-06	0.000430354	down	.	.	.	clec-206 is predicted to have carbohydrate binding activity.
F58F9.4	0.171232	-2.54598	1.56683e-06	0.00045696	down	.	.	.	F58F9.4 is enriched in the CEM based on tiling, array, and RNA-seq studies; is predicted to encode a protein with the following domain: Protein of unknown function DUF272.
pals-29	0.0460142	-4.44178	1.96988e-06	0.000568585	down	.	.	.	pals-29 is predicted to encode a protein with the following domain: Amyotrophic lateral sclerosis 2 chromosomal region candidate gene 12 protein.
ZC196.4	0.179812	-2.47544	2.61865e-06	0.000733171	down	.	.	.	ZC196.4 is predicted to encode a protein with the following domain: Protein of unknown function DUF713.
T08E11.8	0.185902	-2.42739	2.70433e-06	0.000749662	down	.	.	.	T08E11.8 is predicted to encode a protein with the following domain: Domain of unknown function DUF38, Caenorhabditis species.
Y113G7C.1	0.14551	-2.78081	3.05265e-06	0.000829786	down	.	GO:0005737|cytoplasm;GO:0005874|microtubule;GO:0005815|microtubule organizing center;GO:0005634|nucleus;	GO:0004725|protein tyrosine phosphatase activity;	Y113G7C.1 is predicted to have protein tyrosine phosphatase activity.
F15H10.6	0.113714	-3.13652	3.14783e-06	0.000847432	down	.	.	.	N.A.
math-34	0.142653	-2.80942	3.37925e-06	0.000901069	down	.	.	.	math-34 is predicted to encode a protein with the following domains: MATH/TRAF domain and TRAF-like.
cbs-2	0.145591	-2.78001	3.57718e-06	0.000944848	down	GO:0006535|cysteine biosynthetic process from serine;GO:0019343|cysteine biosynthetic process via cystathionine;GO:0006534|cysteine metabolic process;GO:0070814|hydrogen sulfide biosynthetic process;GO:0000302|response to reactive oxygen species;	GO:0005737|cytoplasm;	GO:0004122|cystathionine beta-synthase activity;GO:0030170|pyridoxal phosphate binding;	cbs-2 is an ortholog of human CBSL and Cbs; human CBS exhibits several functions, including carbon monoxide binding activity, coenzyme binding activity, and cystathionine beta-synthase activity.
sago-2	0.243195	-2.03981	3.64427e-06	0.000953573	down	GO:0007275|multicellular organismal development;	GO:0043186|P granule;	GO:0017151|DEAD/H-box RNA helicase binding;GO:0003676|nucleic acid binding;	sago-2 is predicted to have nucleic acid binding activity.
B0507.6	0.25155	-1.99108	4.16334e-06	0.00107931	down	.	.	.	B0507.6 is predicted to encode a protein with the following domain: Protein of unknown function DUF713.
pals-27	0.246557	-2.02001	4.58452e-06	0.00115637	down	.	.	.	pals-27 is predicted to encode a protein with the following domain: Amyotrophic lateral sclerosis 2 chromosomal region candidate gene 12 protein.
Y119D3B.13	0.259127	-1.94827	5.33099e-06	0.00132086	down	.	.	.	N.A.
smz-1	0.209186	-2.25714	6.26624e-06	0.00151243	down	.	.	.	smz-1 is involved in male meiosis chromosome segregation; localizes to the nuclear chromatin; is expressed in the male gonad and the sperm.
cbp-3	0.305019	-1.71303	6.48278e-06	0.00152525	down	GO:0006915|apoptotic process;GO:0009792|embryo development ending in birth or egg hatching;GO:0016573|histone acetylation;GO:0018393|internal peptidyl-lysine acetylation;GO:0045944|positive regulation of transcription from RNA polymerase II promoter;GO:0006355|regulation of transcription, DNA-templated;GO:0007283|spermatogenesis;GO:0006351|transcription, DNA-templated;	GO:0005737|cytoplasm;GO:0005634|nucleus;	GO:0004402|histone acetyltransferase activity;GO:0004468|lysine N-acetyltransferase activity, acting on acetyl phosphate as donor;GO:0003712|transcription cofactor activity;GO:0008134|transcription factor binding;GO:0008270|zinc ion binding;	cbp-3 is predicted to have histone acetyltransferase activity, transcription coregulator activity, and zinc ion binding activity.
Y69A2AR.25	0.0370994	-4.75246	8.20127e-06	0.00186682	down	.	.	.	N.A.
ssq-3	0.197456	-2.3404	8.38575e-06	0.00187343	down	.	.	.	N.A.
nhr-76	0.303168	-1.72181	1.06213e-05	0.00232324	down	GO:0006351|transcription, DNA-templated;	GO:0005634|nucleus;	GO:0043565|sequence-specific DNA binding;GO:0003700|transcription factor activity, sequence-specific DNA binding;GO:0003707|steroid hormone receptor activity;GO:0008270|zinc ion binding;	nhr-76 is predicted to have DNA-binding activity transcription factor activity, sequence-specific DNA binding activity, and zinc ion binding activity; is involved in positive regulation of fatty acid beta-oxidation by positive regulation of transcription from RNA polymerase II promoter; is expressed in several tissues, including the alimentary system, the excretory gland cell, the head, the muscu…
F49H6.5	0.139537	-2.84128	1.1758e-05	0.0024752	down	GO:0006777|Mo-molybdopterin cofactor biosynthetic process;	GO:0019008|molybdopterin synthase complex;	GO:0051539|4 iron, 4 sulfur cluster binding;GO:0061597|cyclic pyranopterin monophosphate synthase activity;GO:0005525|GTP binding;GO:0046872|metal ion binding;	F49H6.5 is an ortholog of human Mocs1; is predicted to have 4 iron, 4 sulfur cluster binding activity, catalytic activity, and metal ion binding activity; human orthologs of this gene are implicated in molybdenum cofactor deficiency type A.
math-10	0.265754	-1.91183	1.23895e-05	0.00255059	down	GO:0016567|protein ubiquitination;	.	.	math-10 is predicted to encode a protein with the following domains: MATH/TRAF domain and TRAF-like.
meg-1	0.188837	-2.40479	1.28241e-05	0.0026018	down	.	.	.	meg-1 is involved in P granule disassembly and germ cell proliferation; localizes to the P granule; is expressed in the germline blastomere and the reproductive system.
C05E4.15	0.146796	-2.76812	1.36583e-05	0.00275111	down	.	.	.	C05E4.15 is predicted to have fucosyltransferase activity.
math-27	0.274612	-1.86453	1.38407e-05	0.00276794	down	.	.	.	math-27 is enriched in the OLL and the PVD based on microarray and RNA-seq studies; is predicted to encode a protein with the following domains: MATH/TRAF domain and TRAF-like.
eol-1	0.177746	-2.49211	1.46287e-05	0.00287752	down	.	.	.	eol-1 is predicted to have 5'-3' exonuclease activity, RNA pyrophosphohydrolase activity, and mRNA binding activity; is involved in regulation of olfactory learning; is expressed in the head, the nervous system, and the reproductive system.
T24D1.3	0.254105	-1.9765	1.56421e-05	0.00303072	down	.	.	.	T24D1.3 is enriched in the AFD and the NSM based on tiling, array, and RNA-seq studies; is predicted to encode a protein with the following domain: Zinc finger, RING/FYVE/PHD-type.
B0284.3	0.244329	-2.0331	1.82514e-05	0.00343132	down	.	.	.	B0284.3 is enriched in the AVE based on tiling, array, and microarray studies.
F26F2.13	0.0350498	-4.83445	1.90122e-05	0.00350199	down	.	.	.	N.A.
col-131	0.236302	-2.0813	2.00285e-05	0.00366509	down	.	.	.	col-131 is enriched in the ALM and the PLM based on microarray studies; is predicted to encode a protein with the following domain: Collagen triple helix repeat.
F55G1.6	0.255928	-1.96619	2.01964e-05	0.00367181	down	.	.	.	F55G1.6 is expressed in the virL and the virR.
sams-4	0.279314	-1.84004	2.04444e-05	0.00369293	down	GO:0006730|one-carbon metabolic process;GO:0006556|S-adenosylmethionine biosynthetic process;	GO:0005829|cytosol;	GO:0005524|ATP binding;GO:0046872|metal ion binding;GO:0004478|methionine adenosyltransferase activity;	sams-4 is an ortholog of human MAT1A and MAT2A; is predicted to have ATP binding activity, metal ion binding activity, and methionine adenosyltransferase activity; is expressed in the pharyngeal gland cell.
ZK228.10	0.0655982	-3.9302	2.27249e-05	0.00407853	down	.	.	.	N.A.
C08E3.15	0.0607937	-4.03994	2.73614e-05	0.00481802	down	.	.	.	N.A.
Y94H6A.2	0.259257	-1.94754	2.83629e-05	0.00496315	down	.	.	.	Y94H6A.2 is predicted to encode a protein with the following domain: Protein of unknown function DUF684.
pals-3	0.0311419	-5.005	3.5036e-05	0.00591185	down	.	.	.	pals-3 is predicted to encode a protein with the following domain: Amyotrophic lateral sclerosis 2 chromosomal region candidate gene 12 protein.
B0507.9	0.222714	-2.16673	3.57358e-05	0.0059912	down	.	.	.	B0507.9 is enriched in the OLL and the PVD based on microarray, tiling, and array studies.
ZC196.5	0.22089	-2.1786	3.61121e-05	0.00601825	down	.	.	.	ZC196.5 is enriched in the AFD based on tiling, array, RNA-seq, and microarray studies; is predicted to encode a protein with the following domain: Protein of unknown function DUF713.
C17H1.8	0.0537831	-4.2167	3.64721e-05	0.00604229	down	.	.	.	N.A.
F31F6.2	0.149459	-2.74218	3.68945e-05	0.00607631	down	.	.	.	N.A.
Y39G8B.5	0.28107	-1.831	3.83115e-05	0.00620025	down	.	.	GO:0005524|ATP binding;GO:0004674|protein serine/threonine kinase activity;	Y39G8B.5 is predicted to have ATP binding activity and protein kinase activity.
F19C7.6	0.0158299	-5.98121	3.98956e-05	0.00641952	down	.	.	.	F19C7.6 is enriched in the NSM based on RNA-seq, tiling, and array studies.
C17A2.4	0.160668	-2.63785	4.1649e-05	0.00666336	down	.	GO:0016020|membrane;	GO:0008107|galactoside 2-alpha-L-fucosyltransferase activity;	C17A2.4 is predicted to have galactoside 2-alpha-L-fucosyltransferase activity.
C53A5.9	0.258319	-1.95278	4.22901e-05	0.00672748	down	GO:0072156|distal tubule morphogenesis;GO:0050801|ion homeostasis;GO:0070936|protein K48-linked ubiquitination;GO:0016567|protein ubiquitination;GO:0042787|protein ubiquitination involved in ubiquitin-dependent protein catabolic process;GO:0070294|renal sodium ion absorption;	GO:0031463|Cul3-RING ubiquitin ligase complex;GO:0005856|cytoskeleton;GO:0005829|cytosol;	.	C53A5.9 is enriched in the SAB based on tiling, array, and microarray studies; is predicted to encode a protein with the following domains: Kelch repeat type 1 and Kelch-type beta propeller.
C04B4.2	0.139913	-2.8374	4.57714e-05	0.00719949	down	.	.	.	C04B4.2 is expressed in the head, the intestine, and the nervous system.
pals-26	0.307507	-1.70131	4.76582e-05	0.00741296	down	.	.	.	pals-26 is expressed in several tissues, including the alimentary system, the coelomocyte, the epithelial system, the nervous system, and the reproductive system; is predicted to encode a protein with the following domain: Amyotrophic lateral sclerosis 2 chromosomal region candidate gene 12 protein.
C17H1.13	0.0303736	-5.04104	4.93793e-05	0.00759627	down	.	.	.	N.A.
Y57A10A.4	0.199214	-2.32761	4.97825e-05	0.00761644	down	.	.	.	Y57A10A.4 is predicted to encode a protein with the following domain: SPK domain.
meg-4	0.247843	-2.0125	5.54271e-05	0.00825451	down	.	.	.	meg-4 is involved in P granule assembly, germ cell proliferation, and organelle localization; localizes to the P granule; is expressed in the pharynx.
F55F3.2	0.134706	-2.89211	5.87791e-05	0.00861622	down	.	GO:0005783|endoplasmic reticulum;GO:0043231|intracellular membrane-bounded organelle;	GO:0047619|acylcarnitine hydrolase activity;	F55F3.2 is predicted to have hydrolase activity; human orthologs of this gene are implicated in maturity-onset diabetes of the young type 8.
srh-123	0.135996	-2.87836	6.04999e-05	0.00880257	down	.	GO:0016021|integral component of membrane;	.	srh-123 is predicted to encode a protein with the following domain: 7TM GPCR, serpentine receptor class h (Srh).
F53H2.1	0.267241	-1.90378	6.06792e-05	0.00880257	down	.	.	.	F53H2.1 is predicted to encode a protein with the following domain: Protein of unknown function DUF713.
F26F2.4	0.00692541	-7.17389	6.73864e-05	0.00957708	down	.	.	.	N.A.
F58F9.3	0.27147	-1.88114	6.71292e-05	0.00957708	down	.	.	.	F58F9.3 is enriched in the ALM, the OLL, the PLM, and the PVD based on tiling, array, microarray, and RNA-seq studies; is predicted to encode a protein with the following domain: Protein of unknown function DUF272.
pals-33	0.111448	-3.16555	7.20588e-05	0.0101382	down	.	.	.	pals-33 is enriched in the SAB based on tiling, array, and microarray studies; is predicted to encode a protein with the following domain: Amyotrophic lateral sclerosis 2 chromosomal region candidate gene 12 protein.
C12D5.3	0.247671	-2.0135	7.53601e-05	0.0105497	down	.	.	.	N.A.
F37A4.4	0.203116	-2.29963	7.79868e-05	0.0108631	down	.	.	.	F37A4.4 is predicted to encode a protein with the following domains: BRCT domain, Ankyrin repeat, Domain of unknown function WSN, BRCT domain superfamily, and Ankyrin repeat-containing domain superfamily.
R155.3	0.220408	-2.18175	7.93205e-05	0.0108953	down	GO:0045598|regulation of fat cell differentiation;	GO:0016021|integral component of membrane;GO:0005886|plasma membrane;	GO:0004725|protein tyrosine phosphatase activity;	R155.3 is predicted to have protein tyrosine phosphatase activity.
D1086.10	0.031995	-4.96601	7.86267e-05	0.0108953	down	.	.	.	N.A.
T05A8.1	0.170858	-2.54913	8.08172e-05	0.0110377	down	.	.	.	N.A.
F46A8.1	0.175868	-2.50743	8.41803e-05	0.0113859	down	.	.	.	N.A.
pals-32	0.210186	-2.25026	8.6567e-05	0.0116524	down	.	.	.	pals-32 is predicted to encode a protein with the following domain: Amyotrophic lateral sclerosis 2 chromosomal region candidate gene 12 protein.
Y49F6A.5	0.194554	-2.36176	9.43315e-05	0.012458	down	.	.	.	N.A.
pals-14	0.0498193	-4.32715	0.000104137	0.0135376	down	.	.	.	pals-14 is predicted to encode a protein with the following domain: Amyotrophic lateral sclerosis 2 chromosomal region candidate gene 12 protein.
dna-2	0.357274	-1.4849	0.000115441	0.0148262	down	GO:0006284|base-excision repair;GO:0000729|DNA double-strand break processing;GO:0032508|DNA duplex unwinding;GO:0006260|DNA replication;GO:0000076|DNA replication checkpoint;GO:0033567|DNA replication, Okazaki fragment processing;GO:0043137|DNA replication, removal of RNA primer;GO:0045002|double-strand break repair via single-strand annealing;GO:0006264|mitochondrial DNA replication;GO:0090305|…	GO:0005739|mitochondrion;GO:0005634|nucleus;	GO:0051539|4 iron, 4 sulfur cluster binding;GO:0043139|5'-3' DNA helicase activity;GO:0008409|5'-3' exonuclease activity;GO:0017108|5'-flap endonuclease activity;GO:0005524|ATP binding;GO:0003677|DNA binding;GO:0003678|DNA helicase activity;GO:0046872|metal ion binding;GO:0004518|nuclease activity;GO:0043142|single-stranded DNA-dependent ATPase activity;GO:0016890|site-specific endodeoxyribonucle…	dna-2 is an ortholog of human DNA2 (DNA replication helicase/nuclease 2); exhibits ATP-dependent 5'-3' DNA helicase activity, single-stranded DNA endodeoxyribonuclease activity, and single-stranded DNA-dependent ATPase activity; is involved in DNA metabolic process; localizes to the nucleus; is expressed in the gonad and the oocyte; human orthologs of this gene are implicated in Seckel syndrome 8.
pals-4	0.0588783	-4.08612	0.000121789	0.0153596	down	.	.	.	pals-4 is predicted to encode a protein with the following domain: Amyotrophic lateral sclerosis 2 chromosomal region candidate gene 12 protein.
pals-1	0.288246	-1.79463	0.000125281	0.015659	down	.	.	.	pals-1 is predicted to encode a protein with the following domain: Amyotrophic lateral sclerosis 2 chromosomal region candidate gene 12 protein.
sams-5	0.136165	-2.87657	0.000128288	0.0158684	down	GO:0006730|one-carbon metabolic process;GO:0006556|S-adenosylmethionine biosynthetic process;	GO:0005829|cytosol;	GO:0005524|ATP binding;GO:0046872|metal ion binding;GO:0004478|methionine adenosyltransferase activity;	sams-5 is an ortholog of human MAT1A and MAT2A; is predicted to have ATP binding activity, metal ion binding activity, and methionine adenosyltransferase activity; is expressed in several tissues, including the alimentary system, the excretory gland cell, the nervous system, and the reproductive system.
T10E9.4	0.248741	-2.00728	0.00012992	0.0159539	down	.	.	.	T10E9.4 is predicted to encode a protein with the following domain: Domain of unknown function DX.
F42G10.1	0.357666	-1.48332	0.000151659	0.0185422	down	.	.	.	F42G10.1 is predicted to have metallopeptidase activity.
ZK262.8	0.196293	-2.34892	0.000158778	0.0192758	down	.	.	.	N.A.
T12A2.1	0.354851	-1.49471	0.000162222	0.0194931	down	GO:0019556|histidine catabolic process to glutamate and formamide;GO:0019557|histidine catabolic process to glutamate and formate;	GO:0005737|cytoplasm;	GO:0050480|imidazolonepropionase activity;GO:0046872|metal ion binding;	T12A2.1 is an ortholog of human AMDHD1; is predicted to have hydrolase activity, acting on carbon-nitrogen (but not peptide) bonds, in cyclic amides.
W02B12.13	0.152884	-2.7095	0.000164432	0.0195999	down	.	.	.	W02B12.13 is enriched in the AFD and the SAB based on tiling, array, RNA-seq, and microarray studies.
snpc-1.3	0.328178	-1.60745	0.000168562	0.0199974	down	.	.	.	snpc-1.3 is expressed in metacorpus, the gonad, the nerve ring, and the terminal bulb; is predicted to encode a protein with the following domain: Small nuclear RNA activating complex (SNAPc), subunit SNAP43.
ZK666.11	0.256321	-1.96398	0.0002079	0.0237025	down	.	.	.	N.A.
math-39	0.311289	-1.68367	0.000214218	0.0240169	down	.	.	.	math-39 is predicted to encode a protein with the following domains: MATH/TRAF domain and TRAF-like.
F37A4.5	0.223993	-2.15847	0.000216792	0.0240534	down	.	.	.	F37A4.5 is predicted to have metal ion binding activity and metallopeptidase activity.
K09B11.5	0.144635	-2.78951	0.000217355	0.0240534	down	.	.	GO:0005524|ATP binding;GO:0004715|non-membrane spanning protein tyrosine kinase activity;	K09B11.5 is predicted to have ATP binding activity and non-membrane spanning protein tyrosine kinase activity.
rnh-1.2	0.310562	-1.68705	0.000220429	0.0242975	down	GO:0043137|DNA replication, removal of RNA primer;GO:0006401|RNA catabolic process;GO:0090502|RNA phosphodiester bond hydrolysis, endonucleolytic;	GO:0000790|nuclear chromatin;GO:0005730|nucleolus;GO:0005634|nucleus;	GO:0000287|magnesium ion binding;GO:0003676|nucleic acid binding;GO:0004523|RNA-DNA hybrid ribonuclease activity;	rnh-1.2 is predicted to have RNA-DNA hybrid ribonuclease activity and nucleic acid binding activity.
C17H1.2	0.102745	-3.28285	0.000223479	0.0245371	down	.	.	.	N.A.
icmt-1	0.185394	-2.43133	0.000230513	0.0248227	down	.	GO:0005789|endoplasmic reticulum membrane;GO:0016021|integral component of membrane;	GO:0004671|protein C-terminal S-isoprenylcysteine carboxyl O-methyltransferase activity;	icmt-1 is an ortholog of human ICMT; is predicted to have protein C-terminal S-isoprenylcysteine carboxyl O-methyltransferase activity.
pals-39	0.197619	-2.33921	0.000247725	0.0263087	down	.	.	.	pals-39 is predicted to encode a protein with the following domain: Amyotrophic lateral sclerosis 2 chromosomal region candidate gene 12 protein.
W09D6.4	0.243412	-2.03853	0.000257825	0.0270685	down	.	.	.	N.A.
F15E6.6	0.348064	-1.52257	0.000258136	0.0270685	down	GO:0006145|purine nucleobase catabolic process;GO:0000302|response to reactive oxygen species;GO:0009414|response to water deprivation;GO:0042554|superoxide anion generation;GO:0009115|xanthine catabolic process;GO:0046110|xanthine metabolic process;	GO:0005829|cytosol;	GO:0051537|2 iron, 2 sulfur cluster binding;GO:0009055|electron carrier activity;GO:0050660|flavin adenine dinucleotide binding;GO:0005506|iron ion binding;GO:0043546|molybdopterin cofactor binding;GO:0016903|oxidoreductase activity, acting on the aldehyde or oxo group of donors;GO:0008762|UDP-N-acetylmuramate dehydrogenase activity;GO:0004854|xanthine dehydrogenase activity;GO:0004855|xanthine o…	F15E6.6 is predicted to have several functions, including 2 iron, 2 sulfur cluster binding activity, electron transfer activity, and flavin adenine dinucleotide binding activity.
Y39H10B.2	0.344011	-1.53947	0.000265778	0.0271579	down	.	.	.	N.A.
Y51A2B.6	0.0195563	-5.67623	0.00026549	0.0271579	down	.	.	.	Y51A2B.6 is predicted to encode a protein with the following domain: Domain of unknown function WSN.
nep-20	0.166016	-2.59061	0.000268693	0.0273558	down	.	.	.	nep-20 is predicted to have metalloendopeptidase activity.
ZK262.9	0.166493	-2.58646	0.000277991	0.0280991	down	.	.	.	ZK262.9 is enriched in the NSM based on tiling and array studies.
F19C7.2	0.382092	-1.38801	0.000279472	0.0281463	down	GO:0045087|innate immune response;	GO:0045121|membrane raft;	GO:0008236|serine-type peptidase activity;	F19C7.2 is an ortholog of human PRSS16 (serine protease 16); is predicted to have serine-type peptidase activity.
Y6E2A.5	0.340689	-1.55347	0.00028659	0.0287597	down	.	.	.	Y6E2A.5 is enriched in the SAB based on tiling, array, RNA-seq, and microarray studies; is predicted to encode a protein with the following domain: Protein of unknown function DUF713.
F56D5.2	0.116623	-3.10007	0.000288827	0.0288806	down	.	.	.	N.A.
B0302.5	0.373141	-1.42221	0.000307139	0.0303796	down	.	.	.	N.A.
wago-10	0.311684	-1.68184	0.000309243	0.0303796	down	.	GO:0005634|nucleus;	GO:0003676|nucleic acid binding;	wago-10 is predicted to have nucleic acid binding activity.
T05A7.6	0.158768	-2.65501	0.00031295	0.0305828	down	GO:0018105|peptidyl-serine phosphorylation;GO:0008360|regulation of cell shape;	GO:0005737|cytoplasm;	GO:0005524|ATP binding;GO:0004674|protein serine/threonine kinase activity;	T05A7.6 is predicted to have ATP binding activity and protein kinase activity.
C06E4.8	0.320056	-1.6436	0.000314589	0.0305828	down	.	.	.	C06E4.8 is enriched in the Z1.p and the Z4.a based on tiling, array, and RNA-seq studies.
C43D7.4	0.0273517	-5.19223	0.000317319	0.0306857	down	.	.	.	N.A.
F41H10.1	0.320118	-1.64333	0.00031896	0.0306857	down	.	.	.	N.A.
F42C5.3	0.0848434	-3.55905	0.000320031	0.0306857	down	.	.	.	F42C5.3 is enriched in the Z1.p, the Z4.a, and the cephalic sheath cell based on tiling, array, and RNA-seq studies.
F19H6.4	0.148808	-2.74847	0.00032219	0.0307873	down	GO:0006702|androgen biosynthetic process;GO:0008209|androgen metabolic process;GO:0060348|bone development;GO:0030154|cell differentiation;GO:0071320|cellular response to cAMP;GO:0071549|cellular response to dexamethasone stimulus;GO:0071872|cellular response to epinephrine stimulus;GO:0071392|cellular response to estradiol stimulus;GO:0071363|cellular response to growth factor stimulus;GO:003286…	GO:0070852|cell body fiber;GO:0005737|cytoplasm;GO:0005789|endoplasmic reticulum membrane;GO:0016021|integral component of membrane;GO:0043231|intracellular membrane-bounded organelle;GO:0043209|myelin sheath;GO:0043025|neuronal cell body;GO:0048471|perinuclear region of cytoplasm;	GO:0003865|3-oxo-5-alpha-steroid 4-dehydrogenase activity;GO:0033218|amide binding;GO:0047751|cholestenone 5-alpha-reductase activity;GO:0070402|NADPH binding;	F19H6.4 is an ortholog of human SRD5A1; is predicted to have 3-oxo-5-alpha-steroid 4-dehydrogenase activity.
H11L12.1	0.347119	-1.5265	0.000335499	0.0316803	down	.	.	.	H11L12.1 is enriched in the SAB based on tiling, array, RNA-seq, and microarray studies.
skr-2	0.38791	-1.36621	0.000334363	0.0316803	down	GO:0016567|protein ubiquitination;GO:0006511|ubiquitin-dependent protein catabolic process;	GO:0031467|Cul7-RING ubiquitin ligase complex;GO:0019005|SCF ubiquitin ligase complex;	.	skr-2 is an ortholog of human SKP1 (S-phase kinase associated protein 1); is predicted to have ligase activity; is involved in several processes, including embryo development, establishment of mitotic spindle orientation, and negative regulation of cell proliferation; localizes to the SCF ubiquitin ligase complex; is expressed in the intestine.
pfas-1	0.405015	-1.30395	0.000336062	0.0316803	down	GO:0006189|'de novo' IMP biosynthetic process;GO:0006541|glutamine metabolic process;GO:0006164|purine nucleotide biosynthetic process;GO:0009156|ribonucleoside monophosphate biosynthetic process;	GO:0005737|cytoplasm;	GO:0005524|ATP binding;GO:0046872|metal ion binding;GO:0004642|phosphoribosylformylglycinamidine synthase activity;	pfas-1 is an ortholog of human PFAS (phosphoribosylformylglycinamidine synthase); is predicted to have ATP binding activity, metal ion binding activity, and phosphoribosylformylglycinamidine synthase activity; is expressed in the intestinal cell.
C53A5.11	0.247125	-2.01668	0.00035152	0.0328062	down	.	GO:0015629|actin cytoskeleton;GO:0005737|cytoplasm;	GO:0003779|actin binding;	C53A5.11 is predicted to encode a protein with the following domains: Kelch repeat type 1, Galactose oxidase/kelch, beta-propeller, and Kelch-type beta propeller.
B0348.5	0.24961	-2.00225	0.000357556	0.0331485	down	.	.	.	N.A.
C14A6.16	0.111215	-3.16857	0.00036792	0.0337738	down	GO:0006820|anion transport;GO:0006814|sodium ion transport;GO:0055085|transmembrane transport;	GO:0016021|integral component of membrane;	GO:0015293|symporter activity;GO:0022857|transmembrane transporter activity;	C14A6.16 is enriched in the NSM based on tiling and array studies.
H06H21.8	0.400397	-1.3205	0.000367685	0.0337738	down	.	.	GO:0016301|kinase activity;	H06H21.8 is enriched in the AFD based on tiling, array, RNA-seq, and proteomic studies; is predicted to encode a protein with the following domains: Protein kinase-like domain superfamily, Uncharacterised oxidoreductase Dhs-27, and CHK kinase-like.
K11H3.2	0.185593	-2.42978	0.000375223	0.0343317	down	.	.	.	N.A.
C17A2.2	0.2073	-2.27021	0.000399461	0.0360778	down	.	.	.	C17A2.2 is predicted to encode a protein with the following domain: Glycosyltransferase family 92.
R09A8.1	0.314587	-1.66847	0.00039747	0.0360778	down	.	.	.	N.A.
Y57A10A.5	0.355405	-1.49246	0.000425362	0.0381545	down	.	.	.	Y57A10A.5 is enriched in the AVA based on tiling, array, and RNA-seq studies; is predicted to encode a protein with the following domain: SPK domain.
F58E6.5	0.139948	-2.83704	0.000434446	0.0384924	down	.	.	.	F58E6.5 is predicted to encode a protein with the following domains: Major sperm protein (MSP) domain, PapD-like superfamily, Immunoglobulin-like fold, and Vesicle-associated membrane-protein-associated protein.
K10G4.13	0.291888	-1.77651	0.00043749	0.0386399	down	.	.	.	N.A.
tag-115	0.3795	-1.39783	0.000441082	0.0387129	down	GO:0006260|DNA replication;GO:0002376|immune system process;GO:0051028|mRNA transport;GO:0006606|protein import into nucleus;	GO:0005737|cytoplasm;GO:0005829|cytosol;GO:0031965|nuclear membrane;GO:0005643|nuclear pore;GO:0005654|nucleoplasm;GO:0005634|nucleus;	GO:0003677|DNA binding;GO:0016746|transferase activity, transferring acyl groups;	tag-115 is predicted to encode a protein with the following domain: SAC3/GANP/THP3.
catp-4	0.242773	-2.04232	0.000440684	0.0387129	down	.	GO:0016021|integral component of membrane;	GO:0005524|ATP binding;GO:0046872|metal ion binding;GO:0005391|sodium:potassium-exchanging ATPase activity;	catp-4 is predicted to have ATP binding activity, metal ion binding activity, and sodium:potassium-exchanging ATPase activity.
F32B4.2	0.125755	-2.99132	0.000445766	0.0390018	down	.	.	.	F32B4.2 is predicted to encode a protein with the following domains: Protein import receptor MAS20 and Mitochondrial outer membrane translocase complex, Tom20 domain superfamily.
fbxc-45	0.343159	-1.54305	0.000447487	0.0390304	down	.	.	.	N.A.
neg-1	0.308656	-1.69593	0.000461283	0.0401087	down	.	.	.	neg-1 localizes to the nucleus; is expressed in several tissues, including the AB, the AB lineage cell, the ABa, the ABp, and the Psub1.
B0393.4	0.198795	-2.33065	0.000465386	0.0402986	down	.	.	.	B0393.4 is predicted to encode a protein with the following domain: Maelstrom domain.
F31F6.1	0.130683	-2.93585	0.000477738	0.0410298	down	.	.	.	F31F6.1 is enriched in the NSM based on tiling, array, RNA-seq, and microarray studies.
R09F10.8	0.239457	-2.06216	0.000488837	0.0418546	down	.	.	.	N.A.
gln-6	0.386718	-1.37065	0.000493586	0.0421324	down	GO:0006542|glutamine biosynthetic process;	GO:0005737|cytoplasm;	GO:0005524|ATP binding;GO:0004356|glutamate-ammonia ligase activity;	gln-6 is an ortholog of human GLUL; is predicted to have glutamate-ammonia ligase activity; is expressed in the anterior gonad arm and the germ line.
ogr-2	0.329533	-1.6015	0.000499715	0.0425259	down	.	.	.	ogr-2 is predicted to encode a protein with the following domain: SPK domain.
C17A2.6	0.256307	-1.96405	0.000525043	0.0441017	down	.	.	.	N.A.
spch-3	0.238477	-2.06808	0.000523592	0.0441017	down	.	.	.	spch-3 localizes to the nuclear chromatin; is expressed in the sperm.
Y57G11C.6	0.212961	-2.23134	0.000560125	0.0463976	down	.	.	GO:0004725|protein tyrosine phosphatase activity;	Y57G11C.6 is predicted to have protein tyrosine phosphatase activity.
clec-27	0.11789	-3.08449	0.000568606	0.046823	down	GO:0006897|endocytosis;	GO:0016021|integral component of membrane;GO:0005886|plasma membrane;	GO:0030246|carbohydrate binding;GO:0005518|collagen binding;	clec-27 is predicted to have carbohydrate binding activity.
trpl-5	0.145312	-2.78277	0.0005917	0.0481887	down	.	.	.	N.A.
Y37D8A.5	0.177082	-2.49751	0.000592075	0.0481887	down	.	.	.	Y37D8A.5 is predicted to encode a protein with the following domain: Protein of unknown function DUF856, Caenorhabditis species.
pcp-3	0.42143	-1.24664	0.000610642	0.0491286	down	GO:0045087|innate immune response;	GO:0045121|membrane raft;	GO:0008236|serine-type peptidase activity;	pcp-3 is predicted to have serine-type peptidase activity; localizes to the membrane raft.
oac-11	0.215021	-2.21745	0.00060866	0.0491286	down	.	GO:0016021|integral component of membrane;GO:0005886|plasma membrane;	GO:0016747|transferase activity, transferring acyl groups other than amino-acyl groups;	oac-11 is predicted to have transferase activity, transferring acyl groups other than amino-acyl groups.
fbxa-180	0.264209	-1.92025	0.00060911	0.0491286	down	.	.	.	fbxa-180 is enriched in the OLL and the PVD based on microarray and RNA-seq studies.
M01G12.7	0.243947	-2.03536	0.000615153	0.0493497	down	.	.	.	M01G12.7 is predicted to encode a protein with the following domain: RAI1-like family.
Inf: No reads in control group.
