# Supplementary material for: Defective Expression of Mitochondrial, Vacuolar H+-ATPase and Histone Genes in a C. elegans Model of SMA
Source: Front Genet. 2019 May 3;10:410. doi: 10.3389/fgene.2019.00410 (PMC6509145; doi:10.3389/fgene.2019.00410)
Supplement: FIGURE S1 — Expression levels of predicted DEGs not confirmed by RT-qPCR. (A) Mitochondrial genes. Genes in red are encoded by the mitochondrial genome and genes in black by the nuclear genome. (B) V-ATPase genes. (C) UGT genes. (D) CYP genes. Each dataset is the average of three biological replicates. Statistics: two-tailed unpaired Student’s t-test. Error bars: standard errors. [file Data_Sheet_1.zip › TableS12.xlsx]

## Sheet: Sheet1
Table S12. List of DEGs the expression of which was significantly changed to the opposite direction in smn-1(ok355); uaf-1(n4588) vs. smn-1(ok355) comparison relative to the smn-1(ok355) vs. N2 comparison.
31 genes are up-regulated in smn-1(ok355); uaf-1(n4588) vs smn-1(ok355), down-regulated in smn-1(ok355) vs N2.
121 genes are down-regulated in smn-1(ok355); uaf-1(n4588) vs smn-1(ok355), up-regulated in smn-1(ok355) vs N2.
GeneName	ok355; n4588 vs ok355				ok355 vs N2				ok355; n4588 vs N2				GO: biological process	GO: cellular component	GO: molecular function	Summary
	FoldChange	p_adjusted (q_value)	up/down	Significant	FoldChange	p_adjusted (q_value)	up/down	Significant	FoldChange	p_adjusted (q_value)	up/down	Significant
acdh-2	3.88354	0.00136524	up	yes	0.0233606	1.62605e-44	down	yes	0.0909054	0.119843	down	no	GO:0006637|acyl-CoA metabolic process;GO:0006635|fatty acid beta-oxidation;GO:0033539|fatty acid beta-oxidation using acyl-CoA dehydrogenase;GO:0006631|fatty acid metabolic process;GO:0055088|lipid homeostasis;	GO:0005759|mitochondrial matrix;GO:0005739|mitochondrion;	GO:0003995|acyl-CoA dehydrogenase activity;GO:0009055|electron carrier activity;GO:0000062|fatty-acyl-CoA binding;GO:0050660|flavin adenine dinucleotide binding;GO:0052890|oxidoreductase activity, acting on the CH-CH group of donors, with a flavin as acceptor;GO:0016937|short-branched-chain-acyl-CoA dehydrogenase activity;	acdh-2 is an ortholog of human ACADSB (acyl-CoA dehydrogenase short/branched chain); is predicted to have flavin adenine dinucleotide binding activity and oxidoreductase activity, acting on the CH-CH group of donors; is expressed in the body wall musculature and the intestine.
alh-5	3.12616	0.00343132	up	yes	0.332122	6.04927e-05	down	yes	1.03622	1	up	no	GO:0007568|aging;GO:0006081|cellular aldehyde metabolic process;GO:0055114|oxidation-reduction process;GO:0008284|positive regulation of cell proliferation;GO:0051591|response to cAMP;GO:0042493|response to drug;GO:0051384|response to glucocorticoid;GO:0001666|response to hypoxia;GO:0007584|response to nutrient;	GO:0005737|cytoplasm;GO:0005829|cytosol;GO:0005783|endoplasmic reticulum;GO:0005615|extracellular space;GO:0016021|integral component of membrane;GO:0043231|intracellular membrane-bounded organelle;GO:0005654|nucleoplasm;GO:0005886|plasma membrane;	GO:0004028|3-chloroallyl aldehyde dehydrogenase activity;GO:0008106|alcohol dehydrogenase (NADP+) activity;GO:0004029|aldehyde dehydrogenase (NAD) activity;GO:0004030|aldehyde dehydrogenase [NAD(P)+] activity;GO:0018479|benzaldehyde dehydrogenase (NAD+) activity;GO:0016620|oxidoreductase activity, acting on the aldehyde or oxo group of donors, NAD or NADP as acceptor;	alh-5 is an ortholog of human ALDH3A1 (aldehyde dehydrogenase 3 A1), ALDH3A2 (aldehyde dehydrogenase 3 A2), and ALDH3B1 (aldehyde dehydrogenase 3 B1); is predicted to have oxidoreductase activity, acting on the aldehyde or oxo group of donors, NAD or NADP as acceptor; human orthologs of this gene are implicated in Sjogren-Larsson syndrome.
argk-1	5.50766	0.0017325	up	yes	0.281246	0.0124714	down	yes	1.53806	0.972186	up	no	.	.	GO:0004054|arginine kinase activity;GO:0005524|ATP binding;	argk-1 is an ortholog of human CKMT1B, CKB, and CKM; is predicted to have ATP binding activity and kinase activity; is expressed in the IL socket cell, the OL socket cell, and the intestine.
B0035.13	2.9558	0.0121291	up	yes	0.205584	0.000145379	down	yes	0.611162	0.439419	down	no	GO:0016042|lipid catabolic process;	GO:0005576|extracellular region;	GO:0016787|hydrolase activity;	B0035.13 is predicted to have hydrolase activity.
C09B8.4	5.67653	0.00287752	up	yes	0.0327727	8.32873e-27	down	yes	0.186174	0.078438	down	no	.	GO:0016021|integral component of membrane;	.	C09B8.4 is an ortholog of human TMEM53; is predicted to encode a protein with the following domains: Protein of unknown function DUF829, TMEM53 and Alpha/Beta hydrolase fold.
C24B5.4	2.95946	0.00591185	up	yes	0.339604	0.000313894	down	yes	1.00251	1	up	no	.	GO:0070062|extracellular exosome;GO:0005634|nucleus;	GO:0016788|hydrolase activity, acting on ester bonds;GO:0008270|zinc ion binding;	C24B5.4 is an ortholog of human C11orf54; is expressed in the body wall musculature; human C11orf54 exhibits hydrolase activity, acting on ester bonds and zinc ion binding activity.
C24B9.3	2.44585	0.0239865	up	yes	0.496151	0.0250011	down	yes	1.21437	0.891615	up	no	.	.	.	C24B9.3 is predicted to encode a protein with the following domains: von Willebrand factor, type A and von Willebrand factor A-like domain superfamily.
cdd-2	3.31602	0.00237192	up	yes	0.215634	7.36665e-08	down	yes	0.714596	0.738066	down	no	GO:0009972|cytidine deamination;GO:0030308|negative regulation of cell growth;GO:0045980|negative regulation of nucleotide metabolic process;GO:0051289|protein homotetramerization;	.	GO:0004126|cytidine deaminase activity;GO:0042802|identical protein binding;GO:0001882|nucleoside binding;GO:0042803|protein homodimerization activity;GO:0008270|zinc ion binding;	cdd-2 is an ortholog of human CDA; exhibits RNA binding activity, cytidine deaminase activity, and deoxycytidine deaminase activity; is involved in several processes, including RNA modification, embryo development, and nucleobase-containing small molecule metabolic process; is expressed in the intestine.
cyp-14A1	4.01103	0.00239385	up	yes	0.313795	0.00303474	down	yes	1.25801	0.937792	up	no	GO:0019373|epoxygenase P450 pathway;GO:0042738|exogenous drug catabolic process;GO:0055114|oxidation-reduction process;GO:0006805|xenobiotic metabolic process;	GO:0005737|cytoplasm;GO:0005789|endoplasmic reticulum membrane;GO:0043231|intracellular membrane-bounded organelle;	GO:0008392|arachidonic acid epoxygenase activity;GO:0070330|aromatase activity;GO:0020037|heme binding;GO:0005506|iron ion binding;GO:0016712|oxidoreductase activity, acting on paired donors, with incorporation or reduction of molecular oxygen, reduced flavin or flavoprotein as one donor, and incorporation of one atom of oxygen;GO:0019825|oxygen binding;GO:0008395|steroid hydroxylase activity;	cyp-14A1 is predicted to have heme binding activity, iron ion binding activity, and oxidoreductase activity; human orthologs of this gene are implicated in hereditary spastic paraplegia 56, lung cancer, and rickets.
daao-1	2.91638	0.0271579	up	yes	0.239881	3.95405e-07	down	yes	0.697624	0.830609	down	no	GO:0046416|D-amino acid metabolic process;GO:0007275|multicellular organismal development;GO:0055114|oxidation-reduction process;	GO:0005777|peroxisome;	GO:0003884|D-amino-acid oxidase activity;GO:0071949|FAD binding;	daao-1 is an ortholog of human dao; exhibits D-amino-acid oxidase activity; is involved in oxidation-reduction process; is expressed in the intestinal cell; human orthologs of this gene are implicated in schizophrenia.
dsc-4	2.36511	0.0219148	up	yes	0.194345	9.74256e-09	down	yes	0.461215	0.117203	down	no	.	.	.	dsc-4 is involved in endoplasmic reticulum unfolded protein response; is expressed in the intestine.
E02C12.6	8.62648	0.0248063	up	yes	0.0626341	5.63136e-06	down	yes	0.544811	0.691152	down	no	.	.	.	E02C12.6 is enriched in the OLL and the PVD based on tiling, array, RNA-seq, and proteomic studies; is predicted to encode a protein with the following domains: Protein kinase-like domain superfamily, Uncharacterised oxidoreductase Dhs-27, and CHK kinase-like.
E02C12.8	4.79216	0.0426712	up	yes	0.220193	0.0113625	down	yes	1.05498	1	up	no	.	.	.	E02C12.8 is enriched in the AFD based on RNA-seq studies; is predicted to encode a protein with the following domain: Uncharacterised oxidoreductase Dhs-27.
F10D2.8	9.99304	0.0240169	up	yes	0.0370953	1.00612e-05	down	yes	0.373081	0.795322	down	no	.	.	.	F10D2.8 is predicted to have transferase activity, transferring hexosyl groups.
F45D11.1	3.93719	0.00238674	up	yes	0.333921	0.00331035	down	yes	1.31228	0.860427	up	no	.	.	.	N.A.
F56A4.3	Inf	2.46403e-11	up	yes	-Inf	4.48717e-21	down	yes	0.540066	0.439239	down	no	GO:0008340|determination of adult lifespan;GO:0006749|glutathione metabolic process;GO:0010286|heat acclimation;GO:0055114|oxidation-reduction process;GO:0042542|response to hydrogen peroxide;GO:0010225|response to UV-C;	.	GO:0004364|glutathione transferase activity;	F56A4.3 is an ortholog of human GSTP1 (glutathione S-transferase pi 1); human GSTP1 exhibits several functions, including S-nitrosoglutathione binding activity, dinitrosyl-iron complex binding activity, and glutathione peroxidase activity.
F58G6.9	5.26154	0.00254612	up	yes	0.081456	3.54344e-09	down	yes	0.428007	0.063584	down	no	.	.	.	F58G6.9 is predicted to have copper ion transmembrane transporter activity.
folt-2	4.24545	1.90859e-05	up	yes	0.0491771	9.38034e-33	down	yes	0.208746	0.121114	down	no	GO:0006810|transport;	GO:0016021|integral component of membrane;	GO:0005542|folic acid binding;	folt-2 is an ortholog of human SLC19A1 (solute carrier family 19 member 1), SLC19A2 (solute carrier family 19 member 2), and SLC19A3 (solute carrier family 19 member 3); is predicted to have folic acid binding activity and vitamin transmembrane transporter activity; human orthologs of this gene are implicated in biotin-responsive basal ganglia disease and thiamine-responsive megaloblastic anemia …
K03H6.2	3.94012	1.7641e-05	up	yes	0.267788	4.67743e-06	down	yes	1.05466	1	up	no	GO:0016042|lipid catabolic process;	GO:0005576|extracellular region;	GO:0016787|hydrolase activity;	K03H6.2 is predicted to have hydrolase activity.
oac-6	3.75028	0.00303072	up	yes	0.29123	0.0011214	down	yes	1.08512	1	up	no	GO:0006869|lipid transport;GO:0007275|multicellular organismal development;	GO:0016021|integral component of membrane;	GO:0008289|lipid binding;GO:0016747|transferase activity, transferring acyl groups other than amino-acyl groups;	oac-6 is predicted to have transferase activity, transferring acyl groups other than amino-acyl groups.
pgp-5	3.02482	0.0248063	up	yes	0.419348	0.0300266	down	yes	1.25521	1	up	no	GO:0050829|defense response to Gram-negative bacterium;GO:0045087|innate immune response;GO:0010038|response to metal ion;GO:0055085|transmembrane transport;	GO:0016324|apical plasma membrane;GO:0016021|integral component of membrane;	GO:0005524|ATP binding;GO:0042626|ATPase activity, coupled to transmembrane movement of substances;GO:0008559|xenobiotic-transporting ATPase activity;	pgp-5 is predicted to have efflux transmembrane transporter activity; is involved in several processes, including defense response to bacterium, response to drug, and stress response to metal ion; is expressed in the intestine.
pho-1	4.52919	1.324e-06	up	yes	0.0669237	6.63462e-28	down	yes	0.303328	0.00538038	down	yes	.	.	GO:0003993|acid phosphatase activity;	pho-1 is an ortholog of human ACP2 (acid phosphatase 2, lysosomal), ACP4 (acid phosphatase 4), and ACPP (acid phosphatase, prostate); is predicted to have acid phosphatase activity; localizes to the membrane raft; is expressed in the intestine.
scav-6	3.17207	0.0402986	up	yes	0.188291	1.06262e-06	down	yes	0.597695	0.505291	down	no	GO:0007155|cell adhesion;	GO:0016021|integral component of membrane;	.	scav-6 is predicted to encode a protein with the following domain: CD36 family.
smf-3	3.22482	0.0192758	up	yes	0.331347	0.00104995	down	yes	1.06391	1	up	no	GO:0055072|iron ion homeostasis;GO:0055071|manganese ion homeostasis;GO:0010042|response to manganese ion;GO:0010038|response to metal ion;GO:0000041|transition metal ion transport;	GO:0016324|apical plasma membrane;GO:0016021|integral component of membrane;	GO:0046915|transition metal ion transmembrane transporter activity;	smf-3 is an ortholog of human SLC11A1 (solute carrier family 11 member 1) and SLC11A2 (solute carrier family 11 member 2); is predicted to have transition metal ion transmembrane transporter activity; is involved in response to manganese ion, response to oxidative stress, and transition metal ion homeostasis; localizes to the apical plasma membrane and intracellular; is expressed in several tissu…
tsp-10	2.75209	0.021194	up	yes	0.108095	6.46463e-15	down	yes	0.298292	0.0219997	down	yes	.	.	.	tsp-10 is predicted to encode a protein with the following domains: Tetraspanin, EC2 domain superfamily and Tetraspanin/Peripherin.
ugt-22	2.5602	0.0475419	up	yes	0.117552	2.36511e-17	down	yes	0.3009	0.115201	down	no	GO:0032870|cellular response to hormone stimulus;GO:0009813|flavonoid biosynthetic process;GO:0052696|flavonoid glucuronidation;GO:0043086|negative regulation of catalytic activity;GO:0052697|xenobiotic glucuronidation;	GO:0005783|endoplasmic reticulum;GO:0005789|endoplasmic reticulum membrane;GO:0070062|extracellular exosome;GO:0016021|integral component of membrane;GO:0043231|intracellular membrane-bounded organelle;	GO:0008144|drug binding;GO:0019899|enzyme binding;GO:0004857|enzyme inhibitor activity;GO:0005504|fatty acid binding;GO:0015020|glucuronosyltransferase activity;GO:0046982|protein heterodimerization activity;GO:0042803|protein homodimerization activity;GO:0005080|protein kinase C binding;GO:0005496|steroid binding;	ugt-22 is predicted to have glucuronosyltransferase activity.
ugt-26	2.74457	0.0355516	up	yes	0.176842	1.06379e-11	down	yes	0.4828	0.344223	down	no	GO:0009813|flavonoid biosynthetic process;GO:0052696|flavonoid glucuronidation;	GO:0016021|integral component of membrane;GO:0043231|intracellular membrane-bounded organelle;	GO:0015020|glucuronosyltransferase activity;	ugt-26 is predicted to have glucuronosyltransferase activity.
ugt-62	2.77173	0.00190218	up	yes	0.119213	1.52527e-15	down	yes	0.33145	0.0105394	down	yes	GO:0009813|flavonoid biosynthetic process;GO:0052696|flavonoid glucuronidation;	GO:0016021|integral component of membrane;GO:0043231|intracellular membrane-bounded organelle;	GO:0015020|glucuronosyltransferase activity;	ugt-62 is an ortholog of human UGT1A10 (UDP glucuronosyltransferase family 1 member A10), UGT1A9 (UDP glucuronosyltransferase family 1 member A9), and UGT3A1 (UDP glycosyltransferase family 3 member A1); is predicted to have glucuronosyltransferase activity.
ugt-9	3.4777	0.00591185	up	yes	0.136499	8.67964e-10	down	yes	0.475804	0.222936	down	no	GO:0009813|flavonoid biosynthetic process;GO:0052696|flavonoid glucuronidation;	GO:0016021|integral component of membrane;GO:0043231|intracellular membrane-bounded organelle;	GO:0015020|glucuronosyltransferase activity;	ugt-9 is predicted to have transferase activity, transferring hexosyl groups; is expressed in the pharyngeal cell.
ver-2	3.23039	0.0305828	up	yes	0.37381	0.0306872	down	yes	1.20782	0.994058	up	no	.	GO:0005887|integral component of plasma membrane;	GO:0005524|ATP binding;GO:0005003|ephrin receptor activity;	ver-2 is predicted to have metal ion binding activity; is involved in nematode male tail tip morphogenesis; is expressed in the ADLL and the ADLR.
Y51F10.7	3.47185	0.0290299	up	yes	0.135602	0.000424918	down	yes	0.472931	0.13116	down	no	.	.	.	Y51F10.7 is enriched in the OLL and the PVD based on microarray, tiling, array, and RNA-seq studies.
arrd-9	0.104969	0.0237025	down	yes	47.3609	4.66171e-17	up	yes	4.99511	0.227096	up	no	GO:0060613|fat pad development;GO:0031651|negative regulation of heat generation;GO:0090327|negative regulation of locomotion involved in locomotory behavior;GO:0044252|negative regulation of multicellular organismal metabolic process;GO:0071879|positive regulation of adrenergic receptor signaling pathway;GO:0051443|positive regulation of ubiquitin-protein transferase activity;GO:0043588|skin dev…	GO:0005768|endosome;GO:0005886|plasma membrane;	.	arrd-9 is predicted to encode a protein with the following domains: Arrestin-like, N-terminal, Arrestin C-terminal-like domain, Arrestin, C-terminal, and Immunoglobulin E-set.
B0284.3	0.244329	0.00343132	down	yes	9.32693	0.00194025	up	yes	2.2705	0.500763	up	no	.	.	.	B0284.3 is enriched in the AVE based on tiling, array, and microarray studies.
B0507.6	0.25155	0.00107931	down	yes	40.9541	3.20394e-25	up	yes	10.3153	3.80448e-09	up	yes	.	.	.	B0507.6 is predicted to encode a protein with the following domain: Protein of unknown function DUF713.
B0507.7	0.235712	0.000249781	down	yes	78.2439	3.37978e-13	up	yes	18.3483	2.70761e-05	up	yes	.	.	.	N.A.
B0507.8	0.10202	1.16435e-10	down	yes	131.624	1.38857e-40	up	yes	13.411	4.17424e-12	up	yes	.	.	.	N.A.
B0507.9	0.222714	0.0059912	down	yes	30.8243	1.09762e-12	up	yes	6.88334	0.0300807	up	yes	.	.	.	B0507.9 is enriched in the OLL and the PVD based on microarray, tiling, and array studies.
btb-7	0.0393542	0.0446381	down	yes	Inf	0.00122375	up	yes	Inf	1	up	no	.	GO:0005576|extracellular region;	.	btb-7 is predicted to encode a protein with the following domains: BTB/POZ domain and SKP1/BTB/POZ domain superfamily.
C04B4.2	0.139913	0.00719949	down	yes	84.2493	2.62316e-12	up	yes	11.8311	0.13732	up	no	.	.	.	C04B4.2 is expressed in the head, the intestine, and the nervous system.
C05E4.15	0.146796	0.00275111	down	yes	93.6821	0.0389797	up	yes	13.6307	0.330659	up	no	.	.	.	C05E4.15 is predicted to have fucosyltransferase activity.
C06E4.8	0.320056	0.0305828	down	yes	12.6055	2.50411e-12	up	yes	4.03888	0.0107997	up	yes	.	.	.	C06E4.8 is enriched in the Z1.p and the Z4.a based on tiling, array, and RNA-seq studies.
C08E3.15	0.0607937	0.00481802	down	yes	Inf	2.70651e-28	up	yes	Inf	0.0136149	up	yes	.	.	.	N.A.
C12D5.3	0.247671	0.0105497	down	yes	11.6374	0.00514866	up	yes	2.90333	0.288318	up	no	.	.	.	N.A.
C14A6.16	0.111215	0.0337738	down	yes	4.13421	0.000899921	up	yes	0.461289	0.732679	down	no	GO:0006820|anion transport;GO:0006814|sodium ion transport;GO:0055085|transmembrane transport;	GO:0016021|integral component of membrane;	GO:0015293|symporter activity;GO:0022857|transmembrane transporter activity;	C14A6.16 is enriched in the NSM based on tiling and array studies.
C17A2.2	0.2073	0.0360778	down	yes	81.4957	0.0105731	up	yes	17.0908	0.220775	up	no	.	.	.	C17A2.2 is predicted to encode a protein with the following domain: Glycosyltransferase family 92.
C17A2.4	0.160668	0.00666336	down	yes	84.7541	1.13343e-09	up	yes	13.6444	0.227132	up	no	.	GO:0016020|membrane;	GO:0008107|galactoside 2-alpha-L-fucosyltransferase activity;	C17A2.4 is predicted to have galactoside 2-alpha-L-fucosyltransferase activity.
C17A2.6	0.256307	0.0441017	down	yes	Inf	6.48596e-18	up	yes	Inf	7.59312e-05	up	yes	.	.	.	N.A.
C17H1.1	0.058644	2.69494e-06	down	yes	Inf	1.2968e-14	up	yes	Inf	0.302402	up	no	.	.	.	N.A.
C17H1.13	0.0303736	0.00759627	down	yes	1275.35	1.07988e-32	up	yes	38.4324	0.063535	up	no	.	.	.	N.A.
C17H1.2	0.102745	0.0245371	down	yes	Inf	3.76679e-11	up	yes	Inf	0.25076	up	no	.	.	.	N.A.
C17H1.8	0.0537831	0.00604229	down	yes	222.722	0.00312439	up	yes	11.8904	0.376476	up	no	.	.	.	N.A.
C17H12.36	0.102379	2.82758e-06	down	yes	488.542	1.44229e-21	up	yes	49.4159	0.0210783	up	yes	.	.	.	N.A.
C18D4.4	0.160415	6.36298e-05	down	yes	119.055	1.01009e-20	up	yes	19.0662	0.00150192	up	yes	.	.	.	C18D4.4 is enriched in the OLL and the PVD based on tiling and array studies; is predicted to encode a protein with the following domains: Vitelline membrane outer layer protein I (VOMI) and Vitelline membrane outer layer protein I (VOMI) superfamily.
C30G12.2	0.0705115	8.00252e-11	down	yes	3.38642	0.000248763	up	yes	0.238889	0.000266289	down	yes	GO:0006702|androgen biosynthetic process;GO:0006710|androgen catabolic process;	GO:0031901|early endosome membrane;GO:0005783|endoplasmic reticulum;GO:0005622|intracellular;	GO:0003824|catalytic activity;GO:0009055|electron carrier activity;GO:0004303|estradiol 17-beta-dehydrogenase activity;GO:0016491|oxidoreductase activity;GO:0004745|retinol dehydrogenase activity;GO:0047035|testosterone dehydrogenase (NAD+) activity;	C30G12.2 is predicted to encode a protein with the following domains: Short-chain dehydrogenase/reductase SDR and NAD(P)-binding domain superfamily.
C43D7.4	0.0273517	0.0306857	down	yes	Inf	1.0404e-18	up	yes	Inf	0.543785	up	no	.	.	.	N.A.
C53A5.11	0.247125	0.0328062	down	yes	95.6281	4.79267e-11	up	yes	23.6564	0.0318678	up	yes	.	GO:0015629|actin cytoskeleton;GO:0005737|cytoplasm;	GO:0003779|actin binding;	C53A5.11 is predicted to encode a protein with the following domains: Kelch repeat type 1, Galactose oxidase/kelch, beta-propeller, and Kelch-type beta propeller.
C53A5.9	0.258319	0.00672748	down	yes	400.612	1.10838e-26	up	yes	103.586	1.22759e-09	up	yes	GO:0072156|distal tubule morphogenesis;GO:0050801|ion homeostasis;GO:0070936|protein K48-linked ubiquitination;GO:0016567|protein ubiquitination;GO:0042787|protein ubiquitination involved in ubiquitin-dependent protein catabolic process;GO:0070294|renal sodium ion absorption;	GO:0031463|Cul3-RING ubiquitin ligase complex;GO:0005856|cytoskeleton;GO:0005829|cytosol;	.	C53A5.9 is enriched in the SAB based on tiling, array, and microarray studies; is predicted to encode a protein with the following domains: Kelch repeat type 1 and Kelch-type beta propeller.
C54D10.12	0.16412	4.43862e-05	down	yes	15.033	3.83775e-11	up	yes	2.46895	0.42563	up	no	.	.	.	N.A.
clec-60	0.266376	0.00804456	down	yes	15.4865	0.00143187	up	yes	4.15937	0.149355	up	no	.	GO:0005576|extracellular region;	GO:0030246|carbohydrate binding;	clec-60 is predicted to have carbohydrate binding activity; is involved in defense response to Gram-positive bacterium; is expressed in the intestine.
ddn-1	0.092855	2.66758e-11	down	yes	153.704	3.0644e-11	up	yes	14.2258	2.25885e-05	up	yes	.	.	.	ddn-1 is enriched in the SAB and the cephalic sheath cell based on tiling, array, RNA-seq, and microarray studies.
dhs-26	0.0241778	1.21065e-22	down	yes	79.7748	3.91165e-32	up	yes	1.92129	0.584473	up	no	.	GO:0005783|endoplasmic reticulum;GO:0005743|mitochondrial inner membrane;GO:0005739|mitochondrion;	GO:0016491|oxidoreductase activity;	dhs-26 is an ortholog of human DHRS1 (dehydrogenase/reductase 1); is predicted to encode a protein with the following domains: Short-chain dehydrogenase/reductase SDR and NAD(P)-binding domain superfamily.
droe-8	0.185914	2.16336e-05	down	yes	49.1258	1.2039e-25	up	yes	9.12807	1.44821e-06	up	yes	.	.	.	droe-8 is enriched in the SAB based on tiling, array, RNA-seq, and microarray studies.
eol-1	0.177746	0.00287752	down	yes	88.7057	6.47606e-34	up	yes	15.8145	3.98304e-09	up	yes	.	.	.	eol-1 is predicted to have 5'-3' exonuclease activity, RNA pyrophosphohydrolase activity, and mRNA binding activity; is involved in regulation of olfactory learning; is expressed in the head, the nervous system, and the reproductive system.
F07E5.9	0.178533	1.55084e-05	down	yes	547.002	2.30748e-36	up	yes	97.5129	5.23759e-12	up	yes	.	.	.	N.A.
F15H10.5	0.206349	0.000314859	down	yes	71.3376	0.0205982	up	yes	14.6235	0.0461357	up	yes	.	.	.	N.A.
F15H10.6	0.113714	0.000847432	down	yes	235.448	1.17997e-11	up	yes	26.5447	0.203793	up	no	.	.	.	N.A.
F19H6.4	0.148808	0.0307873	down	yes	54.3671	0.00757469	up	yes	8.01676	0.625313	up	no	GO:0006702|androgen biosynthetic process;GO:0008209|androgen metabolic process;GO:0060348|bone development;GO:0030154|cell differentiation;GO:0071320|cellular response to cAMP;GO:0071549|cellular response to dexamethasone stimulus;GO:0071872|cellular response to epinephrine stimulus;GO:0071392|cellular response to estradiol stimulus;GO:0071363|cellular response to growth factor stimulus;GO:003286…	GO:0070852|cell body fiber;GO:0005737|cytoplasm;GO:0005789|endoplasmic reticulum membrane;GO:0016021|integral component of membrane;GO:0043231|intracellular membrane-bounded organelle;GO:0043209|myelin sheath;GO:0043025|neuronal cell body;GO:0048471|perinuclear region of cytoplasm;	GO:0003865|3-oxo-5-alpha-steroid 4-dehydrogenase activity;GO:0033218|amide binding;GO:0047751|cholestenone 5-alpha-reductase activity;GO:0070402|NADPH binding;	F19H6.4 is an ortholog of human SRD5A1; is predicted to have 3-oxo-5-alpha-steroid 4-dehydrogenase activity.
F26F2.1	0.0245036	4.13478e-16	down	yes	228.248	2.35008e-47	up	yes	5.59532	0.00272978	up	yes	.	.	.	F26F2.1 is involved in innate immune response.
F26F2.13	0.0350498	0.00350199	down	yes	Inf	2.27564e-10	up	yes	Inf	0.897881	up	no	.	.	.	N.A.
F26F2.3	0.0085515	7.94456e-10	down	yes	946.285	4.10491e-45	up	yes	8.14657	0.342459	up	no	.	.	.	N.A.
F26F2.4	0.00692541	0.00957708	down	yes	445.677	4.45424e-16	up	yes	3.13008	1	up	no	.	.	.	N.A.
F26F2.5	0.00887735	1.52175e-10	down	yes	Inf	3.65285e-13	up	yes	Inf	1	up	no	.	.	.	N.A.
F28E10.5	0.020184	0.000141286	down	yes	14.5361	0.000532791	up	yes	0.29381	1	down	no	GO:0045087|innate immune response;	GO:0045121|membrane raft;	GO:0008236|serine-type peptidase activity;	F28E10.5 is predicted to have serine-type peptidase activity.
F31F6.1	0.130683	0.0410298	down	yes	7.67514	0.00744515	up	yes	0.998298	1	down	no	.	.	.	F31F6.1 is enriched in the NSM based on tiling, array, RNA-seq, and microarray studies.
F42C5.3	0.0848434	0.0306857	down	yes	77.7298	1.85764e-29	up	yes	6.6057	0.00631324	up	yes	.	.	.	F42C5.3 is enriched in the Z1.p, the Z4.a, and the cephalic sheath cell based on tiling, array, and RNA-seq studies.
F46A8.1	0.175868	0.0113859	down	yes	5.73775	0.00135766	up	yes	1.00614	1	up	no	.	.	.	N.A.
F49H6.5	0.139537	0.0024752	down	yes	53.3012	4.82505e-27	up	yes	7.43032	1.59732e-05	up	yes	GO:0006777|Mo-molybdopterin cofactor biosynthetic process;	GO:0019008|molybdopterin synthase complex;	GO:0051539|4 iron, 4 sulfur cluster binding;GO:0061597|cyclic pyranopterin monophosphate synthase activity;GO:0005525|GTP binding;GO:0046872|metal ion binding;	F49H6.5 is an ortholog of human Mocs1; is predicted to have 4 iron, 4 sulfur cluster binding activity, catalytic activity, and metal ion binding activity; human orthologs of this gene are implicated in molybdenum cofactor deficiency type A.
F53H2.1	0.267241	0.00880257	down	yes	51.0582	2.03924e-19	up	yes	13.6333	1.24175e-05	up	yes	.	.	.	F53H2.1 is predicted to encode a protein with the following domain: Protein of unknown function DUF713.
F58F9.4	0.171232	0.00045696	down	yes	2.9078	0.0307467	up	yes	0.500303	0.533235	down	no	.	.	.	F58F9.4 is enriched in the CEM based on tiling, array, and RNA-seq studies; is predicted to encode a protein with the following domain: Protein of unknown function DUF272.
fbxa-7	0.106156	6.56845e-05	down	yes	333.888	2.75003e-15	up	yes	35.1377	0.0895105	up	no	.	.	.	fbxa-7 is predicted to encode a protein with the following domains: F-box domain, Domain of unknown function DUF38, Caenorhabditis species, and F-box-like domain superfamily.
fbxb-26	0.0918196	2.20713e-05	down	yes	Inf	2.20031e-15	up	yes	Inf	0.10884	up	no	.	.	.	fbxb-26 is predicted to encode a protein with the following domain: F-box associated domain, type 2.
H11L12.1	0.347119	0.0316803	down	yes	10.0193	7.71193e-08	up	yes	3.46904	0.0426689	up	yes	.	.	.	H11L12.1 is enriched in the SAB based on tiling, array, RNA-seq, and microarray studies.
K10G4.13	0.291888	0.0386399	down	yes	40.8012	4.72461e-06	up	yes	11.8709	0.00828328	up	yes	.	.	.	N.A.
M01G12.7	0.243947	0.0493497	down	yes	38.6005	1.82609e-08	up	yes	9.4705	0.146063	up	no	.	.	.	M01G12.7 is predicted to encode a protein with the following domain: RAI1-like family.
math-10	0.265754	0.00255059	down	yes	11.6029	1.36544e-10	up	yes	3.07354	0.123706	up	no	GO:0016567|protein ubiquitination;	.	.	math-10 is predicted to encode a protein with the following domains: MATH/TRAF domain and TRAF-like.
math-14	0.114753	8.96451e-08	down	yes	35.2375	9.59483e-20	up	yes	4.04696	0.103216	up	no	.	.	.	math-14 is predicted to encode a protein with the following domains: MATH/TRAF domain and TRAF-like.
math-17	0.0102908	0.000304382	down	yes	Inf	1.07727e-05	up	yes	Inf	1	up	no	GO:0016567|protein ubiquitination;	.	.	math-17 is predicted to encode a protein with the following domains: MATH/TRAF domain and TRAF-like.
math-34	0.142653	0.000901069	down	yes	25.0009	3.11705e-11	up	yes	3.56459	0.301984	up	no	.	.	.	math-34 is predicted to encode a protein with the following domains: MATH/TRAF domain and TRAF-like.
math-38	0.240202	0.000320565	down	yes	20.308	1.86494e-16	up	yes	4.88021	0.00494997	up	yes	GO:0016567|protein ubiquitination;	.	.	math-38 is involved in defense response to Gram-positive bacterium.
math-39	0.311289	0.0240169	down	yes	4.11822	4.30926e-05	up	yes	1.28454	0.888465	up	no	.	.	.	math-39 is predicted to encode a protein with the following domains: MATH/TRAF domain and TRAF-like.
math-6	0.0525213	2.98255e-06	down	yes	Inf	2.94394e-12	up	yes	Inf	0.595066	up	no	GO:0016567|protein ubiquitination;	.	.	math-6 is predicted to encode a protein with the following domains: MATH/TRAF domain and TRAF-like.
meg-1	0.188837	0.0026018	down	yes	49.857	2.56363e-13	up	yes	9.42023	0.0381303	up	yes	.	.	.	meg-1 is involved in P granule disassembly and germ cell proliferation; localizes to the P granule; is expressed in the germline blastomere and the reproductive system.
meg-4	0.247843	0.00825451	down	yes	14.2957	4.89328e-09	up	yes	3.53588	0.215475	up	no	.	.	.	meg-4 is involved in P granule assembly, germ cell proliferation, and organelle localization; localizes to the P granule; is expressed in the pharynx.
nhr-76	0.303168	0.00232324	down	yes	4.24932	0.00282876	up	yes	1.28225	0.984029	up	no	GO:0006351|transcription, DNA-templated;	GO:0005634|nucleus;	GO:0043565|sequence-specific DNA binding;GO:0003700|transcription factor activity, sequence-specific DNA binding;GO:0003707|steroid hormone receptor activity;GO:0008270|zinc ion binding;	nhr-76 is predicted to have DNA-binding activity transcription factor activity, sequence-specific DNA binding activity, and zinc ion binding activity; is involved in positive regulation of fatty acid beta-oxidation by positive regulation of transcription from RNA polymerase II promoter; is expressed in several tissues, including the alimentary system, the excretory gland cell, the head, the muscu…
pals-1	0.288246	0.015659	down	yes	12.3144	9.87224e-05	up	yes	3.53209	0.226654	up	no	.	.	.	pals-1 is predicted to encode a protein with the following domain: Amyotrophic lateral sclerosis 2 chromosomal region candidate gene 12 protein.
pals-14	0.0498193	0.0135376	down	yes	240.826	1.246e-45	up	yes	12.0264	2.53198e-06	up	yes	.	.	.	pals-14 is predicted to encode a protein with the following domain: Amyotrophic lateral sclerosis 2 chromosomal region candidate gene 12 protein.
pals-15	0.179877	0.00015311	down	yes	11.5654	2.75987e-06	up	yes	2.0894	0.402343	up	no	.	.	.	pals-15 is predicted to encode a protein with the following domain: Amyotrophic lateral sclerosis 2 chromosomal region candidate gene 12 protein.
pals-2	0.0735126	0.00011521	down	yes	167.032	6.90928e-28	up	yes	12.2994	0.00778994	up	yes	.	.	.	pals-2 is expressed in the hypodermis, the intestine, and the nervous system; is predicted to encode a protein with the following domain: Amyotrophic lateral sclerosis 2 chromosomal region candidate gene 12 protein.
pals-26	0.307507	0.00741296	down	yes	31.7819	2.38616e-15	up	yes	9.75464	4.18769e-07	up	yes	.	.	.	pals-26 is expressed in several tissues, including the alimentary system, the coelomocyte, the epithelial system, the nervous system, and the reproductive system; is predicted to encode a protein with the following domain: Amyotrophic lateral sclerosis 2 chromosomal region candidate gene 12 protein.
pals-27	0.246557	0.00115637	down	yes	40.2805	2.05644e-22	up	yes	9.91759	1.02954e-06	up	yes	.	.	.	pals-27 is predicted to encode a protein with the following domain: Amyotrophic lateral sclerosis 2 chromosomal region candidate gene 12 protein.
pals-28	0.0826468	7.94456e-10	down	yes	Inf	1.11876e-36	up	yes	Inf	6.40767e-07	up	yes	.	.	.	pals-28 is enriched in dopaminergic neurons and the cephalic sheath cell based on tiling and array studies; is predicted to encode a protein with the following domain: Amyotrophic lateral sclerosis 2 chromosomal region candidate gene 12 protein.
pals-29	0.0460142	0.000568585	down	yes	1391.56	2.12331e-20	up	yes	64.8315	0.000921502	up	yes	.	.	.	pals-29 is predicted to encode a protein with the following domain: Amyotrophic lateral sclerosis 2 chromosomal region candidate gene 12 protein.
pals-3	0.0311419	0.00591185	down	yes	264.421	1.30266e-32	up	yes	8.28345	0.160245	up	no	.	.	.	pals-3 is predicted to encode a protein with the following domain: Amyotrophic lateral sclerosis 2 chromosomal region candidate gene 12 protein.
pals-30	0.160829	1.81812e-05	down	yes	71.8429	0.00012328	up	yes	11.6548	0.11712	up	no	.	.	.	pals-30 is enriched in the NSM based on tiling and array studies; is predicted to encode a protein with the following domain: Amyotrophic lateral sclerosis 2 chromosomal region candidate gene 12 protein.
pals-32	0.210186	0.0116524	down	yes	23.2948	7.72504e-22	up	yes	4.89833	0.00044203	up	yes	.	.	.	pals-32 is predicted to encode a protein with the following domain: Amyotrophic lateral sclerosis 2 chromosomal region candidate gene 12 protein.
pals-33	0.111448	0.0101382	down	yes	480.248	7.65764e-06	up	yes	53.2658	0.00518857	up	yes	.	.	.	pals-33 is enriched in the SAB based on tiling, array, and microarray studies; is predicted to encode a protein with the following domain: Amyotrophic lateral sclerosis 2 chromosomal region candidate gene 12 protein.
pals-37	0.152449	2.1674e-06	down	yes	18.6124	2.31642e-16	up	yes	2.83775	0.0673841	up	no	.	.	.	pals-37 is predicted to encode a protein with the following domain: Amyotrophic lateral sclerosis 2 chromosomal region candidate gene 12 protein.
pals-38	0.22492	0.000352064	down	yes	49.3544	3.58055e-07	up	yes	11.0635	0.00130043	up	yes	.	.	.	pals-38 is enriched in the SAB based on tiling, array, RNA-seq, and microarray studies; is predicted to encode a protein with the following domain: Amyotrophic lateral sclerosis 2 chromosomal region candidate gene 12 protein.
pals-39	0.197619	0.0263087	down	yes	20.3251	9.91877e-20	up	yes	4.0221	0.00101332	up	yes	.	.	.	pals-39 is predicted to encode a protein with the following domain: Amyotrophic lateral sclerosis 2 chromosomal region candidate gene 12 protein.
pals-4	0.0588783	0.0153596	down	yes	181.393	1.42611e-05	up	yes	10.6445	0.0875693	up	no	.	.	.	pals-4 is predicted to encode a protein with the following domain: Amyotrophic lateral sclerosis 2 chromosomal region candidate gene 12 protein.
pals-9	0.0333066	1.26399e-14	down	yes	149.538	2.36031e-06	up	yes	5.01646	0.4538	up	no	.	.	.	pals-9 is enriched in the PLM and the cephalic sheath cell based on tiling, array, and RNA-seq studies; is predicted to encode a protein with the following domain: Amyotrophic lateral sclerosis 2 chromosomal region candidate gene 12 protein.
ppw-1	0.271476	0.00026666	down	yes	2.86192	0.000621789	up	yes	0.776735	0.76832	down	no	GO:0007275|multicellular organismal development;	GO:0043186|P granule;	GO:0017151|DEAD/H-box RNA helicase binding;GO:0003676|nucleic acid binding;	ppw-1 is predicted to have nucleic acid binding activity.
R02F2.4	0.31849	0.00770304	down	yes	4.65827	5.23135e-06	up	yes	1.48168	0.682425	up	no	GO:0006030|chitin metabolic process;GO:0009790|embryo development;GO:0000281|mitotic cytokinesis;	GO:0005576|extracellular region;	GO:0008061|chitin binding;	R02F2.4 is predicted to have chitin binding activity.
R09A8.1	0.314587	0.0360778	down	yes	Inf	2.39989e-22	up	yes	Inf	3.01854e-08	up	yes	.	.	.	N.A.
R09F10.8	0.239457	0.0418546	down	yes	13.866	2.0116e-06	up	yes	3.31907	0.41593	up	no	.	.	.	N.A.
sago-2	0.243195	0.000953573	down	yes	4.92471	6.95004e-07	up	yes	1.20063	0.957892	up	no	GO:0007275|multicellular organismal development;	GO:0043186|P granule;	GO:0017151|DEAD/H-box RNA helicase binding;GO:0003676|nucleic acid binding;	sago-2 is predicted to have nucleic acid binding activity.
sams-4	0.279314	0.00369293	down	yes	3.30138	0.000707147	up	yes	0.9223	1	down	no	GO:0006730|one-carbon metabolic process;GO:0006556|S-adenosylmethionine biosynthetic process;	GO:0005829|cytosol;	GO:0005524|ATP binding;GO:0046872|metal ion binding;GO:0004478|methionine adenosyltransferase activity;	sams-4 is an ortholog of human MAT1A and MAT2A; is predicted to have ATP binding activity, metal ion binding activity, and methionine adenosyltransferase activity; is expressed in the pharyngeal gland cell.
snpc-1.3	0.328178	0.0199974	down	yes	2.93801	0.00350992	up	yes	0.962033	1	down	no	.	.	.	snpc-1.3 is expressed in metacorpus, the gonad, the nerve ring, and the terminal bulb; is predicted to encode a protein with the following domain: Small nuclear RNA activating complex (SNAPc), subunit SNAP43.
sptf-2	0.251638	0.000249781	down	yes	11.9753	2.76277e-06	up	yes	3.00107	0.130965	up	no	GO:0030183|B cell differentiation;GO:0060216|definitive hemopoiesis;GO:0048596|embryonic camera-type eye morphogenesis;GO:0048706|embryonic skeletal system development;GO:0043353|enucleate erythrocyte differentiation;GO:0030851|granulocyte differentiation;GO:0001889|liver development;GO:0030324|lung development;GO:0030219|megakaryocyte differentiation;GO:0030224|monocyte differentiation;GO:000177…	GO:0005794|Golgi apparatus;GO:0005886|plasma membrane;GO:0016605|PML body;GO:0017053|transcriptional repressor complex;	GO:0003682|chromatin binding;GO:0000987|core promoter proximal region sequence-specific DNA binding;GO:0003690|double-stranded DNA binding;GO:0046872|metal ion binding;GO:0001078|transcriptional repressor activity, RNA polymerase II core promoter proximal region sequence-specific binding;GO:0000979|RNA polymerase II core promoter sequence-specific DNA binding;	sptf-2 is predicted to have nucleic acid binding activity; is expressed in head neurons and the intestine.
srg-20	0.140216	0.0308233	down	yes	Inf	4.57725e-07	up	yes	Inf	0.403518	up	no	GO:0007606|sensory perception of chemical stimulus;	GO:0016021|integral component of membrane;	GO:0004888|transmembrane signaling receptor activity;	srg-20 is predicted to have transmembrane signaling receptor activity.
srh-123	0.135996	0.00880257	down	yes	Inf	7.25039e-09	up	yes	Inf	0.276034	up	no	.	GO:0016021|integral component of membrane;	.	srh-123 is predicted to encode a protein with the following domain: 7TM GPCR, serpentine receptor class h (Srh).
T05A8.1	0.170858	0.0110377	down	yes	Inf	1.82264e-10	up	yes	Inf	0.0975033	up	no	.	.	.	N.A.
T08E11.1	0.0802779	6.8279e-09	down	yes	103.068	3.19387e-33	up	yes	8.28255	6.84085e-05	up	yes	.	.	.	T08E11.1 is predicted to encode a protein with the following domains: F-box domain and Domain of unknown function DUF38, Caenorhabditis species.
T08E11.8	0.185902	0.000749662	down	yes	13.1695	3.21597e-09	up	yes	2.44274	0.418294	up	no	.	.	.	T08E11.8 is predicted to encode a protein with the following domain: Domain of unknown function DUF38, Caenorhabditis species.
T22B7.7	0.0858252	1.73885e-11	down	yes	29.5481	4.53855e-09	up	yes	2.52488	0.180464	up	no	GO:0006637|acyl-CoA metabolic process;	GO:0005739|mitochondrion;	GO:0003986|acetyl-CoA hydrolase activity;GO:0052689|carboxylic ester hydrolase activity;	T22B7.7 is an ortholog of human ACOT9 (acyl-CoA thioesterase 9); is predicted to encode a protein with the following domain: HotDog domain superfamily.
T24D1.3	0.254105	0.00303072	down	yes	2.38433	0.0287688	up	yes	0.605098	0.56744	down	no	.	.	.	T24D1.3 is enriched in the AFD and the NSM based on tiling, array, and RNA-seq studies; is predicted to encode a protein with the following domain: Zinc finger, RING/FYVE/PHD-type.
tag-115	0.3795	0.0387129	down	yes	2.99898	0.00120395	up	yes	1.13684	1	up	no	GO:0006260|DNA replication;GO:0002376|immune system process;GO:0051028|mRNA transport;GO:0006606|protein import into nucleus;	GO:0005737|cytoplasm;GO:0005829|cytosol;GO:0031965|nuclear membrane;GO:0005643|nuclear pore;GO:0005654|nucleoplasm;GO:0005634|nucleus;	GO:0003677|DNA binding;GO:0016746|transferase activity, transferring acyl groups;	tag-115 is predicted to encode a protein with the following domain: SAC3/GANP/THP3.
thn-1	0.143674	1.31811e-06	down	yes	20.1407	0.000753375	up	yes	2.87561	0.275989	up	no	.	GO:0005576|extracellular region;	.	thn-1 is involved in defense response to Gram-negative bacterium and innate immune response.
trpl-5	0.145312	0.0481887	down	yes	61.4866	1.77947e-09	up	yes	8.9933	0.281652	up	no	.	.	.	N.A.
ttr-50	0.18403	0.0135376	down	yes	32.3857	8.32652e-11	up	yes	5.9665	0.185895	up	no	.	GO:0005615|extracellular space;	.	ttr-50 is predicted to encode a protein with the following domains: Transthyretin-like and Transthyretin-like superfamily.
vit-1	0.16053	2.28839e-06	down	yes	2.3932	0.0279433	up	yes	0.384054	0.0255117	down	yes	.	GO:0005576|extracellular region;	GO:0005319|lipid transporter activity;GO:0045735|nutrient reservoir activity;	vit-1 is predicted to have lipid transporter activity and nutrient reservoir activity.
vit-2	0.00161112	1.32456e-07	down	yes	19.5505	9.42506e-20	up	yes	0.0314669	1.27796e-05	down	yes	.	GO:0031410|cytoplasmic vesicle;GO:0005576|extracellular region;GO:0031983|vesicle lumen;GO:0042718|yolk granule;	GO:0005319|lipid transporter activity;GO:0045735|nutrient reservoir activity;	vit-2 is predicted to have lipid transporter activity and nutrient reservoir activity; localizes to the cytoplasmic vesicle, vesicle lumen, and yolk granule; is expressed in the embryonic cell, the gonad, the intestine, the oocyte, and the pseudocoelom.
vit-3	0.00851187	6.98315e-18	down	yes	38.436	8.56721e-12	up	yes	0.326953	0.293883	down	no	.	GO:0005576|extracellular region;	GO:0005319|lipid transporter activity;GO:0045735|nutrient reservoir activity;	vit-3 is predicted to have lipid transporter activity and nutrient reservoir activity; is expressed in the intestine.
vit-4	0.0163902	0.00187343	down	yes	38.5189	2.31944e-05	up	yes	0.629094	0.965646	down	no	.	GO:0005576|extracellular region;	GO:0005319|lipid transporter activity;GO:0045735|nutrient reservoir activity;	vit-4 is predicted to have lipid transporter activity and nutrient reservoir activity.
vit-5	0.000736221	6.00545e-12	down	yes	540.283	0.0228316	up	yes	0.400576	0.570788	down	no	.	GO:0005576|extracellular region;	GO:0005319|lipid transporter activity;GO:0045735|nutrient reservoir activity;	vit-5 is predicted to have lipid transporter activity and nutrient reservoir activity; is expressed in the intestine.
vit-6	0.00333686	2.19394e-45	down	yes	12.6751	0.0119171	up	yes	0.0422962	1.12544e-15	down	yes	.	GO:0005576|extracellular region;	GO:0005319|lipid transporter activity;GO:0045735|nutrient reservoir activity;	vit-6 is predicted to have lipid transporter activity and nutrient reservoir activity; is involved in negative regulation of protein oxidation, negative regulation of reactive oxygen species biosynthetic process, and positive regulation of cholesterol import; is expressed in the intestine.
Y105C5A.1269	0.0766504	9.17879e-05	down	yes	173.538	4.7558e-10	up	yes	13.195	0.628364	up	no	.	.	.	N.A.
Y2H9A.6	0.175576	9.86537e-06	down	yes	65.248	9.15712e-11	up	yes	11.4211	0.000319921	up	yes	.	.	.	N.A.
Y39G8B.5	0.28107	0.00620025	down	yes	54.6869	3.72165e-07	up	yes	15.2824	0.00509003	up	yes	.	.	GO:0005524|ATP binding;GO:0004674|protein serine/threonine kinase activity;	Y39G8B.5 is predicted to have ATP binding activity and protein kinase activity.
Y39H10B.3	0.14215	8.82386e-05	down	yes	62.3674	2.84205e-16	up	yes	8.84534	0.0455931	up	yes	.	.	.	N.A.
Y49F6A.5	0.194554	0.012458	down	yes	Inf	2.30121e-14	up	yes	Inf	0.00415887	up	yes	.	.	.	N.A.
Y69A2AR.12	0.0402158	8.00252e-11	down	yes	387.549	4.78938e-05	up	yes	15.4457	0.285425	up	no	.	.	.	N.A.
Y69A2AR.25	0.0370994	0.00186682	down	yes	134.456	6.57188e-26	up	yes	5.00538	0.413893	up	no	.	.	.	N.A.
Y6E2A.5	0.340689	0.0287597	down	yes	7.55367	0.00907173	up	yes	2.56012	0.333326	up	no	.	.	.	Y6E2A.5 is enriched in the SAB based on tiling, array, RNA-seq, and microarray studies; is predicted to encode a protein with the following domain: Protein of unknown function DUF713.
Y6E2A.7	0.15474	0.000155359	down	yes	45.2432	2.27325e-15	up	yes	7.01276	0.0467039	up	yes	.	.	.	Y6E2A.7 is predicted to encode a protein with the following domain: Protein of unknown function DUF713.
Y94H6A.2	0.259257	0.00496315	down	yes	16.3896	0.000201592	up	yes	4.27417	0.143476	up	no	.	.	.	Y94H6A.2 is predicted to encode a protein with the following domain: Protein of unknown function DUF684.
ZC196.3	0.134208	2.2319e-05	down	yes	45.2967	1.66255e-16	up	yes	6.07337	0.0585357	up	no	.	.	.	ZC196.3 is predicted to encode a protein with the following domain: Protein of unknown function DUF713.
ZC196.4	0.179812	0.000733171	down	yes	9.99838	9.00015e-08	up	yes	1.79771	0.680015	up	no	.	.	.	ZC196.4 is predicted to encode a protein with the following domain: Protein of unknown function DUF713.
ZK228.10	0.0655982	0.00407853	down	yes	Inf	1.07872e-06	up	yes	Inf	0.827906	up	no	.	.	.	N.A.
ZK262.8	0.196293	0.0192758	down	yes	52.6079	1.59928e-08	up	yes	10.291	0.241259	up	no	.	.	.	N.A.
ZK262.9	0.166493	0.0280991	down	yes	155.766	1.74582e-08	up	yes	25.7017	0.220439	up	no	.	.	.	ZK262.9 is enriched in the NSM based on tiling and array studies.
ZK666.11	0.256321	0.0237025	down	yes	85.5261	0.00298891	up	yes	21.6875	0.191711	up	no	.	.	.	N.A.
Inf: No reads in control group. -Inf: No reads in experimental group.
