# Supplementary material for: Defective Expression of Mitochondrial, Vacuolar H+-ATPase and Histone Genes in a C. elegans Model of SMA
Source: Front Genet. 2019 May 3;10:410. doi: 10.3389/fgene.2019.00410 (PMC6509145; doi:10.3389/fgene.2019.00410)
Supplement: FIGURE S1 — Expression levels of predicted DEGs not confirmed by RT-qPCR. (A) Mitochondrial genes. Genes in red are encoded by the mitochondrial genome and genes in black by the nuclear genome. (B) V-ATPase genes. (C) UGT genes. (D) CYP genes. Each dataset is the average of three biological replicates. Statistics: two-tailed unpaired Student’s t-test. Error bars: standard errors. [file Data_Sheet_1.zip › TableS13.xlsx]

## Sheet: Sheet1
Table S13. List of mitochondrial and V-ATPase DEGs with altered splicing in smn-1(ok355) mutants as predicted by RNA-Seq.
GeneName	Transcript	EventType	EventLocation	N2a_percent	N2b_percent	ok355a_percent	ok355b_percent	ok355c_percent	n4588a_percent	n4588b_percent	n4588c_percent	ok355; n4588a_percent	ok355; n4588b_percent	RT-PCR validation	Significance ok355 vs WT
mitochondrial DEGs
haf-6	Y48G8AL.11a.1	Alternative3'ss	Intron5+57nt	0.260582	-	-	-	-	-	-	-	-	-	No	No
B0250.5	B0250.5.1	Alternative5'ss	Intron2-86nt	-	-	0.21591	-	-	-	-	-	-	-	No	No
ech-7	Y105E8A.4.1	Alternative5'ss	Intron2-99nt	0.138802	-	-	-	-	-	-	-	-	-	No	No
hsp-60	Y22D7AL.5a.1	Alternative5'ss	Intron5-43nt	0.227451	-	-	-	-	-	-	-	-		No	No
mccc-1	F32B6.2.1	Alternative5'ss	Intron6-63nt	0.0942847	-	-	-	-	-	-	-	-	-	No	No
B0250.5	B0250.5.1	ExonSkip	Exon5	-	-	-	0.233323	-	-	-	-	-	-	No	No
hsp-60	Y22D7AL.5a.1	ExonSkip	Exon4	0.297009	-	-	-	-	-	-	-	-		No	No
acaa-2	F53A2.7.1	IntronRetention	Intron4	-	-	0.174589	-	-	-	-	-	-	-	No	No
acdh-9	F28A10.6.1	IntronRetention	Intron3	-	-	0.117505	-	-	-	-	-	-	-	No	No
acs-4	F37C12.7.1	IntronRetention	Intron2	-	0.470922	-	-	-	-	-	-	-	-	No	No
clk-1	ZC395.2.1	IntronRetention	Intron2	0.141092	-	-	-	-	-	-	-	0.181284	-	No	No
clk-1	ZC395.2.1	IntronRetention	Intron3	-	0.176187	0.275436	-	-	-	-	-	-	-	No	No
cpt-2	R07H5.2a.1	IntronRetention	Intron8	0.117665	-	0.239623	0.373117	-	0.324731	-	-	0.322583	-	Yes	No
cyc-1	C54G4.8.1	IntronRetention	Intron2	-	-	-	0.269377	0.276978	-	-	0.30129	-	-	No	No
cyc-1	C54G4.8.1	IntronRetention	Intron3	-	0.331332	-	-	-	-	-	-	-	-	No	No
dbt-1	ZK669.4.1	IntronRetention	Intron6	-	-	0.333907	-	-	-	-	-	-	-	No	No
dld-1	LLC1.3a.1	IntronRetention	Intron3	0.269405	0.197296	-	-	-	-	0.253068	-	-	-	No	No
haf-3	F57A10.3.1	IntronRetention	Intron6	0.305396	-	0.276121	-	-	-	-	0.222333	-	-	No	No
hsp-6	C37H5.8.1	IntronRetention	Intron1	-	-	-	-	0.290334	-	-	-	-	-	No	No
V-ATPase DEGs
vha-16	C30F8.2.1	ExonSkip	Exon6	-	-	-	0.40933	-	-	-	-	0.175292	-	No	No
vha-5	F35H10.4.2	IntronRetention	Intron2	-	-	-	-	0.493444	-	-	-	-	-	No	No
vha-6	VW02B12L.1.1	IntronRetention	Intron2	-	-	0.132631	-	-	-	-	-	-	-	No	No
Note: "-" indicates no alternative splicing event found. Two distinct splicing events were predicted in four genes.
