# Supplementary material for: Defective Expression of Mitochondrial, Vacuolar H+-ATPase and Histone Genes in a C. elegans Model of SMA
Source: Front Genet. 2019 May 3;10:410. doi: 10.3389/fgene.2019.00410 (PMC6509145; doi:10.3389/fgene.2019.00410)
Supplement: FIGURE S1 — Expression levels of predicted DEGs not confirmed by RT-qPCR. (A) Mitochondrial genes. Genes in red are encoded by the mitochondrial genome and genes in black by the nuclear genome. (B) V-ATPase genes. (C) UGT genes. (D) CYP genes. Each dataset is the average of three biological replicates. Statistics: two-tailed unpaired Student’s t-test. Error bars: standard errors. [file Data_Sheet_1.zip › TableS14.xlsx]

## Sheet: Sheet1
Table S14. DEG-associated GO terms (biological processes) related to lifespan, motor functions or neuron activities in smn-1(ok355) mutants
category	GO term	p_adjusted (q_value)	No. DEGs	No. Up	No. Down	Go term significance
lifespan related	regulation of insulin receptor signaling pathway involved in determination of adult lifespan	1	1	1	0	no
	insulin receptor signaling pathway involved in determination of adult lifespan	1	1	1	0	no
	determination of adult lifespan	1	19	4	15	no
motor functions related	backward locomotion	1	2	1	1	no
	spinal cord motor neuron differentiation	1	2	0	2	no
	directional locomotion	1	2	1	1	no
	regulation of backward locomotion	1	1	1	0	no
	negative regulation of locomotion involved in locomotory behavior	1	1	1	0	no
	motor neuron axon guidance	1	4	1	3	no
	locomotor rhythm	1	1	0	1	no
	regulation of locomotion involved in locomotory behavior	1	1	1	0	no
	negative regulation of locomotion	1	8	4	4	no
	locomotion involved in locomotory behavior	1	2	2	0	no
	larval locomotory behavior	1	1	1	0	no
	adult locomotory behavior	1	2	1	1	no
	positive regulation of locomotion	1	10	6	4	no
	locomotory behavior	1	7	3	4	no
	regulation of locomotion	1	22	13	9	no
	locomotion	1	85	44	41	no
neuron activities related	synaptic transmission, glycinergic	0.528938	3	0	3	no
	aminergic neurotransmitter loading into synaptic vesicle	0.528938	3	0	3	no
	regulation of postsynaptic membrane potential	1	4	2	2	no
	dopaminergic neuron differentiation	1	1	0	1	no
	regulation of neuromuscular synaptic transmission	1	1	0	1	no
	gephyrin clustering involved in postsynaptic density assembly	1	1	1	0	no
	positive regulation of inhibitory postsynaptic potential	1	1	1	0	no
	regulation of synapse maturation	1	1	1	0	no
	positive regulation of synapse maturation	1	1	1	0	no
	neuroligin clustering involved in postsynaptic membrane assembly	1	1	1	0	no
	positive regulation of synapse structural plasticity	1	1	1	0	no
	negative regulation of oxidative stress-induced neuron intrinsic apoptotic signaling pathway	1	1	0	1	no
	postsynaptic density protein 95 clustering	1	1	1	0	no
	neuron intrinsic apoptotic signaling pathway in response to oxidative stress	1	1	0	1	no
	neuroblast development	1	1	0	1	no
	neuron cellular homeostasis	1	1	0	1	no
	regulation of oxidative stress-induced neuron intrinsic apoptotic signaling pathway	1	1	0	1	no
	regulation of synapse structural plasticity	1	1	1	0	no
	inhibitory postsynaptic potential	1	1	1	0	no
	excitatory postsynaptic potential	1	3	1	2	no
	neuroblast differentiation	1	2	1	1	no
	neuroblast migration	1	2	0	2	no
	regulation of synaptic transmission, glutamatergic	1	3	3	0	no
	neurotransmitter catabolic process	1	3	2	1	no
	synapse maturation	1	1	1	0	no
	neuron differentiation involved in amphid sensory organ development	1	1	1	0	no
	regulation of oxidative stress-induced neuron death	1	1	0	1	no
	positive regulation of synaptic transmission, glutamatergic	1	1	1	0	no
	neuroblast fate determination	1	1	1	0	no
	neuron development involved in amphid sensory organ development	1	1	1	0	no
	positive regulation of excitatory postsynaptic potential	1	1	1	0	no
	neuron death in response to oxidative stress	1	1	0	1	no
	positive regulation of neurogenesis	1	5	3	2	no
	neuron-neuron synaptic transmission	1	7	4	3	no
	neuron migration	1	6	3	3	no
	synaptic transmission, glutamatergic	1	4	4	0	no
	negative regulation of neuron differentiation	1	2	2	0	no
	postsynaptic membrane assembly	1	1	1	0	no
	neuroblast fate commitment	1	1	1	0	no
	neuron projection extension	1	6	6	0	no
	neuron projection extension involved in neuron projection guidance	1	2	2	0	no
	protein localization to synapse	1	3	1	2	no
	neuromuscular process controlling balance	1	1	1	0	no
	neuronal ion channel clustering	1	1	1	0	no
	neurotransmitter metabolic process	1	4	2	2	no
	synapse organization	1	12	4	8	no
	synapse assembly	1	7	2	5	no
	negative regulation of synaptic transmission, glutamatergic	1	1	1	0	no
	neuron cell-cell adhesion	1	1	1	0	no
	regulation of neuron projection development	1	13	7	6	no
	receptor localization to synapse	1	1	1	0	no
	negative regulation of neurogenesis	1	3	3	0	no
	regulation of neurogenesis	1	20	9	11	no
	neuromuscular junction development	1	4	0	4	no
	calcium ion-regulated exocytosis of neurotransmitter	1	1	1	0	no
	regulation of synaptic plasticity	1	2	0	2	no
	regulation of neuron differentiation	1	15	8	7	no
	neuron development	1	51	20	31	no
	positive regulation of synapse assembly	1	1	1	0	no
	negative regulation of neuron projection development	1	1	0	1	no
	postsynaptic membrane organization	1	1	1	0	no
	neuron maturation	1	1	1	0	no
	neuronal action potential	1	3	1	2	no
	negative regulation of neuron apoptotic process	1	1	0	1	no
	neurotransmitter biosynthetic process	1	1	0	1	no
	neuron fate specification	1	1	1	0	no
	cell morphogenesis involved in neuron differentiation	1	30	14	16	no
	positive regulation of neuron differentiation	1	1	0	1	no
	neuron projection morphogenesis	1	31	14	17	no
	neuron projection development	1	41	16	25	no
	neuron projection guidance	1	15	8	7	no
	ensheathment of neurons	1	2	0	2	no
	neuromuscular process	1	1	1	0	no
	positive regulation of neuron projection development	1	2	0	2	no
	central nervous system neuron differentiation	1	3	0	3	no
	synaptic vesicle endocytosis	1	1	0	1	no
	negative regulation of synaptic transmission	1	1	1	0	no
	synaptic vesicle recycling	1	1	0	1	no
	neuron recognition	1	2	0	2	no
	neuropeptide signaling pathway	1	6	6	0	no
	synaptic growth at neuromuscular junction	1	1	0	1	no
	central nervous system neuron development	1	1	0	1	no
	regulation of synapse assembly	1	1	1	0	no
	neuromuscular synaptic transmission	1	2	1	1	no
	neuron differentiation	1	54	21	33	no
	negative regulation of neuron death	1	1	0	1	no
	regulation of synapse organization	1	2	2	0	no
	synaptic vesicle transport	1	6	1	5	no
	establishment of synaptic vesicle localization	1	6	1	5	no
	positive regulation of synaptic transmission	1	1	1	0	no
	synaptic vesicle localization	1	6	1	5	no
	modulation of synaptic transmission	1	6	3	3	no
	regulation of synapse structure or activity	1	2	2	0	no
	neuron death	1	4	1	3	no
	neuron fate commitment	1	1	1	0	no
	generation of neurons	1	55	21	34	no
	regulation of neuron apoptotic process	1	1	0	1	no
	synaptic vesicle exocytosis	1	1	1	0	no
	neuron apoptotic process	1	1	0	1	no
	neurogenesis	1	57	22	35	no
	regulation of neurotransmitter levels	1	6	4	2	no
	chemical synaptic transmission	1	37	18	19	no
	synaptic transmission, cholinergic	1	3	1	2	no
	neurotransmitter secretion	1	2	2	0	no
	regulation of neuron death	1	1	0	1	no
	neurotransmitter transport	1	3	2	1	no
	neurological system process	1	55	42	13	no
