# Supplementary material for: Defective Expression of Mitochondrial, Vacuolar H+-ATPase and Histone Genes in a C. elegans Model of SMA
Source: Front Genet. 2019 May 3;10:410. doi: 10.3389/fgene.2019.00410 (PMC6509145; doi:10.3389/fgene.2019.00410)
Supplement: FIGURE S1 — Expression levels of predicted DEGs not confirmed by RT-qPCR. (A) Mitochondrial genes. Genes in red are encoded by the mitochondrial genome and genes in black by the nuclear genome. (B) V-ATPase genes. (C) UGT genes. (D) CYP genes. Each dataset is the average of three biological replicates. Statistics: two-tailed unpaired Student’s t-test. Error bars: standard errors. [file Data_Sheet_1.zip › TableS15.xlsx]

## Sheet: Sheet1
Table S15. Total RNA-Seq reads of each biological replicate.
Sample Name	N2a	N2b	ok355a	ok355b	ok355c	n4588a	n4588b	n4588c	ok355; n4588a	ok355; n4588b
Raw Reads	57082842	55833140	58978340	50239190	51422874	56706276	44957134	53782584	55655806	50962366
Raw Bases	8562426300	8374971000	8846751000	7535878500	7713431100	8505941400	6743570100	8067387600	8348370900	7644354900
Clean Reads	44762678	46307918	46340462	44958274	46562944	43561398	40862626	44205688	42742218	45625922
Clean Bases	6714401700	6946187700	6951069300	6743741100	6984441600	6534209700	6129393900	6630853200	6411332700	6843888300
Mapped reads	41970666	44104032	43378059	42908999	44529874	40543546	39173367	41981715	39967719	43514487
