# Supplementary material for: Defective Expression of Mitochondrial, Vacuolar H+-ATPase and Histone Genes in a C. elegans Model of SMA
Source: Front Genet. 2019 May 3;10:410. doi: 10.3389/fgene.2019.00410 (PMC6509145; doi:10.3389/fgene.2019.00410)
Supplement: FIGURE S1 — Expression levels of predicted DEGs not confirmed by RT-qPCR. (A) Mitochondrial genes. Genes in red are encoded by the mitochondrial genome and genes in black by the nuclear genome. (B) V-ATPase genes. (C) UGT genes. (D) CYP genes. Each dataset is the average of three biological replicates. Statistics: two-tailed unpaired Student’s t-test. Error bars: standard errors. [file Data_Sheet_1.zip › TableS16.xlsx]

## Sheet: Sheet1
Table S16. List of primers for RT-PCR experiments and transgene construction.
qPCR primers
Gene	Forward Primer	Reverse Primer	RT-qPCR	Human Ortholog	Function of Human Ortholog
acdh-2	CGGATCAATCAGTGCTCAACAACAAC	ATCCATTTCCCGCACAAGAGGTTT	Down	ACADSB	Short/branched chain acyl-CoA dehydrogenase(ACADSB) is a member of the acyl-CoA dehydrogenase family of enzymes that catalyze the dehydrogenation of acyl-CoA derivatives in the metabolism of fatty acids or branch chained amino acids.
aco-1	CACAATTACCAACCACGGAAGAACC	GCAGGATGTGATGGCAGCAATAAC	NS	ACO1	The protein encoded by this gene is a bifunctional, cytosolic protein that functions as an essential enzyme in the TCA cycle and interacts with mRNA to control the levels of iron inside cells.
bckd-1A	TCAACTTCGCCGCCACTCTCA	TCCAGCAATTCCATCTCCTCCATACT	Down	BCKDHA	The branched-chain alpha-keto acid (BCAA) dehydrogenase (BCKD) complex is an inner mitochondrial enzyme complex that catalyzes the second major step in the catabolism of the branched-chain amino acids leucine, isoleucine, and valine.
C05C10.3	ACTCTGCCGAAGAAGCCGTGAA	GCATAGTCCGAAGCCGCCAACT	Down	OXCT1	The encoded protein is a homodimeric mitochondrial matrix enzyme that plays a central role in extrahepatic ketone body catabolism by catalyzing the reversible transfer of coenzyme A from succinyl-CoA to acetoacetate.
C33A12.1	GCAAGGTTTCCGAGGATTTCCACAA	CCATACACAACAGTCAACGCACGAT	NS	NDUFA5	This nuclear gene encodes a conserved protein that comprises the B13 subunit of complex I of the mitochondrial respiratory chain.
cox-15	TGTTGAGCCAAGGAATCCAGAATGT	GCCACAGCACCGTAGCACAT	Down	COX15	Cytochrome c oxidase (COX), the terminal component of the mitochondrial respiratory chain, catalyzes the electron transfer from reduced cytochrome c to oxygen.
ctb-1	GCCGTGAGCTATTCTAGTTATTGTATTGG	TCACCGTGGCAATATAACCTAGATGTT	NS	MT-CYB	This gene resides on the mitochondrial chromosome and encodes a core subunit of mitochondrial cytochrome c reductase (Complex III).
cyp-14A1	CATTCAATCCAAGCCGCTACTTACAAT	GCAAGCCCTTCTCCAACACAGT	Down	CYP2C8	This gene encodes a member of the cytochrome P450 superfamily of enzymes. The cytochrome P450 proteins are monooxygenases which catalyze many reactions involved in drug metabolism and synthesis of cholesterol, steroids and other lipids.
cyp-14A4	GTCATTGCTCCATGTTCACGATAATACTG	CAGATTTCACGATTTGCTCCTCCATTAG	NS	CYP2C8	This gene encodes a member of the cytochrome P450 superfamily of enzymes. The cytochrome P450 proteins are monooxygenases which catalyze many reactions involved in drug metabolism and synthesis of cholesterol, steroids and other lipids.
cyp-33A1	ATTGACAGAAGTAATTGGAGACCGAGTG	GGAGTTGAACATCACGAGTAACAGCAT	Down	CYP2C8	This gene encodes a member of the cytochrome P450 superfamily of enzymes. The cytochrome P450 proteins are monooxygenases which catalyze many reactions involved in drug metabolism and synthesis of cholesterol, steroids and other lipids.
cyp-35A4	ACTAACGGAGATCACTGGCAACAT	CGCACCTAGCATCAAGTTCCTG	NS	CYP2C8	This gene encodes a member of the cytochrome P450 superfamily of enzymes. The cytochrome P450 proteins are monooxygenases which catalyze many reactions involved in drug metabolism and synthesis of cholesterol, steroids and other lipids.
cyp-35A5	CAGAGGTTATGGATAAGGCAAGAGAAGAG	CAGATATGGAGTTGTTGGACGATCAGAA	Down	CYP2C8	This gene encodes a member of the cytochrome P450 superfamily of enzymes. The cytochrome P450 proteins are monooxygenases which catalyze many reactions involved in drug metabolism and synthesis of cholesterol, steroids and other lipids.
dhs-26	TGTACTTGTTCACCGTCGCCTATG	CTTGTGCCATATCCGAAGACATTCTG	Up	DHRS1	This gene encodes a member of the short-chain dehydrogenases/reductases (SDR) family. The encoded enzyme contains a conserved catalytic domain and likely functions as an oxidoreductase.
dlat-1	CCGCACCAATTCCACACTCATCAT	TCCACTTCCAGAAACTCCGCTCAA	Down	DLAT	This gene encodes component E2 of the multi-enzyme pyruvate dehydrogenase complex (PDC), which resides in the inner mitochondrial membrane and catalyzes the conversion of pyruvate to acetyl coenzyme A.
ech-5	ATAATGTGTTCTGTAGTGGTGCGGATT	CGGCGATAACTGGCTGTGGAAG	NS	ECHDC2	The encoded protein is predicted to have enoyl-CoA hydratase activity, which may play a role in fatty acid beta-oxidation.
ech-6	CTTATGACTGAATTGGCTGATGCTCTC	GTGGTGGCGAACTCGTTATTGGT	Down	ECHS1	The protein encoded by this gene functions in the second step of the mitochondrial fatty acid beta-oxidation pathway.
hach-1	AAGAAGCAAGCAGCCACTCTAGG	AGTGAGACGATACTCCATTGTGAAGAT	Down	HIBCH	This gene encodes the enzyme responsible for hydrolysis of both HIBYL-CoA and beta-hydroxypropionyl-CoA.
hil-3	GCCATCCTCAAGTACATCACCAAGAA	AGAGTGTCACGGAGACGAGCATTA	Up	H1F0	The encoded protein is a member of the histone H1 family.
his-3	TGGCTGGAGTAACCATCGCC	CATCTATTCCTTGTCTCCTCCGGTT	Up	HIST2H2AB	The encoded protein is a member of the histone H2A family.
his-35	TGGTCGTCTTCATCGTATTCTCCGTAA	TACTCCAGAACTGCTGCGAGGTAC	Up	HIST2H2AB	The encoded protein is a member of the histone H2A family.
his-4	CGTCTCTGAGGGAACCAAGG	CCGTTGGGTTCGGTTAGATTG	Up	HIST2H2BF	The encoded protein is a member of the histone H2B family.
his-41	GCTCGTAAGGAATCCTACTCGGTCTA	CATGATCGACATAGCCTTGGATGACA	Up	HIST1H2BL	The encoded protein is a member of the histone H2B family.
his-41::mCherry	GACGCAAGACTCAAGCCTCCAA	TCTTCTTCTGCATAACAGGTCCATCC	Up	-
his-6	GCCATTCCAGCGTCTTGTC	CGAAACGGTCTCAAACTCTGG	Up	HIST2H3A	The encoded protein is a member of the histone H3 family.
his-60	AAGCGCCATCGTAAGGTTCTCC	CTCTTCTAGCGAGACGACGGA	NS, Up	HIST1H4H	The encoded protein is a member of the histone H4 family.
his-72	TCGTTCGTGAGATTGCCCAGG	TCCTGGAGAGCTCCGATGGC	Up	H3F3A	The encoded protein is a member of the histone H3 family.
idh-1	TTTGCGTGAAGGGAGGAAATGCT	GGCTTGCTTCTTGGCGAGGTT	NS	IDH1	Isocitrate dehydrogenases catalyze the oxidative decarboxylation of isocitrate to 2-oxoglutarate.
nduf-6	GAGAGTTGTCTTCTGTGATGGAGGA	CGTGGCGTGCGAGTTATAGAATC	Down	NDUFS6	This gene encodes a subunit of the NADH:ubiquinone oxidoreductase (complex I), which is the first enzyme complex in the electron transport chain of mitochondria.
nduo-2	AGCAGCAAGAGATATACCAGAA	GTAATAGACCTCCTCTACAAAGAAG	NS	MT-ND2	This gene resides on the mitochondrial chromosome and encodes a core subunit of mitochondrial NADH:ubiquinone oxidoreductase (Complex I).
nduo-4	AGCAGCTTATTCTTCAGTCACTCAT	CATAAGTGTAGATGTATAACCGTGTGC	NS	MT-ND4	This gene resides on the mitochondrial chromosome and encodes a core subunit of mitochondrial NADH:ubiquinone oxidoreductase (Complex I).
nduo-5	TAGCTTAGCAAGTTTGGTCGAAGAAGA	AACCTATTTGTGAAAGTGTCCTCAAGG	NS	MT-ND5	This gene resides on the mitochondrial chromosome and encodes a core subunit of mitochondrial NADH:ubiquinone oxidoreductase (Complex I).
pdhb-1	GACCAGAGCGGCTTCCACAATG	TCCGTCGTACTGAGCAACTTCTTCT	Down	PDHB	The pyruvate dehydrogenase (PDH) complex is a nuclear-encoded mitochondrial multienzyme complex that catalyzes the overall conversion of pyruvate to acetyl-CoA and carbon dioxide, and provides the primary link between glycolysis and the tricarboxylic acid (TCA) cycle.
sucg-1	GCTGCTGGTAACCTATCCAAGTCAA	TTCTCTTCTGCTTCCTTCCTGTTCG	Down	SUCLG2	This gene encodes a GTP-specific beta subunit of succinyl-CoA synthetase, which catalyzes the reversible reaction involving the formation of succinyl-CoA and succinate.
T22B7.7	CAGAGGCGACTGTCAATGTGATTCA	GTTGATGGAAGAAGTTGATTGGTTGGAAG	Up	ACOT9	The protein encoded by this gene is a mitochondrial acyl-CoA thioesterase of unknown function.
tba-1	GAACTATGCCATCAGACCAACAAGC	CCAGTGCGGATCTCATCAACAACA	Loading control	TUBA4A	The encoded protein is a member of alpha tubulin family.
U1 snRNA	CGGAATCCCCATGGTGAG	CGATACGCAAAAATTAAGCTG	NS	RNU1	The spliceosome is a multicomponent ribonucleoprotein complex that catalyzes the removal of introns from nuclear mRNA precursors. The spliceosome is composed of five small ribonucleoprotein particles (the U1, U2, and U4/U6-U5 snRNPs) and numerous additional proteins. The U1 small nuclear RNA (snRNA) is a RNA component of the U1 snRNP.
U2 snRNA	CGCTTCTTCGGCTTATTAG	GGACGACCCTTGGGAAGT	Up	RNU2	The spliceosome is a multicomponent ribonucleoprotein complex that catalyzes the removal of introns from nuclear mRNA precursors. The spliceosome is composed of five small ribonucleoprotein particles (the U1, U2, and U4/U6-U5 snRNPs) and numerous additional proteins. The U2 small nuclear RNA (snRNA) is a RNA component of the U2 snRNP.
U4 snRNA	GCGATAACGTGACCAATGAG	GTATGCCACCCATGTTTCAG	Up	RNU4	The spliceosome is a multicomponent ribonucleoprotein complex that catalyzes the removal of introns from nuclear mRNA precursors. The spliceosome is composed of five small ribonucleoprotein particles (the U1, U2, and U4/U6-U5 snRNPs) and numerous additional proteins. The U4 small nuclear RNA (snRNA) is a RNA component of the U4 snRNP.
U5 snRNA	GTTCCTCTGCATTTAACCGTG	CAAGGGGACTCCAAAAATTGTAT	NS	RNU5	The spliceosome is a multicomponent ribonucleoprotein complex that catalyzes the removal of introns from nuclear mRNA precursors. The spliceosome is composed of five small ribonucleoprotein particles (the U1, U2, and U4/U6-U5 snRNPs) and numerous additional proteins. The U5 small nuclear RNA (snRNA) is a RNA component of the U5 snRNP.
U6 snRNA	TTCCGAGAACATATACTAAAATTGG	AAAATTTGGAACGCTTCACG	NS	RNU6	The spliceosome is a multicomponent ribonucleoprotein complex that catalyzes the removal of introns from nuclear mRNA precursors. The spliceosome is composed of five small ribonucleoprotein particles (the U1, U2, and U4/U6-U5 snRNPs) and numerous additional proteins. The U6 small nuclear RNA (snRNA) is a RNA component of the U6 snRNP.
ugt-16	CGATCTTGCCATCACAGAGTCACTT	CGAATCAGCGTTAATTACAGACCGAAT	NS	UGT2B7	The protein encoded by this gene belongs to the UDP-glycosyltransferase (UGT) family. UGTs serve a major role in the conjugation and subsequent elimination of potentially toxic xenobiotics and endogenous compounds.
ugt-22	GCCTCATTCATCTTCACTAATCACATTCC	GCGAAGTCCGAGAATCTTGTTCCA	Down	UGT1A10	This gene encodes a UDP-glucuronosyltransferase, an enzyme of the glucuronidation pathway that transforms small lipophilic molecules, such as steroids, bilirubin, hormones, and drugs, into water-soluble, excretable metabolites.
ugt-46	ATGGAAGGCTTGCTGATGAACTGG	ACGCTGTTTGTGGTTTGGGAGATT	Down	UGT3A2	The protein encoded by this gene belongs to the UDP-glycosyltransferase (UGT) family. UGTs serve a major role in the conjugation and subsequent elimination of potentially toxic xenobiotics and endogenous compounds.
ugt-62	AAGGTCCATCGTGTGGAGGCATA	CCGAATCTACTGAACATTGACATCATAGC	Down	UGT2B7	The protein encoded by this gene belongs to the UDP-glycosyltransferase (UGT) family. UGTs serve a major role in the conjugation and subsequent elimination of potentially toxic xenobiotics and endogenous compounds.
ugt-9	CCCAAAGCACCGTTCCCAAGTT	TACATCAAGATAGTAGTGAGCAATCAGTCC	Down	UGT3A2	The protein encoded by this gene belongs to the UDP-glycosyltransferase (UGT) family. UGTs serve a major role in the conjugation and subsequent elimination of potentially toxic xenobiotics and endogenous compounds.
unc-32	TCACATACTGCTTCATACCTTCGTCTT	AACCATTGTCCAGAGAACATCAGAGA	NS	ATP6V0A4	This gene encodes a component of vacuolar ATPase (V-ATPase), a multisubunit enzyme that mediates acidification of intracellular compartments of eukaryotic cells. V-ATPase dependent acidification is necessary for such intracellular processes as protein sorting, zymogen activation, receptor-mediated endocytosis, and synaptic vesicle proton gradient generation. V-ATPase is composed of a cytosolic V1…
vha-1	TTCTTCGGCAGTCTTGGAGTAACATC	GCAACAGCCATTGAAGCGATTCC	NS	ATP6V0C	This gene encodes a component of vacuolar ATPase (V-ATPase), a multisubunit enzyme that mediates acidification of intracellular compartments of eukaryotic cells. V-ATPase dependent acidification is necessary for such intracellular processes as protein sorting, zymogen activation, receptor-mediated endocytosis, and synaptic vesicle proton gradient generation. V-ATPase is composed of a cytosolic V1…
vha-11	GGATCAACTCGTCGGATTATCGGATG	GTTTCCAATGACCAAATTCTCGGCAAT	Down	ATP6V1C1	This gene encodes a component of vacuolar ATPase (V-ATPase), a multisubunit enzyme that mediates acidification of intracellular compartments of eukaryotic cells. V-ATPase dependent acidification is necessary for such intracellular processes as protein sorting, zymogen activation, receptor-mediated endocytosis, and synaptic vesicle proton gradient generation. V-ATPase is composed of a cytosolic V1…
vha-12	GTCCGCCATTATCCGCAACTACA	GTGGTCCGTTGACTCCGCATAC	Down	ATP6V1B2	This gene encodes a component of vacuolar ATPase (V-ATPase), a multisubunit enzyme that mediates acidification of intracellular compartments of eukaryotic cells. V-ATPase dependent acidification is necessary for such intracellular processes as protein sorting, zymogen activation, receptor-mediated endocytosis, and synaptic vesicle proton gradient generation. V-ATPase is composed of a cytosolic V1…
vha-13	GCTCTTGTCGCCAACACTTCCA	AACGAGAGGTAGAGTCAGCCATCAT	NS	ATP6V1A	This gene encodes a component of vacuolar ATPase (V-ATPase), a multisubunit enzyme that mediates acidification of intracellular compartments of eukaryotic cells. V-ATPase dependent acidification is necessary for such intracellular processes as protein sorting, zymogen activation, receptor-mediated endocytosis, and synaptic vesicle proton gradient generation. V-ATPase is composed of a cytosolic V1…
vha-4	CCTGATACTGAAGACGGAATGGCAAT	CGACAGCAAGACCACAGACAAGG	Down	ATP6V0B	This gene encodes a component of vacuolar ATPase (V-ATPase), a multisubunit enzyme that mediates acidification of intracellular compartments of eukaryotic cells. V-ATPase dependent acidification is necessary for such intracellular processes as protein sorting, zymogen activation, receptor-mediated endocytosis, and synaptic vesicle proton gradient generation. V-ATPase is composed of a cytosolic V1…
vha-6	TCCAATCCGAGTCCGCCTATCAAT	CTCTCCATCTCATCACATCTTCTCACTTC	Down	ATP6V0A4	This gene encodes a component of vacuolar ATPase (V-ATPase), a multisubunit enzyme that mediates acidification of intracellular compartments of eukaryotic cells. V-ATPase dependent acidification is necessary for such intracellular processes as protein sorting, zymogen activation, receptor-mediated endocytosis, and synaptic vesicle proton gradient generation. V-ATPase is composed of a cytosolic V1…
Note: NS, not significant.
Alternative splicing primers
Gene	Forward Primer	Reverse Primer	Alternative Splicing
abt-5	TACTCGATTGTATCTGAACTCCAC	AGATTTCGGATAGTTAAGTGCAGC	Intron 12 retention
acaa-2	TGCCTATTCTGCTGTCGGTT	ATTCCGTACTTGACGTTGCG	Intron 4 retention
acdh-9	GCTTTCAATGGGATGCGTGT	CATCCTGCCGCATCATAACG	Intron 3 retention
acs-4	GCCATCCTTCGTGTGTGGTT	CACGGCCTCCAGGTTGTTTA	Intron 2 retention
B0250.5	TCGTGAATTTGGGAGCCGTC	CCCATTGGAGTTGGTGCTTG	Exon 5 skip
B0250.5	GTTCATCGGTCTCGGCAACA	GCCTGAGCAACTTCCAGTGA	Intron 2 alternative 5' splice site
clk-1	TGGACAGTTGGCTGTTTTGC	TCCTAGAAGTGCTGAACCGA	Intron 2 retention
clk-1	GTCGGTTCAGCACTTCTAGG	TTTCAGGATCGTCGGCAAGG	Intron 3 retention
cpt-2	CAGTGATGCTCAGAAGAAACACG	GTTGGAAATGTTGTGTGGAGCA	Intron 8 retention
cyc-1	TGCCGTGGTTCAAGGATCTA	ATTTCATCGAGTGGCAAGCTG	Intron 2 retention
cyc-1	GCAGCTTGCCACTCGATGA	TTGCTGGTGTTCCGTCCTTG	Intron 3 retention
dbt-1	GCGGAACTGGAAAAGACGGA	CGAGTGTATCCACGAATCGGA	Intron 6 retention
dld-1	CACATTGGGAGGAACCTGCT	CCTGGGAATGGGGTGACTTC	Intron 3 retention
ech-7	CCCGGTATGTGAGCAAGTCA	TGGTAGGCCGAGTTTAGGGA	Intron 2 alternative 5' splice site
F13E6.2	AGAAGTTGCGAGGATTCCAGATG	ATCAGCAAGAGAGTCAGCAACG	Intron 5 retention
flp-1	AAACTGCGATGGTGATGC	CAAATCTCAAGAAGTTAGGGTCAC	Intron 3 alternative 3' splice site
gcy-11	TTGTCAACATGCTCAACAACCTG	AACATGTAAGCATCACCGATGG	Intron 20 retention
haf-3	GAACTCGCCGCGTATTCTGA	AGACATTGCTGACAGGCTACC	Intron 6 retention
haf-6	GCGTTGGGATAGGCCTGTTT	AGAACTCGTCCACCAGCAGT	Intron 5 alternative 3' splice site
hsp-6	AGACCCAGAGGTTCAAAAGGA	ACATCGAAAGTACCACCTCCA	Intron 1 retention
hsp-60	CGCCAAAGAGGGATTCGAGA	CACACAGAGCATCGGTGACA	Exon 4 skip
hsp-60	GGTTATGATGCGCTCAACGG	CTGGTCCACCAACTGCTTCT	Intron 5 alternative 5' splice site
mbk-2	AACACAAGTGGCTTCGTCG	AACCGTCTGGATGAGATGACC	Exon 11 skip
mccc-1	CGGCTGTAGCACATGCTTTG	AGACACTGTCAGGCGACTATC	Intron 6 alternative 5' splice site
papl-1	AGCAGACTGTTGATGACTTTTGGG	TGAAGTGGAAACTTTGCTCCTGG	Intron 7 retention
str-47	AATGTTGAACAAGTATGAGTTGGC	GTCGAGTTCAGATTGGTCACTTC	Intron 2 alternative 3' splice site
T09F5.20	TTCGCACCAAGTAATTAGTTTTCTGC	AATGAGACTGTAGTGGTGGTTTC	Intron 1 retention
T26H5.8	AATCGTCATGTGATGAAGCTGAAAG	GTAGAGAAATGAGCTCGAACAGTC	Intron 2 retention
vha-16	AGTTGTATCCACGTTGCGGA	TTGTCAATCTTGGTGCGGTG	Exon 6 skip
vha-5	ATGGTATCCAGGCCAATCTGT	ATTCATCTTCGTGTCCTCCGT	Intron 2 retention
vha-6	TCCGAGTCCGCCTATCAATG	GCCTTGGAACGCTTGACAAC	Intron 2 retention
zipt-2.4	AACTGTACACGAGAGAAGAGGATC	GATCGTACTCCATGAGAATGAGC	Intron 4 alternative 5' splice site
Plasmid primers
Fragment	Forward Primer	Reverse Primer	Product
hil-3	tgcaggtcgacgattACTGTGAGCAGGTGGGAGT	gatcctctagagattaccggTGTCTTTGGGGCAACAGCTTTCT	hil-3 promoter + CDS
his-35	ctgcaggtcgacgatGGATCGAGATTCATTCCCTCTG	ggatcctctagagatggtaccctTTCTTTGTCTCCTGCAGTCTTCTTT	his-35 promoter + CDS
his-41	ctgcaggtcgacgatCAGCAATTCTTCAGCCTCAT	ggatcctctagagatggtaccctTTTACTGGAAGTGTACTTGGTGACA	his-41 promoter + CDS
hil-3 mCherry	ccccaaagacaccggtaATGGTCTCAAAGGGTGAAGAAG	CTACTTATACAATTCATCCATGCCACC	mCherry fragment for hil-3 plasmid
his-35 mCherry	acaaagaaagggtaccgATGGTCTCAAAGGGTGAAGAAG		mCherry fragment for his-35 plasmid
his-41 mCherry	ccagtaaaagggtaccgATGGTCTCAAAGGGTGAAGAAG		mCherry fragment for his-41 plasmid
hil-3 3' UTR	gaattgtataagtagAAAGCTGTTGCCCCAAAGAC	attcgagctcggtaccATCTCCCCAGCCCTCCATAT	hil-3 3' UTR
his-35 3' UTR	gaattgtataagtagGCAGTGTCACAGATGAATATTG	attcgagctcggtaccCGTGTAACTTCTTCGTCGTTTT	his-35 3' UTR
his-41 3' UTR	gaattgtataagtagCTGTCACCAAGTACACTTCCAGTAAAT	attcgagctcggtaccAACGTCACTCGTCGTCGTTC	his-41 3' UTR
