# Supplementary material for: Defective Expression of Mitochondrial, Vacuolar H+-ATPase and Histone Genes in a C. elegans Model of SMA
Source: Front Genet. 2019 May 3;10:410. doi: 10.3389/fgene.2019.00410 (PMC6509145; doi:10.3389/fgene.2019.00410)
Supplement: FIGURE S1 — Expression levels of predicted DEGs not confirmed by RT-qPCR. (A) Mitochondrial genes. Genes in red are encoded by the mitochondrial genome and genes in black by the nuclear genome. (B) V-ATPase genes. (C) UGT genes. (D) CYP genes. Each dataset is the average of three biological replicates. Statistics: two-tailed unpaired Student’s t-test. Error bars: standard errors. [file Data_Sheet_1.zip › TableS2.xlsx]

## Sheet: Sheet1
Table S2. List of top 200 up-regulated DEGs and top 200 down-regulated DEGs in smn-1(ok355) single mutants.
DEGs with gradually decreasing fold changes are listed from the top to the bottom.
Up-regulated DEGs are highlighted in red, and down-regulated DEGs are highlighted in green.
GeneName	FoldChange(ok355 vs N2)	Log2(FoldChange)	p_value	p_adjusted (q_value)	Up/Down	GO:biological_process	GO:cellular_component	GO:molecular_function	Summary
F20E11.17	3502.17	11.774	3.39784e-30	2.44084e-27	up	.	.	.	N.A.
fbxa-75	3031.25	11.5657	1.31837e-48	3.89344e-45	up	.	.	.	fbxa-75 is predicted to encode a protein with the following domain: Domain of unknown function DUF38, Caenorhabditis species.
pals-29	1391.56	10.4425	5.91161e-23	2.12331e-20	up	.	.	.	pals-29 is predicted to encode a protein with the following domain: Amyotrophic lateral sclerosis 2 chromosomal region candidate gene 12 protein.
C17H1.13	1275.35	10.3167	1.05635e-35	1.07988e-32	up	.	.	.	N.A.
math-28	1252.09	10.2901	1.09973e-22	3.84601e-20	up	GO:0016567|protein ubiquitination;	.	.	math-28 is enriched in the OLL and the PVD based on microarray, tiling, and array studies; is predicted to encode a protein with the following domains: MATH/TRAF domain and TRAF-like.
H39E23.3	1134.02	10.1472	4.61618e-34	4.23081e-31	up	GO:0006397|mRNA processing;GO:0051028|mRNA transport;GO:0006355|regulation of transcription, DNA-templated;GO:0008380|RNA splicing;GO:0006351|transcription, DNA-templated;	GO:0005634|nucleus;	GO:0003677|DNA binding;	N.A.
F57G4.11	1111.01	10.1177	1.03673e-06	3.71364e-05	up	.	.	.	F57G4.11 is predicted to encode a protein with the following domain: Domain of unknown function DUF38, Caenorhabditis species.
F26F2.3	946.285	9.88613	1.54442e-48	4.10491e-45	up	.	.	.	N.A.
F15H10.10	691.652	9.4339	1.92327e-19	5.43816e-17	up	.	.	.	F15H10.10 is enriched in dopaminergic neurons based on tiling and array studies.
math-5	618.949	9.27368	7.5007e-26	3.44683e-23	up	.	.	.	math-5 is predicted to encode a protein with the following domains: MATH/TRAF domain and TRAF-like.
C08E3.1	577.999	9.17492	0.000587759	0.00735155	up	.	.	.	C08E3.1 is enriched in the CEM based on RNA-seq, proteomic, and microarray studies.
F07E5.9	547.002	9.0954	1.82314e-39	2.30748e-36	up	.	.	.	N.A.
fbxa-163	540.312	9.07765	4.57088e-55	3.03723e-51	up	.	.	.	fbxa-163 is predicted to encode a protein with the following domains: F-box domain, Domain of unknown function DUF38, Caenorhabditis species, and F-box-like domain superfamily.
vit-5	540.283	9.07757	0.00247051	0.0228316	up	.	GO:0005576|extracellular region;	GO:0005319|lipid transporter activity;GO:0045735|nutrient reservoir activity;	vit-5 is predicted to have lipid transporter activity and nutrient reservoir activity; is expressed in the intestine.
pals-8	527.982	9.04434	2.75876e-23	1.01841e-20	up	.	.	.	pals-8 is predicted to encode a protein with the following domain: Amyotrophic lateral sclerosis 2 chromosomal region candidate gene 12 protein.
C17H12.36	488.542	8.93234	3.68998e-24	1.44229e-21	up	.	.	.	N.A.
pals-33	480.248	8.90764	1.72289e-07	7.65764e-06	up	.	.	.	pals-33 is enriched in the SAB based on tiling, array, and microarray studies; is predicted to encode a protein with the following domain: Amyotrophic lateral sclerosis 2 chromosomal region candidate gene 12 protein.
F26F2.4	445.677	8.79985	1.72612e-18	4.45424e-16	up	.	.	.	N.A.
C53A5.9	400.612	8.64606	1.75146e-29	1.10838e-26	up	GO:0072156|distal tubule morphogenesis;GO:0050801|ion homeostasis;GO:0070936|protein K48-linked ubiquitination;GO:0016567|protein ubiquitination;GO:0042787|protein ubiquitination involved in ubiquitin-dependent protein catabolic process;GO:0070294|renal sodium ion absorption;	GO:0031463|Cul3-RING ubiquitin ligase complex;GO:0005856|cytoskeleton;GO:0005829|cytosol;	.	C53A5.9 is enriched in the SAB based on tiling, array, and microarray studies; is predicted to encode a protein with the following domains: Kelch repeat type 1 and Kelch-type beta propeller.
Y69A2AR.12	387.549	8.59823	1.3911e-06	4.78938e-05	up	.	.	.	N.A.
fbxa-7	333.888	8.38322	1.19031e-17	2.75003e-15	up	.	.	.	fbxa-7 is predicted to encode a protein with the following domains: F-box domain, Domain of unknown function DUF38, Caenorhabditis species, and F-box-like domain superfamily.
F11D11.3	307.965	8.26662	4.73856e-15	8.23177e-13	up	.	.	.	F11D11.3 is involved in innate immune response.
F15H10.9	306.729	8.26082	9.52517e-15	1.60234e-12	up	.	.	.	N.A.
dod-23	305.861	8.25673	2.38236e-05	0.000548231	up	.	.	.	N.A.
fbxa-165	304.56	8.25058	3.08552e-05	0.000683988	up	.	.	.	fbxa-165 is predicted to encode a protein with the following domains: F-box domain and Domain of unknown function DUF38, Caenorhabditis species.
21ur-15575	303.276	8.24449	1.57972e-16	3.22981e-14	up	.	.	.	N.A.
pals-3	264.421	8.04669	1.3233e-35	1.30266e-32	up	.	.	.	pals-3 is predicted to encode a protein with the following domain: Amyotrophic lateral sclerosis 2 chromosomal region candidate gene 12 protein.
pals-14	240.826	7.91185	3.75034e-49	1.246e-45	up	.	.	.	pals-14 is predicted to encode a protein with the following domain: Amyotrophic lateral sclerosis 2 chromosomal region candidate gene 12 protein.
F15H10.6	235.448	7.87926	8.21307e-14	1.17997e-11	up	.	.	.	N.A.
R05C11.2	230.497	7.84861	1.21889e-13	1.67859e-11	up	.	.	.	R05C11.2 is enriched in the AVA based on tiling and array studies; is predicted to encode a protein with the following domains: F-box domain and Domain of unknown function DUF38, Caenorhabditis species.
F26F2.1	228.248	7.83446	6.18931e-51	2.35008e-47	up	.	.	.	F26F2.1 is involved in innate immune response.
C17H1.8	222.722	7.7991	0.00020207	0.00312439	up	.	.	.	N.A.
Y68A4A.13	216.258	7.75661	7.79371e-43	1.38099e-39	up	.	.	.	N.A.
K10G4.4	208.647	7.70492	6.52313e-14	9.76437e-12	up	.	.	.	N.A.
his-67	196.568	7.61889	0.000599313	0.00745746	up	GO:0006334|nucleosome assembly;	GO:0000786|nucleosome;GO:0005634|nucleus;	GO:0003677|DNA binding;	his-67 is predicted to have DNA binding activity and protein heterodimerization activity; is involved in positive regulation of transcription by RNA polymerase II.
pals-4	181.393	7.50297	3.51444e-07	1.42611e-05	up	.	.	.	pals-4 is predicted to encode a protein with the following domain: Amyotrophic lateral sclerosis 2 chromosomal region candidate gene 12 protein.
C08E3.13	181.202	7.50146	9.25707e-44	1.89264e-40	up	.	.	.	C08E3.13 is expressed in the intestine and the vulva.
Y105C5A.1269	173.538	7.43911	4.24066e-12	4.7558e-10	up	.	.	.	N.A.
pals-2	167.032	7.38398	9.35829e-31	6.90928e-28	up	.	.	.	pals-2 is expressed in the hypodermis, the intestine, and the nervous system; is predicted to encode a protein with the following domain: Amyotrophic lateral sclerosis 2 chromosomal region candidate gene 12 protein.
F54F7.6	163.958	7.35718	9.83247e-10	7.32037e-08	up	.	.	.	F54F7.6 is enriched in the BAG and the SAB based on tiling, array, RNA-seq, and microarray studies.
ZK262.9	155.766	7.28323	2.04278e-10	1.74582e-08	up	.	.	.	ZK262.9 is enriched in the NSM based on tiling and array studies.
ddn-1	153.704	7.26401	2.25976e-13	3.0644e-11	up	.	.	.	ddn-1 is enriched in the SAB and the cephalic sheath cell based on tiling, array, RNA-seq, and microarray studies.
his-8	153.132	7.25863	1.8491e-05	0.000443568	up	GO:0006334|nucleosome assembly;	GO:0005811|lipid particle;GO:0000788|nuclear nucleosome;	GO:0003677|DNA binding;	his-8 is predicted to have DNA binding activity and protein heterodimerization activity.
ZK355.8	152.018	7.2481	6.45529e-31	5.04633e-28	up	.	.	.	N.A.
pals-9	149.538	7.22436	4.51122e-08	2.36031e-06	up	.	.	.	pals-9 is enriched in the PLM and the cephalic sheath cell based on tiling, array, and RNA-seq studies; is predicted to encode a protein with the following domain: Amyotrophic lateral sclerosis 2 chromosomal region candidate gene 12 protein.
Y60C6A.2	146.708	7.1968	0.0010893	0.0120435	up	.	.	.	N.A.
C37E2.3	146.601	7.19575	1.20505e-10	1.06409e-08	up	.	GO:0016021|integral component of membrane;	.	C37E2.3 is an ortholog of human ADTRP; human ADTRP exhibits hydrolase activity.
Y69A2AR.25	134.456	7.07099	1.13739e-28	6.57188e-26	up	.	.	.	N.A.
B0507.8	131.624	7.04028	6.26919e-44	1.38857e-40	up	.	.	.	N.A.
lys-10	129.163	7.01305	5.74492e-09	3.67779e-07	up	GO:0005975|carbohydrate metabolic process;GO:0016998|cell wall macromolecule catabolic process;GO:0019835|cytolysis;GO:0042742|defense response to bacterium;GO:0009253|peptidoglycan catabolic process;	GO:0005576|extracellular region;	GO:0003796|lysozyme activity;	lys-10 is predicted to encode a protein with the following domain: Glycoside hydrolase superfamily.
spp-20	128.314	7.00354	0.000513726	0.00659575	up	.	.	.	spp-20 is predicted to encode a protein with the following domains: Saposin-like type B, region 1, Saposin B type domain, and Saposin-like.
R09A8.2	128.287	7.00323	2.55984e-16	5.1544e-14	up	.	.	.	N.A.
F46B3.1	127.788	6.99761	1.57113e-09	1.11062e-07	up	.	.	.	F46B3.1 is enriched in the NSM based on tiling and array studies; is predicted to encode a protein with the following domain: ShKT domain.
C38D9.2	122.119	6.93215	5.42435e-10	4.2574e-08	up	.	.	.	C38D9.2 is expressed in the intestinal cell.
C18D4.4	119.055	6.89549	2.69824e-23	1.01009e-20	up	.	.	.	C18D4.4 is enriched in the OLL and the PVD based on tiling and array studies; is predicted to encode a protein with the following domains: Vitelline membrane outer layer protein I (VOMI) and Vitelline membrane outer layer protein I (VOMI) superfamily.
F13A2.10	109.672	6.77705	1.92998e-08	1.09843e-06	up	.	.	.	N.A.
catp-2	108.657	6.76364	0.00234437	0.021925	up	GO:1902600|hydrogen ion transmembrane transport;GO:0030001|metal ion transport;GO:0006813|potassium ion transport;GO:0010038|response to metal ion;GO:0014070|response to organic cyclic compound;	GO:0016324|apical plasma membrane;GO:0016021|integral component of membrane;	GO:0005524|ATP binding;GO:0008900|hydrogen:potassium-exchanging ATPase activity;GO:0046872|metal ion binding;GO:0005391|sodium:potassium-exchanging ATPase activity;	catp-2 is predicted to have ATP binding activity and hydrolase activity.
col-40	107.09	6.74269	2.24468e-07	9.73269e-06	up	GO:0040002|collagen and cuticulin-based cuticle development;	GO:0005581|collagen trimer;GO:0005576|extracellular region;	GO:0042302|structural constituent of cuticle;	col-40 is predicted to be a structural constituent of cuticle.
lips-6	104.112	6.70199	3.25868e-40	4.8118e-37	up	.	.	.	lips-6 is predicted to have hydrolase activity; is expressed in the intestine.
ent-5	103.574	6.69451	1.10441e-07	5.23135e-06	up	.	GO:0016021|integral component of membrane;GO:0031902|late endosome membrane;GO:0005765|lysosomal membrane;	GO:0005337|nucleoside transmembrane transporter activity;	ent-5 is an ortholog of human SLC29A1 (solute carrier family 29 member 1 (Augustine blood group)), SLC29A2 (solute carrier family 29 member 2), and SLC29A3 (solute carrier family 29 member 3); is predicted to have nucleoside transmembrane transporter activity.
T08E11.1	103.068	6.68746	2.88397e-36	3.19387e-33	up	.	.	.	T08E11.1 is predicted to encode a protein with the following domains: F-box domain and Domain of unknown function DUF38, Caenorhabditis species.
srh-127	102.57	6.68046	5.73638e-08	2.91904e-06	up	.	GO:0016021|integral component of membrane;	.	srh-127 is predicted to encode a protein with the following domain: 7TM GPCR, serpentine receptor class h (Srh).
F49F1.8	100.305	6.64825	7.99027e-25	3.26728e-22	up	.	.	.	N.A.
ZK355.3	98.633	6.624	0.000130326	0.0021896	up	.	.	.	N.A.
fbxa-164	98.5339	6.62255	6.69134e-24	2.57752e-21	up	.	.	.	fbxa-164 is predicted to encode a protein with the following domains: F-box domain and Domain of unknown function DUF38, Caenorhabditis species.
C53A5.11	95.6281	6.57936	3.66045e-13	4.79267e-11	up	.	GO:0015629|actin cytoskeleton;GO:0005737|cytoplasm;	GO:0003779|actin binding;	C53A5.11 is predicted to encode a protein with the following domains: Kelch repeat type 1, Galactose oxidase/kelch, beta-propeller, and Kelch-type beta propeller.
C36B7.2	95.1996	6.57288	6.54385e-05	0.00125405	up	GO:0030218|erythrocyte differentiation;GO:0006468|protein phosphorylation;	GO:0005634|nucleus;	GO:0005524|ATP binding;GO:0000287|magnesium ion binding;GO:0004672|protein kinase activity;GO:0004674|protein serine/threonine kinase activity;GO:0004712|protein serine/threonine/tyrosine kinase activity;GO:0004713|protein tyrosine kinase activity;	C36B7.2 is predicted to have ATP binding activity and protein kinase activity.
C54F6.15	95.0278	6.57028	1.68569e-07	7.50484e-06	up	.	.	.	N.A.
F16G10.11	94.9988	6.56984	8.05576e-12	8.73935e-10	up	.	.	.	F16G10.11 is predicted to encode a protein with the following domain: TRA-1 regulated.
C05E4.15	93.6821	6.5497	0.00498044	0.0389797	up	.	.	.	C05E4.15 is predicted to have fucosyltransferase activity.
chil-9	89.3052	6.48067	8.42929e-05	0.00154512	up	GO:0006915|apoptotic process;GO:0006032|chitin catabolic process;GO:0002376|immune system process;GO:0000272|polysaccharide catabolic process;GO:0090197|positive regulation of chemokine secretion;GO:0002532|production of molecular mediator involved in inflammatory response;	GO:0005737|cytoplasm;GO:0005615|extracellular space;	GO:0008061|chitin binding;GO:0004568|chitinase activity;	chil-9 is predicted to have chitin binding activity.
eol-1	88.7057	6.47095	5.60403e-37	6.47606e-34	up	.	.	.	eol-1 is predicted to have 5'-3' exonuclease activity, RNA pyrophosphohydrolase activity, and mRNA binding activity; is involved in regulation of olfactory learning; is expressed in the head, the nervous system, and the reproductive system.
Y51B9A.8	86.9083	6.44142	6.58188e-18	1.63495e-15	up	.	.	.	Y51B9A.8 is predicted to encode a protein with the following domains: ShKT domain and CC domain.
ZK666.11	85.5261	6.41829	0.000191059	0.00298891	up	.	.	.	N.A.
C17A2.4	84.7541	6.40521	1.07463e-11	1.13343e-09	up	.	GO:0016020|membrane;	GO:0008107|galactoside 2-alpha-L-fucosyltransferase activity;	C17A2.4 is predicted to have galactoside 2-alpha-L-fucosyltransferase activity.
Y49F6C.8	84.5036	6.40094	8.50104e-07	3.11654e-05	up	.	.	.	N.A.
C04B4.2	84.2493	6.39659	1.6383e-14	2.62316e-12	up	.	.	.	C04B4.2 is expressed in the head, the intestine, and the nervous system.
C17A2.2	81.4957	6.34865	0.000925281	0.0105731	up	.	.	.	C17A2.2 is predicted to encode a protein with the following domain: Glycosyltransferase family 92.
K02E2.7	80.0049	6.32202	0.000270916	0.00394281	up	.	.	.	K02E2.7 is predicted to encode a protein with the following domain: Protein of unknown function DUF713.
dhs-26	79.7748	6.31786	4.12078e-35	3.91165e-32	up	.	GO:0005783|endoplasmic reticulum;GO:0005743|mitochondrial inner membrane;GO:0005739|mitochondrion;	GO:0016491|oxidoreductase activity;	dhs-26 is an ortholog of human DHRS1 (dehydrogenase/reductase 1); is predicted to encode a protein with the following domains: Short-chain dehydrogenase/reductase SDR and NAD(P)-binding domain superfamily.
F14D7.5	79.3207	6.30962	2.59099e-06	8.22772e-05	up	.	.	.	F14D7.5 is predicted to encode a protein with the following domain: Protein of unknown function DUF4473.
str-143	78.9234	6.30238	5.18189e-15	8.88578e-13	up	GO:0006935|chemotaxis;GO:0007608|sensory perception of smell;	GO:0060170|ciliary membrane;GO:0016021|integral component of membrane;	.	str-143 is predicted to encode a protein with the following domain: 7TM GPCR, serpentine receptor class r (Str).
B0507.7	78.2439	6.28991	1.8311e-15	3.37978e-13	up	.	.	.	N.A.
F42C5.3	77.7298	6.2804	2.16663e-32	1.85764e-29	up	.	.	.	F42C5.3 is enriched in the Z1.p, the Z4.a, and the cephalic sheath cell based on tiling, array, and RNA-seq studies.
21ur-5910	77.5917	6.27783	2.71947e-06	8.57422e-05	up	.	.	.	N.A.
scl-11	75.7883	6.2439	0.000230334	0.00345985	up	GO:0061052|negative regulation of cell growth involved in cardiac muscle cell development;	GO:0070062|extracellular exosome;GO:0005615|extracellular space;GO:0016021|integral component of membrane;	GO:0030414|peptidase inhibitor activity;	scl-11 is an ortholog of human GLIPR1 (GLI pathogenesis related 1) and members of the human CRISP (Cysteine rich secretory protein family) gene family including CRISP1, CRISP3, and CRISP2; is predicted to encode a protein with the following domains: Cysteine-rich secretory protein, allergen V5/Tpx-1-related, Ves allergen, CAP domain, and CAP superfamily.
Y54G2A.57	75.1112	6.23096	0.000420665	0.00562134	up	.	.	.	N.A.
F22E5.7	74.7763	6.22451	8.64864e-14	1.23587e-11	up	.	.	.	F22E5.7 is predicted to encode a protein with the following domain: Protein of unknown function DUF870, Caenorhabditis species.
F07E5.10	74.6291	6.22167	4.35423e-06	0.00012859	up	GO:0008283|cell proliferation;GO:0000737|DNA catabolic process, endonucleolytic;GO:0000729|DNA double-strand break processing;GO:0015074|DNA integration;GO:0006303|double-strand break repair via nonhomologous end joining;GO:0097676|histone H3-K36 dimethylation;GO:0010452|histone H3-K36 methylation;GO:0051568|histone H3-K4 methylation;GO:0044774|mitotic DNA integrity checkpoint;GO:0071157|negative…	GO:0005634|nucleus;GO:0035861|site of double-strand break;	GO:0044547|DNA topoisomerase binding;GO:0003690|double-stranded DNA binding;GO:0004519|endonuclease activity;GO:0046975|histone methyltransferase activity (H3-K36 specific);GO:0042800|histone methyltransferase activity (H3-K4 specific);GO:0042803|protein homodimerization activity;GO:0003697|single-stranded DNA binding;GO:0000014|single-stranded DNA endodeoxyribonuclease activity;GO:0043566|struct…	N.A.
col-95	74.5885	6.22088	2.12541e-05	0.00049904	up	.	GO:0005581|collagen trimer;	GO:0042302|structural constituent of cuticle;	col-95 is predicted to be a structural constituent of cuticle.
B0563.10	73.6287	6.2022	0.000177333	0.00281897	up	.	.	.	N.A.
F13A2.2	73.0009	6.18984	0.000562816	0.00710593	up	.	.	.	F13A2.2 is enriched in the SAB based on tiling, array, RNA-seq, and microarray studies.
W06G6.17	72.7291	6.18446	2.41223e-05	0.000552713	up	.	.	.	N.A.
R09H3.3	72.3126	6.17617	2.99067e-10	2.49182e-08	up	.	.	.	R09H3.3 is enriched in the NSM and the SAB based on tiling, array, and microarray studies.
B0238.13	72.0537	6.171	0.000612871	0.00761548	up	.	GO:0005737|cytoplasm;GO:0005615|extracellular space;GO:0005886|plasma membrane;	GO:0052689|carboxylic ester hydrolase activity;	N.A.
pals-30	71.8429	6.16677	4.15589e-06	0.00012328	up	.	.	.	pals-30 is enriched in the NSM based on tiling and array studies; is predicted to encode a protein with the following domain: Amyotrophic lateral sclerosis 2 chromosomal region candidate gene 12 protein.
T24D5.5	71.5534	6.16095	1.87824e-06	6.22465e-05	up	.	.	.	N.A.
F15H10.5	71.3376	6.15659	0.00216142	0.0205982	up	.	.	.	N.A.
F58H7.5	70.6002	6.1416	6.72251e-28	3.57355e-25	up	.	.	.	F58H7.5 is enriched in the AVA and the SAB based on tiling, array, RNA-seq, and microarray studies.
Y5H2A.4	70.5444	6.14046	0.000413251	0.00554457	up	.	.	.	N.A.
phf-33	70.3945	6.13739	1.28111e-14	2.10188e-12	up	.	.	.	phf-33 is predicted to have metal ion binding activity.
Y68A4A.12	70.0754	6.13084	4.1625e-13	5.37064e-11	up	.	.	.	N.A.
srd-39	70.0731	6.13079	2.82534e-06	8.88694e-05	up	.	GO:0016021|integral component of membrane;	.	srd-39 is expressed in the hypodermis and the intestine; is predicted to encode a protein with the following domain: 7TM GPCR, serpentine receptor class d (Srd).
Y51F10.15	69.9425	6.1281	0.00182449	0.0180272	up	.	.	.	N.A.
nhx-6	69.825	6.12567	0.000146219	0.00240884	up	GO:0008340|determination of adult lifespan;GO:0019915|lipid storage;GO:0002119|nematode larval development;GO:2000193|positive regulation of fatty acid transport;GO:0040010|positive regulation of growth rate;GO:0040018|positive regulation of multicellular organism growth;GO:0090087|regulation of peptide transport;GO:0006885|regulation of pH;GO:0043051|regulation of pharyngeal pumping;GO:0000003|r…	GO:0016324|apical plasma membrane;GO:0016021|integral component of membrane;	GO:0015385|sodium:proton antiporter activity;	nhx-6 is an ortholog of human SLC9A3 (solute carrier family 9 member A3) and SLC9A5 (solute carrier family 9 member A5); is predicted to have sodium:proton antiporter activity; is expressed in the intestine.
col-50	69.5918	6.12085	9.47988e-06	0.000251463	up	.	.	.	col-50 is predicted to be a structural constituent of cuticle.
W06D11.3	69.5825	6.12065	1.00367e-06	3.60982e-05	up	.	.	.	W06D11.3 is enriched in the AFD and the BAG based on tiling, array, and RNA-seq studies.
B0507.17	68.4434	6.09684	3.84702e-10	3.12691e-08	up	.	.	.	N.A.
C17A2.7	68.0649	6.08884	1.48137e-09	1.05843e-07	up	.	.	.	C17A2.7 is predicted to encode a protein with the following domain: Methyltransferase FkbM.
abu-2	67.2934	6.07239	1.47875e-05	0.000365956	up	.	.	.	abu-2 is involved in endoplasmic reticulum unfolded protein response.
ilys-2	66.5511	6.05639	0.000483217	0.00628656	up	GO:0019835|cytolysis;GO:0042742|defense response to bacterium;	GO:0005576|extracellular region;	GO:0003796|lysozyme activity;	ilys-2 is predicted to have lysozyme activity; is involved in defense response to Gram-positive bacterium; is expressed in the intestine, the nerve ring, and the pm3.
Y17G9B.2	65.6877	6.03755	0.000356062	0.00492905	up	.	.	.	N.A.
Y2H9A.6	65.248	6.02786	7.26947e-13	9.15712e-11	up	.	.	.	N.A.
F46F2.4	64.8891	6.0199	2.04783e-05	0.000482956	up	GO:0030154|cell differentiation;GO:0030968|endoplasmic reticulum unfolded protein response;GO:0007275|multicellular organismal development;GO:0046580|negative regulation of Ras protein signal transduction;GO:0040027|negative regulation of vulval development;GO:0042659|regulation of cell fate specification;GO:0007548|sex differentiation;	GO:0005634|nucleus;	GO:0003677|DNA binding;GO:0046872|metal ion binding;	F46F2.4 is predicted to encode a protein with the following domain: Ribonuclease H-like superfamily.
Y25C1A.6	64.5566	6.01249	2.22452e-05	0.000518189	up	.	.	.	N.A.
F10A3.1	64.4922	6.01105	0.00194322	0.0189259	up	.	.	.	F10A3.1 is enriched in the AVA based on tiling, array, and microarray studies; is predicted to encode a protein with the following domain: Tight junction protein, claudin-like.
F26G1.3	63.8792	5.99727	3.95621e-13	5.15451e-11	up	.	.	.	F26G1.3 is predicted to encode a protein with the following domains: Transthyretin-like and Transthyretin-like superfamily.
C18D4.10	62.6085	5.96829	0.00100139	0.0112827	up	.	GO:0070062|extracellular exosome;	.	N.A.
Y39H10B.3	62.3674	5.96272	1.09067e-18	2.84205e-16	up	.	.	.	N.A.
trpl-5	61.4866	5.9422	1.7541e-11	1.77947e-09	up	.	.	.	N.A.
C30H6.12	60.8708	5.92768	1.33152e-08	7.88206e-07	up	.	.	.	N.A.
sri-38	60.564	5.92039	5.79504e-06	0.000165977	up	.	.	.	sri-38 is predicted to encode a protein with the following domain: 7TM GPCR, serpentine chemoreceptor class i (Sri).
C03B1.4	59.7604	5.90112	4.88718e-05	0.000994613	up	.	.	.	C03B1.4 is enriched in the ALM and the PLM based on microarray and RNA-seq studies.
chil-16	59.0073	5.88282	1.26186e-05	0.000320335	up	GO:0006915|apoptotic process;GO:0006032|chitin catabolic process;GO:0002376|immune system process;GO:0000272|polysaccharide catabolic process;GO:0090197|positive regulation of chemokine secretion;GO:0002532|production of molecular mediator involved in inflammatory response;	GO:0005737|cytoplasm;GO:0005576|extracellular region;GO:0005615|extracellular space;	GO:0008061|chitin binding;GO:0004568|chitinase activity;	chil-16 is predicted to have chitin binding activity.
F13A2.9	58.3331	5.86624	1.35797e-08	7.98706e-07	up	.	.	.	N.A.
C52E2.3	58.1837	5.86254	6.50103e-05	0.00124928	up	.	.	.	C52E2.3 is predicted to encode a protein with the following domain: TRA-1 regulated.
fbxa-171	58.0016	5.85802	9.39787e-06	0.000249536	up	.	.	.	fbxa-171 is enriched in the SAB based on tiling, array, and microarray studies; is predicted to encode a protein with the following domains: F-box domain and Domain of unknown function DUF38, Caenorhabditis species.
fbxa-184	57.625	5.84862	7.16536e-05	0.0013507	up	.	.	.	fbxa-184 is predicted to encode a protein with the following domains: F-box domain, Domain of unknown function DUF38, Caenorhabditis species, and F-box-like domain superfamily.
rac-3	57.4594	5.84447	3.42476e-08	1.82785e-06	up	GO:0048846|axon extension involved in axon guidance;GO:0033563|dorsal/ventral axon guidance;GO:0008045|motor neuron axon guidance;GO:0001764|neuron migration;GO:0048812|neuron projection morphogenesis;GO:0007264|small GTPase mediated signal transduction;	GO:0030424|axon;GO:0005622|intracellular;GO:0005886|plasma membrane;	GO:0005525|GTP binding;GO:0003924|GTPase activity;	N.A.
W03G1.8	57.3323	5.84128	3.66068e-12	4.19384e-10	up	.	.	.	N.A.
srx-14	57.2322	5.83875	7.32626e-05	0.00137324	up	.	.	.	srx-14 is predicted to encode a protein with the following domain: 7TM GPCR, serpentine receptor class x (Srx).
C17B7.9	55.9028	5.80485	0.000163841	0.00265209	up	.	GO:0005576|extracellular region;	.	C17B7.9 is enriched in the NSM based on tiling and array studies; is predicted to encode a protein with the following domains: Domain of unknown function DUF19 and Uncharacterised protein family UPF0376.
F35E8.1	55.1729	5.78589	3.09812e-05	0.000686208	up	.	.	.	F35E8.1 is predicted to encode a protein with the following domain: ShKT domain.
F49C5.3	55.012	5.78167	1.6785e-05	0.000408917	up	.	.	.	N.A.
F15D4.5	54.9262	5.77942	4.31768e-08	2.27247e-06	up	.	.	.	F15D4.5 is expressed in the g1AL, the g1AR, the g2L, and the g2R.
Y39G8B.5	54.6869	5.77312	5.84804e-09	3.72165e-07	up	.	.	GO:0005524|ATP binding;GO:0004674|protein serine/threonine kinase activity;	Y39G8B.5 is predicted to have ATP binding activity and protein kinase activity.
F19H6.4	54.3671	5.76466	0.000609304	0.00757469	up	GO:0006702|androgen biosynthetic process;GO:0008209|androgen metabolic process;GO:0060348|bone development;GO:0030154|cell differentiation;GO:0071320|cellular response to cAMP;GO:0071549|cellular response to dexamethasone stimulus;GO:0071872|cellular response to epinephrine stimulus;GO:0071392|cellular response to estradiol stimulus;GO:0071363|cellular response to growth factor stimulus;GO:003286…	GO:0070852|cell body fiber;GO:0005737|cytoplasm;GO:0005789|endoplasmic reticulum membrane;GO:0016021|integral component of membrane;GO:0043231|intracellular membrane-bounded organelle;GO:0043209|myelin sheath;GO:0043025|neuronal cell body;GO:0048471|perinuclear region of cytoplasm;	GO:0003865|3-oxo-5-alpha-steroid 4-dehydrogenase activity;GO:0033218|amide binding;GO:0047751|cholestenone 5-alpha-reductase activity;GO:0070402|NADPH binding;	F19H6.4 is an ortholog of human SRD5A1; is predicted to have 3-oxo-5-alpha-steroid 4-dehydrogenase activity.
Y105C5A.13	54.1349	5.75849	9.8183e-11	8.87621e-09	up	.	.	.	N.A.
fbxa-170	54.0067	5.75507	9.61109e-14	1.34449e-11	up	.	.	.	fbxa-170 is predicted to encode a protein with the following domains: F-box domain and Domain of unknown function DUF38, Caenorhabditis species.
chil-28	53.746	5.74809	0.000269635	0.00392692	up	GO:0007250|activation of NF-kappaB-inducing kinase activity;GO:0006915|apoptotic process;GO:0005975|carbohydrate metabolic process;GO:0071347|cellular response to interleukin-1;GO:0071356|cellular response to tumor necrosis factor;GO:0006954|inflammatory response;GO:0072606|interleukin-8 secretion;GO:0030324|lung development;GO:0045766|positive regulation of angiogenesis;GO:0070374|positive regul…	GO:0005737|cytoplasm;GO:0005783|endoplasmic reticulum;GO:0070062|extracellular exosome;GO:0005576|extracellular region;GO:0005615|extracellular space;	GO:0008061|chitin binding;GO:0004553|hydrolase activity, hydrolyzing O-glycosyl compounds;	N.A.
cyp-33C1	53.6873	5.74651	2.08825e-10	1.77328e-08	up	.	GO:0005789|endoplasmic reticulum membrane;	GO:0070330|aromatase activity;GO:0020037|heme binding;GO:0005506|iron ion binding;	cyp-33C1 is an ortholog of human CYP2J2 (cytochrome P450 family 2 subfamily J member 2), CYP2R1 (cytochrome P450 family 2 subfamily R member 1), and CYP2U1 (cytochrome P450 family 2 subfamily U member 1); is predicted to have heme binding activity, iron ion binding activity, and oxidoreductase activity; human orthologs of this gene are implicated in hereditary spastic paraplegia 56, lung cancer, …
F49H6.5	53.3012	5.7361	7.26145e-30	4.82505e-27	up	GO:0006777|Mo-molybdopterin cofactor biosynthetic process;	GO:0019008|molybdopterin synthase complex;	GO:0051539|4 iron, 4 sulfur cluster binding;GO:0061597|cyclic pyranopterin monophosphate synthase activity;GO:0005525|GTP binding;GO:0046872|metal ion binding;	F49H6.5 is an ortholog of human Mocs1; is predicted to have 4 iron, 4 sulfur cluster binding activity, catalytic activity, and metal ion binding activity; human orthologs of this gene are implicated in molybdenum cofactor deficiency type A.
ZK262.8	52.6079	5.71721	1.85326e-10	1.59928e-08	up	.	.	.	N.A.
ZC196.8	51.7615	5.69381	3.27427e-05	0.000717452	up	.	.	.	ZC196.8 is predicted to encode a protein with the following domain: Protein of unknown function DUF621.
F53H2.1	51.0582	5.67407	6.36806e-22	2.03924e-19	up	.	.	.	F53H2.1 is predicted to encode a protein with the following domain: Protein of unknown function DUF713.
fbxb-53	50.9052	5.66974	3.94947e-05	0.00083378	up	.	.	.	fbxb-53 is predicted to encode a protein with the following domain: F-box associated domain, type 2.
pgp-8	49.9851	5.64343	3.81446e-09	2.50332e-07	up	GO:0050829|defense response to Gram-negative bacterium;GO:0045087|innate immune response;GO:0010038|response to metal ion;GO:0055085|transmembrane transport;	GO:0016324|apical plasma membrane;GO:0016021|integral component of membrane;	GO:0005524|ATP binding;GO:0042626|ATPase activity, coupled to transmembrane movement of substances;GO:0008559|xenobiotic-transporting ATPase activity;	pgp-8 is predicted to have ATP binding activity and ATPase activity, coupled to transmembrane movement of substances; is expressed in head neurons.
meg-1	49.857	5.63972	1.35999e-15	2.56363e-13	up	.	.	.	meg-1 is involved in P granule disassembly and germ cell proliferation; localizes to the P granule; is expressed in the germline blastomere and the reproductive system.
pals-38	49.3544	5.62511	5.57715e-09	3.58055e-07	up	.	.	.	pals-38 is enriched in the SAB based on tiling, array, RNA-seq, and microarray studies; is predicted to encode a protein with the following domain: Amyotrophic lateral sclerosis 2 chromosomal region candidate gene 12 protein.
droe-8	49.1258	5.61841	2.12888e-28	1.2039e-25	up	.	.	.	droe-8 is enriched in the SAB based on tiling, array, RNA-seq, and microarray studies.
Y105C5A.1270	49.1072	5.61786	5.11871e-15	8.83443e-13	up	.	.	.	N.A.
fbxb-102	48.2915	5.5937	0.000355129	0.0049187	up	.	.	.	fbxb-102 is predicted to encode a protein with the following domain: F-box associated domain, type 2.
delm-2	47.5915	5.57263	0.00385682	0.0321047	up	GO:0015992|proton transport;GO:0035725|sodium ion transmembrane transport;	GO:0016021|integral component of membrane;GO:0016020|membrane;GO:0005886|plasma membrane;	GO:0015252|hydrogen ion channel activity;GO:0015280|ligand-gated sodium channel activity;GO:0005272|sodium channel activity;	delm-2 is predicted to have sodium channel activity.
arrd-9	47.3609	5.56562	1.63113e-19	4.66171e-17	up	GO:0060613|fat pad development;GO:0031651|negative regulation of heat generation;GO:0090327|negative regulation of locomotion involved in locomotory behavior;GO:0044252|negative regulation of multicellular organismal metabolic process;GO:0071879|positive regulation of adrenergic receptor signaling pathway;GO:0051443|positive regulation of ubiquitin-protein transferase activity;GO:0043588|skin dev…	GO:0005768|endosome;GO:0005886|plasma membrane;	.	arrd-9 is predicted to encode a protein with the following domains: Arrestin-like, N-terminal, Arrestin C-terminal-like domain, Arrestin, C-terminal, and Immunoglobulin E-set.
fbxa-200	47.3164	5.56427	0.000404867	0.00544583	up	.	.	.	N.A.
F35F10.13	46.8764	5.55079	1.99397e-29	1.23251e-26	up	.	GO:0005576|extracellular region;	.	F35F10.13 is enriched in the PVD based on tiling, array, and RNA-seq studies; is predicted to encode a protein with the following domains: Domain of unknown function DUF19 and Uncharacterised protein family UPF0376.
C08E3.14	46.584	5.54176	0.000480392	0.00625899	up	.	.	.	N.A.
T28A11.4	46.4572	5.53783	1.22417e-11	1.27597e-09	up	.	.	.	N.A.
lips-12	46.1542	5.52839	0.000502366	0.00649435	up	.	.	.	lips-12 is predicted to have hydrolase activity.
sri-16	45.6584	5.51281	1.03777e-11	1.09892e-09	up	.	.	.	sri-16 is predicted to encode a protein with the following domain: 7TM GPCR, serpentine chemoreceptor class i (Sri).
F22H10.5	45.6076	5.5112	3.23457e-07	1.34331e-05	up	GO:2000751|histone H3-T3 phosphorylation involved in chromosome passenger complex localization to kinetochore;GO:0007064|mitotic sister chromatid cohesion;GO:0071459|protein localization to chromosome, centromeric region;GO:0090231|regulation of spindle checkpoint;	GO:0005813|centrosome;GO:0005694|chromosome;GO:0005737|cytoplasm;GO:0005634|nucleus;GO:0005819|spindle;	GO:0005524|ATP binding;GO:0072354|histone kinase activity (H3-T3 specific);	F22H10.5 is enriched in the NSM based on tiling, array, and RNA-seq studies.
Y105C5B.20	45.5282	5.50869	2.30777e-15	4.11666e-13	up	.	.	.	Y105C5B.20 is enriched in the SAB based on tiling, array, RNA-seq, and microarray studies.
C33D3.5	45.5179	5.50836	0.000744996	0.00889144	up	.	.	.	C33D3.5 is predicted to encode a protein with the following domain: Domain of unknown function DUF38, Caenorhabditis species.
B0513.7	45.4941	5.50761	0.000117454	0.00201537	up	.	.	.	N.A.
ZC196.3	45.2967	5.50133	6.13004e-19	1.66255e-16	up	.	.	.	ZC196.3 is predicted to encode a protein with the following domain: Protein of unknown function DUF713.
Y6E2A.7	45.2432	5.49963	9.66467e-18	2.27325e-15	up	.	.	.	Y6E2A.7 is predicted to encode a protein with the following domain: Protein of unknown function DUF713.
npp-26	45.2397	5.49952	3.84001e-14	5.93393e-12	up	.	.	.	npp-26 is enriched in the AVA and the NSM based on tiling and array studies.
scl-19	43.8345	5.454	0.00103318	0.0115576	up	GO:0030198|extracellular matrix organization;GO:0060325|face morphogenesis;	GO:0070062|extracellular exosome;GO:0005578|proteinaceous extracellular matrix;GO:0030133|transport vesicle;	GO:0008201|heparin binding;	scl-19 is an ortholog of human GLIPR1 (GLI pathogenesis related 1) and members of the human CRISP (Cysteine rich secretory protein family) gene family including CRISP1, CRISP3, and CRISP2; is predicted to encode a protein with the following domains: Cysteine-rich secretory protein, allergen V5/Tpx-1-related, CAP domain, and CAP superfamily.
M151.7	43.6322	5.44732	4.21506e-11	4.04448e-09	up	.	.	.	M151.7 is enriched in the NSM based on tiling, array, and RNA-seq studies.
srh-112	43.4564	5.4415	0.000810169	0.00954498	up	.	GO:0016021|integral component of membrane;	.	srh-112 is predicted to encode a protein with the following domain: 7TM GPCR, serpentine receptor class h (Srh).
Y60C6A.1	43.1024	5.4297	5.8454e-11	5.4514e-09	up	.	.	.	Y60C6A.1 is predicted to encode a protein with the following domain: Domain of unknown function CX.
F31D5.6	43.0781	5.42888	8.7495e-18	2.13351e-15	up	.	.	.	F31D5.6 is enriched in the Z1.p and the Z4.a based on RNA-seq studies.
K05G3.1	42.8895	5.42255	0.000896819	0.0103189	up	.	.	.	K05G3.1 is predicted to encode a protein with the following domain: Ribonuclease H-like superfamily.
C14C6.8	42.7501	5.41786	0.00499225	0.0390377	up	.	.	.	C14C6.8 is predicted to encode a protein with the following domain: Glycosyltransferase family 92.
Y73B3A.7	42.4152	5.40651	3.21259e-08	1.72849e-06	up	.	.	.	Y73B3A.7 is enriched in the SAB based on RNA-seq and microarray studies.
col-84	42.397	5.40589	1.58212e-06	5.35683e-05	up	GO:0042338|cuticle development involved in collagen and cuticulin-based cuticle molting cycle;	GO:0060102|collagen and cuticulin-based cuticle extracellular matrix;GO:0005581|collagen trimer;GO:0005578|proteinaceous extracellular matrix;	GO:0042329|structural constituent of collagen and cuticulin-based cuticle;	col-84 is predicted to be a structural constituent of cuticle.
Y77E11A.3	41.9834	5.39175	0.00108514	0.0120115	up	.	.	.	Y77E11A.3 is enriched in the NSM based on tiling and array studies.
fbxa-159	41.7839	5.38488	0.00183091	0.0180688	up	.	.	.	N.A.
C24D10.5	41.775	5.38457	0.00158275	0.0161303	up	.	.	.	C24D10.5 is enriched in the AVA, the AVD, the AVE, the PVC, and the RIM based on tiling, array, and RNA-seq studies.
srh-211	41.6654	5.38078	0.00156066	0.0159726	up	.	GO:0016021|integral component of membrane;	.	srh-211 is predicted to encode a protein with the following domain: 7TM GPCR, serpentine receptor class h (Srh).
ZK218.14	41.6626	5.38068	0.000260806	0.00383194	up	.	GO:0016021|integral component of membrane;GO:0005739|mitochondrion;	.	N.A.
his-57	41.5349	5.37625	0.00220376	0.0209154	up	GO:0006281|DNA repair;GO:0006355|regulation of transcription, DNA-templated;	GO:0000786|nucleosome;GO:0005634|nucleus;	GO:0003677|DNA binding;	his-57 is predicted to have DNA binding activity and protein heterodimerization activity.
nhr-246	41.3936	5.37134	8.92679e-08	4.32966e-06	up	.	GO:0016021|integral component of membrane;	GO:0016491|oxidoreductase activity;	nhr-246 is predicted to encode a protein with the following domains: Protein kinase-like domain superfamily, Uncharacterised oxidoreductase Dhs-27, and CHK kinase-like.
pgp-7	41.2311	5.36566	4.90378e-11	4.65492e-09	up	GO:0050829|defense response to Gram-negative bacterium;GO:0045087|innate immune response;GO:0010038|response to metal ion;GO:0055085|transmembrane transport;	GO:0016324|apical plasma membrane;GO:0016021|integral component of membrane;	GO:0005524|ATP binding;GO:0042626|ATPase activity, coupled to transmembrane movement of substances;GO:0008559|xenobiotic-transporting ATPase activity;	pgp-7 is predicted to have ATP binding activity and ATPase activity, coupled to transmembrane movement of substances; is involved in stress response to cadmium ion; is expressed in the intestine and the tail.
fbxa-158	41.0895	5.3607	5.12636e-27	2.62026e-24	up	.	.	.	fbxa-158 is enriched in the ALM and the PLM based on tiling, array, microarray, and RNA-seq studies; is predicted to encode a protein with the following domains: F-box domain, Domain of unknown function DUF38, Caenorhabditis species, and F-box-like domain superfamily.
B0507.6	40.9541	5.35594	5.90666e-28	3.20394e-25	up	.	.	.	B0507.6 is predicted to encode a protein with the following domain: Protein of unknown function DUF713.
K10G4.13	40.8012	5.35054	9.8122e-08	4.72461e-06	up	.	.	.	N.A.
C18D4.12	40.7984	5.35044	2.23291e-17	5.02953e-15	up	.	.	.	N.A.
pals-27	40.2805	5.33201	4.79698e-25	2.05644e-22	up	.	.	.	pals-27 is predicted to encode a protein with the following domain: Amyotrophic lateral sclerosis 2 chromosomal region candidate gene 12 protein.
F59H6.5	40.0738	5.32459	4.82054e-08	2.49271e-06	up	GO:0032508|DNA duplex unwinding;GO:0006310|DNA recombination;GO:0006281|DNA repair;GO:0044806|G-quadruplex DNA unwinding;GO:0000002|mitochondrial genome maintenance;GO:0051974|negative regulation of telomerase activity;GO:0032211|negative regulation of telomere maintenance via telomerase;GO:0000723|telomere maintenance;	GO:0005739|mitochondrion;GO:0005634|nucleus;GO:0005657|replication fork;	GO:0005524|ATP binding;GO:0043141|ATP-dependent 5'-3' DNA helicase activity;GO:0003677|DNA binding;GO:0010521|telomerase inhibitor activity;	F59H6.5 is predicted to have ATP binding activity and DNA helicase activity.
C36C5.15	40.0602	5.3241	5.18853e-30	3.53605e-27	up	.	GO:0005576|extracellular region;	.	C36C5.15 is enriched in the OLL, the PVD, and the SAB based on tiling, array, RNA-seq, and microarray studies; is predicted to encode a protein with the following domains: Domain of unknown function DUF19 and Uncharacterised protein family UPF0376.
ZK285.2	39.7287	5.31211	0.00163221	0.0165154	up	.	.	.	N.A.
F59B1.10	39.6389	5.30885	2.44416e-19	6.83824e-17	up	.	GO:0016021|integral component of membrane;	GO:0016491|oxidoreductase activity;	F59B1.10 is predicted to encode a protein with the following domains: Protein kinase-like domain superfamily, Uncharacterised oxidoreductase Dhs-27, and CHK kinase-like.
srbc-20	39.5456	5.30544	0.00239367	0.0222764	up	.	.	.	srbc-20 is predicted to encode a protein with the following domain: 7TM GPCR, serpentine receptor class bc (Srbc).
C55C3.7	39.4488	5.30191	0.00165853	0.0167295	up	.	.	.	C55C3.7 is enriched in the AVA based on tiling, array, and RNA-seq studies.
B0511.17	39.4131	5.3006	0.000427296	0.00568993	up	.	.	.	N.A.
Y40B10B.1	39.361	5.29869	0.00644947	0.0475244	up	.	GO:0070062|extracellular exosome;	.	Y40B10B.1 is an ortholog of human VMO1; is predicted to encode a protein with the following domains: Vitelline membrane outer layer protein I (VOMI) and Vitelline membrane outer layer protein I (VOMI) superfamily.
T06D4.2	39.1292	5.29017	0.00043568	0.00576692	up	.	.	.	T06D4.2 is enriched in the NSM based on tiling and array studies.
F33H12.6	38.785	5.27743	0.000806421	0.00950504	up	GO:0006310|DNA recombination;GO:0006281|DNA repair;GO:0000002|mitochondrial genome maintenance;GO:0000723|telomere maintenance;	GO:0005739|mitochondrion;GO:0005634|nucleus;	GO:0005524|ATP binding;GO:0043141|ATP-dependent 5'-3' DNA helicase activity;GO:0003677|DNA binding;	F33H12.6 is predicted to have ATP binding activity and DNA helicase activity.
B0507.15	38.7621	5.27657	8.61524e-08	4.19385e-06	up	.	.	.	N.A.
col-63	0.00134784	-9.53513	7.86958e-55	4.18331e-51	down	.	.	.	col-63 is predicted to be a structural constituent of cuticle.
bli-6	0.00228001	-8.77675	8.77752e-33	7.77659e-30	down	GO:0040002|collagen and cuticulin-based cuticle development;	GO:0005581|collagen trimer;GO:0005576|extracellular region;	GO:0042302|structural constituent of cuticle;	bli-6 is predicted to be a structural constituent of cuticle.
smn-1	0.00295341	-8.4034	2.25632e-14	3.54683e-12	down	GO:0007409|axonogenesis;GO:0007019|microtubule depolymerization;GO:0010975|regulation of neuron projection development;GO:0000245|spliceosomal complex assembly;GO:0000387|spliceosomal snRNP assembly;	GO:0015030|Cajal body;GO:0005737|cytoplasm;GO:0005829|cytosol;GO:0097504|Gemini of coiled bodies;GO:0005654|nucleoplasm;GO:0005634|nucleus;GO:0032797|SMN complex;GO:0034719|SMN-Sm protein complex;GO:0005681|spliceosomal complex;GO:0030018|Z disc;	GO:0042802|identical protein binding;GO:0003723|RNA binding;	smn-1 exhibits protein self-association; is involved in several processes, including determination of adult lifespan, embryo development, and germ cell development; localizes to the nucleus; is expressed in several tissues, including the hypodermis, the intestine, and the muscular system; is used to study spinal muscular atrophy.
F31B9.4	0.00299263	-8.38437	2.06045e-21	6.5196e-19	down	.	.	.	N.A.
col-175	0.00370594	-8.07594	3.32191e-91	8.82931e-87	down	GO:0040002|collagen and cuticulin-based cuticle development;GO:0040014|regulation of multicellular organism growth;	GO:0060102|collagen and cuticulin-based cuticle extracellular matrix;GO:0005581|collagen trimer;	GO:0042329|structural constituent of collagen and cuticulin-based cuticle;	col-175 is predicted to be a structural constituent of cuticle.
F36H12.9	0.00643095	-7.28075	1.90746e-11	1.92769e-09	down	GO:0018105|peptidyl-serine phosphorylation;GO:0006468|protein phosphorylation;GO:0008360|regulation of cell shape;	GO:0005737|cytoplasm;	GO:0005524|ATP binding;GO:0004674|protein serine/threonine kinase activity;	F36H12.9 is predicted to have ATP binding activity and protein kinase activity.
rol-1	0.00743166	-7.0721	2.74578e-39	3.31728e-36	down	.	GO:0005581|collagen trimer;	GO:0042302|structural constituent of cuticle;	rol-1 is predicted to be a structural constituent of cuticle.
Y51H7C.13	0.00748271	-7.06222	3.37622e-52	1.49561e-48	down	.	.	.	Y51H7C.13 is enriched in the NSM based on tiling, array, RNA-seq, and microarray studies.
F55C10.4	0.00760604	-7.03864	4.19531e-41	6.55925e-38	down	.	GO:0016021|integral component of membrane;	.	F55C10.4 is predicted to have transferase activity, transferring glycosyl groups.
col-138	0.0086189	-6.85828	1.38936e-17	3.15623e-15	down	GO:0040002|collagen and cuticulin-based cuticle development;	GO:0005581|collagen trimer;GO:0005576|extracellular region;	GO:0042302|structural constituent of cuticle;	col-138 is predicted to be a structural constituent of cuticle.
bli-1	0.00924751	-6.75672	1.84361e-73	2.45007e-69	down	GO:0040002|collagen and cuticulin-based cuticle development;	GO:0005581|collagen trimer;GO:0060109|medial layer of collagen and cuticulin-based cuticle extracellular matrix;	GO:0042329|structural constituent of collagen and cuticulin-based cuticle;	bli-1 is predicted to be a structural constituent of collagen and cuticulin-based cuticle; is involved in cuticle development involved in collagen and cuticulin-based cuticle molting cycle; localizes to the medial layer of collagen and cuticulin-based cuticle extracellular matrix; is expressed in the hyp7 syncytium and the seam cell.
col-49	0.00993613	-6.6531	3.96008e-16	7.85486e-14	down	GO:0040002|collagen and cuticulin-based cuticle development;GO:0040014|regulation of multicellular organism growth;	GO:0060102|collagen and cuticulin-based cuticle extracellular matrix;GO:0005581|collagen trimer;	GO:0042329|structural constituent of collagen and cuticulin-based cuticle;	col-49 is predicted to be a structural constituent of cuticle; is expressed in the hyp7 syncytium and the seam cell.
ZK1248.20	0.0102674	-6.60578	2.7466e-07	1.1643e-05	down	.	.	.	N.A.
Y51H7C.1	0.0103877	-6.58898	7.37155e-40	1.0312e-36	down	.	.	.	N.A.
bli-2	0.0119831	-6.38286	4.48738e-21	1.35534e-18	down	.	GO:0005581|collagen trimer;	GO:0042302|structural constituent of cuticle;	bli-2 is predicted to be a structural constituent of collagen and cuticulin-based cuticle; is involved in collagen and cuticulin-based cuticle development.
col-71	0.0137244	-6.18711	1.77869e-26	8.59559e-24	down	.	GO:0005581|collagen trimer;	GO:0042302|structural constituent of cuticle;	col-71 is predicted to be a structural constituent of cuticle; is expressed in the hyp7 syncytium and the seam cell.
E01G4.6	0.0140496	-6.15333	4.93857e-30	3.45427e-27	down	.	.	.	N.A.
col-38	0.0148141	-6.07689	2.62402e-42	4.35899e-39	down	.	GO:0005581|collagen trimer;	GO:0042302|structural constituent of cuticle;	col-38 is predicted to be a structural constituent of cuticle; is expressed in the hyp7 syncytium and the seam cell.
F58A6.9	0.0153459	-6.02601	0.00134972	0.0142868	down	.	GO:0005737|cytoplasm;GO:0005856|cytoskeleton;GO:0031143|pseudopodium;	.	F58A6.9 is predicted to encode a protein with the following domains: Major sperm protein (MSP) domain, PapD-like superfamily, and Immunoglobulin-like fold.
Y41C4A.7	0.0158153	-5.98254	9.52523e-09	5.79339e-07	down	.	.	.	Y41C4A.7 is enriched in the NSM based on tiling, array, and RNA-seq studies; is predicted to encode a protein with the following domains: PapD-like superfamily and Immunoglobulin-like fold.
Y41C4A.1	0.0158624	-5.97824	0.00195768	0.0190388	down	.	.	.	N.A.
ttr-14	0.0176595	-5.82341	4.82898e-43	9.16781e-40	down	.	GO:0005615|extracellular space;	.	ttr-14 is predicted to encode a protein with the following domains: Transthyretin-like and Transthyretin-like superfamily.
F11G11.4	0.0218175	-5.51837	6.42607e-13	8.21147e-11	down	.	GO:0016021|integral component of membrane;	.	N.A.
R05A10.7	0.0218902	-5.51357	4.5634e-17	9.7815e-15	down	.	.	.	R05A10.7 is enriched in the NSM based on tiling and array studies; is predicted to encode a protein with the following domain: Protein of unknown function DUF1647.
Y47G6A.15	0.0230009	-5.44216	2.50065e-56	2.21549e-52	down	.	.	.	N.A.
acdh-2	0.0233606	-5.41978	6.72958e-48	1.62605e-44	down	GO:0006637|acyl-CoA metabolic process;GO:0006635|fatty acid beta-oxidation;GO:0033539|fatty acid beta-oxidation using acyl-CoA dehydrogenase;GO:0006631|fatty acid metabolic process;GO:0055088|lipid homeostasis;	GO:0005759|mitochondrial matrix;GO:0005739|mitochondrion;	GO:0003995|acyl-CoA dehydrogenase activity;GO:0009055|electron carrier activity;GO:0000062|fatty-acyl-CoA binding;GO:0050660|flavin adenine dinucleotide binding;GO:0052890|oxidoreductase activity, acting on the CH-CH group of donors, with a flavin as acceptor;GO:0016937|short-branched-chain-acyl-CoA dehydrogenase activity;	acdh-2 is an ortholog of human ACADSB (acyl-CoA dehydrogenase short/branched chain); is predicted to have flavin adenine dinucleotide binding activity and oxidoreductase activity, acting on the CH-CH group of donors; is expressed in the body wall musculature and the intestine.
F46F5.19	0.0235938	-5.40545	4.56606e-08	2.37964e-06	down	.	.	.	N.A.
F53H4.2	0.0237704	-5.39469	5.32219e-10	4.19758e-08	down	.	.	.	N.A.
F13G11.3	0.0240088	-5.38029	1.14616e-06	4.02959e-05	down	.	.	.	N.A.
col-110	0.0241512	-5.37176	6.53921e-14	9.76437e-12	down	.	GO:0005581|collagen trimer;	GO:0042302|structural constituent of cuticle;	col-110 is predicted to be a structural constituent of cuticle.
clec-208	0.0252111	-5.3098	0.00231464	0.0216928	down	.	.	.	clec-208 is predicted to have carbohydrate binding activity.
21ur-6443	0.0254632	-5.29544	0.00200405	0.0193764	down	.	.	.	N.A.
msp-152	0.0273316	-5.19329	1.24343e-25	5.60153e-23	down	.	GO:0005737|cytoplasm;GO:0005856|cytoskeleton;GO:0031143|pseudopodium;	.	msp-152 is expressed in the reproductive system; is predicted to encode a protein with the following domains: Major sperm protein (MSP) domain, PapD-like superfamily, and Immunoglobulin-like fold.
F56D6.14	0.0284032	-5.1378	0.00342821	0.0293741	down	.	.	.	N.A.
F26B1.8	0.0299635	-5.06065	0.000639336	0.00787074	down	.	.	.	N.A.
F30A10.12	0.0318659	-4.97184	3.27153e-06	0.000100062	down	.	.	.	N.A.
msp-10	0.0320368	-4.96413	0.000170281	0.00273716	down	.	GO:0005737|cytoplasm;GO:0005856|cytoskeleton;GO:0031143|pseudopodium;	.	msp-10 is expressed in the reproductive system; is predicted to encode a protein with the following domains: Major sperm protein (MSP) domain, PapD-like superfamily, and Immunoglobulin-like fold.
F26F2.10	0.0323816	-4.94868	0.00120878	0.0131243	down	.	.	.	F26F2.10 is predicted to encode a protein with the following domain: C6 domain.
C09B8.4	0.0327727	-4.93136	1.28477e-29	8.32873e-27	down	.	GO:0016021|integral component of membrane;	.	C09B8.4 is an ortholog of human TMEM53; is predicted to encode a protein with the following domains: Protein of unknown function DUF829, TMEM53 and Alpha/Beta hydrolase fold.
F44G4.5	0.0329717	-4.92263	1.77306e-07	7.82828e-06	down	.	.	.	N.A.
pes-8	0.033026	-4.92025	6.20561e-18	1.55603e-15	down	.	.	.	pes-8 is expressed in several tissues, including the alimentary system and the gonad.
msp-3	0.0339916	-4.87868	0.000144129	0.00238234	down	.	GO:0005737|cytoplasm;GO:0005856|cytoskeleton;GO:0031143|pseudopodium;	.	msp-3 is expressed in several tissues, including the reproductive system; is predicted to encode a protein with the following domains: Major sperm protein (MSP) domain, PapD-like superfamily, and Immunoglobulin-like fold.
Y18D10A.21	0.0344106	-4.861	6.91004e-05	0.00131281	down	.	.	.	N.A.
Y48E1B.8	0.034782	-4.84551	3.51894e-08	1.87435e-06	down	.	.	.	Y48E1B.8 is predicted to encode a protein with the following domain: Nucleotide-diphospho-sugar transferase.
K05F1.9	0.0359502	-4.79785	5.43007e-10	4.2574e-08	down	.	.	.	K05F1.9 is predicted to encode a protein with the following domains: Major sperm protein (MSP) domain, PapD-like superfamily, and Immunoglobulin-like fold.
T13F2.9	0.0362033	-4.78773	2.94979e-06	9.23468e-05	down	.	.	.	N.A.
ZK546.7	0.0368992	-4.76027	1.25096e-05	0.000318784	down	.	.	.	ZK546.7 is enriched in the NSM based on tiling, array, and RNA-seq studies.
dao-4	0.0370113	-4.75589	8.70982e-14	1.23796e-11	down	.	.	.	dao-4 is expressed in the hyp7 syncytium and the seam cell.
F10D2.8	0.0370953	-4.75262	2.32801e-07	1.00612e-05	down	.	.	.	F10D2.8 is predicted to have transferase activity, transferring hexosyl groups.
D1086.10	0.037165	-4.74991	5.51535e-18	1.40954e-15	down	.	.	.	N.A.
W02B12.12	0.0372819	-4.74538	2.93115e-06	9.18714e-05	down	GO:0030154|cell differentiation;GO:0035556|intracellular signal transduction;GO:0007275|multicellular organismal development;GO:0032793|positive regulation of CREB transcription factor activity;GO:0006468|protein phosphorylation;GO:0007283|spermatogenesis;	GO:0001669|acrosomal vesicle;GO:0005737|cytoplasm;GO:0031514|motile cilium;	GO:0005524|ATP binding;GO:0000287|magnesium ion binding;GO:0004674|protein serine/threonine kinase activity;	W02B12.12 is predicted to have ATP binding activity and protein serine/threonine kinase activity.
C06G4.6	0.0373911	-4.74116	8.95383e-11	8.12232e-09	down	.	.	.	N.A.
B0432.11	0.0382757	-4.70743	3.77651e-05	0.000804294	down	.	.	.	N.A.
BE10.1	0.0387875	-4.68826	1.24674e-05	0.00031832	down	.	.	.	BE10.1 is enriched in the AVA, the AVD, the AVE, the PVC, and the RIM based on proteomic and RNA-seq studies.
dct-9	0.0389266	-4.6831	0.000125256	0.00212411	down	.	.	.	dct-9 is predicted to encode a protein with the following domains: Major sperm protein (MSP) domain, PapD-like superfamily, and Immunoglobulin-like fold.
fbxc-48	0.0398189	-4.6504	0.000340971	0.00476983	down	.	.	.	N.A.
C36H8.1	0.0400286	-4.64283	5.44486e-07	2.09906e-05	down	GO:0001556|oocyte maturation;GO:0043410|positive regulation of MAPK cascade;GO:0045987|positive regulation of smooth muscle contraction;	GO:0005737|cytoplasm;GO:0005856|cytoskeleton;GO:0031143|pseudopodium;	.	C36H8.1 is enriched in the AVA, the AVD, the AVE, the PVC, and the RIM based on RNA-seq and microarray studies; is predicted to encode a protein with the following domains: Major sperm protein (MSP) domain, PapD-like superfamily, and Immunoglobulin-like fold.
pho-13	0.0412789	-4.59845	5.09165e-12	5.66238e-10	down	.	.	GO:0003993|acid phosphatase activity;	pho-13 is an ortholog of human ACP2 (acid phosphatase 2, lysosomal), ACP4 (acid phosphatase 4), and ACPP (acid phosphatase, prostate); human ACPP exhibits phosphatase activity and protein homodimerization activity.
F58G6.3	0.042085	-4.57055	2.18916e-22	7.55658e-20	down	GO:0006878|cellular copper ion homeostasis;GO:0015677|copper ion import;GO:0015680|intracellular copper ion transport;	GO:0000329|fungal-type vacuole membrane;GO:0016021|integral component of membrane;	GO:0005375|copper ion transmembrane transporter activity;GO:0015088|copper uptake transmembrane transporter activity;	F58G6.3 is predicted to have copper ion transmembrane transporter activity.
alg-4	0.043945	-4.50816	3.19349e-07	1.3304e-05	down	.	.	GO:0003676|nucleic acid binding;	alg-4 is predicted to have nucleic acid binding activity; is involved in spermatogenesis.
F21C10.9	0.0446279	-4.48591	5.35935e-25	2.26105e-22	down	.	.	GO:0008080|N-acetyltransferase activity;	F21C10.9 is enriched in the OLL, the PLM, and the PVD based on tiling, array, RNA-seq, and microarray studies; is predicted to encode a protein with the following domain: Acyl-CoA N-acyltransferase.
K09G1.2	0.0449364	-4.47597	1.8871e-06	6.24075e-05	down	.	.	.	K09G1.2 is enriched in the AVA, the AVD, the AVE, the PVC, and the RIM based on RNA-seq studies.
cysl-4	0.045468	-4.45901	0.000448445	0.00589476	down	GO:0006535|cysteine biosynthetic process from serine;	GO:0009570|chloroplast stroma;GO:0009509|chromoplast;	GO:0004124|cysteine synthase activity;GO:0016740|transferase activity;	cysl-4 is predicted to have cysteine synthase activity.
irld-7	0.0462397	-4.43472	3.43615e-06	0.000104376	down	.	.	.	irld-7 is predicted to encode a protein with the following domains: Receptor L-domain and Receptor L-domain superfamily.
T03F6.8	0.0463651	-4.43082	0.000568712	0.0071571	down	.	.	GO:0046872|metal ion binding;GO:0004721|phosphoprotein phosphatase activity;	N.A.
ZK265.3	0.0465081	-4.42637	3.52304e-07	1.42742e-05	down	.	.	.	ZK265.3 is enriched in the NSM based on tiling, array, and RNA-seq studies; is predicted to encode a protein with the following domain: Cytosolic motility protein.
sss-1	0.0472038	-4.40495	2.47124e-05	0.000563346	down	.	.	.	N.A.
fbxa-223	0.0473064	-4.40182	2.03878e-10	1.74582e-08	down	.	.	.	N.A.
ZK637.15	0.0475146	-4.39548	0.00365453	0.0308459	down	.	.	.	N.A.
ZK354.7	0.0479542	-4.3822	7.68921e-06	0.000211317	down	.	.	.	ZK354.7 is predicted to encode a protein with the following domains: Major sperm protein (MSP) domain, PapD-like superfamily, and Immunoglobulin-like fold.
snf-4	0.0484022	-4.36878	0.000181376	0.00286921	down	GO:0036233|glycine import;GO:0007268|synaptic transmission;GO:0060012|synaptic transmission, glycinergic;GO:0055085|transmembrane transport;GO:0006810|transport;	GO:0016021|integral component of membrane;GO:0005887|integral component of plasma membrane;GO:0005886|plasma membrane;	GO:0015375|glycine:sodium symporter activity;GO:0005328|neurotransmitter:sodium symporter activity;	N.A.
clec-152	0.0485344	-4.36485	3.00493e-06	9.38519e-05	down	.	.	.	N.A.
folt-2	0.0491771	-4.34587	8.82308e-36	9.38034e-33	down	GO:0006810|transport;	GO:0016021|integral component of membrane;	GO:0005542|folic acid binding;	folt-2 is an ortholog of human SLC19A1 (solute carrier family 19 member 1), SLC19A2 (solute carrier family 19 member 2), and SLC19A3 (solute carrier family 19 member 3); is predicted to have folic acid binding activity and vitamin transmembrane transporter activity; human orthologs of this gene are implicated in biotin-responsive basal ganglia disease and thiamine-responsive megaloblastic anemia …
ZC21.8	0.0497707	-4.32856	5.21071e-05	0.00105	down	.	.	.	ZC21.8 is enriched in the NSM based on RNA-seq and microarray studies.
bgnt-1.6	0.0505069	-4.30737	0.00596546	0.044761	down	.	.	.	bgnt-1.6 is predicted to have transferase activity.
T28B8.6	0.0506851	-4.30229	8.92071e-05	0.00161625	down	.	.	.	N.A.
ssp-34	0.050702	-4.30181	7.77311e-06	0.000212991	down	.	.	.	ssp-34 is predicted to encode a protein with the following domains: Major sperm protein (MSP) domain, PapD-like superfamily, and Immunoglobulin-like fold.
F53C3.1	0.0508788	-4.29679	0.00231441	0.0216928	down	GO:0018105|peptidyl-serine phosphorylation;GO:0006468|protein phosphorylation;GO:0008360|regulation of cell shape;	GO:0005737|cytoplasm;	GO:0005524|ATP binding;GO:0004674|protein serine/threonine kinase activity;	F53C3.1 is predicted to have ATP binding activity and protein kinase activity.
Y4C6A.68	0.0510503	-4.29194	0.00124426	0.0134108	down	.	GO:0005737|cytoplasm;GO:0005856|cytoskeleton;GO:0031143|pseudopodium;	.	N.A.
C06A8.6	0.0512873	-4.28525	4.86907e-07	1.90037e-05	down	GO:0007059|chromosome segregation;GO:0035307|positive regulation of protein dephosphorylation;	GO:0005694|chromosome;GO:0070062|extracellular exosome;GO:0005634|nucleus;	.	C06A8.6 is predicted to encode a protein with the following domains: Leucine-rich repeat, typical subtype, U2A'/phosphoprotein 32 family A, C-terminal, Leucine rich repeat 4, and Leucine-rich repeat domain superfamily.
ZK1251.5	0.0512951	-4.28504	2.50672e-11	2.51419e-09	down	GO:0001525|angiogenesis;GO:0016311|dephosphorylation;	GO:0016021|integral component of membrane;GO:0043235|receptor complex;	GO:0004725|protein tyrosine phosphatase activity;	N.A.
F57F4.1	0.0514104	-4.2818	5.50403e-15	9.37767e-13	down	.	GO:0005739|mitochondrion;	GO:0052689|carboxylic ester hydrolase activity;	F57F4.1 is an ortholog of human ACOT9 (acyl-CoA thioesterase 9); is predicted to encode a protein with the following domain: HotDog domain superfamily.
F37A8.1	0.0518257	-4.27019	1.54814e-09	1.09785e-07	down	.	.	.	N.A.
C50F7.3	0.0522009	-4.25978	2.91166e-08	1.5891e-06	down	.	.	.	N.A.
fbxa-202	0.0523962	-4.25439	3.54261e-05	0.000764277	down	.	.	.	fbxa-202 is predicted to encode a protein with the following domains: F-box domain and Domain of unknown function DUF38, Caenorhabditis species.
M28.9	0.0525552	-4.25002	2.23784e-05	0.000520836	down	.	.	.	M28.9 is predicted to encode a protein with the following domain: Prominin.
T02E1.6	0.0526729	-4.2468	2.46468e-10	2.06002e-08	down	.	.	.	T02E1.6 is enriched in the AVA, the AVD, the AVE, the PVC, and the RIM based on RNA-seq studies.
C01G12.9	0.0530071	-4.23767	0.00385054	0.0320726	down	.	.	.	N.A.
lbp-8	0.0530118	-4.23754	4.80718e-05	0.000981337	down	.	.	GO:0008289|lipid binding;GO:0005215|transporter activity;	lbp-8 is an ortholog of human FABP3 (fatty acid binding protein 3), FABP4 (fatty acid binding protein 4), and FABP7 (fatty acid binding protein 7); is predicted to have lipid binding activity.
K07E3.9	0.0532408	-4.23132	1.27945e-06	4.45112e-05	down	.	.	.	N.A.
msp-49	0.0538305	-4.21543	2.33947e-07	1.00943e-05	down	.	GO:0005737|cytoplasm;GO:0005856|cytoskeleton;GO:0031143|pseudopodium;	.	msp-49 is expressed in the reproductive system; is predicted to encode a protein with the following domains: Major sperm protein (MSP) domain, PapD-like superfamily, and Immunoglobulin-like fold.
msp-81	0.0539024	-4.21351	7.01192e-06	0.000196179	down	.	GO:0005737|cytoplasm;GO:0005856|cytoskeleton;GO:0031143|pseudopodium;	.	msp-81 is expressed in the reproductive system; is predicted to encode a protein with the following domains: Major sperm protein (MSP) domain, PapD-like superfamily, and Immunoglobulin-like fold.
tbx-34	0.0542143	-4.20518	0.00322199	0.0279495	down	GO:0006351|transcription, DNA-templated;	GO:0005634|nucleus;	GO:0003677|DNA binding;GO:0003700|transcription factor activity, sequence-specific DNA binding;	tbx-34 is predicted to have DNA binding activity and DNA-binding activity transcription factor activity.
K08D10.18	0.0542978	-4.20296	2.52532e-05	0.00057417	down	.	.	.	K08D10.18 is an ortholog of human PLSCR1 (phospholipid scramblase 1), PLSCR2 (phospholipid scramblase 2), and PLSCR4 (phospholipid scramblase 4); human PLSCR1 exhibits several functions, including SH3 domain binding activity, calcium ion binding activity, and signaling receptor binding activity.
msp-65	0.0545511	-4.19625	1.74576e-05	0.000422593	down	.	GO:0005737|cytoplasm;GO:0005856|cytoskeleton;GO:0031143|pseudopodium;	.	msp-65 is expressed in the reproductive system; is predicted to encode a protein with the following domains: Major sperm protein (MSP) domain, PapD-like superfamily, and Immunoglobulin-like fold.
T16G12.7	0.0550215	-4.18386	0.000648238	0.00795453	down	.	.	GO:0046872|metal ion binding;GO:0004721|phosphoprotein phosphatase activity;	T16G12.7 is predicted to have phosphoprotein phosphatase activity.
D1014.6	0.0553136	-4.17622	2.55071e-14	3.96464e-12	down	.	.	.	D1014.6 is predicted to encode a protein with the following domain: Glycosyltransferase family 92.
msra-1	0.0558308	-4.16279	2.0086e-07	8.7807e-06	down	GO:0048102|autophagic cell death;GO:0034599|cellular response to oxidative stress;GO:0008340|determination of adult lifespan;GO:0048812|neuron projection morphogenesis;GO:0030091|protein repair;GO:0006979|response to oxidative stress;GO:0035071|salivary gland cell autophagic cell death;GO:0000096|sulfur amino acid metabolic process;	.	GO:0008113|peptide-methionine (S)-S-oxide reductase activity;	msra-1 is an ortholog of human MSRA; exhibits L-methionine:thioredoxin-disulfide S-oxidoreductase activity and peptide-methionine (S)-S-oxide reductase activity; is involved in oxidation-reduction process; is expressed in the hypodermis, the intestine, and the nervous system; is used to study inclusion body myositis.
C45G9.9	0.0559551	-4.15959	0.000365036	0.00503231	down	.	.	.	N.A.
F39G3.2	0.0562892	-4.151	1.25121e-12	1.51853e-10	down	.	.	.	F39G3.2 is predicted to encode a protein with the following domain: Glycosyltransferase family 92.
T22B3.3	0.0571333	-4.12952	6.83892e-14	1.01548e-11	down	.	.	.	T22B3.3 is enriched in the NSM based on tiling, array, and RNA-seq studies; is predicted to encode a protein with the following domains: Major sperm protein (MSP) domain, PapD-like superfamily, and Immunoglobulin-like fold.
B0218.7	0.0573069	-4.12515	1.25083e-05	0.000318784	down	.	.	.	N.A.
K09H11.4	0.057537	-4.11937	0.000362343	0.00500557	down	.	.	.	N.A.
gln-4	0.0577118	-4.11499	0.00297775	0.0262855	down	GO:0006542|glutamine biosynthetic process;	GO:0005737|cytoplasm;	GO:0005524|ATP binding;GO:0004356|glutamate-ammonia ligase activity;	N.A.
C01G10.14	0.0587819	-4.08848	0.00327256	0.0283327	down	.	.	.	C01G10.14 is enriched in the AVA, the AVD, the AVE, the PVC, and the RIM based on RNA-seq studies; is predicted to encode a protein with the following domains: Major sperm protein (MSP) domain, PapD-like superfamily, and Immunoglobulin-like fold.
cyc-2.2	0.0589143	-4.08524	0.000435658	0.00576692	down	GO:0042773|ATP synthesis coupled electron transport;GO:0006123|mitochondrial electron transport, cytochrome c to oxygen;GO:0006122|mitochondrial electron transport, ubiquinol to cytochrome c;GO:0043280|positive regulation of cysteine-type endopeptidase activity involved in apoptotic process;	GO:0005758|mitochondrial intermembrane space;GO:0070469|respiratory chain;	GO:0009055|electron carrier activity;GO:0020037|heme binding;GO:0046872|metal ion binding;	cyc-2.2 is an ortholog of human CYCS; is predicted to have electron transfer activity, heme binding activity, and metal ion binding activity; human orthologs of this gene are implicated in thrombocytopenia.
oac-23	0.0591302	-4.07996	1.61477e-05	0.000394838	down	.	GO:0016021|integral component of membrane;GO:0005886|plasma membrane;	GO:0016747|transferase activity, transferring acyl groups other than amino-acyl groups;	oac-23 is predicted to have transferase activity, transferring acyl groups other than amino-acyl groups.
msp-40	0.0591804	-4.07874	4.95911e-06	0.000144685	down	.	GO:0005737|cytoplasm;GO:0005856|cytoskeleton;GO:0031143|pseudopodium;	.	msp-40 is expressed in the reproductive system; is predicted to encode a protein with the following domains: Major sperm protein (MSP) domain, PapD-like superfamily, and Immunoglobulin-like fold.
R03D7.8	0.0594792	-4.07147	4.89917e-11	4.65492e-09	down	GO:0016311|dephosphorylation;	.	GO:0046872|metal ion binding;GO:0004722|protein serine/threonine phosphatase activity;	R03D7.8 is predicted to have hydrolase activity.
F46F5.11	0.0597421	-4.06511	7.14469e-14	1.04916e-11	down	.	.	.	F46F5.11 is predicted to encode a protein with the following domain: STELLO-like.
Y54E2A.7	0.0598173	-4.06329	8.37788e-10	6.39872e-08	down	.	.	.	N.A.
msp-113	0.0604925	-4.0471	6.4427e-05	0.00123997	down	.	GO:0005737|cytoplasm;GO:0005856|cytoskeleton;GO:0031143|pseudopodium;	.	msp-113 is expressed in the reproductive system; is predicted to encode a protein with the following domains: Major sperm protein (MSP) domain, PapD-like superfamily, and Immunoglobulin-like fold.
F44F4.9	0.0605698	-4.04526	0.00255294	0.0234063	down	.	.	.	N.A.
Y116A8C.23	0.0606401	-4.04358	5.74506e-07	2.20343e-05	down	.	.	.	N.A.
nkb-2	0.0613106	-4.02772	3.548e-05	0.000764682	down	GO:0006813|potassium ion transport;GO:0006814|sodium ion transport;	GO:0005890|sodium:potassium-exchanging ATPase complex;	.	nkb-2 is predicted to encode a protein with the following domains: Sodium/potassium-transporting ATPase subunit beta and Sodium/potassium-transporting ATPase subunit beta superfamily.
D1081.12	0.0618039	-4.01616	0.00408637	0.0335428	down	.	.	.	N.A.
R13H9.5	0.0618534	-4.015	0.00224923	0.0212069	down	GO:0042384|cilium assembly;GO:0006996|organelle organization;GO:0018105|peptidyl-serine phosphorylation;GO:0008360|regulation of cell shape;GO:0007224|smoothened signaling pathway;	GO:0005814|centriole;GO:0036064|ciliary basal body;GO:0035869|ciliary transition zone;GO:0005737|cytoplasm;GO:0005829|cytosol;GO:0005615|extracellular space;GO:0005634|nucleus;	GO:0005524|ATP binding;GO:0004674|protein serine/threonine kinase activity;	R13H9.5 is predicted to have ATP binding activity and protein kinase activity.
AH6.3	0.0619344	-4.01311	2.59598e-11	2.59393e-09	down	.	GO:0016021|integral component of membrane;	.	N.A.
ule-4	0.0619573	-4.01258	0.00333595	0.0287504	down	.	GO:0005576|extracellular region;	.	ule-4 is predicted to encode a protein with the following domain: Protein of unknown function DUF1505.
K09C6.8	0.0623152	-4.00427	0.00492921	0.0386699	down	.	.	.	K09C6.8 is predicted to encode a protein with the following domain: Protein kinase-like domain superfamily.
C50D2.3	0.0624815	-4.00043	0.000897586	0.0103232	down	.	.	.	C50D2.3 is enriched in the NSM based on RNA-seq, tiling, and array studies; is predicted to encode a protein with the following domains: PDZ domain and PDZ superfamily.
best-25	0.0624869	-4.0003	1.31923e-09	9.5282e-08	down	.	GO:0034707|chloride channel complex;GO:0005886|plasma membrane;	GO:0005254|chloride channel activity;	best-25 is an ortholog of human BEST2 (bestrophin 2) and BEST4 (bestrophin 4); is predicted to have chloride channel activity; human orthologs of this gene are implicated in bestrophinopathy, retinitis pigmentosa 50, and vitelliform macular dystrophy.
E02C12.6	0.0626341	-3.99691	1.22277e-07	5.63136e-06	down	.	.	.	E02C12.6 is enriched in the OLL and the PVD based on tiling, array, RNA-seq, and proteomic studies; is predicted to encode a protein with the following domains: Protein kinase-like domain superfamily, Uncharacterised oxidoreductase Dhs-27, and CHK kinase-like.
C33F10.12	0.0629601	-3.98942	8.23669e-05	0.00151714	down	GO:0006810|transport;	GO:0016021|integral component of membrane;GO:0005743|mitochondrial inner membrane;	.	C33F10.12 is an ortholog of human SLC25A3 (solute carrier family 25 member 3); is predicted to encode a protein with the following domains: Mitochondrial substrate/solute carrier and Mitochondrial carrier domain superfamily.
scrm-6	0.0636331	-3.97408	6.0162e-05	0.00118098	down	GO:0006953|acute-phase response;GO:0006915|apoptotic process;GO:0071345|cellular response to cytokine stimulus;GO:0071222|cellular response to lipopolysaccharide;GO:0051607|defense response to virus;GO:0006955|immune response;GO:0097193|intrinsic apoptotic signaling pathway;GO:0030099|myeloid cell differentiation;GO:0032091|negative regulation of protein binding;GO:0045071|negative regulation of …	GO:0005829|cytosol;GO:0070062|extracellular exosome;GO:0031012|extracellular matrix;GO:0005794|Golgi apparatus;GO:0005887|integral component of plasma membrane;GO:0016020|membrane;GO:0045121|membrane raft;GO:0005730|nucleolus;GO:0005634|nucleus;GO:0005886|plasma membrane;	GO:0005509|calcium ion binding;GO:0042609|CD4 receptor binding;GO:0003677|DNA binding;GO:0019899|enzyme binding;GO:0005154|epidermal growth factor receptor binding;GO:0017128|phospholipid scramblase activity;GO:0001077|transcriptional activator activity, RNA polymerase II core promoter proximal region sequence-specific binding;GO:0017124|SH3 domain binding;	scrm-6 is an ortholog of human PLSCR1 (phospholipid scramblase 1), PLSCR2 (phospholipid scramblase 2), and PLSCR4 (phospholipid scramblase 4); human PLSCR1 exhibits several functions, including SH3 domain binding activity, calcium ion binding activity, and signaling receptor binding activity.
C10G11.8	0.0636429	-3.97386	3.68083e-06	0.000110796	down	GO:0030433|ER-associated ubiquitin-dependent protein catabolic process;GO:1901800|positive regulation of proteasomal protein catabolic process;GO:0045899|positive regulation of RNA polymerase II transcriptional preinitiation complex assembly;	GO:0030054|cell junction;GO:0031597|cytosolic proteasome complex;GO:0016020|membrane;GO:0031595|nuclear proteasome complex;GO:0005654|nucleoplasm;GO:0005634|nucleus;GO:0022624|proteasome accessory complex;GO:0008540|proteasome regulatory particle, base subcomplex;	GO:0005524|ATP binding;GO:0016887|ATPase activity;GO:0044822|poly(A) RNA binding;GO:0036402|proteasome-activating ATPase activity;GO:0017025|TBP-class protein binding;	C10G11.8 is predicted to have ATP binding activity and hydrolase activity.
cyp-33A1	0.0636537	-3.97361	1.03068e-22	3.6526e-20	down	GO:0019373|epoxygenase P450 pathway;GO:0042738|exogenous drug catabolic process;GO:0055114|oxidation-reduction process;GO:0006805|xenobiotic metabolic process;	GO:0005737|cytoplasm;GO:0005789|endoplasmic reticulum membrane;GO:0043231|intracellular membrane-bounded organelle;	GO:0008392|arachidonic acid epoxygenase activity;GO:0070330|aromatase activity;GO:0020037|heme binding;GO:0005506|iron ion binding;GO:0016712|oxidoreductase activity, acting on paired donors, with incorporation or reduction of molecular oxygen, reduced flavin or flavoprotein as one donor, and incorporation of one atom of oxygen;GO:0019825|oxygen binding;GO:0008395|steroid hydroxylase activity;	cyp-33A1 is an ortholog of human CYP2J2 (cytochrome P450 family 2 subfamily J member 2), CYP2R1 (cytochrome P450 family 2 subfamily R member 1), and CYP2U1 (cytochrome P450 family 2 subfamily U member 1); is predicted to have heme binding activity, iron ion binding activity, and oxidoreductase activity; human orthologs of this gene are implicated in hereditary spastic paraplegia 56, lung cancer, …
K11C4.1	0.0637113	-3.97231	9.97539e-07	3.59263e-05	down	GO:0018105|peptidyl-serine phosphorylation;GO:0008360|regulation of cell shape;GO:0021762|substantia nigra development;	GO:0005737|cytoplasm;	GO:0005524|ATP binding;GO:0004674|protein serine/threonine kinase activity;	K11C4.1 is predicted to have ATP binding activity and protein kinase activity.
T02E1.7	0.0637469	-3.9715	4.38198e-05	0.000907076	down	.	GO:0016021|integral component of membrane;	.	T02E1.7 is predicted to encode a protein with the following domain: Surfeit locus 4.
C04E6.4	0.0646747	-3.95065	0.000185651	0.00291977	down	.	.	.	N.A.
F57A8.6	0.0646933	-3.95024	1.47764e-08	8.63168e-07	down	.	.	.	F57A8.6 is predicted to encode a protein with the following domain: Domain of unknown function DX.
ZK688.10	0.0647123	-3.94982	0.000779091	0.00923615	down	.	.	.	N.A.
msp-71	0.0654053	-3.93445	1.5006e-06	5.10684e-05	down	.	GO:0005737|cytoplasm;GO:0005856|cytoskeleton;GO:0031143|pseudopodium;	.	msp-71 is expressed in the reproductive system.
B0261.6	0.0656369	-3.92935	4.36805e-07	1.7406e-05	down	.	.	.	N.A.
C49C3.2	0.0660707	-3.91985	1.80939e-06	6.04927e-05	down	GO:0048148|behavioral response to cocaine;GO:0007154|cell communication;GO:0007623|circadian rhythm;GO:0008062|eclosion rhythm;GO:0006897|endocytosis;GO:0001737|establishment of imaginal disc-derived wing hair orientation;GO:0042067|establishment of ommatidial planar polarity;GO:0007446|imaginal disc growth;GO:0045475|locomotor rhythm;GO:0043066|negative regulation of apoptotic process;GO:0018105…	GO:0005737|cytoplasm;GO:0005634|nucleus;GO:0005886|plasma membrane;	GO:0005524|ATP binding;GO:0016301|kinase activity;GO:0004672|protein kinase activity;GO:0004674|protein serine/threonine kinase activity;	N.A.
C09B9.85	0.0662942	-3.91497	2.51003e-05	0.000571182	down	.	GO:0016021|integral component of membrane;	.	C09B9.85 is an ortholog of human BEST2 (bestrophin 2) and BEST4 (bestrophin 4); is predicted to have chloride channel activity; human orthologs of this gene are implicated in bestrophinopathy, retinitis pigmentosa 50, and vitelliform macular dystrophy.
F28H1.5	0.0664202	-3.91223	0.00241425	0.0224287	down	.	.	.	F28H1.5 is enriched in the AFD based on RNA-seq studies.
pho-1	0.0669237	-3.90134	8.73667e-31	6.63462e-28	down	.	.	GO:0003993|acid phosphatase activity;	pho-1 is an ortholog of human ACP2 (acid phosphatase 2, lysosomal), ACP4 (acid phosphatase 4), and ACPP (acid phosphatase, prostate); is predicted to have acid phosphatase activity; localizes to the membrane raft; is expressed in the intestine.
B0244.9	0.0676439	-3.8859	2.37572e-09	1.61909e-07	down	.	.	.	N.A.
C18A11.3	0.0676468	-3.88583	1.9652e-09	1.35319e-07	down	.	.	.	N.A.
C54F6.3	0.0677802	-3.88299	9.61554e-06	0.000254553	down	.	GO:0016021|integral component of membrane;	GO:0008146|sulfotransferase activity;	C54F6.3 is predicted to have chondroitin 4-sulfotransferase activity.
C55C2.4	0.0679237	-3.87994	0.000371752	0.00509845	down	.	.	.	N.A.
F21F3.2	0.0679638	-3.87909	1.11178e-10	9.85004e-09	down	.	.	GO:0005524|ATP binding;GO:0004674|protein serine/threonine kinase activity;	F21F3.2 is predicted to have ATP binding activity and protein kinase activity.
B0207.7	0.0680616	-3.87701	5.18955e-06	0.000150254	down	GO:0018105|peptidyl-serine phosphorylation;GO:0006468|protein phosphorylation;GO:0008360|regulation of cell shape;	GO:0005737|cytoplasm;	GO:0005524|ATP binding;GO:0004674|protein serine/threonine kinase activity;	B0207.7 is predicted to have ATP binding activity and protein kinase activity; is expressed in the AIYL and the AIYR.
C08A9.11	0.0688985	-3.85938	0.00513843	0.0399332	down	.	.	.	N.A.
clec-123	0.0691828	-3.85344	9.75571e-07	3.52306e-05	down	.	.	.	clec-123 is predicted to have carbohydrate binding activity.
msp-78	0.0692873	-3.85127	0.000284773	0.00412029	down	.	GO:0005737|cytoplasm;GO:0005856|cytoskeleton;GO:0031143|pseudopodium;	.	msp-78 is expressed in the reproductive system; is predicted to encode a protein with the following domains: Major sperm protein (MSP) domain, PapD-like superfamily, and Immunoglobulin-like fold.
T16G12.1	0.0693127	-3.85074	6.71873e-29	3.96838e-26	down	.	GO:0016021|integral component of membrane;	GO:0004177|aminopeptidase activity;GO:0008237|metallopeptidase activity;GO:0008270|zinc ion binding;	T16G12.1 is predicted to have aminopeptidase activity, metallopeptidase activity, and zinc ion binding activity; is involved in embryo development, regulation of meiotic cell cycle process involved in oocyte maturation, and regulation of oviposition.
ZK673.6	0.0702334	-3.8317	2.57247e-08	1.42445e-06	down	.	.	.	ZK673.6 is enriched in the NSM based on tiling, array, and RNA-seq studies.
D1081.5	0.0705201	-3.82582	0.00154694	0.0158627	down	.	.	.	N.A.
pgp-13	0.0707641	-3.82084	3.15778e-12	3.69739e-10	down	GO:0050829|defense response to Gram-negative bacterium;GO:0045087|innate immune response;GO:0010038|response to metal ion;GO:1990170|stress response to cadmium ion;GO:0055085|transmembrane transport;	GO:0016324|apical plasma membrane;GO:0016021|integral component of membrane;	GO:0005524|ATP binding;GO:0042626|ATPase activity, coupled to transmembrane movement of substances;GO:0008559|xenobiotic-transporting ATPase activity;	pgp-13 is predicted to have ATP binding activity and ATPase activity, coupled to transmembrane movement of substances; is expressed in amphid neurons and the intestine.
R09E10.6	0.0709473	-3.81711	8.28726e-06	0.000224305	down	.	.	.	N.A.
F27E5.3	0.0710043	-3.81595	0.000165399	0.00267404	down	.	.	.	F27E5.3 is enriched in the NSM based on proteomic, tiling, array, and RNA-seq studies.
F38H4.4	0.0710363	-3.8153	0.000358726	0.00496076	down	GO:0031532|actin cytoskeleton reorganization;GO:0007257|activation of JUN kinase activity;GO:0006987|activation of signaling protein activity involved in unfolded protein response;GO:0007596|blood coagulation;GO:0019221|cytokine-mediated signaling pathway;GO:0030968|endoplasmic reticulum unfolded protein response;GO:0008286|insulin receptor signaling pathway;GO:0060333|interferon-gamma-mediated s…	GO:0098554|cytoplasmic side of endoplasmic reticulum membrane;GO:0031410|cytoplasmic vesicle;GO:0005829|cytosol;GO:0005769|early endosome;GO:0005783|endoplasmic reticulum;GO:0097443|sorting endosome;	GO:0019899|enzyme binding;GO:0046875|ephrin receptor binding;GO:0044822|poly(A) RNA binding;GO:0019901|protein kinase binding;GO:0004725|protein tyrosine phosphatase activity;GO:0030971|receptor tyrosine kinase binding;GO:0008270|zinc ion binding;	F38H4.4 is predicted to have protein tyrosine phosphatase activity.
C42C1.9	0.0711378	-3.81324	3.46023e-09	2.28212e-07	down	.	.	.	C42C1.9 is predicted to encode a protein with the following domain: Protein kinase-like domain superfamily.
F35E2.10	0.0712509	-3.81095	0.00221481	0.0209717	down	.	.	.	N.A.
elo-5	0.0713807	-3.80832	1.54286e-10	1.34894e-08	down	GO:0006633|fatty acid biosynthetic process;	GO:0016021|integral component of membrane;	GO:0016740|transferase activity;	elo-5 is predicted to have transferase activity, transferring acyl groups other than amino-acyl groups; is expressed in amphid neurons and the intestine.
msp-33	0.0719839	-3.79618	6.18347e-09	3.88535e-07	down	.	GO:0005737|cytoplasm;GO:0005856|cytoskeleton;GO:0031143|pseudopodium;	.	msp-33 is expressed in the reproductive system; is predicted to encode a protein with the following domains: Major sperm protein (MSP) domain, PapD-like superfamily, and Immunoglobulin-like fold.
C33F10.8	0.0722733	-3.79039	5.12984e-05	0.00103685	down	.	GO:0016021|integral component of membrane;	GO:0004725|protein tyrosine phosphatase activity;	C33F10.8 is predicted to have protein tyrosine phosphatase activity.
Y37E3.19	0.0724172	-3.78752	2.12819e-05	0.000499252	down	.	.	.	N.A.
msp-57	0.0724328	-3.78721	8.6528e-06	0.000232776	down	.	GO:0005737|cytoplasm;GO:0005856|cytoskeleton;GO:0031143|pseudopodium;	.	msp-57 is expressed in the reproductive system; is predicted to encode a protein with the following domains: Major sperm protein (MSP) domain, PapD-like superfamily, and Immunoglobulin-like fold.
sfxn-1.3	0.0727454	-3.781	0.000179054	0.00283785	down	.	GO:0016021|integral component of membrane;GO:0031966|mitochondrial membrane;	GO:0015075|ion transmembrane transporter activity;	sfxn-1.3 is an ortholog of human SFXN1 (sideroflexin 1) and SFXN3 (sideroflexin 3); is predicted to have ion transmembrane transporter activity.
K06A5.2	0.0727503	-3.7809	1.4335e-06	4.90992e-05	down	.	.	.	K06A5.2 is predicted to encode a protein with the following domain: Protein of unknown function DUF856, Caenorhabditis species.
sth-1	0.0730909	-3.77417	1.48647e-07	6.71918e-06	down	.	.	.	sth-1 localizes to the plasma membrane; is expressed in the germ line and the spermatheca.
R08E5.3	0.0736271	-3.76362	7.52158e-26	3.44683e-23	down	.	.	GO:0030733|fatty acid O-methyltransferase activity;	R08E5.3 is expressed in the intestine; is predicted to encode a protein with the following domains: Methyltransferase domain, S-adenosyl-L-methionine-dependent methyltransferase, and Winged helix-like DNA-binding domain superfamily.
asp-12	0.0737572	-3.76107	1.32834e-11	1.36844e-09	down	GO:0030163|protein catabolic process;GO:0006508|proteolysis;	GO:0005615|extracellular space;GO:0005764|lysosome;	GO:0004190|aspartic-type endopeptidase activity;	asp-12 is predicted to have aspartic-type endopeptidase activity; is involved in innate immune response.
wht-4	0.0737811	-3.76061	0.000328645	0.00461928	down	GO:0016246|RNA interference;GO:0006810|transport;	GO:0016021|integral component of membrane;	GO:0005524|ATP binding;GO:0016887|ATPase activity;	wht-4 is an ortholog of human ABCG1 (ATP binding cassette subfamily G member 1) and ABCG4 (ATP binding cassette subfamily G member 4); is predicted to have ATP binding activity and ATPase activity.
C39H7.1	0.0740925	-3.75453	4.47876e-05	0.000922798	down	GO:0042384|cilium assembly;GO:0006996|organelle organization;GO:0018105|peptidyl-serine phosphorylation;GO:0008360|regulation of cell shape;GO:0007224|smoothened signaling pathway;	GO:0005814|centriole;GO:0036064|ciliary basal body;GO:0035869|ciliary transition zone;GO:0005737|cytoplasm;GO:0005829|cytosol;GO:0005615|extracellular space;GO:0005634|nucleus;	GO:0005524|ATP binding;GO:0004674|protein serine/threonine kinase activity;	C39H7.1 is predicted to have ATP binding activity and protein serine/threonine kinase activity.
R09H10.6	0.0742101	-3.75224	0.00229929	0.0215794	down	.	.	.	R09H10.6 is predicted to have calcium ion binding activity.
tsp-19	0.0745672	-3.74532	1.22322e-09	8.90736e-08	down	.	.	.	N.A.
ZK616.8	0.0746085	-3.74452	3.19696e-06	9.85755e-05	down	.	.	.	ZK616.8 is enriched in the NSM based on tiling, array, and RNA-seq studies; is predicted to encode a protein with the following domain: PLAT/LH2 domain superfamily.
C36E6.8	0.0749619	-3.7377	0.00217897	0.0207357	down	.	.	.	N.A.
C41G7.6	0.0751756	-3.73359	0.000569141	0.00715911	down	.	.	.	C41G7.6 is expressed in the head and the nervous system.
C14F11.4	0.0755519	-3.72639	2.62352e-06	8.32106e-05	down	.	.	.	N.A.
clec-117	0.0756096	-3.72529	0.00108008	0.0119665	down	.	.	.	clec-117 is predicted to have carbohydrate binding activity.
ssq-2	0.0757252	-3.72308	5.41175e-06	0.000156177	down	.	.	.	N.A.
Y42H9AR.2	0.0757315	-3.72296	0.00024591	0.00365551	down	GO:0032469|endoplasmic reticulum calcium ion homeostasis;GO:1902236|negative regulation of endoplasmic reticulum stress-induced intrinsic apoptotic signaling pathway;	GO:0005783|endoplasmic reticulum;GO:0005794|Golgi apparatus;GO:0016021|integral component of membrane;	.	Y42H9AR.2 is an ortholog of human FAIM2 (Fas apoptotic inhibitory molecule 2), GRINA (glutamate ionotropic receptor NMDA type subunit associated protein 1), and TMBIM1 (transmembrane BAX inhibitor motif containing 1); human TMBIM1 exhibits death receptor binding activity.
snf-2	0.0760461	-3.71698	1.12047e-07	5.27097e-06	down	GO:0036233|glycine import;GO:0060012|synaptic transmission, glycinergic;	GO:0016021|integral component of membrane;GO:0005886|plasma membrane;	GO:0015375|glycine:sodium symporter activity;GO:0005328|neurotransmitter:sodium symporter activity;	snf-2 is predicted to have neurotransmitter:sodium symporter activity.
gln-2	0.076286	-3.71244	3.86544e-06	0.000115797	down	GO:0006542|glutamine biosynthetic process;	GO:0005737|cytoplasm;	GO:0005524|ATP binding;GO:0004356|glutamate-ammonia ligase activity;	gln-2 is an ortholog of human GLUL; is predicted to have ATP binding activity and glutamate-ammonia ligase activity; is expressed in the germ line.
rmd-3	0.076792	-3.7029	1.14793e-05	0.000296509	down	GO:0051301|cell division;GO:0007059|chromosome segregation;GO:0007067|mitotic nuclear division;	GO:0005737|cytoplasm;GO:0097431|mitotic spindle pole;GO:0005876|spindle microtubule;	.	rmd-3 is an ortholog of human RMDN2 and RMDN3; is predicted to encode a protein with the following domain: Tetratricopeptide-like helical domain superfamily.
C29E4.14	0.0768299	-3.70219	8.50385e-05	0.0015545	down	GO:0015031|protein transport;GO:0016192|vesicle-mediated transport;	GO:0005783|endoplasmic reticulum;GO:0005793|endoplasmic reticulum-Golgi intermediate compartment;GO:0005794|Golgi apparatus;	GO:0005509|calcium ion binding;	C29E4.14 is predicted to have calcium ion binding activity.
Y57G11B.3	0.0768964	-3.70094	0.00655612	0.0481077	down	.	.	.	N.A.
T23B3.5	0.077037	-3.6983	5.60757e-05	0.00111811	down	.	.	.	N.A.
F42G8.8	0.0773307	-3.69282	0.00108519	0.0120115	down	.	.	GO:0046872|metal ion binding;GO:0004721|phosphoprotein phosphatase activity;	F42G8.8 is predicted to have phosphoprotein phosphatase activity.
hphd-1	0.0773509	-3.69244	2.17626e-07	9.49801e-06	down	GO:0015993|molecular hydrogen transport;	GO:0005739|mitochondrion;	GO:0047988|hydroxyacid-oxoacid transhydrogenase activity;GO:0046872|metal ion binding;	hphd-1 is an ortholog of human ADHFE1 (alcohol dehydrogenase, iron containing 1); is predicted to have hydroxyacid-oxoacid transhydrogenase activity; is expressed in several tissues, including the alimentary system, the hypodermis, the muscular system, and the reproductive system.
Y53C12A.8	0.0773896	-3.69172	2.55422e-06	8.13038e-05	down	.	.	.	N.A.
D2062.4	0.0777408	-3.68518	2.65772e-06	8.40947e-05	down	.	.	.	N.A.
msp-53	0.0782054	-3.67659	1.43994e-05	0.000357683	down	.	GO:0005737|cytoplasm;GO:0005856|cytoskeleton;GO:0031143|pseudopodium;	.	msp-53 is expressed in the reproductive system; is predicted to encode a protein with the following domains: Major sperm protein (MSP) domain, PapD-like superfamily, and Immunoglobulin-like fold.
F14F7.4	0.0782951	-3.67493	0.00161102	0.0163619	down	.	.	.	N.A.
cnp-2	0.0784317	-3.67242	1.12434e-24	4.52783e-22	down	.	.	.	cnp-2 is expressed in the intestine.
ZC302.3	0.0787558	-3.66647	2.51096e-07	1.0747e-05	down	.	.	.	N.A.
decr-1.3	0.0791958	-3.65843	9.82779e-07	3.54427e-05	down	.	.	GO:0016491|oxidoreductase activity;	decr-1.3 is an ortholog of human DECR1 (2,4-dienoyl-CoA reductase 1); is predicted to have 2,4-dienoyl-CoA reductase (NADPH) activity.
ZK938.1	0.0794549	-3.65372	0.000320643	0.00452595	down	GO:0051301|cell division;GO:0007067|mitotic nuclear division;GO:2000784|positive regulation of establishment of cell polarity regulating cell shape;GO:0006470|protein dephosphorylation;	GO:0005730|nucleolus;GO:0005634|nucleus;GO:0000164|protein phosphatase type 1 complex;GO:0072357|PTW/PP1 phosphatase complex;	GO:0046872|metal ion binding;GO:0004722|protein serine/threonine phosphatase activity;	ZK938.1 is predicted to have phosphoprotein phosphatase activity.
msp-45	0.0796911	-3.64944	0.000115449	0.00198868	down	.	GO:0005737|cytoplasm;GO:0005856|cytoskeleton;GO:0031143|pseudopodium;	.	msp-45 is expressed in the reproductive system; is predicted to encode a protein with the following domains: Major sperm protein (MSP) domain, PapD-like superfamily, and Immunoglobulin-like fold.
msp-55	0.0797492	-3.64839	6.04721e-05	0.00118619	down	.	GO:0005737|cytoplasm;GO:0005856|cytoskeleton;GO:0031143|pseudopodium;	.	msp-55 is expressed in the reproductive system; is predicted to encode a protein with the following domains: Major sperm protein (MSP) domain, PapD-like superfamily, and Immunoglobulin-like fold.
clec-4	0.0799406	-3.64493	1.42691e-05	0.000355112	down	.	GO:0016021|integral component of membrane;	GO:0005044|scavenger receptor activity;GO:0004252|serine-type endopeptidase activity;	clec-4 is predicted to have carbohydrate binding activity.
rmd-4	0.080497	-3.63492	0.000617555	0.00765814	down	GO:0051301|cell division;GO:0007059|chromosome segregation;GO:0007067|mitotic nuclear division;	GO:0005737|cytoplasm;GO:0097431|mitotic spindle pole;GO:0005876|spindle microtubule;	.	N.A.
F07D3.3	0.0806739	-3.63175	0.0023211	0.0217457	down	.	GO:0005634|nucleus;	GO:0000166|nucleotide binding;GO:0003723|RNA binding;	F07D3.3 is predicted to have nucleic acid binding activity.
F40G12.10	0.0807538	-3.63033	7.89382e-06	0.000215854	down	.	.	GO:0004725|protein tyrosine phosphatase activity;	F40G12.10 is predicted to have protein tyrosine phosphatase activity.
C04E6.5	0.0810263	-3.62547	4.94562e-09	3.19829e-07	down	GO:0007049|cell cycle;GO:0016578|histone deubiquitination;GO:0043967|histone H4 acetylation;GO:0016574|histone ubiquitination;GO:0045931|positive regulation of mitotic cell cycle;GO:0045893|positive regulation of transcription, DNA-templated;GO:0043161|proteasome-mediated ubiquitin-dependent protein catabolic process;GO:0016579|protein deubiquitination;GO:0061136|regulation of proteasomal protein…	GO:0000124|SAGA complex;	GO:0004197|cysteine-type endopeptidase activity;GO:0019899|enzyme binding;GO:0010485|H4 histone acetyltransferase activity;GO:0030374|ligand-dependent nuclear receptor transcription coactivator activity;GO:0003713|transcription coactivator activity;GO:0004843|ubiquitin-specific protease activity;GO:0008270|zinc ion binding;	C04E6.5 is predicted to have thiol-dependent ubiquitinyl hydrolase activity.
