# Supplementary material for: Defective Expression of Mitochondrial, Vacuolar H+-ATPase and Histone Genes in a C. elegans Model of SMA
Source: Front Genet. 2019 May 3;10:410. doi: 10.3389/fgene.2019.00410 (PMC6509145; doi:10.3389/fgene.2019.00410)
Supplement: FIGURE S1 — Expression levels of predicted DEGs not confirmed by RT-qPCR. (A) Mitochondrial genes. Genes in red are encoded by the mitochondrial genome and genes in black by the nuclear genome. (B) V-ATPase genes. (C) UGT genes. (D) CYP genes. Each dataset is the average of three biological replicates. Statistics: two-tailed unpaired Student’s t-test. Error bars: standard errors. [file Data_Sheet_1.zip › TableS3.xlsx]

## Sheet: Sheet1
Table S3. RNA-Seq raw sequencing reads and FPKMs of smn-1 transcripts in different biological replicates.
Sample name	RNA-Seq raw reads	FPKM
N2a	277	21.225
N2b	442	33.1087
ok355a	1	0.0750279
ok355b	3	0.233996
ok355c	0	0
n4588a	329	26.3555
n4588b	405	34.1472
n4588c	380	30.1016
ok355; n4588a	0	0
ok355; n4588b	7	0.556045
