# Supplementary material for: Defective Expression of Mitochondrial, Vacuolar H+-ATPase and Histone Genes in a C. elegans Model of SMA
Source: Front Genet. 2019 May 3;10:410. doi: 10.3389/fgene.2019.00410 (PMC6509145; doi:10.3389/fgene.2019.00410)
Supplement: FIGURE S1 — Expression levels of predicted DEGs not confirmed by RT-qPCR. (A) Mitochondrial genes. Genes in red are encoded by the mitochondrial genome and genes in black by the nuclear genome. (B) V-ATPase genes. (C) UGT genes. (D) CYP genes. Each dataset is the average of three biological replicates. Statistics: two-tailed unpaired Student’s t-test. Error bars: standard errors. [file Data_Sheet_1.zip › TableS4.xlsx]

## Sheet: Sheet1
Table S4. List of DEGs in affected KEGG pathways in smn-1(ok355) single mutants.
GeneName	FoldChange(ok355 vs N2)	Log2(FoldChange)	p_value	p_adjusted (q_value)	up/down	GO: biological process	GO: cellular component	GO: molecular function	Summary
Oxidative phosphorylation
vha-6	0.231024	-2.11389	3.29234e-10	2.7092e-08	down	GO:0015991|ATP hydrolysis coupled proton transport;GO:0015986|ATP synthesis coupled proton transport;GO:0009792|embryo development ending in birth or egg hatching;GO:0040011|locomotion;GO:0040013|negative regulation of locomotion;GO:0002119|nematode larval development;GO:0043068|positive regulation of programmed cell death;GO:0001666|response to hypoxia;GO:0007271|synaptic transmission, cholinerg…	GO:0016021|integral component of membrane;GO:0005886|plasma membrane;GO:0016471|vacuolar proton-transporting V-type ATPase complex;GO:0000220|vacuolar proton-transporting V-type ATPase, V0 domain;	GO:0051117|ATPase binding;GO:0046961|proton-transporting ATPase activity, rotational mechanism;	vha-6 encodes an ortholog of subunit a of the membrane-bound (V0) domain of vacuolar proton-translocating ATPase (V-ATPase); VHA-6 is orthologous to human ATP6N1A (OMIM:192130), ATP6V0A2, ATP6V0A4 (OMIM:605239, mutated in distal renal tubular acidosis), and TCIRG1 (OMIM:604592, mutated in osteopetrosis); VHA-6 is expressed in germline (P2 through Z3 cells until the comma stage), on the apical sur…
cox-15	0.251543	-1.99113	8.0858e-10	6.19344e-08	down	GO:0045333|cellular respiration;GO:0006784|heme a biosynthetic process;GO:0006783|heme biosynthetic process;GO:1902600|hydrogen ion transmembrane transport;GO:0006123|mitochondrial electron transport, cytochrome c to oxygen;GO:0055114|oxidation-reduction process;GO:0006778|porphyrin-containing compound metabolic process;GO:0008535|respiratory chain complex IV assembly;GO:0007585|respiratory gaseo…	GO:0070069|cytochrome complex;GO:0016021|integral component of membrane;GO:0005743|mitochondrial inner membrane;GO:0005746|mitochondrial respiratory chain;GO:0005739|mitochondrion;	GO:0004129|cytochrome-c oxidase activity;GO:0016653|oxidoreductase activity, acting on NAD(P)H, heme protein as acceptor;GO:0016627|oxidoreductase activity, acting on the CH-CH group of donors;	cox-15 is an ortholog of human COX15 (COX15, cytochrome c oxidase assembly); cox-15 is predicted to have oxidoreductase activity, acting on the CH-CH group of donors, based on protein domain information.
vha-10	0.268821	-1.89528	2.30811e-09	1.57705e-07	down	GO:0006754|ATP biosynthetic process;GO:1902600|hydrogen ion transmembrane transport;GO:0043068|positive regulation of programmed cell death;GO:0012501|programmed cell death;GO:0015992|proton transport;	GO:0016471|vacuolar proton-transporting V-type ATPase complex;	GO:0015078|hydrogen ion transmembrane transporter activity;GO:0016820|hydrolase activity, acting on acid anhydrides, catalyzing transmembrane movement of substances;	vha-10 encodes an ortholog of subunit G of the cytoplasmic (V1) domain of vacuolar proton-translocating ATPase (V-ATPase); VHA-10 is required for necrosis, since vha-10(RNAi) suppresses necrotic neurodegeneration and thapsigargin-induced cell death; VHA-10 is a predicted cytosolic stator (stalk) component.
vha-13	0.261461	-1.93533	1.48675e-08	8.66586e-07	down	GO:0015991|ATP hydrolysis coupled proton transport;GO:0046034|ATP metabolic process;	GO:0033180|proton-transporting V-type ATPase, V1 domain;	GO:0005524|ATP binding;GO:0046961|proton-transporting ATPase activity, rotational mechanism;	vha-13 encodes an ortholog of subunit A of the cytoplasmic (V1) domain of vacuolar proton-translocating ATPase (V-ATPase); VHA-13 is predicted to hydrolyse ATP as part of a cytosolic VHA-12/VHA-13 heterohexamer, whose activity drives the V-ATPase rotor; VHA-13 levels are lowered in mutants with either abnormally low or abnormally high calcineurin levels, and elevated in mutants lacking both calci…
vha-12	0.258002	-1.95455	2.1948e-08	1.23593e-06	down	GO:0015991|ATP hydrolysis coupled proton transport;GO:0046034|ATP metabolic process;GO:0008219|cell death;GO:0015988|energy coupled proton transmembrane transport, against electrochemical gradient;GO:0043068|positive regulation of programmed cell death;GO:0015992|proton transport;GO:0051453|regulation of intracellular pH;GO:0060142|regulation of syncytium formation by plasma membrane fusion;GO:00…	GO:0005623|cell;GO:0033180|proton-transporting V-type ATPase, V1 domain;	GO:0005524|ATP binding;GO:0046961|proton-transporting ATPase activity, rotational mechanism;	vha-12 encodes an ortholog of subunit B of the cytoplasmic (V1) domain of vacuolar proton-translocating ATPase (V-ATPase); VHA-12 is orthologous to human ATP6V1B1 (OMIM:192132, mutated in distal renal tubular acidosis with progressive sensorineural deafness) and ATP6V1B2 (OMIM:606939); VHA-12 and TAG-300/Y110A7A.12 are co-orthologs; VHA-17, like VHA-1 and VHA-12, antagonizes EFF-1-mediated cell f…
nduf-6	0.287663	-1.79755	2.30406e-08	1.28925e-06	down	GO:0006120|mitochondrial electron transport, NADH to ubiquinone;GO:0042493|response to drug;	GO:0005743|mitochondrial inner membrane;GO:0005739|mitochondrion;GO:0070469|respiratory chain;	.	F22D6.4 encodes an NDUFS6/13 kDa subunit of the mitochondrial NADH dehydrogenase (ubiquinone) complex (complex I); F22D6.4 is required for oxidative phosphorylation and for resistance to volatile anesthetics.
vha-15	0.299615	-1.73882	1.54767e-07	6.96033e-06	down	GO:0015991|ATP hydrolysis coupled proton transport;	GO:0000221|vacuolar proton-transporting V-type ATPase, V1 domain;	GO:0046961|proton-transporting ATPase activity, rotational mechanism;	vha-15 encodes an ortholog of subunit H of the cytoplasmic (V1) domain of vacuolar proton-translocating ATPase (V-ATPase); VHA-15 and VHA-18 are co-orthologs; VHA-15, along with VHA-2 and probably all V-ATPase subunits, is required for systemic RNAi, probably during endocytotic RNAi uptake; VHA-15 is a predicted cytosolic stator (stalk) component; neurons).
vha-16	0.312431	-1.67839	3.43007e-07	1.39614e-05	down	GO:0015991|ATP hydrolysis coupled proton transport;GO:0008593|regulation of Notch signaling pathway;GO:0007035|vacuolar acidification;	GO:0005886|plasma membrane;GO:0033181|plasma membrane proton-transporting V-type ATPase complex;GO:0000220|vacuolar proton-transporting V-type ATPase, V0 domain;	GO:0046961|proton-transporting ATPase activity, rotational mechanism;	vha-16 encodes an an ortholog of subunit d of the membrane-bound (V0) domain of vacuolar proton-translocating ATPase (V-ATPase); VHA-16 is predicted to mechanically anchor the V-ATPase cytosolic rotor (stalk) to the membrane, while also providing a hub for the V-ATPase transmembrane rotor; vha-16 is expressed in diverse tissues (e.g., excretory cell, pharynx, intestine, hypodermis, and neurons).
vha-19	0.325338	-1.61999	4.35715e-07	1.73887e-05	down	GO:0015991|ATP hydrolysis coupled proton transport;GO:0051656|establishment of organelle localization;GO:0045851|pH reduction;GO:0045780|positive regulation of bone resorption;GO:0070374|positive regulation of ERK1 and ERK2 cascade;GO:0045921|positive regulation of exocytosis;GO:0045669|positive regulation of osteoblast differentiation;GO:2001206|positive regulation of osteoclast development;	GO:0070062|extracellular exosome;GO:0016021|integral component of membrane;GO:0033180|proton-transporting V-type ATPase, V1 domain;GO:0005774|vacuolar membrane;	GO:0005524|ATP binding;GO:0046933|proton-transporting ATP synthase activity, rotational mechanism;GO:0046961|proton-transporting ATPase activity, rotational mechanism;GO:0017137|Rab GTPase binding;	vha-19 encodes an ortholog of subunit Ac45 of the membrane-bound (V0) domain of vacuolar proton-translocating ATPase (V-ATPase); VHA-19 is a predicted V-ATPase transmembrane rotor component; Ac45 is a nonhomologous replacement for subunit c', which is found in fungi but not in animals; conversely, orthologs of Ac45 are only found in animals; VHA-19 is predicted to help carry protons from the cyto…
vha-11	0.316196	-1.66111	6.83006e-07	2.56407e-05	down	GO:0015991|ATP hydrolysis coupled proton transport;GO:0009790|embryo development;GO:0030728|ovulation;	GO:0043229|intracellular organelle;GO:0033180|proton-transporting V-type ATPase, V1 domain;GO:0016471|vacuolar proton-transporting V-type ATPase complex;	GO:0015078|hydrogen ion transmembrane transporter activity;GO:0016787|hydrolase activity;	vha-11 encodes, by alternative splicing, two isoforms of an ortholog of subunit C of the cytoplasmic (V1) domain of vacuolar proton-translocating ATPase (V-ATPase); VHA-11 is a predicted cytosolic stator (stalk) component; VHA-11 is found in dot-like structures around embryonic nuclei, with diffuse distribution in embryonic cytoplasm; in later embryos (comma stage onward), VHA-11 is found in gut …
T20H4.5	0.342001	-1.54793	1.14035e-06	4.0198e-05	down	GO:0006120|mitochondrial electron transport, NADH to ubiquinone;GO:0042493|response to drug;	GO:0005739|mitochondrion;GO:0070469|respiratory chain;	GO:0051539|4 iron, 4 sulfur cluster binding;GO:0046872|metal ion binding;GO:0008137|NADH dehydrogenase (ubiquinone) activity;	T20H4.5 gene encodes a 23 kDa subunit of mitochondrial complex I that is required for oxidative phosphorylation and for resistance to volatile anesthetics; T20H4.5 is orthologous to human NADH-Ubiquinone oxidoreductase Fe-S protein 8 (NDUFS8); RNA interference screens indicate that it may be involved in longevity.
vha-2	0.344944	-1.53557	1.29676e-06	4.50545e-05	down	GO:0015991|ATP hydrolysis coupled proton transport;GO:0010940|positive regulation of necrotic cell death;GO:0043068|positive regulation of programmed cell death;GO:0015992|proton transport;	GO:0016021|integral component of membrane;GO:0000220|vacuolar proton-transporting V-type ATPase, V0 domain;	GO:0015078|hydrogen ion transmembrane transporter activity;	vha-2 and vha-3 encode an ortholog of subunit c of the membrane-bound (V0) domain of vacuolar proton-translocating ATPase (V-ATPase); the protein encoded by vha-2 and vha-3 (VHA-2/3) is identical; VHA-2/3 is a predicted V-ATPase transmembrane rotor component, whose polypeptide sequence is identical to that of VHA-3; VHA-1 and VHA-2/3 comprise a closely related family of subunit c co-orthologs, pr…
vha-4	0.350073	-1.51427	1.92189e-06	6.32987e-05	down	GO:0015991|ATP hydrolysis coupled proton transport;GO:0006879|cellular iron ion homeostasis;GO:0008286|insulin receptor signaling pathway;GO:0051701|interaction with host;GO:0034220|ion transmembrane transport;GO:0090382|phagosome maturation;GO:0015992|proton transport;GO:0033572|transferrin transport;GO:0055085|transmembrane transport;	GO:0010008|endosome membrane;GO:0016021|integral component of membrane;GO:0030670|phagocytic vesicle membrane;GO:0033179|proton-transporting V-type ATPase, V0 domain;GO:0005774|vacuolar membrane;	GO:0015078|hydrogen ion transmembrane transporter activity;GO:0005215|transporter activity;	vha-4 encodes an ortholog of subunit c'' of the membrane-bound (V0) domain of vacuolar proton-translocating ATPase (V-ATPase); VHA-4 is a predicted V-ATPase transmembrane rotor component; VHA-4 is paralogous to the c subunits VHA-1/-2/-3, and is predicted to help carry protons from the cytosol to a-subunits (VHA-5, VHA-6, VHA-7, or UNC-32) for transmembrane export; VHA-4 is required for ovulation…
vha-14	0.357045	-1.48582	3.33123e-06	0.000101654	down	GO:0015992|proton transport;	GO:0016020|membrane;	GO:0042626|ATPase activity, coupled to transmembrane movement of substances;	vha-14 encodes an ortholog of subunit D of the cytoplasmic (V1) domain of vacuolar proton-translocating ATPase (V-ATPase); VHA-14 is a predicted cytosolic rotor (stalk) component.
vha-3	0.318174	-1.65211	5.17801e-06	0.000150083	down	GO:0015991|ATP hydrolysis coupled proton transport;GO:0010940|positive regulation of necrotic cell death;GO:0043068|positive regulation of programmed cell death;GO:0015992|proton transport;	GO:0016021|integral component of membrane;GO:0000220|vacuolar proton-transporting V-type ATPase, V0 domain;	GO:0015078|hydrogen ion transmembrane transporter activity;	vha-3 and vha-2 encode an ortholog of subunit c of the membrane-bound (V0) domain of vacuolar proton-translocating ATPase (V-ATPase); the protein encoded by vha-2 and vha-3 (VHA-2/3) is identical; VHA-2/3 is a predicted V-ATPase transmembrane rotor component; VHA-1 and VHA-2/3 comprise a closely related family of subunit c co-orthologs, predicted to carry protons from the cytosol to a-subunits (V…
asb-1	0.367912	-1.44257	5.60746e-06	0.000160951	down	GO:0015986|ATP synthesis coupled proton transport;GO:0006909|phagocytosis;	GO:0005811|lipid particle;GO:0000276|mitochondrial proton-transporting ATP synthase complex, coupling factor F(o);GO:0005739|mitochondrion;	GO:0015078|hydrogen ion transmembrane transporter activity;	asb-1 encodes the B subunit of the membrane-bound F0 proton channel portion of ATP synthase (mitochondrial respiratory chain [MRC] complex V) that is closely similar to its paralog ASB-2; asb-1 activity is required for embryonic viability and for normal proliferation of germline cells, specifically their progression to meiosis; in addition, asb-1 is required for response to hermaphrodite contact,…
atp-2	0.389765	-1.35932	1.56956e-05	0.000384511	down	GO:0015991|ATP hydrolysis coupled proton transport;GO:0015986|ATP synthesis coupled proton transport;GO:0040024|dauer larval development;GO:0030421|defecation;GO:0008340|determination of adult lifespan;GO:0048598|embryonic morphogenesis;GO:0008406|gonad development;GO:0040039|inductive cell migration;GO:0007617|mating behavior;GO:0002119|nematode larval development;GO:0043050|pharyngeal pumping;	GO:0005929|cilium;GO:0005743|mitochondrial inner membrane;GO:0005739|mitochondrion;GO:0031513|nonmotile primary cilium;GO:0045261|proton-transporting ATP synthase complex, catalytic core F(1);	GO:0005524|ATP binding;GO:0019904|protein domain specific binding;GO:0046933|proton-transporting ATP synthase activity, rotational mechanism;	atp-2 encodes the beta subunit of the soluble, catalytic F1 portion of ATP synthase (mitochondrial respiratory chain [MRC] complex V); atp-2 activity is required for embryonic and larval development past the L3 stage, as well as for normal mobility, pharyngeal pumping, defecation, growth rate, and larval lifespan; in males, atp-2 activity is also required cell autonomously in male-specific sensor…
H28O16.1	0.400723	-1.31932	3.05974e-05	0.000679974	down	GO:0015991|ATP hydrolysis coupled proton transport;GO:0015986|ATP synthesis coupled proton transport;	GO:0005743|mitochondrial inner membrane;GO:0005739|mitochondrion;GO:0045261|proton-transporting ATP synthase complex, catalytic core F(1);	GO:0005524|ATP binding;GO:0046933|proton-transporting ATP synthase activity, rotational mechanism;GO:0046961|proton-transporting ATPase activity, rotational mechanism;	H28O16.1 encodes the C. elegans ortholog of the alpha subunit of mitochondrial ATP synthase.
C16A3.5	0.404413	-1.3061	3.83977e-05	0.000813854	down	GO:0006120|mitochondrial electron transport, NADH to ubiquinone;GO:1903146|regulation of mitophagy;	GO:0070062|extracellular exosome;GO:0005747|mitochondrial respiratory chain complex I;	GO:0008137|NADH dehydrogenase (ubiquinone) activity;	C16A3.5 is an ortholog of human NDUFB9 (NADH:ubiquinone oxidoreductase subunit B9); microarray, proteomic, and RNA sequencing studies indicate that C16A3.5 is affected by cyc-1, gld-1, let-7, daf-16, jmjd-1.2, mir-34, sma-4, lin-22, and sir-2.1; microarray and RNA sequencing studies indicate that C16A3.5 is affected by Biotin, Rotenone, D-glucose, Chlorpyrifos, Sirolimus, and Allantoin; proteomic…
nuo-1	0.415428	-1.26733	6.28151e-05	0.00121866	down	.	GO:0005743|mitochondrial inner membrane;GO:0005747|mitochondrial respiratory chain complex I;GO:0005739|mitochondrion;	GO:0051539|4 iron, 4 sulfur cluster binding;GO:0010181|FMN binding;GO:0046872|metal ion binding;GO:0051287|NAD binding;GO:0008137|NADH dehydrogenase (ubiquinone) activity;	nuo-1 encodes a encodes a 51 kDa subunit of mitochondrial complex I that is required for oxidative phosphorylation, resistance to volatile anesthetics, and progression through development; nuo-1 is orthologous to human NDUFV1 (OMIM:161015, mutated in Leigh syndrome); nuo-1(ua1) induces a developmental arrest at the third larval (L3) stage that blocks reproduction, and thus is lethal to a populati…
C33A12.1	0.411998	-1.27929	6.50084e-05	0.00124928	down	GO:0022904|respiratory electron transport chain;	GO:0005743|mitochondrial inner membrane;GO:0070469|respiratory chain;	GO:0016651|oxidoreductase activity, acting on NAD(P)H;	C33A12.1 encodes the C. elegans ortholog of the NDUFA5/B13 subunit of the mitochondrial NADH dehydrogenase (ubiquinone) complex (complex I).
cyc-1	0.420477	-1.2499	7.89151e-05	0.00146268	down	GO:0006122|mitochondrial electron transport, ubiquinol to cytochrome c;GO:0006119|oxidative phosphorylation;	GO:0005829|cytosol;GO:0005743|mitochondrial inner membrane;GO:0005758|mitochondrial intermembrane space;GO:0005746|mitochondrial respiratory chain;GO:0005750|mitochondrial respiratory chain complex III;	GO:0045153|electron transporter, transferring electrons within CoQH2-cytochrome c reductase complex activity;GO:0020037|heme binding;GO:0046872|metal ion binding;	cyc-1 encodes a component of complex III ( cytochrome c reductase) required for normal ATP production; reduction of ATP production by cyc-1(RNAi) decreases growth rate and body size, slows behavior, and increases lifespan; cyc-1 encodes a protein predicted by Eisenberg and coworkers, with 52% accuracy, to be mitochondrial
F45H10.3	0.4196	-1.25291	8.25902e-05	0.00151926	down	GO:0042773|ATP synthesis coupled electron transport;GO:0032543|mitochondrial translation;	GO:0005747|mitochondrial respiratory chain complex I;GO:0005761|mitochondrial ribosome;GO:0005739|mitochondrion;	GO:0008137|NADH dehydrogenase (ubiquinone) activity;GO:0003735|structural constituent of ribosome;	F45H10.3 is an ortholog of human NDUFA7 (NADH:ubiquinone oxidoreductase subunit A7); F45H10.3 is predicted to have NADH dehydrogenase (ubiquinone) activity, based on protein domain information.
vha-5	0.418716	-1.25596	8.43773e-05	0.0015456	down	GO:0015991|ATP hydrolysis coupled proton transport;GO:0015986|ATP synthesis coupled proton transport;GO:0009792|embryo development ending in birth or egg hatching;GO:0040011|locomotion;GO:0040013|negative regulation of locomotion;GO:0002119|nematode larval development;GO:0043068|positive regulation of programmed cell death;GO:0001666|response to hypoxia;GO:0007271|synaptic transmission, cholinerg…	GO:0016021|integral component of membrane;GO:0005886|plasma membrane;GO:0016471|vacuolar proton-transporting V-type ATPase complex;GO:0000220|vacuolar proton-transporting V-type ATPase, V0 domain;	GO:0051117|ATPase binding;GO:0046961|proton-transporting ATPase activity, rotational mechanism;	vha-5 encodes an ortholog of subunit a of the membrane-bound (V0) domain of vacuolar proton-translocating ATPase (V-ATPase); VHA-5 is orthologous to human ATP6N1A (OMIM:192130), ATP6V0A2, ATP6V0A4 (OMIM:605239, mutated in distal renal tubular acidosis), and TCIRG1 (OMIM:604592, mutated in osteopetrosis); VHA-5 is expressed broadly in embryos (in dot- or cup-like perinuclear compartments in each c…
vha-9	0.419908	-1.25185	8.62973e-05	0.00157534	down	GO:0015991|ATP hydrolysis coupled proton transport;	GO:0016020|membrane;GO:0033180|proton-transporting V-type ATPase, V1 domain;	GO:0042625|ATPase activity, coupled to transmembrane movement of ions;GO:0046961|proton-transporting ATPase activity, rotational mechanism;	vha-9 encodes an ortholog of subunit F of the cytoplasmic (V1) domain of vacuolar proton-translocating ATPase (V-ATPase); VHA-9 is a predicted cytosolic rotor (stalk) component.
Y69A2AR.18	0.425242	-1.23364	9.46436e-05	0.0016951	down	GO:0015986|ATP synthesis coupled proton transport;GO:0006909|phagocytosis;	GO:0005811|lipid particle;GO:0005743|mitochondrial inner membrane;GO:0005739|mitochondrion;GO:0045261|proton-transporting ATP synthase complex, catalytic core F(1);	GO:0046933|proton-transporting ATP synthase activity, rotational mechanism;GO:0046961|proton-transporting ATPase activity, rotational mechanism;	Y69A2AR.18 is an ortholog of human ATP5C1 (ATP synthase, H+ transporting, mitochondrial F1 complex, gamma polypeptide 1); Y69A2AR.18 is predicted to have proton-transporting ATP synthase activity, rotational mechanism, based on protein domain information; Y69A2AR.18 is expressed in the pharynx, anal depressor muscle, hypodermis, nervous system, tail, and the body wall musculature.
sdhb-1	0.428487	-1.22268	0.000118332	0.00202782	down	GO:0006099|tricarboxylic acid cycle;	GO:0005743|mitochondrial inner membrane;GO:0005749|mitochondrial respiratory chain complex II, succinate dehydrogenase complex (ubiquinone);GO:0005739|mitochondrion;	GO:0051537|2 iron, 2 sulfur cluster binding;GO:0051538|3 iron, 4 sulfur cluster binding;GO:0051539|4 iron, 4 sulfur cluster binding;GO:0009055|electron carrier activity;GO:0046872|metal ion binding;GO:0008177|succinate dehydrogenase (ubiquinone) activity;GO:0048039|ubiquinone binding;	sdhb-1 encodes the C. elegans ortholog of human succinate dehydrogenase subunit B (SDHB; OMIM:185470, mutations lead to extraadrenal pheochromocytoma) which contains several iron-sulfur (Fe-S) clusters and functions to transfer electrons from the A (SDHA) subunit to the membrane-associated C (SDHC) subunit; RNAi screens indicate that sdhb-1 activity is essential for embryonic and larval developme…
atp-5	0.433452	-1.20606	0.000130238	0.0021895	down	GO:0046034|ATP metabolic process;GO:0015986|ATP synthesis coupled proton transport;GO:0008340|determination of adult lifespan;GO:0070373|negative regulation of ERK1 and ERK2 cascade;GO:0032007|negative regulation of TOR signaling;GO:0051881|regulation of mitochondrial membrane potential;GO:0006979|response to oxidative stress;	GO:0005811|lipid particle;GO:0005875|microtubule associated complex;GO:0000276|mitochondrial proton-transporting ATP synthase complex, coupling factor F(o);GO:0005739|mitochondrion;	GO:0015078|hydrogen ion transmembrane transporter activity;	atp-5 is an ortholog of human ATP5H (ATP synthase, H+ transporting, mitochondrial Fo complex subunit D); atp-5 is predicted to have proton transmembrane transporter activity, based on protein domain information.
ucr-2.3	0.429635	-1.21882	0.000157979	0.0025713	down	GO:0009060|aerobic respiration;GO:0006122|mitochondrial electron transport, ubiquinol to cytochrome c;GO:0016485|protein processing;	GO:0070062|extracellular exosome;GO:0005750|mitochondrial respiratory chain complex III;GO:0005739|mitochondrion;GO:0043209|myelin sheath;	GO:0004222|metalloendopeptidase activity;GO:0032403|protein complex binding;GO:0008270|zinc ion binding;	T24C4.1 encodes an ubiquinol-cytochrome C reductase complex core protein 2 ortholog, predicted by Eisenberg and coworkers to be mitochondrial, and required for germline maintenance in mass RNAi assays.
nduo-5	0.435926	-1.19785	0.000159205	0.00258563	down	GO:0006120|mitochondrial electron transport, NADH to ubiquinone;	GO:0016021|integral component of membrane;GO:0005743|mitochondrial inner membrane;GO:0070469|respiratory chain;	GO:0008137|NADH dehydrogenase (ubiquinone) activity;	The nduo-5 gene resides on the mitochondrial chromosome, and encodes the protein NADH-ubiquinone oxidoreductase chain 5; this is the C. elegans homolog of the core MT-ND5 of mitochondrial NADH:ubiquinone oxidoreductase (Complex I).
Y54F10AM.5	0.44255	-1.17609	0.000205803	0.00316737	down	GO:0055114|oxidation-reduction process;	GO:0005743|mitochondrial inner membrane;GO:0005758|mitochondrial intermembrane space;GO:0005747|mitochondrial respiratory chain complex I;GO:0005739|mitochondrion;	GO:0032403|protein complex binding;	Y54F10AM.5 is an ortholog of human NDUFA8 (NADH:ubiquinone oxidoreductase subunit A8); microarray, tiling array, and RNA sequencing studies indicate that Y54F10AM.5 is affected by cyc-1, daf-12, aak-2, crtc-1, cox-5B, jmjd-3.1, jmjd-1.2, hsf-1, mir-34, sma-2, sma-4, lin-22, and gei-8; microarray and RNA sequencing studies indicate that Y54F10AM.5 is affected by Biotin, Rotenone, and Hydrolyzable …
F59C6.5	0.445718	-1.1658	0.000227687	0.00343261	down	GO:0055114|oxidation-reduction process;	GO:0005743|mitochondrial inner membrane;GO:0070469|respiratory chain;	.	F59C6.5 is an ortholog of human NDUFB10 (NADH:ubiquinone oxidoreductase subunit B10); proteomic, RNA sequencing, and microarray studies indicate that F59C6.5 is affected by daf-2, gld-1, let-7, lin-35, npr-1, dep-1, emb-4, lin-22, sir-2.1, tdp-1, nuo-6, and let-60; microarray studies indicate that F59C6.5 is affected by Estrogen, Progesterone, Fluoranthene, and Sirolimus; proteomic, tiling array,…
vha-1	0.441699	-1.17886	0.0002383	0.00355431	down	GO:0015991|ATP hydrolysis coupled proton transport;GO:0009792|embryo development ending in birth or egg hatching;GO:0030728|ovulation;GO:0015992|proton transport;GO:0060142|regulation of syncytium formation by plasma membrane fusion;	GO:0016021|integral component of membrane;GO:0045121|membrane raft;GO:0000220|vacuolar proton-transporting V-type ATPase, V0 domain;	GO:0015078|hydrogen ion transmembrane transporter activity;	vha-1 encodes an ortholog of subunit c of the membrane-bound (V0) domain of vacuolar proton-translocating ATPase (V-ATPase); VHA-1 is a predicted V-ATPase transmembrane rotor component; VHA-1 and VHA-2/3 comprise a closely related family of subunit c co-orthologs, predicted to carry protons from the cytosol to a-subunits (VHA-5, VHA-6, VHA-7, or UNC-32) for transmembrane export; VHA-1, like VHA-1…
nuo-4	0.446867	-1.16208	0.000259016	0.00380984	down	GO:0055114|oxidation-reduction process;GO:0042493|response to drug;	GO:0005759|mitochondrial matrix;GO:0005747|mitochondrial respiratory chain complex I;GO:0043209|myelin sheath;	GO:0005524|ATP binding;GO:0019206|nucleoside kinase activity;	nuo-4 is an ortholog of human NDUFA10 (NADH:ubiquinone oxidoreductase subunit A10); RNA sequencing, tiling array, and microarray studies indicate that nuo-4 is affected by aak-2, daf-12, rsr-2, emr-1, hsf-1, ifg-1, mir-34, sma-4, lin-22, and nuo-6; proteomic and microarray studies indicate that nuo-4 is affected by 25-azacoprostane, Estrogen, Atrazine, Chlorpyrifos, and Diazinon; tiling array and…
nduo-4	0.452557	-1.14383	0.00031517	0.00447245	down	GO:0006120|mitochondrial electron transport, NADH to ubiquinone;	GO:0016021|integral component of membrane;GO:0031966|mitochondrial membrane;GO:0070469|respiratory chain;	GO:0008137|NADH dehydrogenase (ubiquinone) activity;	The nduo-4 gene resides on the mitochondrial chromosome, and encodes the protein NADH-ubiquinone oxidoreductase chain 4; this is the C. elegans homolog of the core MT-ND4 subunit of mitochondrial NADH:ubiquinone oxidoreductase (Complex I).
nuo-2	0.454928	-1.13629	0.000346263	0.00483114	down	GO:0030308|negative regulation of cell growth;GO:2001243|negative regulation of intrinsic apoptotic signaling pathway;GO:0072593|reactive oxygen species metabolic process;	GO:0031966|mitochondrial membrane;GO:0005747|mitochondrial respiratory chain complex I;	GO:0008137|NADH dehydrogenase (ubiquinone) activity;GO:0003954|NADH dehydrogenase activity;	nuo-2 encodes the C. elegans ortholog of the NDUFS3 subunit of mitochondrial complex I.
C34B2.8	0.454549	-1.13749	0.000347962	0.00484468	down	GO:0097190|apoptotic signaling pathway;GO:0030308|negative regulation of cell growth;GO:0045892|negative regulation of transcription, DNA-templated;	GO:0005737|cytoplasm;GO:0016021|integral component of membrane;GO:0005746|mitochondrial respiratory chain;GO:0005739|mitochondrion;GO:0005654|nucleoplasm;	GO:0008137|NADH dehydrogenase (ubiquinone) activity;	C34B2.8 is an ortholog of human NDUFA13 (NADH:ubiquinone oxidoreductase subunit A13); C34B2.8 is involved in mitochondrial electron transport, NADH to ubiquinone.
F58F12.1	0.457443	-1.12833	0.000395132	0.0053528	down	GO:0015986|ATP synthesis coupled proton transport;	GO:0000275|mitochondrial proton-transporting ATP synthase complex, catalytic core F(1);GO:0005739|mitochondrion;	GO:0046933|proton-transporting ATP synthase activity, rotational mechanism;GO:0046961|proton-transporting ATPase activity, rotational mechanism;	F58F12.1 encodes the delta subunit of the soluble, catalytic F1 portion of ATP synthase (mitochondrial respiratory chain [MRC] complex V); RNAi experiments indicate that F58F12.1 activity is essential for embryonic and larval development, as well as for reproduction and normal rates of growth and development.
Y53G8AL.2	0.457617	-1.12779	0.000402468	0.00542454	down	GO:1901006|ubiquinone-6 biosynthetic process;	GO:0005759|mitochondrial matrix;GO:0005747|mitochondrial respiratory chain complex I;	GO:0003954|NADH dehydrogenase activity;	Y53G8AL.2 is an ortholog of human NDUFA9 (NADH:ubiquinone oxidoreductase subunit A9); Y53G8AL.2 is expressed in the pharynx, anal depressor muscle, hypodermis, head, tail, reproductive system, intestine, excretory cell, and the body wall musculature.
ctb-1	0.427742	-1.22519	0.000440975	0.00581528	down	GO:0055114|oxidation-reduction process;GO:0022904|respiratory electron transport chain;	GO:0016021|integral component of membrane;GO:0005743|mitochondrial inner membrane;GO:0070469|respiratory chain;	GO:0009055|electron carrier activity;GO:0046872|metal ion binding;GO:0016491|oxidoreductase activity;	The ctb-1 gene resides on the mitochondrial chromosome, and encodes the cytochrome b protein of mitochondrial complex III; mutation of ctb-1 suppresses the slow embryonic development of isp-1 mutants, while enhancing their paraquat resistance.
vha-17	0.46015	-1.11982	0.000462345	0.00605352	down	GO:0015991|ATP hydrolysis coupled proton transport;GO:0009792|embryo development ending in birth or egg hatching;GO:0010172|embryonic body morphogenesis;GO:0015992|proton transport;GO:0060142|regulation of syncytium formation by plasma membrane fusion;GO:0055085|transmembrane transport;	GO:0043296|apical junction complex;GO:0016324|apical plasma membrane;GO:0016021|integral component of membrane;GO:0033181|plasma membrane proton-transporting V-type ATPase complex;GO:0033179|proton-transporting V-type ATPase, V0 domain;	GO:0046961|proton-transporting ATPase activity, rotational mechanism;	vha-17 (aka 'fus-1') encodes an an ortholog of subunit e of the membrane-bound (V0) domain of vacuolar proton-translocating ATPase (V-ATPase); VHA-17, like VHA-1 and VHA-12, antagonizes EFF-1-mediated cell fusion in hypodermal cells; VHA-17 is expressed in gut cells of comma stage embryos, and in excretory cell and apical membranes of gut cells at later embryonic stages; VHA-17 is found in gut gr…
T02H6.11	0.473716	-1.07791	0.000625774	0.0077256	down	GO:1902600|hydrogen ion transmembrane transport;GO:0006122|mitochondrial electron transport, ubiquinol to cytochrome c;GO:0034551|mitochondrial respiratory chain complex III assembly;	GO:0005743|mitochondrial inner membrane;GO:0005750|mitochondrial respiratory chain complex III;GO:0005739|mitochondrion;	.	T02H6.11 is an ortholog of human UQCRB (ubiquinol-cytochrome c reductase binding protein); proteomic, RNA sequencing, and microarray studies indicate that T02H6.11 is affected by nhr-40, gld-1, let-7, emr-1, ZK1236.1, jmjd-3.1, hsf-1, mir-34, sma-4, lin-22, and sir-2.1; RNA sequencing and microarray studies indicate that T02H6.11 is affected by Rotenone, Deoxyglucose, and Chlorpyrifos; microarray…
asg-2	0.477193	-1.06736	0.00072044	0.00864106	down	GO:0015986|ATP synthesis coupled proton transport;	GO:0000276|mitochondrial proton-transporting ATP synthase complex, coupling factor F(o);GO:0005739|mitochondrion;GO:0031513|nonmotile primary cilium;	GO:0015078|hydrogen ion transmembrane transporter activity;	asg-2 encodes a homolog of subunit G of the membrane-bound F0 proton channel portion of ATP synthase (mitochondrial respiratory chain [MRC] complex V); asg-2 activity is required for growth at a normally high rate and for normal osmoregulation; in addition, asg-2 activity is required for response to hermaphrodite contact, the first step in a series of stereotypical male mating behaviors; an ASG-2…
cco-2	0.478238	-1.0642	0.000748116	0.00892067	down	GO:1902600|hydrogen ion transmembrane transport;GO:0006123|mitochondrial electron transport, cytochrome c to oxygen;	GO:0005751|mitochondrial respiratory chain complex IV;	GO:0004129|cytochrome-c oxidase activity;GO:0046872|metal ion binding;	cco-2 encodes the C. elegans ortholog of the cytochrome c oxidase (COX) subunit Va (COX Va); loss of cco-2 activity via RNAi results in a shortened life span, reduced fertility, and defects in mitochondrial respiratory chain function.
nduf-2.2	0.472572	-1.08139	0.000814171	0.00957516	down	GO:0006120|mitochondrial electron transport, NADH to ubiquinone;GO:0042493|response to drug;	GO:0043231|intracellular membrane-bounded organelle;GO:0005743|mitochondrial inner membrane;GO:0070469|respiratory chain;	GO:0051539|4 iron, 4 sulfur cluster binding;GO:0046872|metal ion binding;GO:0051287|NAD binding;GO:0008137|NADH dehydrogenase (ubiquinone) activity;GO:0048038|quinone binding;	T26A5.3 encodes a predicted mitochondrial protein whose mature sequence has near-identity (95%) to GAS-1; T26A5.3 transcription is detectable by RT-PCR, but not visible by promoter-GFP fusion; however, a transgene containing a fusion of the gas-1 promoter to the T26A5.3 protein-coding sequence is able to fully rescue gas-1 mutants, indicating that T26A5.3 encodes a fully functional mitochondrial …
R53.4	0.488594	-1.03329	0.00111858	0.0123364	down	GO:0006754|ATP biosynthetic process;GO:0015992|proton transport;	GO:0031966|mitochondrial membrane;GO:0045263|proton-transporting ATP synthase complex, coupling factor F(o);	.	R53.4 encodes a mitochondrial ATP synthase subunit f homolog; R53.4 is predicated to be a member of the F(1)F(0)ATP synthase required for ATP synthesis; R53.4 is also required for expression of antimicrobial peptides in response to infection.
nduo-2	0.454226	-1.13852	0.00111925	0.0123387	down	GO:0006120|mitochondrial electron transport, NADH to ubiquinone;	GO:0016021|integral component of membrane;GO:0005743|mitochondrial inner membrane;GO:0070469|respiratory chain;	GO:0008137|NADH dehydrogenase (ubiquinone) activity;	The nduo-2 gene resides on the mitochondrial chromosome, and encodes the protein NADH-ubiquinone oxidoreductase chain 2; this is the C. elegans homolog of the core MT-ND2 subunit of mitochondrial NADH:ubiquinone oxidoreductase (Complex I); the sequence of C. elegans NDUO-2, like other bilaterian ND2 sequences, is truncated at its N-terminus when compared to other organisms.
F44G4.2	0.489279	-1.03127	0.00118132	0.0128682	down	GO:0055114|oxidation-reduction process;	GO:0005747|mitochondrial respiratory chain complex I;GO:0005739|mitochondrion;	.	F44G4.2 is an ortholog of human NDUFB2 (NADH:ubiquinone oxidoreductase subunit B2); microarray, proteomic, and RNA sequencing studies indicate that F44G4.2 is affected by cyc-1, gld-1, let-7, jmjd-3.1, jmjd-1.2, vgln-1, emb-4, and nuo-6; RNA sequencing and microarray studies indicate that F44G4.2 is affected by Rotenone, Chlorpyrifos, and Diazinon; proteomic, RNA sequencing, and microarray studie…
nuo-5	0.488456	-1.0337	0.00119376	0.0129877	down	GO:0008637|apoptotic mitochondrial changes;GO:0046034|ATP metabolic process;GO:0042773|ATP synthesis coupled electron transport;GO:0045333|cellular respiration;GO:0072593|reactive oxygen species metabolic process;GO:0051881|regulation of mitochondrial membrane potential;	GO:0005758|mitochondrial intermembrane space;GO:0005747|mitochondrial respiratory chain complex I;GO:0005739|mitochondrion;GO:0043209|myelin sheath;	GO:0051537|2 iron, 2 sulfur cluster binding;GO:0051539|4 iron, 4 sulfur cluster binding;GO:0009055|electron carrier activity;GO:0051536|iron-sulfur cluster binding;GO:0046872|metal ion binding;GO:0008137|NADH dehydrogenase (ubiquinone) activity;	nuo-5 is orthologous to human NADH-UBIQUINONE OXIDOREDUCTASE Fe-S PROTEIN 1 (NDUFS1; OMIM:157655), which when mutated leads to mitochondrial complex I deficiency.
D2030.4	0.403381	-1.30978	0.00177046	0.0176251	down	.	GO:0005743|mitochondrial inner membrane;GO:0005758|mitochondrial intermembrane space;GO:0070469|respiratory chain;	GO:0008137|NADH dehydrogenase (ubiquinone) activity;	D2030.4 encodes the C. elegans ortholog of the NDUFB7/B18 subunit of the mitochondrial NADH dehydrogenase (ubiquinone) complex (complex I).
cox-10	0.48981	-1.02971	0.00265182	0.0240967	down	GO:0009060|aerobic respiration;GO:0045333|cellular respiration;GO:0017004|cytochrome complex assembly;GO:0006784|heme a biosynthetic process;GO:0048034|heme O biosynthetic process;GO:1902600|hydrogen ion transmembrane transport;GO:0000266|mitochondrial fission;GO:0007005|mitochondrion organization;GO:0018343|protein farnesylation;GO:0008535|respiratory chain complex IV assembly;	GO:0070069|cytochrome complex;GO:0016021|integral component of membrane;GO:0031966|mitochondrial membrane;GO:0005739|mitochondrion;	GO:0004129|cytochrome-c oxidase activity;GO:0004311|farnesyltranstransferase activity;GO:0008495|protoheme IX farnesyltransferase activity;	cox-10 is orthologous to the human gene COX10 (YEAST) HOMOLOG, CYTOCHROME C OXIDASE ASSEMBLY PROTEIN (HEME A: FARNESYLTRANSFERASE) (COX10; OMIM:602125), which when mutated leads to disease.
nduo-6	0.0983584	-3.34581	0.00306415	0.0268963	down	GO:0006120|mitochondrial electron transport, NADH to ubiquinone;	GO:0016021|integral component of membrane;GO:0031966|mitochondrial membrane;GO:0070469|respiratory chain;	GO:0008137|NADH dehydrogenase (ubiquinone) activity;	The nduo-6 gene resides on the mitochondrial chromosome, and encodes the protein NADH-ubiquinone oxidoreductase chain 6; this is the C. elegans homolog of the core MT-ND6 of mitochondrial NADH:ubiquinone oxidoreductase (Complex I).
Valine, leucine and isoleucine degradation
ech-1.1	3.11771	1.64049	0.00478116	0.0377985	up	GO:0035965|cardiolipin acyl-chain remodeling;GO:0044255|cellular lipid metabolic process;GO:0006635|fatty acid beta-oxidation;GO:0046474|glycerophospholipid biosynthetic process;GO:0006644|phospholipid metabolic process;GO:0042493|response to drug;GO:0032868|response to insulin;GO:0044281|small molecule metabolic process;	GO:0016507|mitochondrial fatty acid beta-oxidation multienzyme complex;GO:0005743|mitochondrial inner membrane;GO:0042645|mitochondrial nucleoid;GO:0005739|mitochondrion;	GO:0003857|3-hydroxyacyl-CoA dehydrogenase activity;GO:0003985|acetyl-CoA C-acetyltransferase activity;GO:0004300|enoyl-CoA hydratase activity;GO:0000062|fatty-acyl-CoA binding;GO:0016509|long-chain-3-hydroxyacyl-CoA dehydrogenase activity;GO:0016508|long-chain-enoyl-CoA hydratase activity;GO:0051287|NAD binding;	ech-1.1 encodes one of two C. elegans enoyl-CoA hydratases/long-chain 3-hydroxyacyl-CoA dehydrogenases [EC:4.2.1.17 1.1.1.211] orthologous to human HADHA (hydroxyacyl-coenzyme A dehydrogenase/3-ketoacyl-coenzyme A thiolase/enoyl-coenzyme a hydratase (trifunctional protein), alpha subunit OMIM:600890), which when mutated leads to disease; loss of ech-1.1 activity via RNAi results in an increase in…
acdh-2	0.0233606	-5.41978	6.72958e-48	1.62605e-44	down	GO:0006637|acyl-CoA metabolic process;GO:0006635|fatty acid beta-oxidation;GO:0033539|fatty acid beta-oxidation using acyl-CoA dehydrogenase;GO:0006631|fatty acid metabolic process;GO:0055088|lipid homeostasis;	GO:0005759|mitochondrial matrix;GO:0005739|mitochondrion;	GO:0003995|acyl-CoA dehydrogenase activity;GO:0009055|electron carrier activity;GO:0000062|fatty-acyl-CoA binding;GO:0050660|flavin adenine dinucleotide binding;GO:0052890|oxidoreductase activity, acting on the CH-CH group of donors, with a flavin as acceptor;GO:0016937|short-branched-chain-acyl-CoA dehydrogenase activity;	acdh-2 encodes a short-chain acyl-CoA dehydrogenase; ACDH-2 is predicted to be a mitochondrial enzyme that catalyzes the first step of fatty acid beta-oxidation and thus plays a key role in energy production; steady-state acdh-2 mRNA levels are under the control of the MDT-15 mediator complex subunit; in addition, gene expression studies indicate that acdh-2 expression is downregulated in fasted …
C05C10.3	0.264221	-1.92018	1.54894e-09	1.09785e-07	down	GO:0046952|ketone body catabolic process;	GO:0005739|mitochondrion;	GO:0008260|3-oxoacid CoA-transferase activity;	C05C10.3 is orthologous to the human gene 3-OXOACID COA TRANSFERASE (also called succinyl-CoA:3-ketoacid CoA transferase; OXCT; OMIM:245050), which when mutated leads to episodic ketoacidosis.
dbt-1	0.2677	-1.90131	5.85293e-09	3.72165e-07	down	GO:0006633|fatty acid biosynthetic process;	GO:0005759|mitochondrial matrix;	GO:0043754|dihydrolipoyllysine-residue (2-methylpropanoyl)transferase activity;	dbt-1 is orthologous to the human gene DIHYDROLIPOAMIDE BRANCHED CHAIN TRANSACYLASE (E2 COMPONENT OF BRANCHED CHAIN KETO ACID DEHYDROGENASE COMPLEX; (DBT), which when mutated leads to maple syrup urine disease, type II (OMIM:248610); the ZK669.4 protein is predicted to be mitochondrial with 68% accuracy.
mccc-1	0.286809	-1.80184	1.60269e-08	9.25082e-07	down	GO:0006768|biotin metabolic process;GO:0009083|branched-chain amino acid catabolic process;GO:0034641|cellular nitrogen compound metabolic process;GO:0006552|leucine catabolic process;GO:0044281|small molecule metabolic process;GO:0006766|vitamin metabolic process;GO:0006767|water-soluble vitamin metabolic process;	GO:0005829|cytosol;GO:0005743|mitochondrial inner membrane;GO:0005759|mitochondrial matrix;GO:0005739|mitochondrion;	GO:0005524|ATP binding;GO:0009374|biotin binding;GO:0004075|biotin carboxylase activity;GO:0046872|metal ion binding;GO:0004485|methylcrotonoyl-CoA carboxylase activity;	mccc-1 encodes an ortholog of the human gene ALPHA METHYLCROTONOYL-COENZYME A CARBOXYLASE 1 (MCCC1; 3-MCC), which when mutated leads to beta-methylcrotonyl-glycinuria (OMIM:210200).
kat-1	0.280697	-1.83291	5.43316e-08	2.77708e-06	down	.	GO:0005739|mitochondrion;	GO:0003985|acetyl-CoA C-acetyltransferase activity;GO:0046872|metal ion binding;	kat-1 encodes a predicted 3-ketoacyl-coA thiolase, a conserved enzyme in the mitochondrial fatty acid beta-oxidation pathway; kat-1 acts synergistically with tub-1 and together with the Bardet-Biedl syndrome protein BBS1 ortholog, bbs-1, to regulate lipid accumulation; genetic interaction studies of kat-1 with che-2, osm-5 and daf-6, genes that are required for ciliary structure and intraflagella…
hach-1	0.108786	-3.20044	1.29786e-07	5.91694e-06	down	GO:0006574|valine catabolic process;	GO:0005739|mitochondrion;	GO:0003860|3-hydroxyisobutyryl-CoA hydrolase activity;	hach-1 is an ortholog of human HIBCH (3-hydroxyisobutyryl-CoA hydrolase); hach-1 is predicted to have 3-hydroxyisobutyryl-CoA hydrolase activity, based on protein domain information.
acdh-9	0.328576	-1.6057	6.52614e-07	2.46389e-05	down	GO:0033539|fatty acid beta-oxidation using acyl-CoA dehydrogenase;GO:0055088|lipid homeostasis;GO:0006574|valine catabolic process;	GO:0005739|mitochondrion;	GO:0003995|acyl-CoA dehydrogenase activity;GO:0009055|electron carrier activity;GO:0000062|fatty-acyl-CoA binding;GO:0050660|flavin adenine dinucleotide binding;GO:0052890|oxidoreductase activity, acting on the CH-CH group of donors, with a flavin as acceptor;	acdh-9 is an ortholog of human ACAD8 (acyl-CoA dehydrogenase family member 8); acdh-9 is predicted to have flavin adenine dinucleotide binding activity and oxidoreductase activity, acting on the CH-CH group of donors, based on protein domain information.
acaa-2	0.345106	-1.53489	1.40672e-06	4.82441e-05	down	GO:0071456|cellular response to hypoxia;GO:0006695|cholesterol biosynthetic process;GO:0006631|fatty acid metabolic process;GO:1902109|negative regulation of mitochondrial membrane permeability involved in apoptotic process;GO:1901029|negative regulation of mitochondrial outer membrane permeabilization involved in apoptotic signaling pathway;	GO:0070062|extracellular exosome;GO:0005743|mitochondrial inner membrane;GO:0005739|mitochondrion;	GO:0003988|acetyl-CoA C-acyltransferase activity;GO:0044822|poly(A) RNA binding;	acaa-2 is an ortholog of human ACAA2 (acetyl-CoA acyltransferase 2); acaa-2 is predicted to have transferase activity, transferring acyl groups other than amino-acyl groups, based on protein domain information.
ech-6	0.188267	-2.40915	5.2323e-06	0.000151162	down	GO:0006635|fatty acid beta-oxidation;	GO:0005759|mitochondrial matrix;GO:0005739|mitochondrion;	GO:0004300|enoyl-CoA hydratase activity;	ech-6 is an ortholog of human ECHS1 (enoyl-CoA hydratase, short chain 1); ech-6 is predicted to have catalytic activity, based on protein domain information.
Y39E4A.3	0.366018	-1.45001	6.60115e-06	0.00018685	down	GO:0006633|fatty acid biosynthetic process;	GO:0005759|mitochondrial matrix;	GO:0003863|3-methyl-2-oxobutanoate dehydrogenase (2-methylpropanoyl-transferring) activity;GO:0046872|metal ion binding;	Y39E4A.3 is orthologous to the human gene MAPLE SYRUP URINE DISEASE, TYPE IA (MSUD, TYPE IA; E1-alpha subunit of branched-chain keto acid dehydrogenase; OMIM:248600), which when mutated leads to maple syrup urine disease; Y39E4A.3 protein is predicted to be mitochondrial.
ivd-1	0.355234	-1.49316	1.55921e-05	0.00038337	down	GO:0033539|fatty acid beta-oxidation using acyl-CoA dehydrogenase;GO:0006552|leucine catabolic process;GO:0055088|lipid homeostasis;	GO:0005759|mitochondrial matrix;GO:0005739|mitochondrion;	GO:0009055|electron carrier activity;GO:0000062|fatty-acyl-CoA binding;GO:0050660|flavin adenine dinucleotide binding;GO:0008470|isovaleryl-CoA dehydrogenase activity;GO:0052890|oxidoreductase activity, acting on the CH-CH group of donors, with a flavin as acceptor;	ivd-1 encodes an isovaleryl-CoA dehydrogenase; this function has been verified by both sequence homology and direct biochemical assay.
T02G5.7	0.368585	-1.43993	1.98928e-05	0.000470819	down	.	GO:0005739|mitochondrion;	GO:0003985|acetyl-CoA C-acetyltransferase activity;GO:0046872|metal ion binding;	The T02G5.7 gene encodes a homolog of the human gene ACAT1, which when mutated leads to alpha-methylacetoaceticaciduria (OMIM:203750).
bckd-1B	0.388049	-1.36569	3.8165e-05	0.000812159	down	GO:0009083|branched-chain amino acid catabolic process;GO:0051591|response to cAMP;GO:0051384|response to glucocorticoid;GO:0007584|response to nutrient;	GO:0005947|mitochondrial alpha-ketoglutarate dehydrogenase complex;GO:0005739|mitochondrion;	GO:0003863|3-methyl-2-oxobutanoate dehydrogenase (2-methylpropanoyl-transferring) activity;GO:0032403|protein complex binding;	bckd-1B is an ortholog of human BCKDHB (branched chain keto acid dehydrogenase E1 subunit beta); bckd-1B is predicted to have catalytic activity, based on protein domain information.
ard-1	0.405264	-1.30307	4.54688e-05	0.000933395	down	.	GO:0005618|cell wall;GO:0005886|plasma membrane;	GO:0016491|oxidoreductase activity;	ard-1 encodes a homolog of mammalian 3-hydroxyacyl-CoA dehydrogenase (HADH II)/amyloid-beta binding alcohol dehydrogenase (ABAD) that is predicted to be mitochondrial.
dld-1	0.408347	-1.29213	4.66647e-05	0.000954881	down	GO:0045454|cell redox homeostasis;GO:0006633|fatty acid biosynthetic process;	GO:0005759|mitochondrial matrix;	GO:0004148|dihydrolipoyl dehydrogenase activity;GO:0050660|flavin adenine dinucleotide binding;	LLC1.3 is orthologous to the human gene DIHYDROLIPOAMIDE DEHYDROGENASE (DLD; OMIM:246900), which when mutated leads to dihydrolipoamide dehydrogenase deficiency.
ech-5	0.399318	-1.32439	5.73648e-05	0.00113769	down	GO:0006552|leucine catabolic process;	GO:0005739|mitochondrion;	GO:0004300|enoyl-CoA hydratase activity;GO:0004490|methylglutaconyl-CoA hydratase activity;GO:0003730|mRNA 3'-UTR binding;	ech-5 is an ortholog of human AUH (AU RNA binding methylglutaconyl-CoA hydratase) and ECHDC2 (enoyl-CoA hydratase domain containing 2); ech-5 is predicted to have catalytic activity, based on protein domain information; ech-5 is expressed in the pharynx.
ech-7	0.194536	-2.36189	6.81987e-05	0.00129939	down	GO:0006635|fatty acid beta-oxidation;	GO:0005759|mitochondrial matrix;GO:0005739|mitochondrion;	GO:0004300|enoyl-CoA hydratase activity;	ech-7 is an ortholog of human ECHS1 (enoyl-CoA hydratase, short chain 1); ech-7 is predicted to have catalytic activity, based on protein domain information.
B0250.5	0.411012	-1.28275	7.24026e-05	0.00135807	down	GO:0006574|valine catabolic process;	GO:0005739|mitochondrion;	GO:0008442|3-hydroxyisobutyrate dehydrogenase activity;GO:0051287|NAD binding;GO:0004616|phosphogluconate dehydrogenase (decarboxylating) activity;	B0250.5 is an ortholog of human HIBADH (3-hydroxyisobutyrate dehydrogenase); B0250.5 is predicted to have 3-hydroxyisobutyrate dehydrogenase activity, NAD binding activity, and phosphogluconate dehydrogenase (decarboxylating) activity, based on protein domain information.
acdh-4	0.296211	-1.75531	0.000192039	0.00299718	down	GO:0006637|acyl-CoA metabolic process;GO:0006635|fatty acid beta-oxidation;GO:0033539|fatty acid beta-oxidation using acyl-CoA dehydrogenase;GO:0006631|fatty acid metabolic process;GO:0055088|lipid homeostasis;	GO:0005759|mitochondrial matrix;GO:0005739|mitochondrion;	GO:0003995|acyl-CoA dehydrogenase activity;GO:0009055|electron carrier activity;GO:0000062|fatty-acyl-CoA binding;GO:0050660|flavin adenine dinucleotide binding;GO:0052890|oxidoreductase activity, acting on the CH-CH group of donors, with a flavin as acceptor;GO:0016937|short-branched-chain-acyl-CoA dehydrogenase activity;	acdh-4 is an ortholog of human ACADSB (acyl-CoA dehydrogenase, short/branched chain); acdh-4 is predicted to have flavin adenine dinucleotide binding activity and oxidoreductase activity, acting on the CH-CH group of donors, based on protein domain information.
B0303.3	0.439841	-1.18495	0.000209769	0.00321538	down	.	GO:0005739|mitochondrion;	GO:0016747|transferase activity, transferring acyl groups other than amino-acyl groups;	B0303.3 is orthologous to the human gene 3-KETOACYL-COA THIOLASE BETA-SUBUNIT OF TRIFUNCTIONAL PROTEIN (HADHB; OMIM:143450), which when mutated leads to disease.
F54C8.1	0.320536	-1.64144	0.000286685	0.00413832	down	GO:0006635|fatty acid beta-oxidation;	GO:0005759|mitochondrial matrix;	GO:0003857|3-hydroxyacyl-CoA dehydrogenase activity;GO:0070403|NAD+ binding;	F54C8.1 is an ortholog of human HADH (hydroxyacyl-CoA dehydrogenase); F54C8.1 is predicted to have 3-hydroxyacyl-CoA dehydrogenase activity and NAD+ binding activity, based on protein domain information.
alh-9	0.454115	-1.13887	0.000392848	0.00533109	down	GO:0006081|cellular aldehyde metabolic process;	.	GO:0004029|aldehyde dehydrogenase (NAD) activity;	alh-9 is an ortholog of human ALDH7A1 (aldehyde dehydrogenase 7 family member A1); alh-9 is predicted to have oxidoreductase activity, acting on the aldehyde or oxo group of donors, based on protein domain information; alh-9 is expressed in the seam cell and the ABa.
acdh-3	0.470962	-1.08632	0.000711188	0.00856405	down	GO:0006637|acyl-CoA metabolic process;GO:0006635|fatty acid beta-oxidation;GO:0033539|fatty acid beta-oxidation using acyl-CoA dehydrogenase;GO:0006631|fatty acid metabolic process;GO:0055088|lipid homeostasis;	GO:0005759|mitochondrial matrix;GO:0005739|mitochondrion;	GO:0003995|acyl-CoA dehydrogenase activity;GO:0009055|electron carrier activity;GO:0000062|fatty-acyl-CoA binding;GO:0050660|flavin adenine dinucleotide binding;GO:0052890|oxidoreductase activity, acting on the CH-CH group of donors, with a flavin as acceptor;GO:0016937|short-branched-chain-acyl-CoA dehydrogenase activity;	acdh-3 is an ortholog of human ACADSB (acyl-CoA dehydrogenase, short/branched chain); acdh-3 is predicted to have flavin adenine dinucleotide binding activity and oxidoreductase activity, acting on the CH-CH group of donors, based on protein domain information; acdh-3 is expressed in the pharynx, nervous system, and the intestine.
acdh-1	0.165547	-2.59469	0.00074972	0.00893579	down	GO:0006637|acyl-CoA metabolic process;GO:0033539|fatty acid beta-oxidation using acyl-CoA dehydrogenase;GO:0055088|lipid homeostasis;	GO:0070062|extracellular exosome;GO:0005759|mitochondrial matrix;GO:0005739|mitochondrion;	GO:0003995|acyl-CoA dehydrogenase activity;GO:0009055|electron carrier activity;GO:0000062|fatty-acyl-CoA binding;GO:0050660|flavin adenine dinucleotide binding;GO:0052890|oxidoreductase activity, acting on the CH-CH group of donors, with a flavin as acceptor;GO:0016937|short-branched-chain-acyl-CoA dehydrogenase activity;	acdh-1 encodes a short-chain acyl-CoA dehydrogenase; ACDH-1 is predicted to be a mitochondrial enzyme that catalyzes the first step of fatty acid beta-oxidation and thus plays a key role in energy production; steady-state acdh-1 mRNA levels are under the control of the MDT-15 mediator complex subunit; in addition, gene expression studies indicate that acdh-1 expression is upregulated in daf-2 mut…
alh-12	0.440682	-1.18219	0.00109507	0.0120973	down	GO:0045329|carnitine biosynthetic process;GO:0006081|cellular aldehyde metabolic process;GO:0042136|neurotransmitter biosynthetic process;GO:0055114|oxidation-reduction process;	GO:0005737|cytoplasm;	GO:0047105|4-trimethylammoniobutyraldehyde dehydrogenase activity;GO:0004029|aldehyde dehydrogenase (NAD) activity;GO:0019145|aminobutyraldehyde dehydrogenase activity;	alh-12 is an ortholog of human ALDH9A1 (aldehyde dehydrogenase 9 family member A1); alh-12 is predicted to have oxidoreductase activity, acting on the aldehyde or oxo group of donors, based on protein domain information.
Y44A6D.5	0.322956	-1.63059	0.00159751	0.0162506	down	GO:0009082|branched-chain amino acid biosynthetic process;GO:0009792|embryo development ending in birth or egg hatching;GO:0002119|nematode larval development;	GO:0005739|mitochondrion;	GO:0052656|L-isoleucine transaminase activity;GO:0052654|L-leucine transaminase activity;GO:0052655|L-valine transaminase activity;	Y44A6D.5 is an ortholog of human BCAT1 (branched chain amino acid transaminase 1) and BCAT2 (branched chain amino acid transaminase 2); Y44A6D.5 is predicted to have branched-chain-amino-acid transaminase activity, based on protein domain information.
ech-8	0.475389	-1.07282	0.00172561	0.017261	down	GO:0006635|fatty acid beta-oxidation;	GO:0005777|peroxisome;	GO:0003857|3-hydroxyacyl-CoA dehydrogenase activity;GO:0004165|dodecenoyl-CoA delta-isomerase activity;GO:0004300|enoyl-CoA hydratase activity;	ech-8 is an ortholog of human EHHADH (enoyl-CoA hydratase and 3-hydroxyacyl CoA dehydrogenase); ech-8 is predicted to have 3-hydroxyacyl-CoA dehydrogenase activity, based on protein domain information.
Systemic lupus erythematosus
his-32	37.0753	5.21239	1.28298e-26	6.31486e-24	up	.	GO:0000786|nucleosome;GO:0005634|nucleus;	GO:0003677|DNA binding;	his-32 encodes an H3 histone; by homology, HIS-32 is predicted to function as a nucleosome component required for packaging of DNA into chromatin; his-32 is a replication-dependent histone locus that resides in the HIS5 cluster on chromosome IV.
his-3	14.4339	3.85139	9.26157e-18	2.21769e-15	up	GO:0006281|DNA repair;GO:0006355|regulation of transcription, DNA-templated;	GO:0000786|nucleosome;GO:0005634|nucleus;	GO:0003677|DNA binding;	his-3 encodes an H2A histone; by homology, HIS-3 is predicted to function as a nucleosome component required for packaging of DNA into chromatin; his-3 is a replication-dependent histone locus that resides in the HIS1 cluster on chromosome V.
his-59	12.4606	3.63931	9.60768e-18	2.27325e-15	up	.	GO:0000786|nucleosome;GO:0005634|nucleus;	GO:0003677|DNA binding;	his-59 encodes an H3 histone; by homology, HIS-59 is predicted to function as a nucleosome component required for packaging of DNA into chromatin; his-59 is a replication-dependent histone locus that resides in a histone gene-rich region on chromosome IV.
his-63	28.3899	4.82731	1.37313e-16	2.82918e-14	up	.	GO:0000786|nucleosome;GO:0005634|nucleus;	GO:0003677|DNA binding;	his-63 encodes an H3 histone; by homology, HIS-63 is predicted to function as a nucleosome component required for packaging of DNA into chromatin; his-63 is a replication-dependent histone locus.
his-18	14.237	3.83157	1.50168e-14	2.44865e-12	up	GO:0006334|nucleosome assembly;	GO:0000786|nucleosome;GO:0005634|nucleus;	GO:0003677|DNA binding;	his-18 encodes an H4 histone; by homology, HIS-18 is predicted to function as a nucleosome component required for packaging of DNA into chromatin; his-18 is a replication-dependent histone locus that resides in the HIS4 cluster on chromosome V.
his-2	19.7947	4.30704	1.09262e-13	1.52045e-11	up	.	GO:0000786|nucleosome;GO:0005634|nucleus;	GO:0003677|DNA binding;	his-2 encodes an H3 histone; his-2 is contained within the histone gene cluster HIS1.
his-6	15.7721	3.97931	2.90909e-13	3.86603e-11	up	.	GO:0000786|nucleosome;GO:0005634|nucleus;	GO:0003677|DNA binding;	his-6 encodes an H3 histone.
his-62	9.73093	3.28258	2.35109e-12	2.77732e-10	up	GO:0006334|nucleosome assembly;	GO:0005811|lipid particle;GO:0000788|nuclear nucleosome;	GO:0003677|DNA binding;	his-62 encodes an H2B histone.
his-60	9.12679	3.19011	9.17699e-12	9.79579e-10	up	GO:0006334|nucleosome assembly;	GO:0000786|nucleosome;GO:0005634|nucleus;	GO:0003677|DNA binding;	his-60 encodes an H4 histone; by homology, HIS-60 is predicted to function as a nucleosome component required for packaging of DNA into chromatin; his-60 expression is detected in early embryos, beginning at the 28-cell stage and continuing through the comma stage (early morphogenesis); his-60 is a replication-dependent histone locus that resides in a histone gene-rich region on chromosome IV.
his-61	15.2889	3.93441	1.5729e-11	1.60793e-09	up	GO:0006281|DNA repair;GO:0006355|regulation of transcription, DNA-templated;	GO:0000786|nucleosome;GO:0005634|nucleus;	GO:0003677|DNA binding;	his-61 encodes an H2A histone.
his-7	21.1432	4.40212	5.50176e-10	4.30092e-08	up	GO:0006281|DNA repair;GO:0006355|regulation of transcription, DNA-templated;	GO:0000786|nucleosome;GO:0005634|nucleus;	GO:0003677|DNA binding;	his-7 encodes an H2A histone.
his-1	19.7491	4.30372	8.99322e-10	6.81e-08	up	GO:0006334|nucleosome assembly;	GO:0000786|nucleosome;GO:0005634|nucleus;	GO:0003677|DNA binding;	his-1 encodes an H4 histone; his-1 is contained within the histone gene cluster HIS1; transcript analysis suggests that it encodes the major class of H4 transcripts.
his-68	6.45026	2.68936	1.34123e-09	9.66087e-08	up	GO:0006281|DNA repair;GO:0006355|regulation of transcription, DNA-templated;	GO:0000786|nucleosome;GO:0005634|nucleus;	GO:0003677|DNA binding;	his-68 encodes an H2A histone.
his-17	20.0873	4.32821	3.4291e-07	1.39614e-05	up	.	GO:0000786|nucleosome;GO:0005634|nucleus;	GO:0003677|DNA binding;	his-17 encodes an H3 histone; his-17 is contained within the histone gene cluster HIS4.
his-31	33.5265	5.06723	4.59952e-07	1.82464e-05	up	GO:0006334|nucleosome assembly;	GO:0000786|nucleosome;GO:0005634|nucleus;	GO:0003677|DNA binding;	his-31 encodes an H4 histone; his-31 is contained within the histone gene cluster HIS5.
his-4	10.8709	3.4424	5.20999e-06	0.000150681	up	GO:0006334|nucleosome assembly;	GO:0005811|lipid particle;GO:0000788|nuclear nucleosome;	GO:0003677|DNA binding;	his-4 encodes an H2B histone.
his-8	153.132	7.25863	1.8491e-05	0.000443568	up	GO:0006334|nucleosome assembly;	GO:0005811|lipid particle;GO:0000788|nuclear nucleosome;	GO:0003677|DNA binding;	his-8 encodes an H2B histone; his-8 is contained within the histone gene cluster HIS2.
his-64	22.2021	4.47262	4.33724e-05	0.000900374	up	GO:0006334|nucleosome assembly;	GO:0000786|nucleosome;GO:0005634|nucleus;	GO:0003677|DNA binding;	his-64 encodes an H4 histone.
his-41	2.70195	1.434	4.54254e-05	0.000933395	up	GO:0006334|nucleosome assembly;	GO:0005811|lipid particle;GO:0000788|nuclear nucleosome;	GO:0003677|DNA binding;	his-41 encodes an H2B histone.
his-5	14.7649	3.8841	0.000140272	0.00232581	up	GO:0006334|nucleosome assembly;	GO:0000786|nucleosome;GO:0005634|nucleus;	GO:0003677|DNA binding;	his-5 encodes an H4 histone.
his-40	15.6399	3.96716	0.000158192	0.00257319	up	.	GO:0000786|nucleosome;GO:0005634|nucleus;	GO:0003677|DNA binding;	his-40 is a predicted pseudogene whose partial translation products, in a given reading frame, display strong similarity to histones; large-scale RNAi screens targeting his-40 sequences in the hypersensitive rrf-3 background do result in embryonic and larval lethality, indicating that his-40 either has a real biological function or that there is cross-reactivity with mRNA from other histone genes…
his-25	8.06942	3.01247	0.000171663	0.00275521	up	.	GO:0000786|nucleosome;GO:0005634|nucleus;	GO:0003677|DNA binding;	his-25 encodes an H3 histone.
his-47	10.9129	3.44797	0.000205437	0.00316356	up	GO:0006281|DNA repair;GO:0006355|regulation of transcription, DNA-templated;	GO:0000786|nucleosome;GO:0005634|nucleus;	GO:0003677|DNA binding;	his-47 encodes an H2A histone; by homology, HIS-47 is predicted to function as a nucleosome component required for packaging of DNA into chromatin; his-47 is a replication-dependent histone locus that resides in a histone gene-rich region on chromosome IV.
his-35	2.46515	1.30167	0.000214891	0.00327428	up	GO:0006281|DNA repair;GO:0006355|regulation of transcription, DNA-templated;	GO:0000786|nucleosome;GO:0005634|nucleus;	GO:0003677|DNA binding;	his-35 encodes an H2A histone.
his-66	23.9927	4.58452	0.000498261	0.0064507	up	GO:0006334|nucleosome assembly;	GO:0005811|lipid particle;GO:0000788|nuclear nucleosome;	GO:0003677|DNA binding;	his-66 encodes an H2B histone.
his-67	196.568	7.61889	0.000599313	0.00745746	up	GO:0006334|nucleosome assembly;	GO:0000786|nucleosome;GO:0005634|nucleus;	GO:0003677|DNA binding;	his-67 encodes an H4 histone required for embryonic viability and growth.
his-57	41.5349	5.37625	0.00220376	0.0209154	up	GO:0006281|DNA repair;GO:0006355|regulation of transcription, DNA-templated;	GO:0000786|nucleosome;GO:0005634|nucleus;	GO:0003677|DNA binding;	his-57 encodes an H2A histone.
his-11	6.16237	2.62348	0.00267945	0.0242978	up	GO:0006334|nucleosome assembly;	GO:0005811|lipid particle;GO:0000788|nuclear nucleosome;	GO:0003677|DNA binding;	his-11 encodes an H2B histone; by homology, HIS-11 is predicted to function as a nucleosome component required for packaging of DNA into chromatin; his-11 is a replication-dependent histone locus that resides in the HIS3 cluster on chromosome II.
his-48	10.8955	3.44565	0.00356809	0.0302992	up	GO:0006334|nucleosome assembly;	GO:0005811|lipid particle;GO:0000788|nuclear nucleosome;	GO:0003677|DNA binding;	his-48 encodes an H2B histone; by homology, HIS-48 is predicted to function as a nucleosome component required for packaging of DNA into chromatin; his-48 is a replication-dependent histone locus that resides in a histone gene-rich region on chromosome IV.
htas-1	0.241716	-2.04862	0.000561583	0.00709763	down	GO:0006281|DNA repair;	GO:0000786|nucleosome;GO:0005634|nucleus;	GO:0003677|DNA binding;	htas-1 is an ortholog of human H2AFY2 (H2A histone family member Y2) and H2AFY (H2A histone family member Y); htas-1 is predicted to have DNA binding activity and protein heterodimerization activity, based on protein domain information; htas-1 is expressed in the sperm.
htz-1	0.480283	-1.05804	0.000881295	0.0101622	down	.	GO:0000793|condensed chromosome;GO:0000786|nucleosome;GO:0005634|nucleus;	GO:0003677|DNA binding;	htz-1 encodes the C. elegans ortholog of the H2A.Z histone variant; htz-1 is an essential gene and during development, HTZ-1 functions with the PHA-4/FoxA transcription factor and the MYS-1/TIP60-SSL-1/SWR1 remodeling complex to regulate gene expression during pharyngeal (foregut) organogenesis; a YFP::HTZ-1 fusion protein localizes to pharyngeal gene promoters at the onset of transcription, in a…
his-74	0.375223	-1.41418	1.69638e-05	0.000412896	down	.	GO:0000786|nucleosome;GO:0005634|nucleus;	GO:0003677|DNA binding;	his-74 is an ortholog of human H3F3A (H3 histone family member 3A), H3F3C (H3 histone family member 3C) and H3F3B (H3 histone family member 3B); his-74 is predicted to have DNA binding activity and protein heterodimerization activity, based on protein domain information.
Vibrio cholerae infection
vha-6	0.231024	-2.11389	3.29234e-10	2.7092e-08	down	GO:0015991|ATP hydrolysis coupled proton transport;GO:0015986|ATP synthesis coupled proton transport;GO:0009792|embryo development ending in birth or egg hatching;GO:0040011|locomotion;GO:0040013|negative regulation of locomotion;GO:0002119|nematode larval development;GO:0043068|positive regulation of programmed cell death;GO:0001666|response to hypoxia;GO:0007271|synaptic transmission, cholinerg…	GO:0016021|integral component of membrane;GO:0005886|plasma membrane;GO:0016471|vacuolar proton-transporting V-type ATPase complex;GO:0000220|vacuolar proton-transporting V-type ATPase, V0 domain;	GO:0051117|ATPase binding;GO:0046961|proton-transporting ATPase activity, rotational mechanism;	vha-6 encodes an ortholog of subunit a of the membrane-bound (V0) domain of vacuolar proton-translocating ATPase (V-ATPase); VHA-6 is orthologous to human ATP6N1A (OMIM:192130), ATP6V0A2, ATP6V0A4 (OMIM:605239, mutated in distal renal tubular acidosis), and TCIRG1 (OMIM:604592, mutated in osteopetrosis); VHA-6 is expressed in germline (P2 through Z3 cells until the comma stage), on the apical sur…
vha-10	0.268821	-1.89528	2.30811e-09	1.57705e-07	down	GO:0006754|ATP biosynthetic process;GO:1902600|hydrogen ion transmembrane transport;GO:0043068|positive regulation of programmed cell death;GO:0012501|programmed cell death;GO:0015992|proton transport;	GO:0016471|vacuolar proton-transporting V-type ATPase complex;	GO:0015078|hydrogen ion transmembrane transporter activity;GO:0016820|hydrolase activity, acting on acid anhydrides, catalyzing transmembrane movement of substances;	vha-10 encodes an ortholog of subunit G of the cytoplasmic (V1) domain of vacuolar proton-translocating ATPase (V-ATPase); VHA-10 is required for necrosis, since vha-10(RNAi) suppresses necrotic neurodegeneration and thapsigargin-induced cell death; VHA-10 is a predicted cytosolic stator (stalk) component.
vha-13	0.261461	-1.93533	1.48675e-08	8.66586e-07	down	GO:0015991|ATP hydrolysis coupled proton transport;GO:0046034|ATP metabolic process;	GO:0033180|proton-transporting V-type ATPase, V1 domain;	GO:0005524|ATP binding;GO:0046961|proton-transporting ATPase activity, rotational mechanism;	vha-13 encodes an ortholog of subunit A of the cytoplasmic (V1) domain of vacuolar proton-translocating ATPase (V-ATPase); VHA-13 is predicted to hydrolyse ATP as part of a cytosolic VHA-12/VHA-13 heterohexamer, whose activity drives the V-ATPase rotor; VHA-13 levels are lowered in mutants with either abnormally low or abnormally high calcineurin levels, and elevated in mutants lacking both calci…
Y38F2AR.9	0.275603	-1.85934	1.97907e-08	1.12397e-06	down	GO:0030433|ER-associated ubiquitin-dependent protein catabolic process;GO:0000060|protein import into nucleus, translocation;GO:0030970|retrograde protein transport, ER to cytosol;	GO:0031205|endoplasmic reticulum Sec complex;GO:0016021|integral component of membrane;GO:0005784|Sec61 translocon complex;	GO:0044822|poly(A) RNA binding;GO:0043022|ribosome binding;	Y38F2AR.9 is an ortholog of human SEC61B (Sec61 translocon beta subunit); RNA sequencing and microarray studies indicate that Y38F2AR.9 is affected by Rotenone, Zidovudine, Deoxyglucose, Atrazine, Cry5B, Quercetin, Sirolimus, and Allantoin; microarray, tiling array, and RNA sequencing studies indicate that Y38F2AR.9 is enriched in the hypodermis, intestine, pharyngeal muscle cell, and Psub1 and i…
vha-12	0.258002	-1.95455	2.1948e-08	1.23593e-06	down	GO:0015991|ATP hydrolysis coupled proton transport;GO:0046034|ATP metabolic process;GO:0008219|cell death;GO:0015988|energy coupled proton transmembrane transport, against electrochemical gradient;GO:0043068|positive regulation of programmed cell death;GO:0015992|proton transport;GO:0051453|regulation of intracellular pH;GO:0060142|regulation of syncytium formation by plasma membrane fusion;GO:00…	GO:0005623|cell;GO:0033180|proton-transporting V-type ATPase, V1 domain;	GO:0005524|ATP binding;GO:0046961|proton-transporting ATPase activity, rotational mechanism;	vha-12 encodes an ortholog of subunit B of the cytoplasmic (V1) domain of vacuolar proton-translocating ATPase (V-ATPase); VHA-12 is orthologous to human ATP6V1B1 (OMIM:192132, mutated in distal renal tubular acidosis with progressive sensorineural deafness) and ATP6V1B2 (OMIM:606939); VHA-12 and TAG-300/Y110A7A.12 are co-orthologs; VHA-17, like VHA-1 and VHA-12, antagonizes EFF-1-mediated cell f…
vha-15	0.299615	-1.73882	1.54767e-07	6.96033e-06	down	GO:0015991|ATP hydrolysis coupled proton transport;	GO:0000221|vacuolar proton-transporting V-type ATPase, V1 domain;	GO:0046961|proton-transporting ATPase activity, rotational mechanism;	vha-15 encodes an ortholog of subunit H of the cytoplasmic (V1) domain of vacuolar proton-translocating ATPase (V-ATPase); VHA-15 and VHA-18 are co-orthologs; VHA-15, along with VHA-2 and probably all V-ATPase subunits, is required for systemic RNAi, probably during endocytotic RNAi uptake; VHA-15 is a predicted cytosolic stator (stalk) component; neurons).
vha-16	0.312431	-1.67839	3.43007e-07	1.39614e-05	down	GO:0015991|ATP hydrolysis coupled proton transport;GO:0008593|regulation of Notch signaling pathway;GO:0007035|vacuolar acidification;	GO:0005886|plasma membrane;GO:0033181|plasma membrane proton-transporting V-type ATPase complex;GO:0000220|vacuolar proton-transporting V-type ATPase, V0 domain;	GO:0046961|proton-transporting ATPase activity, rotational mechanism;	vha-16 encodes an an ortholog of subunit d of the membrane-bound (V0) domain of vacuolar proton-translocating ATPase (V-ATPase); VHA-16 is predicted to mechanically anchor the V-ATPase cytosolic rotor (stalk) to the membrane, while also providing a hub for the V-ATPase transmembrane rotor; vha-16 is expressed in diverse tissues (e.g., excretory cell, pharynx, intestine, hypodermis, and neurons).
vha-19	0.325338	-1.61999	4.35715e-07	1.73887e-05	down	GO:0015991|ATP hydrolysis coupled proton transport;GO:0051656|establishment of organelle localization;GO:0045851|pH reduction;GO:0045780|positive regulation of bone resorption;GO:0070374|positive regulation of ERK1 and ERK2 cascade;GO:0045921|positive regulation of exocytosis;GO:0045669|positive regulation of osteoblast differentiation;GO:2001206|positive regulation of osteoclast development;	GO:0070062|extracellular exosome;GO:0016021|integral component of membrane;GO:0033180|proton-transporting V-type ATPase, V1 domain;GO:0005774|vacuolar membrane;	GO:0005524|ATP binding;GO:0046933|proton-transporting ATP synthase activity, rotational mechanism;GO:0046961|proton-transporting ATPase activity, rotational mechanism;GO:0017137|Rab GTPase binding;	vha-19 encodes an ortholog of subunit Ac45 of the membrane-bound (V0) domain of vacuolar proton-translocating ATPase (V-ATPase); VHA-19 is a predicted V-ATPase transmembrane rotor component; Ac45 is a nonhomologous replacement for subunit c', which is found in fungi but not in animals; conversely, orthologs of Ac45 are only found in animals; VHA-19 is predicted to help carry protons from the cyto…
vha-11	0.316196	-1.66111	6.83006e-07	2.56407e-05	down	GO:0015991|ATP hydrolysis coupled proton transport;GO:0009790|embryo development;GO:0030728|ovulation;	GO:0043229|intracellular organelle;GO:0033180|proton-transporting V-type ATPase, V1 domain;GO:0016471|vacuolar proton-transporting V-type ATPase complex;	GO:0015078|hydrogen ion transmembrane transporter activity;GO:0016787|hydrolase activity;	vha-11 encodes, by alternative splicing, two isoforms of an ortholog of subunit C of the cytoplasmic (V1) domain of vacuolar proton-translocating ATPase (V-ATPase); VHA-11 is a predicted cytosolic stator (stalk) component; VHA-11 is found in dot-like structures around embryonic nuclei, with diffuse distribution in embryonic cytoplasm; in later embryos (comma stage onward), VHA-11 is found in gut …
sec-61	0.317892	-1.65339	1.19446e-06	4.17732e-05	down	GO:0015031|protein transport;	GO:0005789|endoplasmic reticulum membrane;GO:0016021|integral component of membrane;	GO:0043022|ribosome binding;	sec-61 is an ortholog of human SEC61A2 (Sec61 translocon alpha 2 subunit) and SEC61A1 (Sec61 translocon alpha 1 subunit); proteomic, microarray, and RNA sequencing studies indicate that sec-61 is affected by Peroxides, Aldicarb, Rotenone, Zidovudine, Deoxyglucose, Cry5B, Quercetin, Paraquat, and Sirolimus; microarray and RNA sequencing studies indicate that sec-61 is enriched in the intestine and…
vha-2	0.344944	-1.53557	1.29676e-06	4.50545e-05	down	GO:0015991|ATP hydrolysis coupled proton transport;GO:0010940|positive regulation of necrotic cell death;GO:0043068|positive regulation of programmed cell death;GO:0015992|proton transport;	GO:0016021|integral component of membrane;GO:0000220|vacuolar proton-transporting V-type ATPase, V0 domain;	GO:0015078|hydrogen ion transmembrane transporter activity;	vha-2 and vha-3 encode an ortholog of subunit c of the membrane-bound (V0) domain of vacuolar proton-translocating ATPase (V-ATPase); the protein encoded by vha-2 and vha-3 (VHA-2/3) is identical; VHA-2/3 is a predicted V-ATPase transmembrane rotor component, whose polypeptide sequence is identical to that of VHA-3; VHA-1 and VHA-2/3 comprise a closely related family of subunit c co-orthologs, pr…
vha-4	0.350073	-1.51427	1.92189e-06	6.32987e-05	down	GO:0015991|ATP hydrolysis coupled proton transport;GO:0006879|cellular iron ion homeostasis;GO:0008286|insulin receptor signaling pathway;GO:0051701|interaction with host;GO:0034220|ion transmembrane transport;GO:0090382|phagosome maturation;GO:0015992|proton transport;GO:0033572|transferrin transport;GO:0055085|transmembrane transport;	GO:0010008|endosome membrane;GO:0016021|integral component of membrane;GO:0030670|phagocytic vesicle membrane;GO:0033179|proton-transporting V-type ATPase, V0 domain;GO:0005774|vacuolar membrane;	GO:0015078|hydrogen ion transmembrane transporter activity;GO:0005215|transporter activity;	vha-4 encodes an ortholog of subunit c'' of the membrane-bound (V0) domain of vacuolar proton-translocating ATPase (V-ATPase); VHA-4 is a predicted V-ATPase transmembrane rotor component; VHA-4 is paralogous to the c subunits VHA-1/-2/-3, and is predicted to help carry protons from the cytosol to a-subunits (VHA-5, VHA-6, VHA-7, or UNC-32) for transmembrane export; VHA-4 is required for ovulation…
emo-1	0.290494	-1.78342	2.30365e-06	7.40372e-05	down	GO:0006886|intracellular protein transport;GO:0007275|multicellular organismal development;GO:0001555|oocyte growth;GO:0030728|ovulation;GO:0006605|protein targeting;GO:0071806|protein transmembrane transport;	GO:0005623|cell;GO:0005789|endoplasmic reticulum membrane;GO:0016021|integral component of membrane;	GO:0015450|P-P-bond-hydrolysis-driven protein transmembrane transporter activity;	emo-1 encodes an ortholog of S. cerevisiae Sec61p gamma subunit, which is required for translocation of secreted and membrane proteins into the endoplasmic reticulum; EMO-1 is required for oogenesis and ovulation.
vha-14	0.357045	-1.48582	3.33123e-06	0.000101654	down	GO:0015992|proton transport;	GO:0016020|membrane;	GO:0042626|ATPase activity, coupled to transmembrane movement of substances;	vha-14 encodes an ortholog of subunit D of the cytoplasmic (V1) domain of vacuolar proton-translocating ATPase (V-ATPase); VHA-14 is a predicted cytosolic rotor (stalk) component.
vha-3	0.318174	-1.65211	5.17801e-06	0.000150083	down	GO:0015991|ATP hydrolysis coupled proton transport;GO:0010940|positive regulation of necrotic cell death;GO:0043068|positive regulation of programmed cell death;GO:0015992|proton transport;	GO:0016021|integral component of membrane;GO:0000220|vacuolar proton-transporting V-type ATPase, V0 domain;	GO:0015078|hydrogen ion transmembrane transporter activity;	vha-3 and vha-2 encode an ortholog of subunit c of the membrane-bound (V0) domain of vacuolar proton-translocating ATPase (V-ATPase); the protein encoded by vha-2 and vha-3 (VHA-2/3) is identical; VHA-2/3 is a predicted V-ATPase transmembrane rotor component; VHA-1 and VHA-2/3 comprise a closely related family of subunit c co-orthologs, predicted to carry protons from the cytosol to a-subunits (V…
act-5	0.244467	-2.03229	8.34762e-06	0.000225708	down	.	GO:0005856|cytoskeleton;GO:0097433|dense body;GO:0005925|focal adhesion;GO:0005886|plasma membrane;	GO:0005524|ATP binding;	act-5 encodes an ortholog of human cytoplasmic actin; act-5 is required for formation of the terminal web and microvilli on the apical surface of intestinal cells; act-5 also plays a role in mediating non-lytic exit of intracellular parasites from the intestine; act-5 is expressed only in intestinal cells and in the excretory cell; in the intestine, ACT-5 localizes to microvilli and the terminal …
C56G2.5	0.186589	-2.42206	2.48229e-05	0.000565353	down	GO:0007015|actin filament organization;GO:0007049|cell cycle;GO:0033962|cytoplasmic mRNA processing body assembly;GO:0035556|intracellular signal transduction;GO:0030242|pexophagy;GO:0006468|protein phosphorylation;GO:0060237|regulation of fungal-type cell wall organization;GO:0060211|regulation of nuclear-transcribed mRNA poly(A) tail shortening;GO:0007165|signal transduction;	GO:0005737|cytoplasm;GO:0005856|cytoskeleton;GO:0005634|nucleus;GO:0030427|site of polarized growth;	GO:0005524|ATP binding;GO:0046872|metal ion binding;GO:0004697|protein kinase C activity;	C56G2.5 is an ortholog of human PKN3 (protein kinase N3), PKN1 (protein kinase N1) and PKN2 (protein kinase N2); C56G2.5 is predicted to have ATP binding activity and protein kinase activity, based on protein domain information.
act-1	0.404601	-1.30543	3.52624e-05	0.000761982	down	GO:0030866|cortical actin cytoskeleton organization;GO:0009792|embryo development ending in birth or egg hatching;GO:0000281|mitotic cytokinesis;	GO:0005737|cytoplasm;GO:0005856|cytoskeleton;	GO:0005524|ATP binding;	act-1 encodes an actin isoform that is required for proper body wall muscle and pharyngeal muscle structures and the motility of animals; actins have highly similar amino acid sequences; ACT-1 is identical to ACT-3; act-1 functions redundantly with two other actin isoforms, act-2 and act-3, to control cytoplasmic microfilament function in the early embryo.
vha-5	0.418716	-1.25596	8.43773e-05	0.0015456	down	GO:0015991|ATP hydrolysis coupled proton transport;GO:0015986|ATP synthesis coupled proton transport;GO:0009792|embryo development ending in birth or egg hatching;GO:0040011|locomotion;GO:0040013|negative regulation of locomotion;GO:0002119|nematode larval development;GO:0043068|positive regulation of programmed cell death;GO:0001666|response to hypoxia;GO:0007271|synaptic transmission, cholinerg…	GO:0016021|integral component of membrane;GO:0005886|plasma membrane;GO:0016471|vacuolar proton-transporting V-type ATPase complex;GO:0000220|vacuolar proton-transporting V-type ATPase, V0 domain;	GO:0051117|ATPase binding;GO:0046961|proton-transporting ATPase activity, rotational mechanism;	vha-5 encodes an ortholog of subunit a of the membrane-bound (V0) domain of vacuolar proton-translocating ATPase (V-ATPase); VHA-5 is orthologous to human ATP6N1A (OMIM:192130), ATP6V0A2, ATP6V0A4 (OMIM:605239, mutated in distal renal tubular acidosis), and TCIRG1 (OMIM:604592, mutated in osteopetrosis); VHA-5 is expressed broadly in embryos (in dot- or cup-like perinuclear compartments in each c…
vha-9	0.419908	-1.25185	8.62973e-05	0.00157534	down	GO:0015991|ATP hydrolysis coupled proton transport;	GO:0016020|membrane;GO:0033180|proton-transporting V-type ATPase, V1 domain;	GO:0042625|ATPase activity, coupled to transmembrane movement of ions;GO:0046961|proton-transporting ATPase activity, rotational mechanism;	vha-9 encodes an ortholog of subunit F of the cytoplasmic (V1) domain of vacuolar proton-translocating ATPase (V-ATPase); VHA-9 is a predicted cytosolic rotor (stalk) component.
vha-1	0.441699	-1.17886	0.0002383	0.00355431	down	GO:0015991|ATP hydrolysis coupled proton transport;GO:0009792|embryo development ending in birth or egg hatching;GO:0030728|ovulation;GO:0015992|proton transport;GO:0060142|regulation of syncytium formation by plasma membrane fusion;	GO:0016021|integral component of membrane;GO:0045121|membrane raft;GO:0000220|vacuolar proton-transporting V-type ATPase, V0 domain;	GO:0015078|hydrogen ion transmembrane transporter activity;	vha-1 encodes an ortholog of subunit c of the membrane-bound (V0) domain of vacuolar proton-translocating ATPase (V-ATPase); VHA-1 is a predicted V-ATPase transmembrane rotor component; VHA-1 and VHA-2/3 comprise a closely related family of subunit c co-orthologs, predicted to carry protons from the cytosol to a-subunits (VHA-5, VHA-6, VHA-7, or UNC-32) for transmembrane export; VHA-1, like VHA-1…
arf-1.2	0.438183	-1.1904	0.000289466	0.00416778	down	GO:0009792|embryo development ending in birth or egg hatching;GO:0007276|gamete generation;GO:0006886|intracellular protein transport;GO:0048599|oocyte development;GO:0048259|regulation of receptor-mediated endocytosis;GO:0007264|small GTPase mediated signal transduction;GO:0016192|vesicle-mediated transport;	GO:0005783|endoplasmic reticulum;GO:0005794|Golgi apparatus;	GO:0005525|GTP binding;	arf-1.2 encodes an ADP-ribosylation factor homolog required in vivo for embryonic development, fertility, locomotion, vulval development, and cuticular synthesis; ARF proteins are N-myristoylated GTPases that regulate membrane traffic and the actin cytoskeleton, and that activate both phospholipase D1 (PLD1) and phosphatidylinositol 4-phosphate 5-kinase.
vha-17	0.46015	-1.11982	0.000462345	0.00605352	down	GO:0015991|ATP hydrolysis coupled proton transport;GO:0009792|embryo development ending in birth or egg hatching;GO:0010172|embryonic body morphogenesis;GO:0015992|proton transport;GO:0060142|regulation of syncytium formation by plasma membrane fusion;GO:0055085|transmembrane transport;	GO:0043296|apical junction complex;GO:0016324|apical plasma membrane;GO:0016021|integral component of membrane;GO:0033181|plasma membrane proton-transporting V-type ATPase complex;GO:0033179|proton-transporting V-type ATPase, V0 domain;	GO:0046961|proton-transporting ATPase activity, rotational mechanism;	vha-17 (aka 'fus-1') encodes an an ortholog of subunit e of the membrane-bound (V0) domain of vacuolar proton-translocating ATPase (V-ATPase); VHA-17, like VHA-1 and VHA-12, antagonizes EFF-1-mediated cell fusion in hypodermal cells; VHA-17 is expressed in gut cells of comma stage embryos, and in excretory cell and apical membranes of gut cells at later embryonic stages; VHA-17 is found in gut gr…
Parkinson's disease
R07E3.4	2.36657	1.24279	0.00214294	0.0204735	up	GO:0008637|apoptotic mitochondrial changes;GO:0060546|negative regulation of necroptotic process;GO:0055085|transmembrane transport;	GO:0016021|integral component of membrane;GO:0005743|mitochondrial inner membrane;GO:0005741|mitochondrial outer membrane;GO:0005739|mitochondrion;GO:0043209|myelin sheath;GO:0005634|nucleus;	GO:0005215|transporter activity;	R07E3.4 is an ortholog of human SLC25A4 (solute carrier family 25 member 4), SLC25A5 (solute carrier family 25 member 5) and SLC25A6 (solute carrier family 25 member 6); R07E3.4 is predicted to have transmembrane transporter activity, based on protein domain information.
nduf-6	0.287663	-1.79755	2.30406e-08	1.28925e-06	down	GO:0006120|mitochondrial electron transport, NADH to ubiquinone;GO:0042493|response to drug;	GO:0005743|mitochondrial inner membrane;GO:0005739|mitochondrion;GO:0070469|respiratory chain;	.	F22D6.4 encodes an NDUFS6/13 kDa subunit of the mitochondrial NADH dehydrogenase (ubiquinone) complex (complex I); F22D6.4 is required for oxidative phosphorylation and for resistance to volatile anesthetics.
ant-1.3	0.20298	-2.30059	2.7942e-07	1.1826e-05	down	GO:0055085|transmembrane transport;	GO:0016021|integral component of membrane;GO:0005743|mitochondrial inner membrane;	GO:0005215|transporter activity;	ant-1.3 encodes an ortholog of the human adenine nucleotide translocase ANT genes, the other ANT genes in C. elegans include ant-1.1, ant-1.2 and ant-1.4; by homology, ANT-1.3 is predicted to mediate the exchange of ATP generated in the mitochondria for cytosolic ADP; ANT-1.3 GFP fusion protein is expressed in the intestine and the anterior of the elongating embryo, and in a pair of head neurons …
T20H4.5	0.342001	-1.54793	1.14035e-06	4.0198e-05	down	GO:0006120|mitochondrial electron transport, NADH to ubiquinone;GO:0042493|response to drug;	GO:0005739|mitochondrion;GO:0070469|respiratory chain;	GO:0051539|4 iron, 4 sulfur cluster binding;GO:0046872|metal ion binding;GO:0008137|NADH dehydrogenase (ubiquinone) activity;	T20H4.5 gene encodes a 23 kDa subunit of mitochondrial complex I that is required for oxidative phosphorylation and for resistance to volatile anesthetics; T20H4.5 is orthologous to human NADH-Ubiquinone oxidoreductase Fe-S protein 8 (NDUFS8); RNA interference screens indicate that it may be involved in longevity.
asb-1	0.367912	-1.44257	5.60746e-06	0.000160951	down	GO:0015986|ATP synthesis coupled proton transport;GO:0006909|phagocytosis;	GO:0005811|lipid particle;GO:0000276|mitochondrial proton-transporting ATP synthase complex, coupling factor F(o);GO:0005739|mitochondrion;	GO:0015078|hydrogen ion transmembrane transporter activity;	asb-1 encodes the B subunit of the membrane-bound F0 proton channel portion of ATP synthase (mitochondrial respiratory chain [MRC] complex V) that is closely similar to its paralog ASB-2; asb-1 activity is required for embryonic viability and for normal proliferation of germline cells, specifically their progression to meiosis; in addition, asb-1 is required for response to hermaphrodite contact,…
atp-2	0.389765	-1.35932	1.56956e-05	0.000384511	down	GO:0015991|ATP hydrolysis coupled proton transport;GO:0015986|ATP synthesis coupled proton transport;GO:0040024|dauer larval development;GO:0030421|defecation;GO:0008340|determination of adult lifespan;GO:0048598|embryonic morphogenesis;GO:0008406|gonad development;GO:0040039|inductive cell migration;GO:0007617|mating behavior;GO:0002119|nematode larval development;GO:0043050|pharyngeal pumping;	GO:0005929|cilium;GO:0005743|mitochondrial inner membrane;GO:0005739|mitochondrion;GO:0031513|nonmotile primary cilium;GO:0045261|proton-transporting ATP synthase complex, catalytic core F(1);	GO:0005524|ATP binding;GO:0019904|protein domain specific binding;GO:0046933|proton-transporting ATP synthase activity, rotational mechanism;	atp-2 encodes the beta subunit of the soluble, catalytic F1 portion of ATP synthase (mitochondrial respiratory chain [MRC] complex V); atp-2 activity is required for embryonic and larval development past the L3 stage, as well as for normal mobility, pharyngeal pumping, defecation, growth rate, and larval lifespan; in males, atp-2 activity is also required cell autonomously in male-specific sensor…
H28O16.1	0.400723	-1.31932	3.05974e-05	0.000679974	down	GO:0015991|ATP hydrolysis coupled proton transport;GO:0015986|ATP synthesis coupled proton transport;	GO:0005743|mitochondrial inner membrane;GO:0005739|mitochondrion;GO:0045261|proton-transporting ATP synthase complex, catalytic core F(1);	GO:0005524|ATP binding;GO:0046933|proton-transporting ATP synthase activity, rotational mechanism;GO:0046961|proton-transporting ATPase activity, rotational mechanism;	H28O16.1 encodes the C. elegans ortholog of the alpha subunit of mitochondrial ATP synthase.
C16A3.5	0.404413	-1.3061	3.83977e-05	0.000813854	down	GO:0006120|mitochondrial electron transport, NADH to ubiquinone;GO:1903146|regulation of mitophagy;	GO:0070062|extracellular exosome;GO:0005747|mitochondrial respiratory chain complex I;	GO:0008137|NADH dehydrogenase (ubiquinone) activity;	C16A3.5 is an ortholog of human NDUFB9 (NADH:ubiquinone oxidoreductase subunit B9); microarray, proteomic, and RNA sequencing studies indicate that C16A3.5 is affected by cyc-1, gld-1, let-7, daf-16, jmjd-1.2, mir-34, sma-4, lin-22, and sir-2.1; microarray and RNA sequencing studies indicate that C16A3.5 is affected by Biotin, Rotenone, D-glucose, Chlorpyrifos, Sirolimus, and Allantoin; proteomic…
nuo-1	0.415428	-1.26733	6.28151e-05	0.00121866	down	.	GO:0005743|mitochondrial inner membrane;GO:0005747|mitochondrial respiratory chain complex I;GO:0005739|mitochondrion;	GO:0051539|4 iron, 4 sulfur cluster binding;GO:0010181|FMN binding;GO:0046872|metal ion binding;GO:0051287|NAD binding;GO:0008137|NADH dehydrogenase (ubiquinone) activity;	nuo-1 encodes a encodes a 51 kDa subunit of mitochondrial complex I that is required for oxidative phosphorylation, resistance to volatile anesthetics, and progression through development; nuo-1 is orthologous to human NDUFV1 (OMIM:161015, mutated in Leigh syndrome); nuo-1(ua1) induces a developmental arrest at the third larval (L3) stage that blocks reproduction, and thus is lethal to a populati…
C33A12.1	0.411998	-1.27929	6.50084e-05	0.00124928	down	GO:0022904|respiratory electron transport chain;	GO:0005743|mitochondrial inner membrane;GO:0070469|respiratory chain;	GO:0016651|oxidoreductase activity, acting on NAD(P)H;	C33A12.1 encodes the C. elegans ortholog of the NDUFA5/B13 subunit of the mitochondrial NADH dehydrogenase (ubiquinone) complex (complex I).
cyc-1	0.420477	-1.2499	7.89151e-05	0.00146268	down	GO:0006122|mitochondrial electron transport, ubiquinol to cytochrome c;GO:0006119|oxidative phosphorylation;	GO:0005829|cytosol;GO:0005743|mitochondrial inner membrane;GO:0005758|mitochondrial intermembrane space;GO:0005746|mitochondrial respiratory chain;GO:0005750|mitochondrial respiratory chain complex III;	GO:0045153|electron transporter, transferring electrons within CoQH2-cytochrome c reductase complex activity;GO:0020037|heme binding;GO:0046872|metal ion binding;	cyc-1 encodes a component of complex III ( cytochrome c reductase) required for normal ATP production; reduction of ATP production by cyc-1(RNAi) decreases growth rate and body size, slows behavior, and increases lifespan; cyc-1 encodes a protein predicted by Eisenberg and coworkers, with 52% accuracy, to be mitochondrial
F45H10.3	0.4196	-1.25291	8.25902e-05	0.00151926	down	GO:0042773|ATP synthesis coupled electron transport;GO:0032543|mitochondrial translation;	GO:0005747|mitochondrial respiratory chain complex I;GO:0005761|mitochondrial ribosome;GO:0005739|mitochondrion;	GO:0008137|NADH dehydrogenase (ubiquinone) activity;GO:0003735|structural constituent of ribosome;	F45H10.3 is an ortholog of human NDUFA7 (NADH:ubiquinone oxidoreductase subunit A7); F45H10.3 is predicted to have NADH dehydrogenase (ubiquinone) activity, based on protein domain information.
Y69A2AR.18	0.425242	-1.23364	9.46436e-05	0.0016951	down	GO:0015986|ATP synthesis coupled proton transport;GO:0006909|phagocytosis;	GO:0005811|lipid particle;GO:0005743|mitochondrial inner membrane;GO:0005739|mitochondrion;GO:0045261|proton-transporting ATP synthase complex, catalytic core F(1);	GO:0046933|proton-transporting ATP synthase activity, rotational mechanism;GO:0046961|proton-transporting ATPase activity, rotational mechanism;	Y69A2AR.18 is an ortholog of human ATP5C1 (ATP synthase, H+ transporting, mitochondrial F1 complex, gamma polypeptide 1); Y69A2AR.18 is predicted to have proton-transporting ATP synthase activity, rotational mechanism, based on protein domain information; Y69A2AR.18 is expressed in the pharynx, anal depressor muscle, hypodermis, nervous system, tail, and the body wall musculature.
sdhb-1	0.428487	-1.22268	0.000118332	0.00202782	down	GO:0006099|tricarboxylic acid cycle;	GO:0005743|mitochondrial inner membrane;GO:0005749|mitochondrial respiratory chain complex II, succinate dehydrogenase complex (ubiquinone);GO:0005739|mitochondrion;	GO:0051537|2 iron, 2 sulfur cluster binding;GO:0051538|3 iron, 4 sulfur cluster binding;GO:0051539|4 iron, 4 sulfur cluster binding;GO:0009055|electron carrier activity;GO:0046872|metal ion binding;GO:0008177|succinate dehydrogenase (ubiquinone) activity;GO:0048039|ubiquinone binding;	sdhb-1 encodes the C. elegans ortholog of human succinate dehydrogenase subunit B (SDHB; OMIM:185470, mutations lead to extraadrenal pheochromocytoma) which contains several iron-sulfur (Fe-S) clusters and functions to transfer electrons from the A (SDHA) subunit to the membrane-associated C (SDHC) subunit; RNAi screens indicate that sdhb-1 activity is essential for embryonic and larval developme…
vdac-1	0.435395	-1.1996	0.000124811	0.00211972	down	.	GO:0005741|mitochondrial outer membrane;GO:0046930|pore complex;	GO:0015288|porin activity;GO:0008308|voltage-gated anion channel activity;	vdac-1 is an ortholog of human VDAC1 (voltage dependent anion channel 1), VDAC2 (voltage dependent anion channel 2) and VDAC3 (voltage dependent anion channel 3); vdac-1 is involved in mitochondrion organization; vdac-1 is predicted to have voltage-gated anion channel activity, based on protein domain information; vdac-1 is expressed in the pharynx, anal depressor muscle, hmc, hypodermis, nervous…
atp-5	0.433452	-1.20606	0.000130238	0.0021895	down	GO:0046034|ATP metabolic process;GO:0015986|ATP synthesis coupled proton transport;GO:0008340|determination of adult lifespan;GO:0070373|negative regulation of ERK1 and ERK2 cascade;GO:0032007|negative regulation of TOR signaling;GO:0051881|regulation of mitochondrial membrane potential;GO:0006979|response to oxidative stress;	GO:0005811|lipid particle;GO:0005875|microtubule associated complex;GO:0000276|mitochondrial proton-transporting ATP synthase complex, coupling factor F(o);GO:0005739|mitochondrion;	GO:0015078|hydrogen ion transmembrane transporter activity;	atp-5 is an ortholog of human ATP5H (ATP synthase, H+ transporting, mitochondrial Fo complex subunit D); atp-5 is predicted to have proton transmembrane transporter activity, based on protein domain information.
ucr-2.3	0.429635	-1.21882	0.000157979	0.0025713	down	GO:0009060|aerobic respiration;GO:0006122|mitochondrial electron transport, ubiquinol to cytochrome c;GO:0016485|protein processing;	GO:0070062|extracellular exosome;GO:0005750|mitochondrial respiratory chain complex III;GO:0005739|mitochondrion;GO:0043209|myelin sheath;	GO:0004222|metalloendopeptidase activity;GO:0032403|protein complex binding;GO:0008270|zinc ion binding;	T24C4.1 encodes an ubiquinol-cytochrome C reductase complex core protein 2 ortholog, predicted by Eisenberg and coworkers to be mitochondrial, and required for germline maintenance in mass RNAi assays.
nduo-5	0.435926	-1.19785	0.000159205	0.00258563	down	GO:0006120|mitochondrial electron transport, NADH to ubiquinone;	GO:0016021|integral component of membrane;GO:0005743|mitochondrial inner membrane;GO:0070469|respiratory chain;	GO:0008137|NADH dehydrogenase (ubiquinone) activity;	The nduo-5 gene resides on the mitochondrial chromosome, and encodes the protein NADH-ubiquinone oxidoreductase chain 5; this is the C. elegans homolog of the core MT-ND5 of mitochondrial NADH:ubiquinone oxidoreductase (Complex I).
Y54F10AM.5	0.44255	-1.17609	0.000205803	0.00316737	down	GO:0055114|oxidation-reduction process;	GO:0005743|mitochondrial inner membrane;GO:0005758|mitochondrial intermembrane space;GO:0005747|mitochondrial respiratory chain complex I;GO:0005739|mitochondrion;	GO:0032403|protein complex binding;	Y54F10AM.5 is an ortholog of human NDUFA8 (NADH:ubiquinone oxidoreductase subunit A8); microarray, tiling array, and RNA sequencing studies indicate that Y54F10AM.5 is affected by cyc-1, daf-12, aak-2, crtc-1, cox-5B, jmjd-3.1, jmjd-1.2, hsf-1, mir-34, sma-2, sma-4, lin-22, and gei-8; microarray and RNA sequencing studies indicate that Y54F10AM.5 is affected by Biotin, Rotenone, and Hydrolyzable …
F59C6.5	0.445718	-1.1658	0.000227687	0.00343261	down	GO:0055114|oxidation-reduction process;	GO:0005743|mitochondrial inner membrane;GO:0070469|respiratory chain;	.	F59C6.5 is an ortholog of human NDUFB10 (NADH:ubiquinone oxidoreductase subunit B10); proteomic, RNA sequencing, and microarray studies indicate that F59C6.5 is affected by daf-2, gld-1, let-7, lin-35, npr-1, dep-1, emb-4, lin-22, sir-2.1, tdp-1, nuo-6, and let-60; microarray studies indicate that F59C6.5 is affected by Estrogen, Progesterone, Fluoranthene, and Sirolimus; proteomic, tiling array,…
nuo-4	0.446867	-1.16208	0.000259016	0.00380984	down	GO:0055114|oxidation-reduction process;GO:0042493|response to drug;	GO:0005759|mitochondrial matrix;GO:0005747|mitochondrial respiratory chain complex I;GO:0043209|myelin sheath;	GO:0005524|ATP binding;GO:0019206|nucleoside kinase activity;	nuo-4 is an ortholog of human NDUFA10 (NADH:ubiquinone oxidoreductase subunit A10); RNA sequencing, tiling array, and microarray studies indicate that nuo-4 is affected by aak-2, daf-12, rsr-2, emr-1, hsf-1, ifg-1, mir-34, sma-4, lin-22, and nuo-6; proteomic and microarray studies indicate that nuo-4 is affected by 25-azacoprostane, Estrogen, Atrazine, Chlorpyrifos, and Diazinon; tiling array and…
nduo-4	0.452557	-1.14383	0.00031517	0.00447245	down	GO:0006120|mitochondrial electron transport, NADH to ubiquinone;	GO:0016021|integral component of membrane;GO:0031966|mitochondrial membrane;GO:0070469|respiratory chain;	GO:0008137|NADH dehydrogenase (ubiquinone) activity;	The nduo-4 gene resides on the mitochondrial chromosome, and encodes the protein NADH-ubiquinone oxidoreductase chain 4; this is the C. elegans homolog of the core MT-ND4 subunit of mitochondrial NADH:ubiquinone oxidoreductase (Complex I).
nuo-2	0.454928	-1.13629	0.000346263	0.00483114	down	GO:0030308|negative regulation of cell growth;GO:2001243|negative regulation of intrinsic apoptotic signaling pathway;GO:0072593|reactive oxygen species metabolic process;	GO:0031966|mitochondrial membrane;GO:0005747|mitochondrial respiratory chain complex I;	GO:0008137|NADH dehydrogenase (ubiquinone) activity;GO:0003954|NADH dehydrogenase activity;	nuo-2 encodes the C. elegans ortholog of the NDUFS3 subunit of mitochondrial complex I.
C34B2.8	0.454549	-1.13749	0.000347962	0.00484468	down	GO:0097190|apoptotic signaling pathway;GO:0030308|negative regulation of cell growth;GO:0045892|negative regulation of transcription, DNA-templated;	GO:0005737|cytoplasm;GO:0016021|integral component of membrane;GO:0005746|mitochondrial respiratory chain;GO:0005739|mitochondrion;GO:0005654|nucleoplasm;	GO:0008137|NADH dehydrogenase (ubiquinone) activity;	C34B2.8 is an ortholog of human NDUFA13 (NADH:ubiquinone oxidoreductase subunit A13); C34B2.8 is involved in mitochondrial electron transport, NADH to ubiquinone.
ant-1.4	0.255004	-1.97141	0.000363372	0.00501458	down	GO:0055085|transmembrane transport;	GO:0016021|integral component of membrane;GO:0005743|mitochondrial inner membrane;	GO:0005215|transporter activity;	ant-1.4 encodes an ortholog of the human adenine nucleotide translocase ANT genes, the other ANT genes in C. elegans include ant-1.1, ant-1.2 and ant-1.3; phylogenetic analysis indicates that ant-1.4 is specific to C. elegans, resulting from a recent duplication following the speciation of the common ancestor of C. elegans, C. briggsae, and C. remanei; by homology, ANT-1.4 is predicted to mediate…
F58F12.1	0.457443	-1.12833	0.000395132	0.0053528	down	GO:0015986|ATP synthesis coupled proton transport;	GO:0000275|mitochondrial proton-transporting ATP synthase complex, catalytic core F(1);GO:0005739|mitochondrion;	GO:0046933|proton-transporting ATP synthase activity, rotational mechanism;GO:0046961|proton-transporting ATPase activity, rotational mechanism;	F58F12.1 encodes the delta subunit of the soluble, catalytic F1 portion of ATP synthase (mitochondrial respiratory chain [MRC] complex V); RNAi experiments indicate that F58F12.1 activity is essential for embryonic and larval development, as well as for reproduction and normal rates of growth and development.
Y53G8AL.2	0.457617	-1.12779	0.000402468	0.00542454	down	GO:1901006|ubiquinone-6 biosynthetic process;	GO:0005759|mitochondrial matrix;GO:0005747|mitochondrial respiratory chain complex I;	GO:0003954|NADH dehydrogenase activity;	Y53G8AL.2 is an ortholog of human NDUFA9 (NADH:ubiquinone oxidoreductase subunit A9); Y53G8AL.2 is expressed in the pharynx, anal depressor muscle, hypodermis, head, tail, reproductive system, intestine, excretory cell, and the body wall musculature.
cyc-2.2	0.0589143	-4.08524	0.000435658	0.00576692	down	GO:0042773|ATP synthesis coupled electron transport;GO:0006123|mitochondrial electron transport, cytochrome c to oxygen;GO:0006122|mitochondrial electron transport, ubiquinol to cytochrome c;GO:0043280|positive regulation of cysteine-type endopeptidase activity involved in apoptotic process;	GO:0005758|mitochondrial intermembrane space;GO:0070469|respiratory chain;	GO:0009055|electron carrier activity;GO:0020037|heme binding;GO:0046872|metal ion binding;	cyc-2.2 encodes, along with cyc-2.1, one of two C. elegans cytochrome c proteins; the product of cyc-2.2 is predicted to function in the electron transport chain by transferring electrons from respiratory chain Complex III to Complex IV; RNAi screens indicate the cyc-2.2 activity is required for embryonic development as well as for normal body size and rates of growth.
ctb-1	0.427742	-1.22519	0.000440975	0.00581528	down	GO:0055114|oxidation-reduction process;GO:0022904|respiratory electron transport chain;	GO:0016021|integral component of membrane;GO:0005743|mitochondrial inner membrane;GO:0070469|respiratory chain;	GO:0009055|electron carrier activity;GO:0046872|metal ion binding;GO:0016491|oxidoreductase activity;	The ctb-1 gene resides on the mitochondrial chromosome, and encodes the cytochrome b protein of mitochondrial complex III; mutation of ctb-1 suppresses the slow embryonic development of isp-1 mutants, while enhancing their paraquat resistance.
T02H6.11	0.473716	-1.07791	0.000625774	0.0077256	down	GO:1902600|hydrogen ion transmembrane transport;GO:0006122|mitochondrial electron transport, ubiquinol to cytochrome c;GO:0034551|mitochondrial respiratory chain complex III assembly;	GO:0005743|mitochondrial inner membrane;GO:0005750|mitochondrial respiratory chain complex III;GO:0005739|mitochondrion;	.	T02H6.11 is an ortholog of human UQCRB (ubiquinol-cytochrome c reductase binding protein); proteomic, RNA sequencing, and microarray studies indicate that T02H6.11 is affected by nhr-40, gld-1, let-7, emr-1, ZK1236.1, jmjd-3.1, hsf-1, mir-34, sma-4, lin-22, and sir-2.1; RNA sequencing and microarray studies indicate that T02H6.11 is affected by Rotenone, Deoxyglucose, and Chlorpyrifos; microarray…
cco-2	0.478238	-1.0642	0.000748116	0.00892067	down	GO:1902600|hydrogen ion transmembrane transport;GO:0006123|mitochondrial electron transport, cytochrome c to oxygen;	GO:0005751|mitochondrial respiratory chain complex IV;	GO:0004129|cytochrome-c oxidase activity;GO:0046872|metal ion binding;	cco-2 encodes the C. elegans ortholog of the cytochrome c oxidase (COX) subunit Va (COX Va); loss of cco-2 activity via RNAi results in a shortened life span, reduced fertility, and defects in mitochondrial respiratory chain function.
nduf-2.2	0.472572	-1.08139	0.000814171	0.00957516	down	GO:0006120|mitochondrial electron transport, NADH to ubiquinone;GO:0042493|response to drug;	GO:0043231|intracellular membrane-bounded organelle;GO:0005743|mitochondrial inner membrane;GO:0070469|respiratory chain;	GO:0051539|4 iron, 4 sulfur cluster binding;GO:0046872|metal ion binding;GO:0051287|NAD binding;GO:0008137|NADH dehydrogenase (ubiquinone) activity;GO:0048038|quinone binding;	T26A5.3 encodes a predicted mitochondrial protein whose mature sequence has near-identity (95%) to GAS-1; T26A5.3 transcription is detectable by RT-PCR, but not visible by promoter-GFP fusion; however, a transgene containing a fusion of the gas-1 promoter to the T26A5.3 protein-coding sequence is able to fully rescue gas-1 mutants, indicating that T26A5.3 encodes a fully functional mitochondrial …
nduo-2	0.454226	-1.13852	0.00111925	0.0123387	down	GO:0006120|mitochondrial electron transport, NADH to ubiquinone;	GO:0016021|integral component of membrane;GO:0005743|mitochondrial inner membrane;GO:0070469|respiratory chain;	GO:0008137|NADH dehydrogenase (ubiquinone) activity;	The nduo-2 gene resides on the mitochondrial chromosome, and encodes the protein NADH-ubiquinone oxidoreductase chain 2; this is the C. elegans homolog of the core MT-ND2 subunit of mitochondrial NADH:ubiquinone oxidoreductase (Complex I); the sequence of C. elegans NDUO-2, like other bilaterian ND2 sequences, is truncated at its N-terminus when compared to other organisms.
F44G4.2	0.489279	-1.03127	0.00118132	0.0128682	down	GO:0055114|oxidation-reduction process;	GO:0005747|mitochondrial respiratory chain complex I;GO:0005739|mitochondrion;	.	F44G4.2 is an ortholog of human NDUFB2 (NADH:ubiquinone oxidoreductase subunit B2); microarray, proteomic, and RNA sequencing studies indicate that F44G4.2 is affected by cyc-1, gld-1, let-7, jmjd-3.1, jmjd-1.2, vgln-1, emb-4, and nuo-6; RNA sequencing and microarray studies indicate that F44G4.2 is affected by Rotenone, Chlorpyrifos, and Diazinon; proteomic, RNA sequencing, and microarray studie…
nuo-5	0.488456	-1.0337	0.00119376	0.0129877	down	GO:0008637|apoptotic mitochondrial changes;GO:0046034|ATP metabolic process;GO:0042773|ATP synthesis coupled electron transport;GO:0045333|cellular respiration;GO:0072593|reactive oxygen species metabolic process;GO:0051881|regulation of mitochondrial membrane potential;	GO:0005758|mitochondrial intermembrane space;GO:0005747|mitochondrial respiratory chain complex I;GO:0005739|mitochondrion;GO:0043209|myelin sheath;	GO:0051537|2 iron, 2 sulfur cluster binding;GO:0051539|4 iron, 4 sulfur cluster binding;GO:0009055|electron carrier activity;GO:0051536|iron-sulfur cluster binding;GO:0046872|metal ion binding;GO:0008137|NADH dehydrogenase (ubiquinone) activity;	nuo-5 is orthologous to human NADH-UBIQUINONE OXIDOREDUCTASE Fe-S PROTEIN 1 (NDUFS1; OMIM:157655), which when mutated leads to mitochondrial complex I deficiency.
D2030.4	0.403381	-1.30978	0.00177046	0.0176251	down	.	GO:0005743|mitochondrial inner membrane;GO:0005758|mitochondrial intermembrane space;GO:0070469|respiratory chain;	GO:0008137|NADH dehydrogenase (ubiquinone) activity;	D2030.4 encodes the C. elegans ortholog of the NDUFB7/B18 subunit of the mitochondrial NADH dehydrogenase (ubiquinone) complex (complex I).
C47E12.2	0.475576	-1.07225	0.00235194	0.0219572	down	GO:0001508|action potential;GO:0015866|ADP transport;GO:0015867|ATP transport;GO:0034599|cellular response to oxidative stress;GO:0051480|cytosolic calcium ion homeostasis;GO:0008340|determination of adult lifespan;GO:0007629|flight behavior;GO:0040011|locomotion;GO:0051560|mitochondrial calcium ion homeostasis;GO:0006839|mitochondrial transport;GO:0046716|muscle cell cellular homeostasis;GO:0010…	GO:0005829|cytosol;GO:0016021|integral component of membrane;GO:0005811|lipid particle;GO:0005743|mitochondrial inner membrane;GO:0005739|mitochondrion;	GO:0005471|ATP:ADP antiporter activity;	C47E12.2 is an ortholog of human SLC25A6 (solute carrier family 25 member 6), SLC25A5 (solute carrier family 25 member 5) and SLC25A4 (solute carrier family 25 member 4); C47E12.2 is predicted to have transmembrane transporter activity, based on protein domain information.
nduo-6	0.0983584	-3.34581	0.00306415	0.0268963	down	GO:0006120|mitochondrial electron transport, NADH to ubiquinone;	GO:0016021|integral component of membrane;GO:0031966|mitochondrial membrane;GO:0070469|respiratory chain;	GO:0008137|NADH dehydrogenase (ubiquinone) activity;	The nduo-6 gene resides on the mitochondrial chromosome, and encodes the protein NADH-ubiquinone oxidoreductase chain 6; this is the C. elegans homolog of the core MT-ND6 of mitochondrial NADH:ubiquinone oxidoreductase (Complex I).
Rheumatoid arthritis
vha-6	0.231024	-2.11389	3.29234e-10	2.7092e-08	down	GO:0015991|ATP hydrolysis coupled proton transport;GO:0015986|ATP synthesis coupled proton transport;GO:0009792|embryo development ending in birth or egg hatching;GO:0040011|locomotion;GO:0040013|negative regulation of locomotion;GO:0002119|nematode larval development;GO:0043068|positive regulation of programmed cell death;GO:0001666|response to hypoxia;GO:0007271|synaptic transmission, cholinerg…	GO:0016021|integral component of membrane;GO:0005886|plasma membrane;GO:0016471|vacuolar proton-transporting V-type ATPase complex;GO:0000220|vacuolar proton-transporting V-type ATPase, V0 domain;	GO:0051117|ATPase binding;GO:0046961|proton-transporting ATPase activity, rotational mechanism;	vha-6 encodes an ortholog of subunit a of the membrane-bound (V0) domain of vacuolar proton-translocating ATPase (V-ATPase); VHA-6 is orthologous to human ATP6N1A (OMIM:192130), ATP6V0A2, ATP6V0A4 (OMIM:605239, mutated in distal renal tubular acidosis), and TCIRG1 (OMIM:604592, mutated in osteopetrosis); VHA-6 is expressed in germline (P2 through Z3 cells until the comma stage), on the apical sur…
vha-10	0.268821	-1.89528	2.30811e-09	1.57705e-07	down	GO:0006754|ATP biosynthetic process;GO:1902600|hydrogen ion transmembrane transport;GO:0043068|positive regulation of programmed cell death;GO:0012501|programmed cell death;GO:0015992|proton transport;	GO:0016471|vacuolar proton-transporting V-type ATPase complex;	GO:0015078|hydrogen ion transmembrane transporter activity;GO:0016820|hydrolase activity, acting on acid anhydrides, catalyzing transmembrane movement of substances;	vha-10 encodes an ortholog of subunit G of the cytoplasmic (V1) domain of vacuolar proton-translocating ATPase (V-ATPase); VHA-10 is required for necrosis, since vha-10(RNAi) suppresses necrotic neurodegeneration and thapsigargin-induced cell death; VHA-10 is a predicted cytosolic stator (stalk) component.
vha-13	0.261461	-1.93533	1.48675e-08	8.66586e-07	down	GO:0015991|ATP hydrolysis coupled proton transport;GO:0046034|ATP metabolic process;	GO:0033180|proton-transporting V-type ATPase, V1 domain;	GO:0005524|ATP binding;GO:0046961|proton-transporting ATPase activity, rotational mechanism;	vha-13 encodes an ortholog of subunit A of the cytoplasmic (V1) domain of vacuolar proton-translocating ATPase (V-ATPase); VHA-13 is predicted to hydrolyse ATP as part of a cytosolic VHA-12/VHA-13 heterohexamer, whose activity drives the V-ATPase rotor; VHA-13 levels are lowered in mutants with either abnormally low or abnormally high calcineurin levels, and elevated in mutants lacking both calci…
vha-12	0.258002	-1.95455	2.1948e-08	1.23593e-06	down	GO:0015991|ATP hydrolysis coupled proton transport;GO:0046034|ATP metabolic process;GO:0008219|cell death;GO:0015988|energy coupled proton transmembrane transport, against electrochemical gradient;GO:0043068|positive regulation of programmed cell death;GO:0015992|proton transport;GO:0051453|regulation of intracellular pH;GO:0060142|regulation of syncytium formation by plasma membrane fusion;GO:00…	GO:0005623|cell;GO:0033180|proton-transporting V-type ATPase, V1 domain;	GO:0005524|ATP binding;GO:0046961|proton-transporting ATPase activity, rotational mechanism;	vha-12 encodes an ortholog of subunit B of the cytoplasmic (V1) domain of vacuolar proton-translocating ATPase (V-ATPase); VHA-12 is orthologous to human ATP6V1B1 (OMIM:192132, mutated in distal renal tubular acidosis with progressive sensorineural deafness) and ATP6V1B2 (OMIM:606939); VHA-12 and TAG-300/Y110A7A.12 are co-orthologs; VHA-17, like VHA-1 and VHA-12, antagonizes EFF-1-mediated cell f…
vha-15	0.299615	-1.73882	1.54767e-07	6.96033e-06	down	GO:0015991|ATP hydrolysis coupled proton transport;	GO:0000221|vacuolar proton-transporting V-type ATPase, V1 domain;	GO:0046961|proton-transporting ATPase activity, rotational mechanism;	vha-15 encodes an ortholog of subunit H of the cytoplasmic (V1) domain of vacuolar proton-translocating ATPase (V-ATPase); VHA-15 and VHA-18 are co-orthologs; VHA-15, along with VHA-2 and probably all V-ATPase subunits, is required for systemic RNAi, probably during endocytotic RNAi uptake; VHA-15 is a predicted cytosolic stator (stalk) component; neurons).
vha-16	0.312431	-1.67839	3.43007e-07	1.39614e-05	down	GO:0015991|ATP hydrolysis coupled proton transport;GO:0008593|regulation of Notch signaling pathway;GO:0007035|vacuolar acidification;	GO:0005886|plasma membrane;GO:0033181|plasma membrane proton-transporting V-type ATPase complex;GO:0000220|vacuolar proton-transporting V-type ATPase, V0 domain;	GO:0046961|proton-transporting ATPase activity, rotational mechanism;	vha-16 encodes an an ortholog of subunit d of the membrane-bound (V0) domain of vacuolar proton-translocating ATPase (V-ATPase); VHA-16 is predicted to mechanically anchor the V-ATPase cytosolic rotor (stalk) to the membrane, while also providing a hub for the V-ATPase transmembrane rotor; vha-16 is expressed in diverse tissues (e.g., excretory cell, pharynx, intestine, hypodermis, and neurons).
vha-19	0.325338	-1.61999	4.35715e-07	1.73887e-05	down	GO:0015991|ATP hydrolysis coupled proton transport;GO:0051656|establishment of organelle localization;GO:0045851|pH reduction;GO:0045780|positive regulation of bone resorption;GO:0070374|positive regulation of ERK1 and ERK2 cascade;GO:0045921|positive regulation of exocytosis;GO:0045669|positive regulation of osteoblast differentiation;GO:2001206|positive regulation of osteoclast development;	GO:0070062|extracellular exosome;GO:0016021|integral component of membrane;GO:0033180|proton-transporting V-type ATPase, V1 domain;GO:0005774|vacuolar membrane;	GO:0005524|ATP binding;GO:0046933|proton-transporting ATP synthase activity, rotational mechanism;GO:0046961|proton-transporting ATPase activity, rotational mechanism;GO:0017137|Rab GTPase binding;	vha-19 encodes an ortholog of subunit Ac45 of the membrane-bound (V0) domain of vacuolar proton-translocating ATPase (V-ATPase); VHA-19 is a predicted V-ATPase transmembrane rotor component; Ac45 is a nonhomologous replacement for subunit c', which is found in fungi but not in animals; conversely, orthologs of Ac45 are only found in animals; VHA-19 is predicted to help carry protons from the cyto…
vha-11	0.316196	-1.66111	6.83006e-07	2.56407e-05	down	GO:0015991|ATP hydrolysis coupled proton transport;GO:0009790|embryo development;GO:0030728|ovulation;	GO:0043229|intracellular organelle;GO:0033180|proton-transporting V-type ATPase, V1 domain;GO:0016471|vacuolar proton-transporting V-type ATPase complex;	GO:0015078|hydrogen ion transmembrane transporter activity;GO:0016787|hydrolase activity;	vha-11 encodes, by alternative splicing, two isoforms of an ortholog of subunit C of the cytoplasmic (V1) domain of vacuolar proton-translocating ATPase (V-ATPase); VHA-11 is a predicted cytosolic stator (stalk) component; VHA-11 is found in dot-like structures around embryonic nuclei, with diffuse distribution in embryonic cytoplasm; in later embryos (comma stage onward), VHA-11 is found in gut …
vha-2	0.344944	-1.53557	1.29676e-06	4.50545e-05	down	GO:0015991|ATP hydrolysis coupled proton transport;GO:0010940|positive regulation of necrotic cell death;GO:0043068|positive regulation of programmed cell death;GO:0015992|proton transport;	GO:0016021|integral component of membrane;GO:0000220|vacuolar proton-transporting V-type ATPase, V0 domain;	GO:0015078|hydrogen ion transmembrane transporter activity;	vha-2 and vha-3 encode an ortholog of subunit c of the membrane-bound (V0) domain of vacuolar proton-translocating ATPase (V-ATPase); the protein encoded by vha-2 and vha-3 (VHA-2/3) is identical; VHA-2/3 is a predicted V-ATPase transmembrane rotor component, whose polypeptide sequence is identical to that of VHA-3; VHA-1 and VHA-2/3 comprise a closely related family of subunit c co-orthologs, pr…
vha-4	0.350073	-1.51427	1.92189e-06	6.32987e-05	down	GO:0015991|ATP hydrolysis coupled proton transport;GO:0006879|cellular iron ion homeostasis;GO:0008286|insulin receptor signaling pathway;GO:0051701|interaction with host;GO:0034220|ion transmembrane transport;GO:0090382|phagosome maturation;GO:0015992|proton transport;GO:0033572|transferrin transport;GO:0055085|transmembrane transport;	GO:0010008|endosome membrane;GO:0016021|integral component of membrane;GO:0030670|phagocytic vesicle membrane;GO:0033179|proton-transporting V-type ATPase, V0 domain;GO:0005774|vacuolar membrane;	GO:0015078|hydrogen ion transmembrane transporter activity;GO:0005215|transporter activity;	vha-4 encodes an ortholog of subunit c'' of the membrane-bound (V0) domain of vacuolar proton-translocating ATPase (V-ATPase); VHA-4 is a predicted V-ATPase transmembrane rotor component; VHA-4 is paralogous to the c subunits VHA-1/-2/-3, and is predicted to help carry protons from the cytosol to a-subunits (VHA-5, VHA-6, VHA-7, or UNC-32) for transmembrane export; VHA-4 is required for ovulation…
vha-14	0.357045	-1.48582	3.33123e-06	0.000101654	down	GO:0015992|proton transport;	GO:0016020|membrane;	GO:0042626|ATPase activity, coupled to transmembrane movement of substances;	vha-14 encodes an ortholog of subunit D of the cytoplasmic (V1) domain of vacuolar proton-translocating ATPase (V-ATPase); VHA-14 is a predicted cytosolic rotor (stalk) component.
vha-3	0.318174	-1.65211	5.17801e-06	0.000150083	down	GO:0015991|ATP hydrolysis coupled proton transport;GO:0010940|positive regulation of necrotic cell death;GO:0043068|positive regulation of programmed cell death;GO:0015992|proton transport;	GO:0016021|integral component of membrane;GO:0000220|vacuolar proton-transporting V-type ATPase, V0 domain;	GO:0015078|hydrogen ion transmembrane transporter activity;	vha-3 and vha-2 encode an ortholog of subunit c of the membrane-bound (V0) domain of vacuolar proton-translocating ATPase (V-ATPase); the protein encoded by vha-2 and vha-3 (VHA-2/3) is identical; VHA-2/3 is a predicted V-ATPase transmembrane rotor component; VHA-1 and VHA-2/3 comprise a closely related family of subunit c co-orthologs, predicted to carry protons from the cytosol to a-subunits (V…
vha-5	0.418716	-1.25596	8.43773e-05	0.0015456	down	GO:0015991|ATP hydrolysis coupled proton transport;GO:0015986|ATP synthesis coupled proton transport;GO:0009792|embryo development ending in birth or egg hatching;GO:0040011|locomotion;GO:0040013|negative regulation of locomotion;GO:0002119|nematode larval development;GO:0043068|positive regulation of programmed cell death;GO:0001666|response to hypoxia;GO:0007271|synaptic transmission, cholinerg…	GO:0016021|integral component of membrane;GO:0005886|plasma membrane;GO:0016471|vacuolar proton-transporting V-type ATPase complex;GO:0000220|vacuolar proton-transporting V-type ATPase, V0 domain;	GO:0051117|ATPase binding;GO:0046961|proton-transporting ATPase activity, rotational mechanism;	vha-5 encodes an ortholog of subunit a of the membrane-bound (V0) domain of vacuolar proton-translocating ATPase (V-ATPase); VHA-5 is orthologous to human ATP6N1A (OMIM:192130), ATP6V0A2, ATP6V0A4 (OMIM:605239, mutated in distal renal tubular acidosis), and TCIRG1 (OMIM:604592, mutated in osteopetrosis); VHA-5 is expressed broadly in embryos (in dot- or cup-like perinuclear compartments in each c…
vha-9	0.419908	-1.25185	8.62973e-05	0.00157534	down	GO:0015991|ATP hydrolysis coupled proton transport;	GO:0016020|membrane;GO:0033180|proton-transporting V-type ATPase, V1 domain;	GO:0042625|ATPase activity, coupled to transmembrane movement of ions;GO:0046961|proton-transporting ATPase activity, rotational mechanism;	vha-9 encodes an ortholog of subunit F of the cytoplasmic (V1) domain of vacuolar proton-translocating ATPase (V-ATPase); VHA-9 is a predicted cytosolic rotor (stalk) component.
vha-1	0.441699	-1.17886	0.0002383	0.00355431	down	GO:0015991|ATP hydrolysis coupled proton transport;GO:0009792|embryo development ending in birth or egg hatching;GO:0030728|ovulation;GO:0015992|proton transport;GO:0060142|regulation of syncytium formation by plasma membrane fusion;	GO:0016021|integral component of membrane;GO:0045121|membrane raft;GO:0000220|vacuolar proton-transporting V-type ATPase, V0 domain;	GO:0015078|hydrogen ion transmembrane transporter activity;	vha-1 encodes an ortholog of subunit c of the membrane-bound (V0) domain of vacuolar proton-translocating ATPase (V-ATPase); VHA-1 is a predicted V-ATPase transmembrane rotor component; VHA-1 and VHA-2/3 comprise a closely related family of subunit c co-orthologs, predicted to carry protons from the cytosol to a-subunits (VHA-5, VHA-6, VHA-7, or UNC-32) for transmembrane export; VHA-1, like VHA-1…
vha-17	0.46015	-1.11982	0.000462345	0.00605352	down	GO:0015991|ATP hydrolysis coupled proton transport;GO:0009792|embryo development ending in birth or egg hatching;GO:0010172|embryonic body morphogenesis;GO:0015992|proton transport;GO:0060142|regulation of syncytium formation by plasma membrane fusion;GO:0055085|transmembrane transport;	GO:0043296|apical junction complex;GO:0016324|apical plasma membrane;GO:0016021|integral component of membrane;GO:0033181|plasma membrane proton-transporting V-type ATPase complex;GO:0033179|proton-transporting V-type ATPase, V0 domain;	GO:0046961|proton-transporting ATPase activity, rotational mechanism;	vha-17 (aka 'fus-1') encodes an an ortholog of subunit e of the membrane-bound (V0) domain of vacuolar proton-translocating ATPase (V-ATPase); VHA-17, like VHA-1 and VHA-12, antagonizes EFF-1-mediated cell fusion in hypodermal cells; VHA-17 is expressed in gut cells of comma stage embryos, and in excretory cell and apical membranes of gut cells at later embryonic stages; VHA-17 is found in gut gr…
Collecting duct acid secretion
vha-6	0.231024	-2.11389	3.29234e-10	2.7092e-08	down	GO:0015991|ATP hydrolysis coupled proton transport;GO:0015986|ATP synthesis coupled proton transport;GO:0009792|embryo development ending in birth or egg hatching;GO:0040011|locomotion;GO:0040013|negative regulation of locomotion;GO:0002119|nematode larval development;GO:0043068|positive regulation of programmed cell death;GO:0001666|response to hypoxia;GO:0007271|synaptic transmission, cholinerg…	GO:0016021|integral component of membrane;GO:0005886|plasma membrane;GO:0016471|vacuolar proton-transporting V-type ATPase complex;GO:0000220|vacuolar proton-transporting V-type ATPase, V0 domain;	GO:0051117|ATPase binding;GO:0046961|proton-transporting ATPase activity, rotational mechanism;	vha-6 encodes an ortholog of subunit a of the membrane-bound (V0) domain of vacuolar proton-translocating ATPase (V-ATPase); VHA-6 is orthologous to human ATP6N1A (OMIM:192130), ATP6V0A2, ATP6V0A4 (OMIM:605239, mutated in distal renal tubular acidosis), and TCIRG1 (OMIM:604592, mutated in osteopetrosis); VHA-6 is expressed in germline (P2 through Z3 cells until the comma stage), on the apical sur…
vha-10	0.268821	-1.89528	2.30811e-09	1.57705e-07	down	GO:0006754|ATP biosynthetic process;GO:1902600|hydrogen ion transmembrane transport;GO:0043068|positive regulation of programmed cell death;GO:0012501|programmed cell death;GO:0015992|proton transport;	GO:0016471|vacuolar proton-transporting V-type ATPase complex;	GO:0015078|hydrogen ion transmembrane transporter activity;GO:0016820|hydrolase activity, acting on acid anhydrides, catalyzing transmembrane movement of substances;	vha-10 encodes an ortholog of subunit G of the cytoplasmic (V1) domain of vacuolar proton-translocating ATPase (V-ATPase); VHA-10 is required for necrosis, since vha-10(RNAi) suppresses necrotic neurodegeneration and thapsigargin-induced cell death; VHA-10 is a predicted cytosolic stator (stalk) component.
vha-13	0.261461	-1.93533	1.48675e-08	8.66586e-07	down	GO:0015991|ATP hydrolysis coupled proton transport;GO:0046034|ATP metabolic process;	GO:0033180|proton-transporting V-type ATPase, V1 domain;	GO:0005524|ATP binding;GO:0046961|proton-transporting ATPase activity, rotational mechanism;	vha-13 encodes an ortholog of subunit A of the cytoplasmic (V1) domain of vacuolar proton-translocating ATPase (V-ATPase); VHA-13 is predicted to hydrolyse ATP as part of a cytosolic VHA-12/VHA-13 heterohexamer, whose activity drives the V-ATPase rotor; VHA-13 levels are lowered in mutants with either abnormally low or abnormally high calcineurin levels, and elevated in mutants lacking both calci…
vha-12	0.258002	-1.95455	2.1948e-08	1.23593e-06	down	GO:0015991|ATP hydrolysis coupled proton transport;GO:0046034|ATP metabolic process;GO:0008219|cell death;GO:0015988|energy coupled proton transmembrane transport, against electrochemical gradient;GO:0043068|positive regulation of programmed cell death;GO:0015992|proton transport;GO:0051453|regulation of intracellular pH;GO:0060142|regulation of syncytium formation by plasma membrane fusion;GO:00…	GO:0005623|cell;GO:0033180|proton-transporting V-type ATPase, V1 domain;	GO:0005524|ATP binding;GO:0046961|proton-transporting ATPase activity, rotational mechanism;	vha-12 encodes an ortholog of subunit B of the cytoplasmic (V1) domain of vacuolar proton-translocating ATPase (V-ATPase); VHA-12 is orthologous to human ATP6V1B1 (OMIM:192132, mutated in distal renal tubular acidosis with progressive sensorineural deafness) and ATP6V1B2 (OMIM:606939); VHA-12 and TAG-300/Y110A7A.12 are co-orthologs; VHA-17, like VHA-1 and VHA-12, antagonizes EFF-1-mediated cell f…
vha-16	0.312431	-1.67839	3.43007e-07	1.39614e-05	down	GO:0015991|ATP hydrolysis coupled proton transport;GO:0008593|regulation of Notch signaling pathway;GO:0007035|vacuolar acidification;	GO:0005886|plasma membrane;GO:0033181|plasma membrane proton-transporting V-type ATPase complex;GO:0000220|vacuolar proton-transporting V-type ATPase, V0 domain;	GO:0046961|proton-transporting ATPase activity, rotational mechanism;	vha-16 encodes an an ortholog of subunit d of the membrane-bound (V0) domain of vacuolar proton-translocating ATPase (V-ATPase); VHA-16 is predicted to mechanically anchor the V-ATPase cytosolic rotor (stalk) to the membrane, while also providing a hub for the V-ATPase transmembrane rotor; vha-16 is expressed in diverse tissues (e.g., excretory cell, pharynx, intestine, hypodermis, and neurons).
vha-11	0.316196	-1.66111	6.83006e-07	2.56407e-05	down	GO:0015991|ATP hydrolysis coupled proton transport;GO:0009790|embryo development;GO:0030728|ovulation;	GO:0043229|intracellular organelle;GO:0033180|proton-transporting V-type ATPase, V1 domain;GO:0016471|vacuolar proton-transporting V-type ATPase complex;	GO:0015078|hydrogen ion transmembrane transporter activity;GO:0016787|hydrolase activity;	vha-11 encodes, by alternative splicing, two isoforms of an ortholog of subunit C of the cytoplasmic (V1) domain of vacuolar proton-translocating ATPase (V-ATPase); VHA-11 is a predicted cytosolic stator (stalk) component; VHA-11 is found in dot-like structures around embryonic nuclei, with diffuse distribution in embryonic cytoplasm; in later embryos (comma stage onward), VHA-11 is found in gut …
vha-2	0.344944	-1.53557	1.29676e-06	4.50545e-05	down	GO:0015991|ATP hydrolysis coupled proton transport;GO:0010940|positive regulation of necrotic cell death;GO:0043068|positive regulation of programmed cell death;GO:0015992|proton transport;	GO:0016021|integral component of membrane;GO:0000220|vacuolar proton-transporting V-type ATPase, V0 domain;	GO:0015078|hydrogen ion transmembrane transporter activity;	vha-2 and vha-3 encode an ortholog of subunit c of the membrane-bound (V0) domain of vacuolar proton-translocating ATPase (V-ATPase); the protein encoded by vha-2 and vha-3 (VHA-2/3) is identical; VHA-2/3 is a predicted V-ATPase transmembrane rotor component, whose polypeptide sequence is identical to that of VHA-3; VHA-1 and VHA-2/3 comprise a closely related family of subunit c co-orthologs, pr…
vha-14	0.357045	-1.48582	3.33123e-06	0.000101654	down	GO:0015992|proton transport;	GO:0016020|membrane;	GO:0042626|ATPase activity, coupled to transmembrane movement of substances;	vha-14 encodes an ortholog of subunit D of the cytoplasmic (V1) domain of vacuolar proton-translocating ATPase (V-ATPase); VHA-14 is a predicted cytosolic rotor (stalk) component.
vha-3	0.318174	-1.65211	5.17801e-06	0.000150083	down	GO:0015991|ATP hydrolysis coupled proton transport;GO:0010940|positive regulation of necrotic cell death;GO:0043068|positive regulation of programmed cell death;GO:0015992|proton transport;	GO:0016021|integral component of membrane;GO:0000220|vacuolar proton-transporting V-type ATPase, V0 domain;	GO:0015078|hydrogen ion transmembrane transporter activity;	vha-3 and vha-2 encode an ortholog of subunit c of the membrane-bound (V0) domain of vacuolar proton-translocating ATPase (V-ATPase); the protein encoded by vha-2 and vha-3 (VHA-2/3) is identical; VHA-2/3 is a predicted V-ATPase transmembrane rotor component; VHA-1 and VHA-2/3 comprise a closely related family of subunit c co-orthologs, predicted to carry protons from the cytosol to a-subunits (V…
vha-5	0.418716	-1.25596	8.43773e-05	0.0015456	down	GO:0015991|ATP hydrolysis coupled proton transport;GO:0015986|ATP synthesis coupled proton transport;GO:0009792|embryo development ending in birth or egg hatching;GO:0040011|locomotion;GO:0040013|negative regulation of locomotion;GO:0002119|nematode larval development;GO:0043068|positive regulation of programmed cell death;GO:0001666|response to hypoxia;GO:0007271|synaptic transmission, cholinerg…	GO:0016021|integral component of membrane;GO:0005886|plasma membrane;GO:0016471|vacuolar proton-transporting V-type ATPase complex;GO:0000220|vacuolar proton-transporting V-type ATPase, V0 domain;	GO:0051117|ATPase binding;GO:0046961|proton-transporting ATPase activity, rotational mechanism;	vha-5 encodes an ortholog of subunit a of the membrane-bound (V0) domain of vacuolar proton-translocating ATPase (V-ATPase); VHA-5 is orthologous to human ATP6N1A (OMIM:192130), ATP6V0A2, ATP6V0A4 (OMIM:605239, mutated in distal renal tubular acidosis), and TCIRG1 (OMIM:604592, mutated in osteopetrosis); VHA-5 is expressed broadly in embryos (in dot- or cup-like perinuclear compartments in each c…
vha-9	0.419908	-1.25185	8.62973e-05	0.00157534	down	GO:0015991|ATP hydrolysis coupled proton transport;	GO:0016020|membrane;GO:0033180|proton-transporting V-type ATPase, V1 domain;	GO:0042625|ATPase activity, coupled to transmembrane movement of ions;GO:0046961|proton-transporting ATPase activity, rotational mechanism;	vha-9 encodes an ortholog of subunit F of the cytoplasmic (V1) domain of vacuolar proton-translocating ATPase (V-ATPase); VHA-9 is a predicted cytosolic rotor (stalk) component.
vha-1	0.441699	-1.17886	0.0002383	0.00355431	down	GO:0015991|ATP hydrolysis coupled proton transport;GO:0009792|embryo development ending in birth or egg hatching;GO:0030728|ovulation;GO:0015992|proton transport;GO:0060142|regulation of syncytium formation by plasma membrane fusion;	GO:0016021|integral component of membrane;GO:0045121|membrane raft;GO:0000220|vacuolar proton-transporting V-type ATPase, V0 domain;	GO:0015078|hydrogen ion transmembrane transporter activity;	vha-1 encodes an ortholog of subunit c of the membrane-bound (V0) domain of vacuolar proton-translocating ATPase (V-ATPase); VHA-1 is a predicted V-ATPase transmembrane rotor component; VHA-1 and VHA-2/3 comprise a closely related family of subunit c co-orthologs, predicted to carry protons from the cytosol to a-subunits (VHA-5, VHA-6, VHA-7, or UNC-32) for transmembrane export; VHA-1, like VHA-1…
vha-17	0.46015	-1.11982	0.000462345	0.00605352	down	GO:0015991|ATP hydrolysis coupled proton transport;GO:0009792|embryo development ending in birth or egg hatching;GO:0010172|embryonic body morphogenesis;GO:0015992|proton transport;GO:0060142|regulation of syncytium formation by plasma membrane fusion;GO:0055085|transmembrane transport;	GO:0043296|apical junction complex;GO:0016324|apical plasma membrane;GO:0016021|integral component of membrane;GO:0033181|plasma membrane proton-transporting V-type ATPase complex;GO:0033179|proton-transporting V-type ATPase, V0 domain;	GO:0046961|proton-transporting ATPase activity, rotational mechanism;	vha-17 (aka 'fus-1') encodes an an ortholog of subunit e of the membrane-bound (V0) domain of vacuolar proton-translocating ATPase (V-ATPase); VHA-17, like VHA-1 and VHA-12, antagonizes EFF-1-mediated cell fusion in hypodermal cells; VHA-17 is expressed in gut cells of comma stage embryos, and in excretory cell and apical membranes of gut cells at later embryonic stages; VHA-17 is found in gut gr…
Alcoholism
his-32	37.0753	5.21239	1.28298e-26	6.31486e-24	up	.	GO:0000786|nucleosome;GO:0005634|nucleus;	GO:0003677|DNA binding;	his-32 encodes an H3 histone; by homology, HIS-32 is predicted to function as a nucleosome component required for packaging of DNA into chromatin; his-32 is a replication-dependent histone locus that resides in the HIS5 cluster on chromosome IV.
his-3	14.4339	3.85139	9.26157e-18	2.21769e-15	up	GO:0006281|DNA repair;GO:0006355|regulation of transcription, DNA-templated;	GO:0000786|nucleosome;GO:0005634|nucleus;	GO:0003677|DNA binding;	his-3 encodes an H2A histone; by homology, HIS-3 is predicted to function as a nucleosome component required for packaging of DNA into chromatin; his-3 is a replication-dependent histone locus that resides in the HIS1 cluster on chromosome V.
his-59	12.4606	3.63931	9.60768e-18	2.27325e-15	up	.	GO:0000786|nucleosome;GO:0005634|nucleus;	GO:0003677|DNA binding;	his-59 encodes an H3 histone; by homology, HIS-59 is predicted to function as a nucleosome component required for packaging of DNA into chromatin; his-59 is a replication-dependent histone locus that resides in a histone gene-rich region on chromosome IV.
his-63	28.3899	4.82731	1.37313e-16	2.82918e-14	up	.	GO:0000786|nucleosome;GO:0005634|nucleus;	GO:0003677|DNA binding;	his-63 encodes an H3 histone; by homology, HIS-63 is predicted to function as a nucleosome component required for packaging of DNA into chromatin; his-63 is a replication-dependent histone locus.
his-18	14.237	3.83157	1.50168e-14	2.44865e-12	up	GO:0006334|nucleosome assembly;	GO:0000786|nucleosome;GO:0005634|nucleus;	GO:0003677|DNA binding;	his-18 encodes an H4 histone; by homology, HIS-18 is predicted to function as a nucleosome component required for packaging of DNA into chromatin; his-18 is a replication-dependent histone locus that resides in the HIS4 cluster on chromosome V.
his-2	19.7947	4.30704	1.09262e-13	1.52045e-11	up	.	GO:0000786|nucleosome;GO:0005634|nucleus;	GO:0003677|DNA binding;	his-2 encodes an H3 histone; his-2 is contained within the histone gene cluster HIS1.
his-6	15.7721	3.97931	2.90909e-13	3.86603e-11	up	.	GO:0000786|nucleosome;GO:0005634|nucleus;	GO:0003677|DNA binding;	his-6 encodes an H3 histone.
his-62	9.73093	3.28258	2.35109e-12	2.77732e-10	up	GO:0006334|nucleosome assembly;	GO:0005811|lipid particle;GO:0000788|nuclear nucleosome;	GO:0003677|DNA binding;	his-62 encodes an H2B histone.
his-60	9.12679	3.19011	9.17699e-12	9.79579e-10	up	GO:0006334|nucleosome assembly;	GO:0000786|nucleosome;GO:0005634|nucleus;	GO:0003677|DNA binding;	his-60 encodes an H4 histone; by homology, HIS-60 is predicted to function as a nucleosome component required for packaging of DNA into chromatin; his-60 expression is detected in early embryos, beginning at the 28-cell stage and continuing through the comma stage (early morphogenesis); his-60 is a replication-dependent histone locus that resides in a histone gene-rich region on chromosome IV.
his-61	15.2889	3.93441	1.5729e-11	1.60793e-09	up	GO:0006281|DNA repair;GO:0006355|regulation of transcription, DNA-templated;	GO:0000786|nucleosome;GO:0005634|nucleus;	GO:0003677|DNA binding;	his-61 encodes an H2A histone.
his-7	21.1432	4.40212	5.50176e-10	4.30092e-08	up	GO:0006281|DNA repair;GO:0006355|regulation of transcription, DNA-templated;	GO:0000786|nucleosome;GO:0005634|nucleus;	GO:0003677|DNA binding;	his-7 encodes an H2A histone.
his-1	19.7491	4.30372	8.99322e-10	6.81e-08	up	GO:0006334|nucleosome assembly;	GO:0000786|nucleosome;GO:0005634|nucleus;	GO:0003677|DNA binding;	his-1 encodes an H4 histone; his-1 is contained within the histone gene cluster HIS1; transcript analysis suggests that it encodes the major class of H4 transcripts.
his-68	6.45026	2.68936	1.34123e-09	9.66087e-08	up	GO:0006281|DNA repair;GO:0006355|regulation of transcription, DNA-templated;	GO:0000786|nucleosome;GO:0005634|nucleus;	GO:0003677|DNA binding;	his-68 encodes an H2A histone.
his-17	20.0873	4.32821	3.4291e-07	1.39614e-05	up	.	GO:0000786|nucleosome;GO:0005634|nucleus;	GO:0003677|DNA binding;	his-17 encodes an H3 histone; his-17 is contained within the histone gene cluster HIS4.
his-31	33.5265	5.06723	4.59952e-07	1.82464e-05	up	GO:0006334|nucleosome assembly;	GO:0000786|nucleosome;GO:0005634|nucleus;	GO:0003677|DNA binding;	his-31 encodes an H4 histone; his-31 is contained within the histone gene cluster HIS5.
cal-6	28.4621	4.83097	3.73647e-06	0.000112344	up	GO:0043277|apoptotic cell clearance;GO:0016477|cell migration;GO:0009792|embryo development ending in birth or egg hatching;GO:0051296|establishment of meiotic spindle orientation;GO:0042981|regulation of apoptotic process;GO:0051726|regulation of cell cycle;GO:0032880|regulation of protein localization;	GO:0071944|cell periphery;GO:0005813|centrosome;GO:0072686|mitotic spindle;GO:0031965|nuclear membrane;	GO:0005509|calcium ion binding;	Microarray and RNA sequencing studies indicate that cal-6 is affected by cyc-1, tatn-1, daf-16, mir-34, and smg-2; tiling array studies indicate that cal-6 is enriched in neurons including the DA, VA, and NSM neurons.
his-4	10.8709	3.4424	5.20999e-06	0.000150681	up	GO:0006334|nucleosome assembly;	GO:0005811|lipid particle;GO:0000788|nuclear nucleosome;	GO:0003677|DNA binding;	his-4 encodes an H2B histone.
his-8	153.132	7.25863	1.8491e-05	0.000443568	up	GO:0006334|nucleosome assembly;	GO:0005811|lipid particle;GO:0000788|nuclear nucleosome;	GO:0003677|DNA binding;	his-8 encodes an H2B histone; his-8 is contained within the histone gene cluster HIS2.
his-64	22.2021	4.47262	4.33724e-05	0.000900374	up	GO:0006334|nucleosome assembly;	GO:0000786|nucleosome;GO:0005634|nucleus;	GO:0003677|DNA binding;	his-64 encodes an H4 histone.
his-41	2.70195	1.434	4.54254e-05	0.000933395	up	GO:0006334|nucleosome assembly;	GO:0005811|lipid particle;GO:0000788|nuclear nucleosome;	GO:0003677|DNA binding;	his-41 encodes an H2B histone.
his-5	14.7649	3.8841	0.000140272	0.00232581	up	GO:0006334|nucleosome assembly;	GO:0000786|nucleosome;GO:0005634|nucleus;	GO:0003677|DNA binding;	his-5 encodes an H4 histone.
his-40	15.6399	3.96716	0.000158192	0.00257319	up	.	GO:0000786|nucleosome;GO:0005634|nucleus;	GO:0003677|DNA binding;	his-40 is a predicted pseudogene whose partial translation products, in a given reading frame, display strong similarity to histones; large-scale RNAi screens targeting his-40 sequences in the hypersensitive rrf-3 background do result in embryonic and larval lethality, indicating that his-40 either has a real biological function or that there is cross-reactivity with mRNA from other histone genes…
his-25	8.06942	3.01247	0.000171663	0.00275521	up	.	GO:0000786|nucleosome;GO:0005634|nucleus;	GO:0003677|DNA binding;	his-25 encodes an H3 histone.
his-47	10.9129	3.44797	0.000205437	0.00316356	up	GO:0006281|DNA repair;GO:0006355|regulation of transcription, DNA-templated;	GO:0000786|nucleosome;GO:0005634|nucleus;	GO:0003677|DNA binding;	his-47 encodes an H2A histone; by homology, HIS-47 is predicted to function as a nucleosome component required for packaging of DNA into chromatin; his-47 is a replication-dependent histone locus that resides in a histone gene-rich region on chromosome IV.
his-35	2.46515	1.30167	0.000214891	0.00327428	up	GO:0006281|DNA repair;GO:0006355|regulation of transcription, DNA-templated;	GO:0000786|nucleosome;GO:0005634|nucleus;	GO:0003677|DNA binding;	his-35 encodes an H2A histone.
his-66	23.9927	4.58452	0.000498261	0.0064507	up	GO:0006334|nucleosome assembly;	GO:0005811|lipid particle;GO:0000788|nuclear nucleosome;	GO:0003677|DNA binding;	his-66 encodes an H2B histone.
his-67	196.568	7.61889	0.000599313	0.00745746	up	GO:0006334|nucleosome assembly;	GO:0000786|nucleosome;GO:0005634|nucleus;	GO:0003677|DNA binding;	his-67 encodes an H4 histone required for embryonic viability and growth.
F40E3.5	2.57558	1.3649	0.000902787	0.0103693	up	GO:0051301|cell division;GO:0016568|chromatin modification;GO:0051321|meiotic cell cycle;GO:0007067|mitotic nuclear division;GO:0007275|multicellular organismal development;GO:0070262|peptidyl-serine dephosphorylation;	GO:0005694|chromosome;GO:0005737|cytoplasm;GO:0031965|nuclear membrane;GO:0005634|nucleus;	GO:0046872|metal ion binding;GO:0004722|protein serine/threonine phosphatase activity;	F40E3.5 is an ortholog of human PPP1CB (protein phosphatase 1 catalytic subunit beta); F40E3.5 is predicted to have hydrolase activity, based on protein domain information.
his-57	41.5349	5.37625	0.00220376	0.0209154	up	GO:0006281|DNA repair;GO:0006355|regulation of transcription, DNA-templated;	GO:0000786|nucleosome;GO:0005634|nucleus;	GO:0003677|DNA binding;	his-57 encodes an H2A histone.
his-11	6.16237	2.62348	0.00267945	0.0242978	up	GO:0006334|nucleosome assembly;	GO:0005811|lipid particle;GO:0000788|nuclear nucleosome;	GO:0003677|DNA binding;	his-11 encodes an H2B histone; by homology, HIS-11 is predicted to function as a nucleosome component required for packaging of DNA into chromatin; his-11 is a replication-dependent histone locus that resides in the HIS3 cluster on chromosome II.
F09C12.2	6.87408	2.78117	0.0026857	0.0243297	up	.	.	GO:0005524|ATP binding;GO:0004707|MAP kinase activity;	F09C12.2 encodes a kinase most closely related to mitogen-activated protein (MAP) kinases; as loss of F09C12.2 activity via mutation or large-scale RNAi results in no obvious defects, the precise role of F09C12.2 in C. elegans development and/or behavior is not yet known.
his-48	10.8955	3.44565	0.00356809	0.0302992	up	GO:0006334|nucleosome assembly;	GO:0005811|lipid particle;GO:0000788|nuclear nucleosome;	GO:0003677|DNA binding;	his-48 encodes an H2B histone; by homology, HIS-48 is predicted to function as a nucleosome component required for packaging of DNA into chromatin; his-48 is a replication-dependent histone locus that resides in a histone gene-rich region on chromosome IV.
R03D7.8	0.0594792	-4.07147	4.89917e-11	4.65492e-09	down	GO:0016311|dephosphorylation;	.	GO:0046872|metal ion binding;GO:0004722|protein serine/threonine phosphatase activity;	R03D7.8 is an ortholog of human PPP1CA (protein phosphatase 1 catalytic subunit alpha) and PPP1CC (protein phosphatase 1 catalytic subunit gamma); R03D7.8 is predicted to have hydrolase activity, based on protein domain information.
basl-1	0.127656	-2.96966	1.42105e-08	8.31941e-07	down	GO:0042423|catecholamine biosynthetic process;GO:0006520|cellular amino acid metabolic process;GO:0071312|cellular response to alkaloid;GO:0035690|cellular response to drug;GO:0071363|cellular response to growth factor stimulus;GO:0007623|circadian rhythm;GO:0042416|dopamine biosynthetic process;GO:0042417|dopamine metabolic process;GO:0033076|isoquinoline alkaloid metabolic process;GO:0010259|mu…	GO:0030424|axon;GO:0005737|cytoplasm;GO:0070062|extracellular exosome;GO:0005622|intracellular;GO:0043025|neuronal cell body;GO:0008021|synaptic vesicle;	GO:0016597|amino acid binding;GO:0004058|aromatic-L-amino-acid decarboxylase activity;GO:0036468|L-dopa decarboxylase activity;GO:0019904|protein domain specific binding;GO:0030170|pyridoxal phosphate binding;	C05D2.3 generally resembles aromatic-L-amino-acid/L-histidine decarboxylases; however, its predicted protein sequence lacks six residues critical for AADC function.
gsp-3	0.105179	-3.24908	3.80332e-06	0.000114224	down	GO:0030437|ascospore formation;GO:0007114|cell budding;GO:0006873|cellular ion homeostasis;GO:0007059|chromosome segregation;GO:0070940|dephosphorylation of RNA polymerase II C-terminal domain;GO:0000077|DNA damage checkpoint;GO:0000076|DNA replication checkpoint;GO:0005977|glycogen metabolic process;GO:0016576|histone dephosphorylation;GO:0007126|meiotic nuclear division;GO:0007067|mitotic nucle…	GO:0005935|cellular bud neck;GO:0000778|condensed nuclear chromosome kinetochore;GO:0001400|mating projection base;GO:0005847|mRNA cleavage and polyadenylation specificity factor complex;GO:0005730|nucleolus;GO:0005634|nucleus;GO:0000164|protein phosphatase type 1 complex;GO:0005816|spindle pole body;	GO:0046872|metal ion binding;GO:0004722|protein serine/threonine phosphatase activity;	gsp-3 encodes an ortholog of protein phosphatase 1 gamma, a Glc7/PP1 phosphatase (HGNC:PPP1CA); GSP-3 is nearly identical to GSP-4, and the two proteins appear to function redundantly during sperm development; GSP-3/4 activity is required for chromosome partitioning during sperm meiosis and for sperm motility, specifically for pseudopod development and a normal rate of pseudopodial treadmilling; …
F52H3.6	0.24505	-2.02885	6.90698e-06	0.000193782	down	GO:0051301|cell division;GO:0044773|mitotic DNA damage checkpoint;GO:0007067|mitotic nuclear division;GO:1902340|negative regulation of chromosome condensation;GO:2000784|positive regulation of establishment of cell polarity regulating cell shape;GO:1903068|positive regulation of protein localization to cell tip;GO:0006470|protein dephosphorylation;GO:0007165|signal transduction;	GO:0005938|cell cortex;GO:0032153|cell division site;GO:0061638|CENP-A containing chromatin;GO:0005737|cytoplasm;GO:0005829|cytosol;GO:1990567|DPS complex;GO:0030139|endocytic vesicle;GO:0035838|growing cell tip;GO:0005847|mRNA cleavage and polyadenylation specificity factor complex;GO:0035839|non-growing cell tip;GO:0000790|nuclear chromatin;GO:0005634|nucleus;GO:0000164|protein phosphatase type…	GO:0046872|metal ion binding;GO:0004721|phosphoprotein phosphatase activity;GO:0004722|protein serine/threonine phosphatase activity;	F52H3.6 is an ortholog of human PPP1CB (protein phosphatase 1 catalytic subunit beta); F52H3.6 is predicted to have hydrolase activity, based on protein domain information.
his-74	0.375223	-1.41418	1.69638e-05	0.000412896	down	.	GO:0000786|nucleosome;GO:0005634|nucleus;	GO:0003677|DNA binding;	his-74 is an ortholog of human H3F3A (H3 histone family member 3A), H3F3C (H3 histone family member 3C) and H3F3B (H3 histone family member 3B); his-74 is predicted to have DNA binding activity and protein heterodimerization activity, based on protein domain information.
C34D4.2	0.126741	-2.98004	9.91012e-05	0.00175134	down	GO:0007049|cell cycle;GO:0051301|cell division;GO:0016311|dephosphorylation;GO:0005977|glycogen metabolic process;GO:0030155|regulation of cell adhesion;	GO:0005737|cytoplasm;GO:0005634|nucleus;GO:0072357|PTW/PP1 phosphatase complex;	GO:0046872|metal ion binding;GO:0050115|myosin-light-chain-phosphatase activity;GO:0004721|phosphoprotein phosphatase activity;	C34D4.2 is an ortholog of human PPP1CB (protein phosphatase 1 catalytic subunit beta); C34D4.2 is predicted to have hydrolase activity, based on protein domain information.
gsp-4	0.1525	-2.71312	0.000100379	0.00176805	down	.	.	GO:0046872|metal ion binding;GO:0004721|phosphoprotein phosphatase activity;	gsp-4 encodes an ortholog of protein phosphatase 1 gamma, a Glc7/PP1 phosphatase (HGNC:PPP1CA); GSP-4 is nearly identical to GSP-3, and the two proteins appear to function redundantly during sperm development; GSP-3/4 activity is required for chromosome partitioning during sperm meiosis and for sperm motility, specifically for pseudopod development and a normal rate of pseudopodial treadmilling; …
ZK938.1	0.0794549	-3.65372	0.000320643	0.00452595	down	GO:0051301|cell division;GO:0007067|mitotic nuclear division;GO:2000784|positive regulation of establishment of cell polarity regulating cell shape;GO:0006470|protein dephosphorylation;	GO:0005730|nucleolus;GO:0005634|nucleus;GO:0000164|protein phosphatase type 1 complex;GO:0072357|PTW/PP1 phosphatase complex;	GO:0046872|metal ion binding;GO:0004722|protein serine/threonine phosphatase activity;	ZK938.1 is an ortholog of human PPP1CB (protein phosphatase 1 catalytic subunit beta); ZK938.1 is predicted to have hydrolase activity, based on protein domain information.
htas-1	0.241716	-2.04862	0.000561583	0.00709763	down	GO:0006281|DNA repair;	GO:0000786|nucleosome;GO:0005634|nucleus;	GO:0003677|DNA binding;	htas-1 is an ortholog of human H2AFY2 (H2A histone family member Y2) and H2AFY (H2A histone family member Y); htas-1 is predicted to have DNA binding activity and protein heterodimerization activity, based on protein domain information; htas-1 is expressed in the sperm.
T03F6.8	0.0463651	-4.43082	0.000568712	0.0071571	down	.	.	GO:0046872|metal ion binding;GO:0004721|phosphoprotein phosphatase activity;	Tiling array and RNA sequencing studies indicate that T03F6.8 is affected by hpl-2, wdr-23, rsr-2, nhr-62, eat-2, csr-1, npr-1, pgl-1, pgl-3, glh-4, glh-1, and mir-71; microarray and RNA sequencing studies indicate that T03F6.8 is affected by Tunicamycin, Manganese chloride, and Colistin; RNA sequencing studies indicate that T03F6.8 is enriched in the male.
T16G12.7	0.0550215	-4.18386	0.000648238	0.00795453	down	.	.	GO:0046872|metal ion binding;GO:0004721|phosphoprotein phosphatase activity;	T16G12.7 is an ortholog of human PPP1CA (protein phosphatase 1 catalytic subunit alpha) and PPP1CC (protein phosphatase 1 catalytic subunit gamma); T16G12.7 is predicted to have hydrolase activity, based on protein domain information.
htz-1	0.480283	-1.05804	0.000881295	0.0101622	down	.	GO:0000793|condensed chromosome;GO:0000786|nucleosome;GO:0005634|nucleus;	GO:0003677|DNA binding;	htz-1 encodes the C. elegans ortholog of the H2A.Z histone variant; htz-1 is an essential gene and during development, HTZ-1 functions with the PHA-4/FoxA transcription factor and the MYS-1/TIP60-SSL-1/SWR1 remodeling complex to regulate gene expression during pharyngeal (foregut) organogenesis; a YFP::HTZ-1 fusion protein localizes to pharyngeal gene promoters at the onset of transcription, in a…
bas-1	0.443458	-1.17313	0.00155735	0.0159462	down	GO:0042423|catecholamine biosynthetic process;GO:0006520|cellular amino acid metabolic process;GO:0071312|cellular response to alkaloid;GO:0035690|cellular response to drug;GO:0071363|cellular response to growth factor stimulus;GO:0007623|circadian rhythm;GO:0042416|dopamine biosynthetic process;GO:0042417|dopamine metabolic process;GO:0033076|isoquinoline alkaloid metabolic process;GO:0010259|mu…	GO:0030424|axon;GO:0005737|cytoplasm;GO:0070062|extracellular exosome;GO:0005622|intracellular;GO:0043025|neuronal cell body;GO:0008021|synaptic vesicle;	GO:0016597|amino acid binding;GO:0004058|aromatic-L-amino-acid decarboxylase activity;GO:0036468|L-dopa decarboxylase activity;GO:0019904|protein domain specific binding;GO:0030170|pyridoxal phosphate binding;	bas-1 encodes a serotonin- and dopamine-synthetic aromatic amino acid decarboxylase (AAADC) that is required for the synthesis of serotonin from 5-hydroxytryptophan in vivo; mutations of bas-1 impair the turning step in male mating, the migration of AVM, SDQR, ALM, and BDU neurons during development.
tdc-1	0.46861	-1.09354	0.00289201	0.0256736	down	GO:0042423|catecholamine biosynthetic process;GO:0006520|cellular amino acid metabolic process;GO:0071312|cellular response to alkaloid;GO:0035690|cellular response to drug;GO:0071363|cellular response to growth factor stimulus;GO:0007623|circadian rhythm;GO:0042416|dopamine biosynthetic process;GO:0042417|dopamine metabolic process;GO:0033076|isoquinoline alkaloid metabolic process;GO:0010259|mu…	GO:0030424|axon;GO:0005737|cytoplasm;GO:0070062|extracellular exosome;GO:0005622|intracellular;GO:0043025|neuronal cell body;GO:0008021|synaptic vesicle;	GO:0016597|amino acid binding;GO:0004058|aromatic-L-amino-acid decarboxylase activity;GO:0036468|L-dopa decarboxylase activity;GO:0019904|protein domain specific binding;GO:0030170|pyridoxal phosphate binding;	tdc-1 encodes the major C. elegans tyrosine decarboxylase; TDC-1 is an aromatic-L-amino-acid/L-histidine decarboxylase that is required for the synthesis of tyramine and octopamine, and thus for behaviors dependent upon these biogenic amines, including egg laying, locomotion, and touch response; TDC-1 is expressed in the RIC and RIM interneurons, in the gonadal sheath cells, and in the UV1 uterin…
basl-2	0.0993284	-3.33165	0.00644737	0.0475221	down	GO:0048085|adult chitin-containing cuticle pigmentation;GO:0007615|anesthesia-resistant memory;GO:0007619|courtship behavior;GO:0048066|developmental pigmentation;GO:0006585|dopamine biosynthetic process from tyrosine;GO:0008062|eclosion rhythm;GO:0040007|growth;GO:0007611|learning or memory;GO:0007616|long-term memory;GO:0048082|regulation of adult chitin-containing cuticle pigmentation;GO:00096…	.	GO:0004058|aromatic-L-amino-acid decarboxylase activity;GO:0030170|pyridoxal phosphate binding;	RNA sequencing and microarray studies indicate that basl-2 is affected by wdr-23, nhr-62, eat-2, ahr-1, clk-1, smg-2, mir-71, rrf-3, mir-243, aak-2, isp-1, and nuo-6; microarray and RNA sequencing studies indicate that basl-2 is affected by Methylmercuric chloride, Manganese chloride, Paraquat, Colistin, and Allantoin; RNA sequencing studies indicate that basl-2 is enriched in the male.
Fatty acid metabolism
D2063.1	6.13447	2.61694	7.15173e-10	5.49381e-08	up	.	.	GO:0004022|alcohol dehydrogenase (NAD) activity;GO:0008270|zinc ion binding;	D2063.1 is predicted to have oxidoreductase activity, based on protein domain information.
cpt-3	7.64488	2.93449	2.51559e-09	1.70819e-07	up	GO:0006853|carnitine shuttle;GO:0044255|cellular lipid metabolic process;GO:0006635|fatty acid beta-oxidation;GO:0044281|small molecule metabolic process;	GO:0016021|integral component of membrane;GO:0005741|mitochondrial outer membrane;GO:0005739|mitochondrion;	GO:0004095|carnitine O-palmitoyltransferase activity;	cpt-3 is an ortholog of human CPT1C (carnitine palmitoyltransferase 1C), CPT1B (carnitine palmitoyltransferase 1B) and CPT1A (carnitine palmitoyltransferase 1A); cpt-3 is predicted to have transferase activity, transferring acyl groups, based on protein domain information.
ech-1.1	3.11771	1.64049	0.00478116	0.0377985	up	GO:0035965|cardiolipin acyl-chain remodeling;GO:0044255|cellular lipid metabolic process;GO:0006635|fatty acid beta-oxidation;GO:0046474|glycerophospholipid biosynthetic process;GO:0006644|phospholipid metabolic process;GO:0042493|response to drug;GO:0032868|response to insulin;GO:0044281|small molecule metabolic process;	GO:0016507|mitochondrial fatty acid beta-oxidation multienzyme complex;GO:0005743|mitochondrial inner membrane;GO:0042645|mitochondrial nucleoid;GO:0005739|mitochondrion;	GO:0003857|3-hydroxyacyl-CoA dehydrogenase activity;GO:0003985|acetyl-CoA C-acetyltransferase activity;GO:0004300|enoyl-CoA hydratase activity;GO:0000062|fatty-acyl-CoA binding;GO:0016509|long-chain-3-hydroxyacyl-CoA dehydrogenase activity;GO:0016508|long-chain-enoyl-CoA hydratase activity;GO:0051287|NAD binding;	ech-1.1 encodes one of two C. elegans enoyl-CoA hydratases/long-chain 3-hydroxyacyl-CoA dehydrogenases [EC:4.2.1.17 1.1.1.211] orthologous to human HADHA (hydroxyacyl-coenzyme A dehydrogenase/3-ketoacyl-coenzyme A thiolase/enoyl-coenzyme a hydratase (trifunctional protein), alpha subunit OMIM:600890), which when mutated leads to disease; loss of ech-1.1 activity via RNAi results in an increase in…
acdh-2	0.0233606	-5.41978	6.72958e-48	1.62605e-44	down	GO:0006637|acyl-CoA metabolic process;GO:0006635|fatty acid beta-oxidation;GO:0033539|fatty acid beta-oxidation using acyl-CoA dehydrogenase;GO:0006631|fatty acid metabolic process;GO:0055088|lipid homeostasis;	GO:0005759|mitochondrial matrix;GO:0005739|mitochondrion;	GO:0003995|acyl-CoA dehydrogenase activity;GO:0009055|electron carrier activity;GO:0000062|fatty-acyl-CoA binding;GO:0050660|flavin adenine dinucleotide binding;GO:0052890|oxidoreductase activity, acting on the CH-CH group of donors, with a flavin as acceptor;GO:0016937|short-branched-chain-acyl-CoA dehydrogenase activity;	acdh-2 encodes a short-chain acyl-CoA dehydrogenase; ACDH-2 is predicted to be a mitochondrial enzyme that catalyzes the first step of fatty acid beta-oxidation and thus plays a key role in energy production; steady-state acdh-2 mRNA levels are under the control of the MDT-15 mediator complex subunit; in addition, gene expression studies indicate that acdh-2 expression is downregulated in fasted …
acox-1.4	0.13747	-2.86281	8.12258e-14	1.17332e-11	down	GO:0033539|fatty acid beta-oxidation using acyl-CoA dehydrogenase;GO:0033540|fatty acid beta-oxidation using acyl-CoA oxidase;GO:0055088|lipid homeostasis;GO:0042811|pheromone biosynthetic process;	GO:0005777|peroxisome;	GO:0003995|acyl-CoA dehydrogenase activity;GO:0003997|acyl-CoA oxidase activity;GO:0009055|electron carrier activity;GO:0000062|fatty-acyl-CoA binding;GO:0050660|flavin adenine dinucleotide binding;GO:0052890|oxidoreductase activity, acting on the CH-CH group of donors, with a flavin as acceptor;	acox-1.4 is an ortholog of human ACOX1 (acyl-CoA oxidase 1); acox-1.4 is predicted to have FAD binding activity and acyl-CoA oxidase activity, based on protein domain information; acox-1.4 is expressed in the intestine.
acox-1.3	0.181592	-2.46123	4.03464e-08	2.13619e-06	down	GO:0033539|fatty acid beta-oxidation using acyl-CoA dehydrogenase;GO:0033540|fatty acid beta-oxidation using acyl-CoA oxidase;GO:0055088|lipid homeostasis;GO:0042811|pheromone biosynthetic process;	GO:0005777|peroxisome;	GO:0003995|acyl-CoA dehydrogenase activity;GO:0003997|acyl-CoA oxidase activity;GO:0009055|electron carrier activity;GO:0000062|fatty-acyl-CoA binding;GO:0050660|flavin adenine dinucleotide binding;GO:0052890|oxidoreductase activity, acting on the CH-CH group of donors, with a flavin as acceptor;	acox-1.3 is an ortholog of human ACOX1 (acyl-CoA oxidase 1); acox-1.3 is involved in ascaroside biosynthetic process; acox-1.3 is predicted to have FAD binding activity and acyl-CoA oxidase activity, based on protein domain information.
kat-1	0.280697	-1.83291	5.43316e-08	2.77708e-06	down	.	GO:0005739|mitochondrion;	GO:0003985|acetyl-CoA C-acetyltransferase activity;GO:0046872|metal ion binding;	kat-1 encodes a predicted 3-ketoacyl-coA thiolase, a conserved enzyme in the mitochondrial fatty acid beta-oxidation pathway; kat-1 acts synergistically with tub-1 and together with the Bardet-Biedl syndrome protein BBS1 ortholog, bbs-1, to regulate lipid accumulation; genetic interaction studies of kat-1 with che-2, osm-5 and daf-6, genes that are required for ciliary structure and intraflagella…
acaa-2	0.345106	-1.53489	1.40672e-06	4.82441e-05	down	GO:0071456|cellular response to hypoxia;GO:0006695|cholesterol biosynthetic process;GO:0006631|fatty acid metabolic process;GO:1902109|negative regulation of mitochondrial membrane permeability involved in apoptotic process;GO:1901029|negative regulation of mitochondrial outer membrane permeabilization involved in apoptotic signaling pathway;	GO:0070062|extracellular exosome;GO:0005743|mitochondrial inner membrane;GO:0005739|mitochondrion;	GO:0003988|acetyl-CoA C-acyltransferase activity;GO:0044822|poly(A) RNA binding;	acaa-2 is an ortholog of human ACAA2 (acetyl-CoA acyltransferase 2); acaa-2 is predicted to have transferase activity, transferring acyl groups other than amino-acyl groups, based on protein domain information.
ech-6	0.188267	-2.40915	5.2323e-06	0.000151162	down	GO:0006635|fatty acid beta-oxidation;	GO:0005759|mitochondrial matrix;GO:0005739|mitochondrion;	GO:0004300|enoyl-CoA hydratase activity;	ech-6 is an ortholog of human ECHS1 (enoyl-CoA hydratase, short chain 1); ech-6 is predicted to have catalytic activity, based on protein domain information.
acs-23	0.0994541	-3.32983	6.6779e-06	0.00018862	down	GO:0001676|long-chain fatty acid metabolic process;GO:2001236|regulation of extrinsic apoptotic signaling pathway;	GO:0005783|endoplasmic reticulum;GO:0005789|endoplasmic reticulum membrane;GO:0016021|integral component of membrane;GO:0016020|membrane;GO:0005743|mitochondrial inner membrane;GO:0005741|mitochondrial outer membrane;GO:0005739|mitochondrion;GO:0005730|nucleolus;GO:0005634|nucleus;	GO:0005524|ATP binding;GO:0004467|long-chain fatty acid-CoA ligase activity;	Microarray, RNA sequencing, and tiling array studies indicate that acs-23 is affected by spe-44, wdr-23, rsr-2, eat-2, fog-3, npr-1, pgl-1, pgl-3, glh-4, glh-1, alg-2, mir-71, sir-2.1, mut-2, aak-2, tax-6, and isp-1; RNA sequencing and microarray studies indicate that acs-23 is affected by Multi-walled carbon nanotubes, Diazinon, Paraquat, and Colistin; RNA sequencing studies indicate that acs-23…
acox-1.2	0.309975	-1.68978	1.3623e-05	0.000342237	down	GO:0033539|fatty acid beta-oxidation using acyl-CoA dehydrogenase;GO:0033540|fatty acid beta-oxidation using acyl-CoA oxidase;GO:0055088|lipid homeostasis;GO:0042811|pheromone biosynthetic process;	GO:0005777|peroxisome;	GO:0003995|acyl-CoA dehydrogenase activity;GO:0003997|acyl-CoA oxidase activity;GO:0009055|electron carrier activity;GO:0000062|fatty-acyl-CoA binding;GO:0050660|flavin adenine dinucleotide binding;GO:0052890|oxidoreductase activity, acting on the CH-CH group of donors, with a flavin as acceptor;	acox-1.2 is an ortholog of human ACOX1 (acyl-CoA oxidase 1); acox-1.2 is involved in ascaroside biosynthetic process; acox-1.2 is predicted to have FAD binding activity and acyl-CoA oxidase activity, based on protein domain information; acox-1.2 is expressed in the intestine.
T02G5.7	0.368585	-1.43993	1.98928e-05	0.000470819	down	.	GO:0005739|mitochondrion;	GO:0003985|acetyl-CoA C-acetyltransferase activity;GO:0046872|metal ion binding;	The T02G5.7 gene encodes a homolog of the human gene ACAT1, which when mutated leads to alpha-methylacetoaceticaciduria (OMIM:203750).
cpt-2	0.396221	-1.33562	3.16198e-05	0.000698025	down	GO:0006631|fatty acid metabolic process;GO:0006810|transport;	GO:0005743|mitochondrial inner membrane;	GO:0004095|carnitine O-palmitoyltransferase activity;	cpt-2 encodes a carnitine palmitoyltranferase orthologous to the human gene CPT2, an enzyme involved in fatty acid oxidation.
ech-7	0.194536	-2.36189	6.81987e-05	0.00129939	down	GO:0006635|fatty acid beta-oxidation;	GO:0005759|mitochondrial matrix;GO:0005739|mitochondrion;	GO:0004300|enoyl-CoA hydratase activity;	ech-7 is an ortholog of human ECHS1 (enoyl-CoA hydratase, short chain 1); ech-7 is predicted to have catalytic activity, based on protein domain information.
acs-18	0.113007	-3.14552	0.000108628	0.00189097	down	GO:0044255|cellular lipid metabolic process;GO:0001676|long-chain fatty acid metabolic process;GO:0035338|long-chain fatty-acyl-CoA biosynthetic process;GO:2001236|regulation of extrinsic apoptotic signaling pathway;GO:0044281|small molecule metabolic process;GO:0019432|triglyceride biosynthetic process;	GO:0005783|endoplasmic reticulum;GO:0005789|endoplasmic reticulum membrane;GO:0016021|integral component of membrane;GO:0016020|membrane;GO:0005743|mitochondrial inner membrane;GO:0005741|mitochondrial outer membrane;GO:0005739|mitochondrion;GO:0005730|nucleolus;GO:0005634|nucleus;	GO:0005524|ATP binding;GO:0004467|long-chain fatty acid-CoA ligase activity;	acs-18 is an ortholog of human ACSL1 (acyl-CoA synthetase long-chain family member 1); acs-18 is predicted to have catalytic activity, based on protein domain information.
acdh-4	0.296211	-1.75531	0.000192039	0.00299718	down	GO:0006637|acyl-CoA metabolic process;GO:0006635|fatty acid beta-oxidation;GO:0033539|fatty acid beta-oxidation using acyl-CoA dehydrogenase;GO:0006631|fatty acid metabolic process;GO:0055088|lipid homeostasis;	GO:0005759|mitochondrial matrix;GO:0005739|mitochondrion;	GO:0003995|acyl-CoA dehydrogenase activity;GO:0009055|electron carrier activity;GO:0000062|fatty-acyl-CoA binding;GO:0050660|flavin adenine dinucleotide binding;GO:0052890|oxidoreductase activity, acting on the CH-CH group of donors, with a flavin as acceptor;GO:0016937|short-branched-chain-acyl-CoA dehydrogenase activity;	acdh-4 is an ortholog of human ACADSB (acyl-CoA dehydrogenase, short/branched chain); acdh-4 is predicted to have flavin adenine dinucleotide binding activity and oxidoreductase activity, acting on the CH-CH group of donors, based on protein domain information.
B0303.3	0.439841	-1.18495	0.000209769	0.00321538	down	.	GO:0005739|mitochondrion;	GO:0016747|transferase activity, transferring acyl groups other than amino-acyl groups;	B0303.3 is orthologous to the human gene 3-KETOACYL-COA THIOLASE BETA-SUBUNIT OF TRIFUNCTIONAL PROTEIN (HADHB; OMIM:143450), which when mutated leads to disease.
F54C8.1	0.320536	-1.64144	0.000286685	0.00413832	down	GO:0006635|fatty acid beta-oxidation;	GO:0005759|mitochondrial matrix;	GO:0003857|3-hydroxyacyl-CoA dehydrogenase activity;GO:0070403|NAD+ binding;	F54C8.1 is an ortholog of human HADH (hydroxyacyl-CoA dehydrogenase); F54C8.1 is predicted to have 3-hydroxyacyl-CoA dehydrogenase activity and NAD+ binding activity, based on protein domain information.
alh-9	0.454115	-1.13887	0.000392848	0.00533109	down	GO:0006081|cellular aldehyde metabolic process;	.	GO:0004029|aldehyde dehydrogenase (NAD) activity;	alh-9 is an ortholog of human ALDH7A1 (aldehyde dehydrogenase 7 family member A1); alh-9 is predicted to have oxidoreductase activity, acting on the aldehyde or oxo group of donors, based on protein domain information; alh-9 is expressed in the seam cell and the ABa.
acdh-3	0.470962	-1.08632	0.000711188	0.00856405	down	GO:0006637|acyl-CoA metabolic process;GO:0006635|fatty acid beta-oxidation;GO:0033539|fatty acid beta-oxidation using acyl-CoA dehydrogenase;GO:0006631|fatty acid metabolic process;GO:0055088|lipid homeostasis;	GO:0005759|mitochondrial matrix;GO:0005739|mitochondrion;	GO:0003995|acyl-CoA dehydrogenase activity;GO:0009055|electron carrier activity;GO:0000062|fatty-acyl-CoA binding;GO:0050660|flavin adenine dinucleotide binding;GO:0052890|oxidoreductase activity, acting on the CH-CH group of donors, with a flavin as acceptor;GO:0016937|short-branched-chain-acyl-CoA dehydrogenase activity;	acdh-3 is an ortholog of human ACADSB (acyl-CoA dehydrogenase, short/branched chain); acdh-3 is predicted to have flavin adenine dinucleotide binding activity and oxidoreductase activity, acting on the CH-CH group of donors, based on protein domain information; acdh-3 is expressed in the pharynx, nervous system, and the intestine.
F54D5.7	0.46534	-1.10364	0.00071203	0.00856724	down	GO:0033539|fatty acid beta-oxidation using acyl-CoA dehydrogenase;GO:0055088|lipid homeostasis;GO:0006568|tryptophan metabolic process;	GO:0005759|mitochondrial matrix;GO:0005739|mitochondrion;	GO:0003995|acyl-CoA dehydrogenase activity;GO:0009055|electron carrier activity;GO:0000062|fatty-acyl-CoA binding;GO:0050660|flavin adenine dinucleotide binding;GO:0052890|oxidoreductase activity, acting on the CH-CH group of donors, with a flavin as acceptor;	The F54D5.7 gene encodes an ortholog of the human gene GLUTARYL-COENZYME A DEHYDROGENASE (GCDH), which when mutated leads to glutaricaciduria type I (OMIM:231670).
acox-1.1	0.439299	-1.18673	0.000725333	0.00868798	down	GO:0033539|fatty acid beta-oxidation using acyl-CoA dehydrogenase;GO:0033540|fatty acid beta-oxidation using acyl-CoA oxidase;GO:0055088|lipid homeostasis;GO:0042811|pheromone biosynthetic process;	GO:0005777|peroxisome;	GO:0003995|acyl-CoA dehydrogenase activity;GO:0003997|acyl-CoA oxidase activity;GO:0009055|electron carrier activity;GO:0000062|fatty-acyl-CoA binding;GO:0050660|flavin adenine dinucleotide binding;GO:0052890|oxidoreductase activity, acting on the CH-CH group of donors, with a flavin as acceptor;	acox-1.1 is an ortholog of human ACOX1 (acyl-CoA oxidase 1); acox-1.1 is involved in ascaroside biosynthetic process; acox-1.1 is predicted to have FAD binding activity and acyl-CoA oxidase activity, based on protein domain information; acox-1.1 is expressed in the hypodermis and the intestine; acox-1.1 is localized to the peroxisomal matrix.
acdh-1	0.165547	-2.59469	0.00074972	0.00893579	down	GO:0006637|acyl-CoA metabolic process;GO:0033539|fatty acid beta-oxidation using acyl-CoA dehydrogenase;GO:0055088|lipid homeostasis;	GO:0070062|extracellular exosome;GO:0005759|mitochondrial matrix;GO:0005739|mitochondrion;	GO:0003995|acyl-CoA dehydrogenase activity;GO:0009055|electron carrier activity;GO:0000062|fatty-acyl-CoA binding;GO:0050660|flavin adenine dinucleotide binding;GO:0052890|oxidoreductase activity, acting on the CH-CH group of donors, with a flavin as acceptor;GO:0016937|short-branched-chain-acyl-CoA dehydrogenase activity;	acdh-1 encodes a short-chain acyl-CoA dehydrogenase; ACDH-1 is predicted to be a mitochondrial enzyme that catalyzes the first step of fatty acid beta-oxidation and thus plays a key role in energy production; steady-state acdh-1 mRNA levels are under the control of the MDT-15 mediator complex subunit; in addition, gene expression studies indicate that acdh-1 expression is upregulated in daf-2 mut…
alh-12	0.440682	-1.18219	0.00109507	0.0120973	down	GO:0045329|carnitine biosynthetic process;GO:0006081|cellular aldehyde metabolic process;GO:0042136|neurotransmitter biosynthetic process;GO:0055114|oxidation-reduction process;	GO:0005737|cytoplasm;	GO:0047105|4-trimethylammoniobutyraldehyde dehydrogenase activity;GO:0004029|aldehyde dehydrogenase (NAD) activity;GO:0019145|aminobutyraldehyde dehydrogenase activity;	alh-12 is an ortholog of human ALDH9A1 (aldehyde dehydrogenase 9 family member A1); alh-12 is predicted to have oxidoreductase activity, acting on the aldehyde or oxo group of donors, based on protein domain information.
acs-4	0.458915	-1.1237	0.00149708	0.0154408	down	GO:0044255|cellular lipid metabolic process;GO:0060996|dendritic spine development;GO:0060136|embryonic process involved in female pregnancy;GO:0015908|fatty acid transport;GO:0008610|lipid biosynthetic process;GO:0006629|lipid metabolic process;GO:0001676|long-chain fatty acid metabolic process;GO:0035338|long-chain fatty-acyl-CoA biosynthetic process;GO:0032307|negative regulation of prostaglan…	GO:0005737|cytoplasm;GO:0005789|endoplasmic reticulum membrane;GO:0044233|ER-mitochondrion membrane contact site;GO:0070062|extracellular exosome;GO:0016021|integral component of membrane;GO:0005811|lipid particle;GO:0016020|membrane;GO:0005741|mitochondrial outer membrane;GO:0043025|neuronal cell body;GO:0005778|peroxisomal membrane;	GO:0047676|arachidonate-CoA ligase activity;GO:0005524|ATP binding;GO:0004467|long-chain fatty acid-CoA ligase activity;GO:0031957|very long-chain fatty acid-CoA ligase activity;	acs-4 is an ortholog of human ACSL3 (acyl-CoA synthetase long-chain family member 3) and ACSL4 (acyl-CoA synthetase long-chain family member 4); acs-4 is predicted to have catalytic activity, based on protein domain information; acs-4 is expressed in the pharynx, hypodermis, intestine, ventral nerve cord, and the dorsal nerve cord; acs-4 is localized to the lipid droplet.
ech-8	0.475389	-1.07282	0.00172561	0.017261	down	GO:0006635|fatty acid beta-oxidation;	GO:0005777|peroxisome;	GO:0003857|3-hydroxyacyl-CoA dehydrogenase activity;GO:0004165|dodecenoyl-CoA delta-isomerase activity;GO:0004300|enoyl-CoA hydratase activity;	ech-8 is an ortholog of human EHHADH (enoyl-CoA hydratase and 3-hydroxyacyl CoA dehydrogenase); ech-8 is predicted to have 3-hydroxyacyl-CoA dehydrogenase activity, based on protein domain information.
Fatty acid elongation
ppt-1	4.1955	2.06884	3.15031e-07	1.31706e-05	up	GO:0044257|cellular protein catabolic process;GO:0007005|mitochondrion organization;GO:0018991|oviposition;GO:0009791|post-embryonic development;GO:0002084|protein depalmitoylation;GO:0006898|receptor-mediated endocytosis;	GO:0005764|lysosome;	GO:0008474|palmitoyl-(protein) hydrolase activity;	ppt-1 encodes the C. elegans palmitoyl protein thioesterase-1 ortholog; by homology PPT-1 is predicted to function in degradation of palmitoylated proteins and ppt-1 mutations result in loss of enzymatic activity from mixed-stage extracts; in C. elegans, ppt-1 activity is essential for mitochondrial organization and biogenesis in neuronal and muscle cells, as well as for proper timing of the onse…
ech-1.1	3.11771	1.64049	0.00478116	0.0377985	up	GO:0035965|cardiolipin acyl-chain remodeling;GO:0044255|cellular lipid metabolic process;GO:0006635|fatty acid beta-oxidation;GO:0046474|glycerophospholipid biosynthetic process;GO:0006644|phospholipid metabolic process;GO:0042493|response to drug;GO:0032868|response to insulin;GO:0044281|small molecule metabolic process;	GO:0016507|mitochondrial fatty acid beta-oxidation multienzyme complex;GO:0005743|mitochondrial inner membrane;GO:0042645|mitochondrial nucleoid;GO:0005739|mitochondrion;	GO:0003857|3-hydroxyacyl-CoA dehydrogenase activity;GO:0003985|acetyl-CoA C-acetyltransferase activity;GO:0004300|enoyl-CoA hydratase activity;GO:0000062|fatty-acyl-CoA binding;GO:0016509|long-chain-3-hydroxyacyl-CoA dehydrogenase activity;GO:0016508|long-chain-enoyl-CoA hydratase activity;GO:0051287|NAD binding;	ech-1.1 encodes one of two C. elegans enoyl-CoA hydratases/long-chain 3-hydroxyacyl-CoA dehydrogenases [EC:4.2.1.17 1.1.1.211] orthologous to human HADHA (hydroxyacyl-coenzyme A dehydrogenase/3-ketoacyl-coenzyme A thiolase/enoyl-coenzyme a hydratase (trifunctional protein), alpha subunit OMIM:600890), which when mutated leads to disease; loss of ech-1.1 activity via RNAi results in an increase in…
let-767	0.22548	-2.14893	1.16309e-11	1.22189e-09	down	GO:0008209|androgen metabolic process;GO:0009790|embryo development;GO:0045197|establishment or maintenance of epithelial cell apical/basal polarity;GO:0008210|estrogen metabolic process;GO:0030540|female genitalia development;GO:0042759|long-chain fatty acid biosynthetic process;GO:0042303|molting cycle;GO:0018996|molting cycle, collagen and cuticulin-based cuticle;GO:0032350|regulation of hormo…	GO:0045179|apical cortex;GO:0005783|endoplasmic reticulum;	GO:0050062|long-chain-fatty-acyl-CoA reductase activity;GO:0030283|testosterone dehydrogenase [NAD(P)] activity;	let-767 encodes a steroid dehydrogenase required for embryogenesis, molting, and female reproduction; LET-767 is orthologous to human HSD17B3 (OMIM:605573, mutated in pseudohermaphroditism), HSD17B12 (OMIM:609574), and HSDL1; in vitro, LET-767 catalytically converts androstenedione and estrone into testosterone and estradiol, and in vivo probably catalyzes the synthesis of endogeneous steroid hor…
art-1	0.239664	-2.06092	3.52046e-10	2.87908e-08	down	GO:0006633|fatty acid biosynthetic process;	GO:0005789|endoplasmic reticulum membrane;GO:0016021|integral component of membrane;	GO:0016627|oxidoreductase activity, acting on the CH-CH group of donors;	a protein similar to synaptic glycoprotein SC2 from mammals.
T05E7.1	0.106651	-3.22903	4.31427e-10	3.46432e-08	down	GO:0006637|acyl-CoA metabolic process;GO:0006629|lipid metabolic process;	GO:0005829|cytosol;	GO:0047617|acyl-CoA hydrolase activity;GO:0052689|carboxylic ester hydrolase activity;GO:0016290|palmitoyl-CoA hydrolase activity;	T05E7.1 is an ortholog of human BAAT (bile acid-CoA:amino acid N-acyltransferase) and members of the ACOT (Acyl-CoA thioesterases) family including ACOT2; T05E7.1 is predicted to have thiolester hydrolase activity, based on protein domain information.
acaa-2	0.345106	-1.53489	1.40672e-06	4.82441e-05	down	GO:0071456|cellular response to hypoxia;GO:0006695|cholesterol biosynthetic process;GO:0006631|fatty acid metabolic process;GO:1902109|negative regulation of mitochondrial membrane permeability involved in apoptotic process;GO:1901029|negative regulation of mitochondrial outer membrane permeabilization involved in apoptotic signaling pathway;	GO:0070062|extracellular exosome;GO:0005743|mitochondrial inner membrane;GO:0005739|mitochondrion;	GO:0003988|acetyl-CoA C-acyltransferase activity;GO:0044822|poly(A) RNA binding;	acaa-2 is an ortholog of human ACAA2 (acetyl-CoA acyltransferase 2); acaa-2 is predicted to have transferase activity, transferring acyl groups other than amino-acyl groups, based on protein domain information.
ech-6	0.188267	-2.40915	5.2323e-06	0.000151162	down	GO:0006635|fatty acid beta-oxidation;	GO:0005759|mitochondrial matrix;GO:0005739|mitochondrion;	GO:0004300|enoyl-CoA hydratase activity;	ech-6 is an ortholog of human ECHS1 (enoyl-CoA hydratase, short chain 1); ech-6 is predicted to have catalytic activity, based on protein domain information.
hpo-8	0.298699	-1.74324	1.91594e-05	0.000455897	down	GO:0006633|fatty acid biosynthetic process;	GO:0016021|integral component of membrane;	GO:0016829|lyase activity;	hpo-8 is an ortholog of human HACD2 (3-hydroxyacyl-CoA dehydratase 2) and HACD1 (3-hydroxyacyl-CoA dehydratase 1); microarray, proteomic, and RNA sequencing studies indicate that hpo-8 is affected by sma-2, gld-1, let-7, set-25, met-2, mir-34, daf-12, dpy-21, hrde-1, emb-4, sma-4, and daf-16; microarray and RNA sequencing studies indicate that hpo-8 is affected by Mercuric Chloride, Rotenone, Pro…
ech-7	0.194536	-2.36189	6.81987e-05	0.00129939	down	GO:0006635|fatty acid beta-oxidation;	GO:0005759|mitochondrial matrix;GO:0005739|mitochondrion;	GO:0004300|enoyl-CoA hydratase activity;	ech-7 is an ortholog of human ECHS1 (enoyl-CoA hydratase, short chain 1); ech-7 is predicted to have catalytic activity, based on protein domain information.
B0303.3	0.439841	-1.18495	0.000209769	0.00321538	down	.	GO:0005739|mitochondrion;	GO:0016747|transferase activity, transferring acyl groups other than amino-acyl groups;	B0303.3 is orthologous to the human gene 3-KETOACYL-COA THIOLASE BETA-SUBUNIT OF TRIFUNCTIONAL PROTEIN (HADHB; OMIM:143450), which when mutated leads to disease.
F54C8.1	0.320536	-1.64144	0.000286685	0.00413832	down	GO:0006635|fatty acid beta-oxidation;	GO:0005759|mitochondrial matrix;	GO:0003857|3-hydroxyacyl-CoA dehydrogenase activity;GO:0070403|NAD+ binding;	F54C8.1 is an ortholog of human HADH (hydroxyacyl-CoA dehydrogenase); F54C8.1 is predicted to have 3-hydroxyacyl-CoA dehydrogenase activity and NAD+ binding activity, based on protein domain information.
Phagosome
clec-19	Inf	Inf	1.38143e-09	9.89675e-08	up	GO:0071346|cellular response to interferon-gamma;GO:0071353|cellular response to interleukin-4;GO:0071222|cellular response to lipopolysaccharide;GO:0006898|receptor-mediated endocytosis;GO:0007165|signal transduction;	GO:0009986|cell surface;GO:0010008|endosome membrane;GO:0016021|integral component of membrane;GO:0005886|plasma membrane;	GO:0005537|mannose binding;GO:0004872|receptor activity;GO:0004888|transmembrane signaling receptor activity;	clec-19 is an ortholog of human CLEC3B (C-type lectin domain family 3 member B) and CLEC3A (C-type lectin domain family 3 member A); RNA sequencing and microarray studies indicate that clec-19 is affected by pgl-1, pgl-3, glh-4, glh-1, and mir-243; microarray studies indicate that clec-19 is affected by Methylmercuric chloride, single-walled carbon nanotubes, Sirolimus, and Allantoin.
rac-3	57.4594	5.84447	3.42476e-08	1.82785e-06	up	GO:0048846|axon extension involved in axon guidance;GO:0033563|dorsal/ventral axon guidance;GO:0008045|motor neuron axon guidance;GO:0001764|neuron migration;GO:0048812|neuron projection morphogenesis;GO:0007264|small GTPase mediated signal transduction;	GO:0030424|axon;GO:0005622|intracellular;GO:0005886|plasma membrane;	GO:0005525|GTP binding;GO:0003924|GTPase activity;	Microarray and RNA sequencing studies indicate that rac-3 is affected by clk-1, let-418, chd-3, pgl-1, pgl-3, glh-4, glh-1, eat-2, and let-60; microarray studies indicate that rac-3 is affected by Sirolimus.
clec-42	4.98192	2.3167	1.18936e-07	5.53675e-06	up	GO:0071346|cellular response to interferon-gamma;GO:0071353|cellular response to interleukin-4;GO:0071222|cellular response to lipopolysaccharide;GO:0006898|receptor-mediated endocytosis;	GO:0009986|cell surface;GO:0010008|endosome membrane;GO:0005887|integral component of plasma membrane;GO:0005886|plasma membrane;	GO:0005537|mannose binding;GO:0004872|receptor activity;GO:0004888|transmembrane signaling receptor activity;	clec-42 is expressed in the nervous system.
clec-35	14.4204	3.85004	7.25476e-07	2.70811e-05	up	GO:0071346|cellular response to interferon-gamma;GO:0071353|cellular response to interleukin-4;GO:0071222|cellular response to lipopolysaccharide;GO:0006898|receptor-mediated endocytosis;	GO:0009986|cell surface;GO:0010008|endosome membrane;GO:0005887|integral component of plasma membrane;GO:0005886|plasma membrane;	GO:0005537|mannose binding;GO:0004872|receptor activity;GO:0004888|transmembrane signaling receptor activity;	clec-35 is an ortholog of human CLEC3B (C-type lectin domain family 3 member B) and CLEC3A (C-type lectin domain family 3 member A); microarray, tiling array, and RNA sequencing studies indicate that clec-35 is affected by cyc-1, hpl-2, nhr-8, daf-16, npr-1, jmjd-3.1, and mir-34; microarray and RNA sequencing studies indicate that clec-35 is affected by Aldicarb and Multi-walled carbon nanotubes;…
Y38H6C.8	10.2853	3.36251	6.61095e-06	0.000186928	up	GO:0006955|immune response;GO:0006910|phagocytosis, recognition;GO:0060355|positive regulation of cell adhesion molecule production;GO:0034138|toll-like receptor 3 signaling pathway;	GO:0005581|collagen trimer;GO:0070062|extracellular exosome;GO:0016021|integral component of membrane;	GO:0030246|carbohydrate binding;GO:0030169|low-density lipoprotein particle binding;GO:0046872|metal ion binding;GO:0008329|signaling pattern recognition receptor activity;	Y38H6C.8 is an ortholog of members of the human CLEC (C-type lectin domain containing) family including REG1A; microarray and RNA sequencing studies indicate that Y38H6C.8 is affected by clk-1, cyc-1, lin-15B, prg-1, wdr-5.1, lin-35, dop-1, let-418, chd-3, pgl-1, pgl-3, glh-4, glh-1, his-3, tdp-1, mir-35, his-24, hpl-1, hpl-2, and ain-2; microarray studies indicate that Y38H6C.8 is affected by Al…
clec-52	8.17058	3.03044	1.76176e-05	0.000424918	up	GO:0071346|cellular response to interferon-gamma;GO:0071353|cellular response to interleukin-4;GO:0071222|cellular response to lipopolysaccharide;GO:0006898|receptor-mediated endocytosis;	GO:0009986|cell surface;GO:0010008|endosome membrane;GO:0005887|integral component of plasma membrane;GO:0005886|plasma membrane;	GO:0005537|mannose binding;GO:0004872|receptor activity;GO:0004888|transmembrane signaling receptor activity;	clec-52 is an ortholog of human PLA2R1 (phospholipase A2 receptor 1) and members of the COLEC (Collectins) family including COLEC11, CD (CD molecules) family including CD302 and SCAR (Scavenger receptors) family including LY75; clec-52 is involved in defense response to Gram-positive bacterium; clec-52 is expressed in the pharynx, nervous system, and the intestine.
clec-17	3.55185	1.82857	0.00571491	0.0433663	up	GO:0071346|cellular response to interferon-gamma;GO:0071353|cellular response to interleukin-4;GO:0071222|cellular response to lipopolysaccharide;GO:0006898|receptor-mediated endocytosis;	GO:0009986|cell surface;GO:0010008|endosome membrane;GO:0005887|integral component of plasma membrane;GO:0005886|plasma membrane;	GO:0005537|mannose binding;GO:0004872|receptor activity;GO:0004888|transmembrane signaling receptor activity;	clec-17 is an ortholog of human CLEC3B (C-type lectin domain family 3 member B) and CLEC3A (C-type lectin domain family 3 member A); microarray and RNA sequencing studies indicate that clec-17 is affected by Heme, Hydrogen sulfide, Methylmercury hydroxide, 1-methylnicotinamide, Nicotinic acid, Sodium arsenite, D-glucose, Bisphenol A, Sesamin, TPEN, Ag nanoparticles, Zidovudine, Resveratrol, Atraz…
vha-6	0.231024	-2.11389	3.29234e-10	2.7092e-08	down	GO:0015991|ATP hydrolysis coupled proton transport;GO:0015986|ATP synthesis coupled proton transport;GO:0009792|embryo development ending in birth or egg hatching;GO:0040011|locomotion;GO:0040013|negative regulation of locomotion;GO:0002119|nematode larval development;GO:0043068|positive regulation of programmed cell death;GO:0001666|response to hypoxia;GO:0007271|synaptic transmission, cholinerg…	GO:0016021|integral component of membrane;GO:0005886|plasma membrane;GO:0016471|vacuolar proton-transporting V-type ATPase complex;GO:0000220|vacuolar proton-transporting V-type ATPase, V0 domain;	GO:0051117|ATPase binding;GO:0046961|proton-transporting ATPase activity, rotational mechanism;	vha-6 encodes an ortholog of subunit a of the membrane-bound (V0) domain of vacuolar proton-translocating ATPase (V-ATPase); VHA-6 is orthologous to human ATP6N1A (OMIM:192130), ATP6V0A2, ATP6V0A4 (OMIM:605239, mutated in distal renal tubular acidosis), and TCIRG1 (OMIM:604592, mutated in osteopetrosis); VHA-6 is expressed in germline (P2 through Z3 cells until the comma stage), on the apical sur…
vha-10	0.268821	-1.89528	2.30811e-09	1.57705e-07	down	GO:0006754|ATP biosynthetic process;GO:1902600|hydrogen ion transmembrane transport;GO:0043068|positive regulation of programmed cell death;GO:0012501|programmed cell death;GO:0015992|proton transport;	GO:0016471|vacuolar proton-transporting V-type ATPase complex;	GO:0015078|hydrogen ion transmembrane transporter activity;GO:0016820|hydrolase activity, acting on acid anhydrides, catalyzing transmembrane movement of substances;	vha-10 encodes an ortholog of subunit G of the cytoplasmic (V1) domain of vacuolar proton-translocating ATPase (V-ATPase); VHA-10 is required for necrosis, since vha-10(RNAi) suppresses necrotic neurodegeneration and thapsigargin-induced cell death; VHA-10 is a predicted cytosolic stator (stalk) component.
vha-13	0.261461	-1.93533	1.48675e-08	8.66586e-07	down	GO:0015991|ATP hydrolysis coupled proton transport;GO:0046034|ATP metabolic process;	GO:0033180|proton-transporting V-type ATPase, V1 domain;	GO:0005524|ATP binding;GO:0046961|proton-transporting ATPase activity, rotational mechanism;	vha-13 encodes an ortholog of subunit A of the cytoplasmic (V1) domain of vacuolar proton-translocating ATPase (V-ATPase); VHA-13 is predicted to hydrolyse ATP as part of a cytosolic VHA-12/VHA-13 heterohexamer, whose activity drives the V-ATPase rotor; VHA-13 levels are lowered in mutants with either abnormally low or abnormally high calcineurin levels, and elevated in mutants lacking both calci…
Y38F2AR.9	0.275603	-1.85934	1.97907e-08	1.12397e-06	down	GO:0030433|ER-associated ubiquitin-dependent protein catabolic process;GO:0000060|protein import into nucleus, translocation;GO:0030970|retrograde protein transport, ER to cytosol;	GO:0031205|endoplasmic reticulum Sec complex;GO:0016021|integral component of membrane;GO:0005784|Sec61 translocon complex;	GO:0044822|poly(A) RNA binding;GO:0043022|ribosome binding;	Y38F2AR.9 is an ortholog of human SEC61B (Sec61 translocon beta subunit); RNA sequencing and microarray studies indicate that Y38F2AR.9 is affected by Rotenone, Zidovudine, Deoxyglucose, Atrazine, Cry5B, Quercetin, Sirolimus, and Allantoin; microarray, tiling array, and RNA sequencing studies indicate that Y38F2AR.9 is enriched in the hypodermis, intestine, pharyngeal muscle cell, and Psub1 and i…
vha-12	0.258002	-1.95455	2.1948e-08	1.23593e-06	down	GO:0015991|ATP hydrolysis coupled proton transport;GO:0046034|ATP metabolic process;GO:0008219|cell death;GO:0015988|energy coupled proton transmembrane transport, against electrochemical gradient;GO:0043068|positive regulation of programmed cell death;GO:0015992|proton transport;GO:0051453|regulation of intracellular pH;GO:0060142|regulation of syncytium formation by plasma membrane fusion;GO:00…	GO:0005623|cell;GO:0033180|proton-transporting V-type ATPase, V1 domain;	GO:0005524|ATP binding;GO:0046961|proton-transporting ATPase activity, rotational mechanism;	vha-12 encodes an ortholog of subunit B of the cytoplasmic (V1) domain of vacuolar proton-translocating ATPase (V-ATPase); VHA-12 is orthologous to human ATP6V1B1 (OMIM:192132, mutated in distal renal tubular acidosis with progressive sensorineural deafness) and ATP6V1B2 (OMIM:606939); VHA-12 and TAG-300/Y110A7A.12 are co-orthologs; VHA-17, like VHA-1 and VHA-12, antagonizes EFF-1-mediated cell f…
vha-15	0.299615	-1.73882	1.54767e-07	6.96033e-06	down	GO:0015991|ATP hydrolysis coupled proton transport;	GO:0000221|vacuolar proton-transporting V-type ATPase, V1 domain;	GO:0046961|proton-transporting ATPase activity, rotational mechanism;	vha-15 encodes an ortholog of subunit H of the cytoplasmic (V1) domain of vacuolar proton-translocating ATPase (V-ATPase); VHA-15 and VHA-18 are co-orthologs; VHA-15, along with VHA-2 and probably all V-ATPase subunits, is required for systemic RNAi, probably during endocytotic RNAi uptake; VHA-15 is a predicted cytosolic stator (stalk) component; neurons).
vha-16	0.312431	-1.67839	3.43007e-07	1.39614e-05	down	GO:0015991|ATP hydrolysis coupled proton transport;GO:0008593|regulation of Notch signaling pathway;GO:0007035|vacuolar acidification;	GO:0005886|plasma membrane;GO:0033181|plasma membrane proton-transporting V-type ATPase complex;GO:0000220|vacuolar proton-transporting V-type ATPase, V0 domain;	GO:0046961|proton-transporting ATPase activity, rotational mechanism;	vha-16 encodes an an ortholog of subunit d of the membrane-bound (V0) domain of vacuolar proton-translocating ATPase (V-ATPase); VHA-16 is predicted to mechanically anchor the V-ATPase cytosolic rotor (stalk) to the membrane, while also providing a hub for the V-ATPase transmembrane rotor; vha-16 is expressed in diverse tissues (e.g., excretory cell, pharynx, intestine, hypodermis, and neurons).
vha-19	0.325338	-1.61999	4.35715e-07	1.73887e-05	down	GO:0015991|ATP hydrolysis coupled proton transport;GO:0051656|establishment of organelle localization;GO:0045851|pH reduction;GO:0045780|positive regulation of bone resorption;GO:0070374|positive regulation of ERK1 and ERK2 cascade;GO:0045921|positive regulation of exocytosis;GO:0045669|positive regulation of osteoblast differentiation;GO:2001206|positive regulation of osteoclast development;	GO:0070062|extracellular exosome;GO:0016021|integral component of membrane;GO:0033180|proton-transporting V-type ATPase, V1 domain;GO:0005774|vacuolar membrane;	GO:0005524|ATP binding;GO:0046933|proton-transporting ATP synthase activity, rotational mechanism;GO:0046961|proton-transporting ATPase activity, rotational mechanism;GO:0017137|Rab GTPase binding;	vha-19 encodes an ortholog of subunit Ac45 of the membrane-bound (V0) domain of vacuolar proton-translocating ATPase (V-ATPase); VHA-19 is a predicted V-ATPase transmembrane rotor component; Ac45 is a nonhomologous replacement for subunit c', which is found in fungi but not in animals; conversely, orthologs of Ac45 are only found in animals; VHA-19 is predicted to help carry protons from the cyto…
vha-11	0.316196	-1.66111	6.83006e-07	2.56407e-05	down	GO:0015991|ATP hydrolysis coupled proton transport;GO:0009790|embryo development;GO:0030728|ovulation;	GO:0043229|intracellular organelle;GO:0033180|proton-transporting V-type ATPase, V1 domain;GO:0016471|vacuolar proton-transporting V-type ATPase complex;	GO:0015078|hydrogen ion transmembrane transporter activity;GO:0016787|hydrolase activity;	vha-11 encodes, by alternative splicing, two isoforms of an ortholog of subunit C of the cytoplasmic (V1) domain of vacuolar proton-translocating ATPase (V-ATPase); VHA-11 is a predicted cytosolic stator (stalk) component; VHA-11 is found in dot-like structures around embryonic nuclei, with diffuse distribution in embryonic cytoplasm; in later embryos (comma stage onward), VHA-11 is found in gut …
clec-53	0.239428	-2.06234	7.11464e-07	2.65964e-05	down	GO:0071346|cellular response to interferon-gamma;GO:0071353|cellular response to interleukin-4;GO:0071222|cellular response to lipopolysaccharide;GO:0006898|receptor-mediated endocytosis;	GO:0009986|cell surface;GO:0010008|endosome membrane;GO:0005887|integral component of plasma membrane;GO:0005886|plasma membrane;	GO:0005537|mannose binding;GO:0004872|receptor activity;GO:0004888|transmembrane signaling receptor activity;	clec-53 is an ortholog of human PLA2R1 (phospholipase A2 receptor 1) and members of the COLEC (Collectins) family including COLEC11, CD (CD molecules) family including CD302 and SCAR (Scavenger receptors) family including LY75; clec-53 is expressed in the intestine.
sec-61	0.317892	-1.65339	1.19446e-06	4.17732e-05	down	GO:0015031|protein transport;	GO:0005789|endoplasmic reticulum membrane;GO:0016021|integral component of membrane;	GO:0043022|ribosome binding;	sec-61 is an ortholog of human SEC61A2 (Sec61 translocon alpha 2 subunit) and SEC61A1 (Sec61 translocon alpha 1 subunit); proteomic, microarray, and RNA sequencing studies indicate that sec-61 is affected by Peroxides, Aldicarb, Rotenone, Zidovudine, Deoxyglucose, Cry5B, Quercetin, Paraquat, and Sirolimus; microarray and RNA sequencing studies indicate that sec-61 is enriched in the intestine and…
vha-2	0.344944	-1.53557	1.29676e-06	4.50545e-05	down	GO:0015991|ATP hydrolysis coupled proton transport;GO:0010940|positive regulation of necrotic cell death;GO:0043068|positive regulation of programmed cell death;GO:0015992|proton transport;	GO:0016021|integral component of membrane;GO:0000220|vacuolar proton-transporting V-type ATPase, V0 domain;	GO:0015078|hydrogen ion transmembrane transporter activity;	vha-2 and vha-3 encode an ortholog of subunit c of the membrane-bound (V0) domain of vacuolar proton-translocating ATPase (V-ATPase); the protein encoded by vha-2 and vha-3 (VHA-2/3) is identical; VHA-2/3 is a predicted V-ATPase transmembrane rotor component, whose polypeptide sequence is identical to that of VHA-3; VHA-1 and VHA-2/3 comprise a closely related family of subunit c co-orthologs, pr…
vha-4	0.350073	-1.51427	1.92189e-06	6.32987e-05	down	GO:0015991|ATP hydrolysis coupled proton transport;GO:0006879|cellular iron ion homeostasis;GO:0008286|insulin receptor signaling pathway;GO:0051701|interaction with host;GO:0034220|ion transmembrane transport;GO:0090382|phagosome maturation;GO:0015992|proton transport;GO:0033572|transferrin transport;GO:0055085|transmembrane transport;	GO:0010008|endosome membrane;GO:0016021|integral component of membrane;GO:0030670|phagocytic vesicle membrane;GO:0033179|proton-transporting V-type ATPase, V0 domain;GO:0005774|vacuolar membrane;	GO:0015078|hydrogen ion transmembrane transporter activity;GO:0005215|transporter activity;	vha-4 encodes an ortholog of subunit c'' of the membrane-bound (V0) domain of vacuolar proton-translocating ATPase (V-ATPase); VHA-4 is a predicted V-ATPase transmembrane rotor component; VHA-4 is paralogous to the c subunits VHA-1/-2/-3, and is predicted to help carry protons from the cytosol to a-subunits (VHA-5, VHA-6, VHA-7, or UNC-32) for transmembrane export; VHA-4 is required for ovulation…
emo-1	0.290494	-1.78342	2.30365e-06	7.40372e-05	down	GO:0006886|intracellular protein transport;GO:0007275|multicellular organismal development;GO:0001555|oocyte growth;GO:0030728|ovulation;GO:0006605|protein targeting;GO:0071806|protein transmembrane transport;	GO:0005623|cell;GO:0005789|endoplasmic reticulum membrane;GO:0016021|integral component of membrane;	GO:0015450|P-P-bond-hydrolysis-driven protein transmembrane transporter activity;	emo-1 encodes an ortholog of S. cerevisiae Sec61p gamma subunit, which is required for translocation of secreted and membrane proteins into the endoplasmic reticulum; EMO-1 is required for oogenesis and ovulation.
vha-14	0.357045	-1.48582	3.33123e-06	0.000101654	down	GO:0015992|proton transport;	GO:0016020|membrane;	GO:0042626|ATPase activity, coupled to transmembrane movement of substances;	vha-14 encodes an ortholog of subunit D of the cytoplasmic (V1) domain of vacuolar proton-translocating ATPase (V-ATPase); VHA-14 is a predicted cytosolic rotor (stalk) component.
vha-3	0.318174	-1.65211	5.17801e-06	0.000150083	down	GO:0015991|ATP hydrolysis coupled proton transport;GO:0010940|positive regulation of necrotic cell death;GO:0043068|positive regulation of programmed cell death;GO:0015992|proton transport;	GO:0016021|integral component of membrane;GO:0000220|vacuolar proton-transporting V-type ATPase, V0 domain;	GO:0015078|hydrogen ion transmembrane transporter activity;	vha-3 and vha-2 encode an ortholog of subunit c of the membrane-bound (V0) domain of vacuolar proton-translocating ATPase (V-ATPase); the protein encoded by vha-2 and vha-3 (VHA-2/3) is identical; VHA-2/3 is a predicted V-ATPase transmembrane rotor component; VHA-1 and VHA-2/3 comprise a closely related family of subunit c co-orthologs, predicted to carry protons from the cytosol to a-subunits (V…
act-5	0.244467	-2.03229	8.34762e-06	0.000225708	down	.	GO:0005856|cytoskeleton;GO:0097433|dense body;GO:0005925|focal adhesion;GO:0005886|plasma membrane;	GO:0005524|ATP binding;	act-5 encodes an ortholog of human cytoplasmic actin; act-5 is required for formation of the terminal web and microvilli on the apical surface of intestinal cells; act-5 also plays a role in mediating non-lytic exit of intracellular parasites from the intestine; act-5 is expressed only in intestinal cells and in the excretory cell; in the intestine, ACT-5 localizes to microvilli and the terminal …
act-1	0.404601	-1.30543	3.52624e-05	0.000761982	down	GO:0030866|cortical actin cytoskeleton organization;GO:0009792|embryo development ending in birth or egg hatching;GO:0000281|mitotic cytokinesis;	GO:0005737|cytoplasm;GO:0005856|cytoskeleton;	GO:0005524|ATP binding;	act-1 encodes an actin isoform that is required for proper body wall muscle and pharyngeal muscle structures and the motility of animals; actins have highly similar amino acid sequences; ACT-1 is identical to ACT-3; act-1 functions redundantly with two other actin isoforms, act-2 and act-3, to control cytoplasmic microfilament function in the early embryo.
vha-5	0.418716	-1.25596	8.43773e-05	0.0015456	down	GO:0015991|ATP hydrolysis coupled proton transport;GO:0015986|ATP synthesis coupled proton transport;GO:0009792|embryo development ending in birth or egg hatching;GO:0040011|locomotion;GO:0040013|negative regulation of locomotion;GO:0002119|nematode larval development;GO:0043068|positive regulation of programmed cell death;GO:0001666|response to hypoxia;GO:0007271|synaptic transmission, cholinerg…	GO:0016021|integral component of membrane;GO:0005886|plasma membrane;GO:0016471|vacuolar proton-transporting V-type ATPase complex;GO:0000220|vacuolar proton-transporting V-type ATPase, V0 domain;	GO:0051117|ATPase binding;GO:0046961|proton-transporting ATPase activity, rotational mechanism;	vha-5 encodes an ortholog of subunit a of the membrane-bound (V0) domain of vacuolar proton-translocating ATPase (V-ATPase); VHA-5 is orthologous to human ATP6N1A (OMIM:192130), ATP6V0A2, ATP6V0A4 (OMIM:605239, mutated in distal renal tubular acidosis), and TCIRG1 (OMIM:604592, mutated in osteopetrosis); VHA-5 is expressed broadly in embryos (in dot- or cup-like perinuclear compartments in each c…
vha-9	0.419908	-1.25185	8.62973e-05	0.00157534	down	GO:0015991|ATP hydrolysis coupled proton transport;	GO:0016020|membrane;GO:0033180|proton-transporting V-type ATPase, V1 domain;	GO:0042625|ATPase activity, coupled to transmembrane movement of ions;GO:0046961|proton-transporting ATPase activity, rotational mechanism;	vha-9 encodes an ortholog of subunit F of the cytoplasmic (V1) domain of vacuolar proton-translocating ATPase (V-ATPase); VHA-9 is a predicted cytosolic rotor (stalk) component.
clec-51	0.415631	-1.26663	0.000181558	0.00286921	down	.	GO:0005576|extracellular region;	.	clec-51 is an ortholog of human PLA2R1 (phospholipase A2 receptor 1) and members of the COLEC (Collectins) family including COLEC11, CD (CD molecules) family including CD302 and SCAR (Scavenger receptors) family including LY75; microarray and RNA sequencing studies indicate that clec-51 is affected by Aldicarb, Methylmercuric chloride, Rotenone, Cry5B, Quercetin, Humic substances, R24, Sirolimus,…
clec-187	0.343504	-1.5416	0.000232057	0.00347485	down	GO:0001816|cytokine production;GO:1900139|negative regulation of arachidonic acid secretion;GO:1900138|negative regulation of phospholipase A2 activity;GO:0090403|oxidative stress-induced premature senescence;GO:0090238|positive regulation of arachidonic acid secretion;GO:0043517|positive regulation of DNA damage response, signal transduction by p53 class mediator;GO:0072593|reactive oxygen speci…	GO:0009986|cell surface;GO:0070062|extracellular exosome;GO:0005576|extracellular region;GO:0016021|integral component of membrane;GO:0005886|plasma membrane;GO:0043235|receptor complex;	GO:0030246|carbohydrate binding;GO:0043274|phospholipase binding;GO:0004872|receptor activity;	clec-187 is an ortholog of members of the human COLEC (Collectins) family including COLEC11; clec-187 is involved in innate immune response[HEP].
vha-1	0.441699	-1.17886	0.0002383	0.00355431	down	GO:0015991|ATP hydrolysis coupled proton transport;GO:0009792|embryo development ending in birth or egg hatching;GO:0030728|ovulation;GO:0015992|proton transport;GO:0060142|regulation of syncytium formation by plasma membrane fusion;	GO:0016021|integral component of membrane;GO:0045121|membrane raft;GO:0000220|vacuolar proton-transporting V-type ATPase, V0 domain;	GO:0015078|hydrogen ion transmembrane transporter activity;	vha-1 encodes an ortholog of subunit c of the membrane-bound (V0) domain of vacuolar proton-translocating ATPase (V-ATPase); VHA-1 is a predicted V-ATPase transmembrane rotor component; VHA-1 and VHA-2/3 comprise a closely related family of subunit c co-orthologs, predicted to carry protons from the cytosol to a-subunits (VHA-5, VHA-6, VHA-7, or UNC-32) for transmembrane export; VHA-1, like VHA-1…
clec-49	0.281058	-1.83106	0.000249814	0.00370112	down	GO:0006897|endocytosis;	GO:0016021|integral component of membrane;GO:0005886|plasma membrane;	GO:0030246|carbohydrate binding;GO:0005518|collagen binding;	clec-49 encodes a protein containing two calcium-dependent (C-type) lectin domains; by sequence analysis, CLEC-49 is predicted to be a secreted protein that binds carbohydrates; the Toxocara canis (canine roundworm) TES-32 protein, for which CLEC-49 is one of the most closely related C. elegans proteins, has been shown to reside in the parasite epicuticle and, in vitro, binds both galactose- and …
vha-17	0.46015	-1.11982	0.000462345	0.00605352	down	GO:0015991|ATP hydrolysis coupled proton transport;GO:0009792|embryo development ending in birth or egg hatching;GO:0010172|embryonic body morphogenesis;GO:0015992|proton transport;GO:0060142|regulation of syncytium formation by plasma membrane fusion;GO:0055085|transmembrane transport;	GO:0043296|apical junction complex;GO:0016324|apical plasma membrane;GO:0016021|integral component of membrane;GO:0033181|plasma membrane proton-transporting V-type ATPase complex;GO:0033179|proton-transporting V-type ATPase, V0 domain;	GO:0046961|proton-transporting ATPase activity, rotational mechanism;	vha-17 (aka 'fus-1') encodes an an ortholog of subunit e of the membrane-bound (V0) domain of vacuolar proton-translocating ATPase (V-ATPase); VHA-17, like VHA-1 and VHA-12, antagonizes EFF-1-mediated cell fusion in hypodermal cells; VHA-17 is expressed in gut cells of comma stage embryos, and in excretory cell and apical membranes of gut cells at later embryonic stages; VHA-17 is found in gut gr…
crt-1	0.41594	-1.26555	0.00673584	0.0491037	down	GO:0030421|defecation;GO:0030968|endoplasmic reticulum unfolded protein response;GO:0031581|hemidesmosome assembly;GO:0048609|multicellular organismal reproductive process;GO:0012501|programmed cell death;GO:0006457|protein folding;GO:0010468|regulation of gene expression;GO:0045471|response to ethanol;GO:0009408|response to heat;	GO:0005737|cytoplasm;GO:0005788|endoplasmic reticulum lumen;	GO:0005509|calcium ion binding;GO:0030246|carbohydrate binding;	crt-1 encodes an ortholog of calreticulin (a calcium-binding molecular chaperone of the endoplasmic reticulum); crt-1 is dispensable for viability, but required for normal sperm development, male mating efficiency, some forms of necrotic cell death, and hermaphrodite fertility at high temperatures (which may reflect a stress response); crt-1 expression is induced by stress; CRT-1 protein binds Ca…
Benzoate degradation
ech-1.1	3.11771	1.64049	0.00478116	0.0377985	up	GO:0035965|cardiolipin acyl-chain remodeling;GO:0044255|cellular lipid metabolic process;GO:0006635|fatty acid beta-oxidation;GO:0046474|glycerophospholipid biosynthetic process;GO:0006644|phospholipid metabolic process;GO:0042493|response to drug;GO:0032868|response to insulin;GO:0044281|small molecule metabolic process;	GO:0016507|mitochondrial fatty acid beta-oxidation multienzyme complex;GO:0005743|mitochondrial inner membrane;GO:0042645|mitochondrial nucleoid;GO:0005739|mitochondrion;	GO:0003857|3-hydroxyacyl-CoA dehydrogenase activity;GO:0003985|acetyl-CoA C-acetyltransferase activity;GO:0004300|enoyl-CoA hydratase activity;GO:0000062|fatty-acyl-CoA binding;GO:0016509|long-chain-3-hydroxyacyl-CoA dehydrogenase activity;GO:0016508|long-chain-enoyl-CoA hydratase activity;GO:0051287|NAD binding;	ech-1.1 encodes one of two C. elegans enoyl-CoA hydratases/long-chain 3-hydroxyacyl-CoA dehydrogenases [EC:4.2.1.17 1.1.1.211] orthologous to human HADHA (hydroxyacyl-coenzyme A dehydrogenase/3-ketoacyl-coenzyme A thiolase/enoyl-coenzyme a hydratase (trifunctional protein), alpha subunit OMIM:600890), which when mutated leads to disease; loss of ech-1.1 activity via RNAi results in an increase in…
kat-1	0.280697	-1.83291	5.43316e-08	2.77708e-06	down	.	GO:0005739|mitochondrion;	GO:0003985|acetyl-CoA C-acetyltransferase activity;GO:0046872|metal ion binding;	kat-1 encodes a predicted 3-ketoacyl-coA thiolase, a conserved enzyme in the mitochondrial fatty acid beta-oxidation pathway; kat-1 acts synergistically with tub-1 and together with the Bardet-Biedl syndrome protein BBS1 ortholog, bbs-1, to regulate lipid accumulation; genetic interaction studies of kat-1 with che-2, osm-5 and daf-6, genes that are required for ciliary structure and intraflagella…
acaa-2	0.345106	-1.53489	1.40672e-06	4.82441e-05	down	GO:0071456|cellular response to hypoxia;GO:0006695|cholesterol biosynthetic process;GO:0006631|fatty acid metabolic process;GO:1902109|negative regulation of mitochondrial membrane permeability involved in apoptotic process;GO:1901029|negative regulation of mitochondrial outer membrane permeabilization involved in apoptotic signaling pathway;	GO:0070062|extracellular exosome;GO:0005743|mitochondrial inner membrane;GO:0005739|mitochondrion;	GO:0003988|acetyl-CoA C-acyltransferase activity;GO:0044822|poly(A) RNA binding;	acaa-2 is an ortholog of human ACAA2 (acetyl-CoA acyltransferase 2); acaa-2 is predicted to have transferase activity, transferring acyl groups other than amino-acyl groups, based on protein domain information.
ech-6	0.188267	-2.40915	5.2323e-06	0.000151162	down	GO:0006635|fatty acid beta-oxidation;	GO:0005759|mitochondrial matrix;GO:0005739|mitochondrion;	GO:0004300|enoyl-CoA hydratase activity;	ech-6 is an ortholog of human ECHS1 (enoyl-CoA hydratase, short chain 1); ech-6 is predicted to have catalytic activity, based on protein domain information.
T02G5.7	0.368585	-1.43993	1.98928e-05	0.000470819	down	.	GO:0005739|mitochondrion;	GO:0003985|acetyl-CoA C-acetyltransferase activity;GO:0046872|metal ion binding;	The T02G5.7 gene encodes a homolog of the human gene ACAT1, which when mutated leads to alpha-methylacetoaceticaciduria (OMIM:203750).
ech-7	0.194536	-2.36189	6.81987e-05	0.00129939	down	GO:0006635|fatty acid beta-oxidation;	GO:0005759|mitochondrial matrix;GO:0005739|mitochondrion;	GO:0004300|enoyl-CoA hydratase activity;	ech-7 is an ortholog of human ECHS1 (enoyl-CoA hydratase, short chain 1); ech-7 is predicted to have catalytic activity, based on protein domain information.
B0303.3	0.439841	-1.18495	0.000209769	0.00321538	down	.	GO:0005739|mitochondrion;	GO:0016747|transferase activity, transferring acyl groups other than amino-acyl groups;	B0303.3 is orthologous to the human gene 3-KETOACYL-COA THIOLASE BETA-SUBUNIT OF TRIFUNCTIONAL PROTEIN (HADHB; OMIM:143450), which when mutated leads to disease.
ech-8	0.475389	-1.07282	0.00172561	0.017261	down	GO:0006635|fatty acid beta-oxidation;	GO:0005777|peroxisome;	GO:0003857|3-hydroxyacyl-CoA dehydrogenase activity;GO:0004165|dodecenoyl-CoA delta-isomerase activity;GO:0004300|enoyl-CoA hydratase activity;	ech-8 is an ortholog of human EHHADH (enoyl-CoA hydratase and 3-hydroxyacyl CoA dehydrogenase); ech-8 is predicted to have 3-hydroxyacyl-CoA dehydrogenase activity, based on protein domain information.
Alzheimer's disease
cal-6	28.4621	4.83097	3.73647e-06	0.000112344	up	GO:0043277|apoptotic cell clearance;GO:0016477|cell migration;GO:0009792|embryo development ending in birth or egg hatching;GO:0051296|establishment of meiotic spindle orientation;GO:0042981|regulation of apoptotic process;GO:0051726|regulation of cell cycle;GO:0032880|regulation of protein localization;	GO:0071944|cell periphery;GO:0005813|centrosome;GO:0072686|mitotic spindle;GO:0031965|nuclear membrane;	GO:0005509|calcium ion binding;	Microarray and RNA sequencing studies indicate that cal-6 is affected by cyc-1, tatn-1, daf-16, mir-34, and smg-2; tiling array studies indicate that cal-6 is enriched in neurons including the DA, VA, and NSM neurons.
F09C12.2	6.87408	2.78117	0.0026857	0.0243297	up	.	.	GO:0005524|ATP binding;GO:0004707|MAP kinase activity;	F09C12.2 encodes a kinase most closely related to mitogen-activated protein (MAP) kinases; as loss of F09C12.2 activity via mutation or large-scale RNAi results in no obvious defects, the precise role of F09C12.2 in C. elegans development and/or behavior is not yet known.
feh-1	2.31691	1.2122	0.00640715	0.0472912	up	GO:0030048|actin filament-based movement;GO:0006915|apoptotic process;GO:0007411|axon guidance;GO:0007050|cell cycle arrest;GO:0006974|cellular response to DNA damage stimulus;GO:0006302|double-strand break repair;GO:0030198|extracellular matrix organization;GO:0043967|histone H4 acetylation;GO:0030308|negative regulation of cell growth;GO:0045665|negative regulation of neuron differentiation;GO:…	GO:0005737|cytoplasm;GO:0030426|growth cone;GO:0030027|lamellipodium;GO:0016607|nuclear speck;GO:0005634|nucleus;GO:0005886|plasma membrane;GO:0045202|synapse;	GO:0001540|beta-amyloid binding;GO:0003682|chromatin binding;GO:0035035|histone acetyltransferase binding;GO:0042393|histone binding;GO:0070064|proline-rich region binding;GO:0008134|transcription factor binding;	feh-1 encodes the single C. elegans member of the Fe65 protein family that affects embryonic and larval viability and pharyngeal pumping; the PTB2 domain binds to cytosolic domain of C. elegans APL-1 in vitro; expressed in the neuromuscular structures of the pharynx and in a subset of neurons.
F21F3.2	0.0679638	-3.87909	1.11178e-10	9.85004e-09	down	.	.	GO:0005524|ATP binding;GO:0004674|protein serine/threonine kinase activity;	F21F3.2 is an ortholog of human MAPK7 (mitogen-activated protein kinase 7); F21F3.2 is predicted to have ATP binding activity and protein kinase activity, based on protein domain information.
nduf-6	0.287663	-1.79755	2.30406e-08	1.28925e-06	down	GO:0006120|mitochondrial electron transport, NADH to ubiquinone;GO:0042493|response to drug;	GO:0005743|mitochondrial inner membrane;GO:0005739|mitochondrion;GO:0070469|respiratory chain;	.	F22D6.4 encodes an NDUFS6/13 kDa subunit of the mitochondrial NADH dehydrogenase (ubiquinone) complex (complex I); F22D6.4 is required for oxidative phosphorylation and for resistance to volatile anesthetics.
T20H4.5	0.342001	-1.54793	1.14035e-06	4.0198e-05	down	GO:0006120|mitochondrial electron transport, NADH to ubiquinone;GO:0042493|response to drug;	GO:0005739|mitochondrion;GO:0070469|respiratory chain;	GO:0051539|4 iron, 4 sulfur cluster binding;GO:0046872|metal ion binding;GO:0008137|NADH dehydrogenase (ubiquinone) activity;	T20H4.5 gene encodes a 23 kDa subunit of mitochondrial complex I that is required for oxidative phosphorylation and for resistance to volatile anesthetics; T20H4.5 is orthologous to human NADH-Ubiquinone oxidoreductase Fe-S protein 8 (NDUFS8); RNA interference screens indicate that it may be involved in longevity.
asb-1	0.367912	-1.44257	5.60746e-06	0.000160951	down	GO:0015986|ATP synthesis coupled proton transport;GO:0006909|phagocytosis;	GO:0005811|lipid particle;GO:0000276|mitochondrial proton-transporting ATP synthase complex, coupling factor F(o);GO:0005739|mitochondrion;	GO:0015078|hydrogen ion transmembrane transporter activity;	asb-1 encodes the B subunit of the membrane-bound F0 proton channel portion of ATP synthase (mitochondrial respiratory chain [MRC] complex V) that is closely similar to its paralog ASB-2; asb-1 activity is required for embryonic viability and for normal proliferation of germline cells, specifically their progression to meiosis; in addition, asb-1 is required for response to hermaphrodite contact,…
atp-2	0.389765	-1.35932	1.56956e-05	0.000384511	down	GO:0015991|ATP hydrolysis coupled proton transport;GO:0015986|ATP synthesis coupled proton transport;GO:0040024|dauer larval development;GO:0030421|defecation;GO:0008340|determination of adult lifespan;GO:0048598|embryonic morphogenesis;GO:0008406|gonad development;GO:0040039|inductive cell migration;GO:0007617|mating behavior;GO:0002119|nematode larval development;GO:0043050|pharyngeal pumping;	GO:0005929|cilium;GO:0005743|mitochondrial inner membrane;GO:0005739|mitochondrion;GO:0031513|nonmotile primary cilium;GO:0045261|proton-transporting ATP synthase complex, catalytic core F(1);	GO:0005524|ATP binding;GO:0019904|protein domain specific binding;GO:0046933|proton-transporting ATP synthase activity, rotational mechanism;	atp-2 encodes the beta subunit of the soluble, catalytic F1 portion of ATP synthase (mitochondrial respiratory chain [MRC] complex V); atp-2 activity is required for embryonic and larval development past the L3 stage, as well as for normal mobility, pharyngeal pumping, defecation, growth rate, and larval lifespan; in males, atp-2 activity is also required cell autonomously in male-specific sensor…
H28O16.1	0.400723	-1.31932	3.05974e-05	0.000679974	down	GO:0015991|ATP hydrolysis coupled proton transport;GO:0015986|ATP synthesis coupled proton transport;	GO:0005743|mitochondrial inner membrane;GO:0005739|mitochondrion;GO:0045261|proton-transporting ATP synthase complex, catalytic core F(1);	GO:0005524|ATP binding;GO:0046933|proton-transporting ATP synthase activity, rotational mechanism;GO:0046961|proton-transporting ATPase activity, rotational mechanism;	H28O16.1 encodes the C. elegans ortholog of the alpha subunit of mitochondrial ATP synthase.
C16A3.5	0.404413	-1.3061	3.83977e-05	0.000813854	down	GO:0006120|mitochondrial electron transport, NADH to ubiquinone;GO:1903146|regulation of mitophagy;	GO:0070062|extracellular exosome;GO:0005747|mitochondrial respiratory chain complex I;	GO:0008137|NADH dehydrogenase (ubiquinone) activity;	C16A3.5 is an ortholog of human NDUFB9 (NADH:ubiquinone oxidoreductase subunit B9); microarray, proteomic, and RNA sequencing studies indicate that C16A3.5 is affected by cyc-1, gld-1, let-7, daf-16, jmjd-1.2, mir-34, sma-4, lin-22, and sir-2.1; microarray and RNA sequencing studies indicate that C16A3.5 is affected by Biotin, Rotenone, D-glucose, Chlorpyrifos, Sirolimus, and Allantoin; proteomic…
ard-1	0.405264	-1.30307	4.54688e-05	0.000933395	down	.	GO:0005618|cell wall;GO:0005886|plasma membrane;	GO:0016491|oxidoreductase activity;	ard-1 encodes a homolog of mammalian 3-hydroxyacyl-CoA dehydrogenase (HADH II)/amyloid-beta binding alcohol dehydrogenase (ABAD) that is predicted to be mitochondrial.
nuo-1	0.415428	-1.26733	6.28151e-05	0.00121866	down	.	GO:0005743|mitochondrial inner membrane;GO:0005747|mitochondrial respiratory chain complex I;GO:0005739|mitochondrion;	GO:0051539|4 iron, 4 sulfur cluster binding;GO:0010181|FMN binding;GO:0046872|metal ion binding;GO:0051287|NAD binding;GO:0008137|NADH dehydrogenase (ubiquinone) activity;	nuo-1 encodes a encodes a 51 kDa subunit of mitochondrial complex I that is required for oxidative phosphorylation, resistance to volatile anesthetics, and progression through development; nuo-1 is orthologous to human NDUFV1 (OMIM:161015, mutated in Leigh syndrome); nuo-1(ua1) induces a developmental arrest at the third larval (L3) stage that blocks reproduction, and thus is lethal to a populati…
plc-2	0.400455	-1.32029	6.34637e-05	0.00122602	down	GO:0007202|activation of phospholipase C activity;GO:0043647|inositol phosphate metabolic process;GO:0035556|intracellular signal transduction;GO:0016042|lipid catabolic process;GO:0006644|phospholipid metabolic process;GO:0050913|sensory perception of bitter taste;GO:0044281|small molecule metabolic process;GO:0007268|synaptic transmission;	GO:0005829|cytosol;	GO:0005509|calcium ion binding;GO:0004435|phosphatidylinositol phospholipase C activity;GO:0004629|phospholipase C activity;GO:0004871|signal transducer activity;	plc-2 encodes one of five C. elegans phospholipase C (PLC) isozymes; the amino acid sequence of PLC-2 is most closely related to members of the PLC-beta group, but is divergent and does not include an extended C terminus typical of other PLC-betas.
C33A12.1	0.411998	-1.27929	6.50084e-05	0.00124928	down	GO:0022904|respiratory electron transport chain;	GO:0005743|mitochondrial inner membrane;GO:0070469|respiratory chain;	GO:0016651|oxidoreductase activity, acting on NAD(P)H;	C33A12.1 encodes the C. elegans ortholog of the NDUFA5/B13 subunit of the mitochondrial NADH dehydrogenase (ubiquinone) complex (complex I).
cyc-1	0.420477	-1.2499	7.89151e-05	0.00146268	down	GO:0006122|mitochondrial electron transport, ubiquinol to cytochrome c;GO:0006119|oxidative phosphorylation;	GO:0005829|cytosol;GO:0005743|mitochondrial inner membrane;GO:0005758|mitochondrial intermembrane space;GO:0005746|mitochondrial respiratory chain;GO:0005750|mitochondrial respiratory chain complex III;	GO:0045153|electron transporter, transferring electrons within CoQH2-cytochrome c reductase complex activity;GO:0020037|heme binding;GO:0046872|metal ion binding;	cyc-1 encodes a component of complex III ( cytochrome c reductase) required for normal ATP production; reduction of ATP production by cyc-1(RNAi) decreases growth rate and body size, slows behavior, and increases lifespan; cyc-1 encodes a protein predicted by Eisenberg and coworkers, with 52% accuracy, to be mitochondrial
F45H10.3	0.4196	-1.25291	8.25902e-05	0.00151926	down	GO:0042773|ATP synthesis coupled electron transport;GO:0032543|mitochondrial translation;	GO:0005747|mitochondrial respiratory chain complex I;GO:0005761|mitochondrial ribosome;GO:0005739|mitochondrion;	GO:0008137|NADH dehydrogenase (ubiquinone) activity;GO:0003735|structural constituent of ribosome;	F45H10.3 is an ortholog of human NDUFA7 (NADH:ubiquinone oxidoreductase subunit A7); F45H10.3 is predicted to have NADH dehydrogenase (ubiquinone) activity, based on protein domain information.
Y69A2AR.18	0.425242	-1.23364	9.46436e-05	0.0016951	down	GO:0015986|ATP synthesis coupled proton transport;GO:0006909|phagocytosis;	GO:0005811|lipid particle;GO:0005743|mitochondrial inner membrane;GO:0005739|mitochondrion;GO:0045261|proton-transporting ATP synthase complex, catalytic core F(1);	GO:0046933|proton-transporting ATP synthase activity, rotational mechanism;GO:0046961|proton-transporting ATPase activity, rotational mechanism;	Y69A2AR.18 is an ortholog of human ATP5C1 (ATP synthase, H+ transporting, mitochondrial F1 complex, gamma polypeptide 1); Y69A2AR.18 is predicted to have proton-transporting ATP synthase activity, rotational mechanism, based on protein domain information; Y69A2AR.18 is expressed in the pharynx, anal depressor muscle, hypodermis, nervous system, tail, and the body wall musculature.
sdhb-1	0.428487	-1.22268	0.000118332	0.00202782	down	GO:0006099|tricarboxylic acid cycle;	GO:0005743|mitochondrial inner membrane;GO:0005749|mitochondrial respiratory chain complex II, succinate dehydrogenase complex (ubiquinone);GO:0005739|mitochondrion;	GO:0051537|2 iron, 2 sulfur cluster binding;GO:0051538|3 iron, 4 sulfur cluster binding;GO:0051539|4 iron, 4 sulfur cluster binding;GO:0009055|electron carrier activity;GO:0046872|metal ion binding;GO:0008177|succinate dehydrogenase (ubiquinone) activity;GO:0048039|ubiquinone binding;	sdhb-1 encodes the C. elegans ortholog of human succinate dehydrogenase subunit B (SDHB; OMIM:185470, mutations lead to extraadrenal pheochromocytoma) which contains several iron-sulfur (Fe-S) clusters and functions to transfer electrons from the A (SDHA) subunit to the membrane-associated C (SDHC) subunit; RNAi screens indicate that sdhb-1 activity is essential for embryonic and larval developme…
atp-5	0.433452	-1.20606	0.000130238	0.0021895	down	GO:0046034|ATP metabolic process;GO:0015986|ATP synthesis coupled proton transport;GO:0008340|determination of adult lifespan;GO:0070373|negative regulation of ERK1 and ERK2 cascade;GO:0032007|negative regulation of TOR signaling;GO:0051881|regulation of mitochondrial membrane potential;GO:0006979|response to oxidative stress;	GO:0005811|lipid particle;GO:0005875|microtubule associated complex;GO:0000276|mitochondrial proton-transporting ATP synthase complex, coupling factor F(o);GO:0005739|mitochondrion;	GO:0015078|hydrogen ion transmembrane transporter activity;	atp-5 is an ortholog of human ATP5H (ATP synthase, H+ transporting, mitochondrial Fo complex subunit D); atp-5 is predicted to have proton transmembrane transporter activity, based on protein domain information.
ucr-2.3	0.429635	-1.21882	0.000157979	0.0025713	down	GO:0009060|aerobic respiration;GO:0006122|mitochondrial electron transport, ubiquinol to cytochrome c;GO:0016485|protein processing;	GO:0070062|extracellular exosome;GO:0005750|mitochondrial respiratory chain complex III;GO:0005739|mitochondrion;GO:0043209|myelin sheath;	GO:0004222|metalloendopeptidase activity;GO:0032403|protein complex binding;GO:0008270|zinc ion binding;	T24C4.1 encodes an ubiquinol-cytochrome C reductase complex core protein 2 ortholog, predicted by Eisenberg and coworkers to be mitochondrial, and required for germline maintenance in mass RNAi assays.
Y54F10AM.5	0.44255	-1.17609	0.000205803	0.00316737	down	GO:0055114|oxidation-reduction process;	GO:0005743|mitochondrial inner membrane;GO:0005758|mitochondrial intermembrane space;GO:0005747|mitochondrial respiratory chain complex I;GO:0005739|mitochondrion;	GO:0032403|protein complex binding;	Y54F10AM.5 is an ortholog of human NDUFA8 (NADH:ubiquinone oxidoreductase subunit A8); microarray, tiling array, and RNA sequencing studies indicate that Y54F10AM.5 is affected by cyc-1, daf-12, aak-2, crtc-1, cox-5B, jmjd-3.1, jmjd-1.2, hsf-1, mir-34, sma-2, sma-4, lin-22, and gei-8; microarray and RNA sequencing studies indicate that Y54F10AM.5 is affected by Biotin, Rotenone, and Hydrolyzable …
F59C6.5	0.445718	-1.1658	0.000227687	0.00343261	down	GO:0055114|oxidation-reduction process;	GO:0005743|mitochondrial inner membrane;GO:0070469|respiratory chain;	.	F59C6.5 is an ortholog of human NDUFB10 (NADH:ubiquinone oxidoreductase subunit B10); proteomic, RNA sequencing, and microarray studies indicate that F59C6.5 is affected by daf-2, gld-1, let-7, lin-35, npr-1, dep-1, emb-4, lin-22, sir-2.1, tdp-1, nuo-6, and let-60; microarray studies indicate that F59C6.5 is affected by Estrogen, Progesterone, Fluoranthene, and Sirolimus; proteomic, tiling array,…
nuo-4	0.446867	-1.16208	0.000259016	0.00380984	down	GO:0055114|oxidation-reduction process;GO:0042493|response to drug;	GO:0005759|mitochondrial matrix;GO:0005747|mitochondrial respiratory chain complex I;GO:0043209|myelin sheath;	GO:0005524|ATP binding;GO:0019206|nucleoside kinase activity;	nuo-4 is an ortholog of human NDUFA10 (NADH:ubiquinone oxidoreductase subunit A10); RNA sequencing, tiling array, and microarray studies indicate that nuo-4 is affected by aak-2, daf-12, rsr-2, emr-1, hsf-1, ifg-1, mir-34, sma-4, lin-22, and nuo-6; proteomic and microarray studies indicate that nuo-4 is affected by 25-azacoprostane, Estrogen, Atrazine, Chlorpyrifos, and Diazinon; tiling array and…
nuo-2	0.454928	-1.13629	0.000346263	0.00483114	down	GO:0030308|negative regulation of cell growth;GO:2001243|negative regulation of intrinsic apoptotic signaling pathway;GO:0072593|reactive oxygen species metabolic process;	GO:0031966|mitochondrial membrane;GO:0005747|mitochondrial respiratory chain complex I;	GO:0008137|NADH dehydrogenase (ubiquinone) activity;GO:0003954|NADH dehydrogenase activity;	nuo-2 encodes the C. elegans ortholog of the NDUFS3 subunit of mitochondrial complex I.
C34B2.8	0.454549	-1.13749	0.000347962	0.00484468	down	GO:0097190|apoptotic signaling pathway;GO:0030308|negative regulation of cell growth;GO:0045892|negative regulation of transcription, DNA-templated;	GO:0005737|cytoplasm;GO:0016021|integral component of membrane;GO:0005746|mitochondrial respiratory chain;GO:0005739|mitochondrion;GO:0005654|nucleoplasm;	GO:0008137|NADH dehydrogenase (ubiquinone) activity;	C34B2.8 is an ortholog of human NDUFA13 (NADH:ubiquinone oxidoreductase subunit A13); C34B2.8 is involved in mitochondrial electron transport, NADH to ubiquinone.
F58F12.1	0.457443	-1.12833	0.000395132	0.0053528	down	GO:0015986|ATP synthesis coupled proton transport;	GO:0000275|mitochondrial proton-transporting ATP synthase complex, catalytic core F(1);GO:0005739|mitochondrion;	GO:0046933|proton-transporting ATP synthase activity, rotational mechanism;GO:0046961|proton-transporting ATPase activity, rotational mechanism;	F58F12.1 encodes the delta subunit of the soluble, catalytic F1 portion of ATP synthase (mitochondrial respiratory chain [MRC] complex V); RNAi experiments indicate that F58F12.1 activity is essential for embryonic and larval development, as well as for reproduction and normal rates of growth and development.
Y53G8AL.2	0.457617	-1.12779	0.000402468	0.00542454	down	GO:1901006|ubiquinone-6 biosynthetic process;	GO:0005759|mitochondrial matrix;GO:0005747|mitochondrial respiratory chain complex I;	GO:0003954|NADH dehydrogenase activity;	Y53G8AL.2 is an ortholog of human NDUFA9 (NADH:ubiquinone oxidoreductase subunit A9); Y53G8AL.2 is expressed in the pharynx, anal depressor muscle, hypodermis, head, tail, reproductive system, intestine, excretory cell, and the body wall musculature.
cyc-2.2	0.0589143	-4.08524	0.000435658	0.00576692	down	GO:0042773|ATP synthesis coupled electron transport;GO:0006123|mitochondrial electron transport, cytochrome c to oxygen;GO:0006122|mitochondrial electron transport, ubiquinol to cytochrome c;GO:0043280|positive regulation of cysteine-type endopeptidase activity involved in apoptotic process;	GO:0005758|mitochondrial intermembrane space;GO:0070469|respiratory chain;	GO:0009055|electron carrier activity;GO:0020037|heme binding;GO:0046872|metal ion binding;	cyc-2.2 encodes, along with cyc-2.1, one of two C. elegans cytochrome c proteins; the product of cyc-2.2 is predicted to function in the electron transport chain by transferring electrons from respiratory chain Complex III to Complex IV; RNAi screens indicate the cyc-2.2 activity is required for embryonic development as well as for normal body size and rates of growth.
ctb-1	0.427742	-1.22519	0.000440975	0.00581528	down	GO:0055114|oxidation-reduction process;GO:0022904|respiratory electron transport chain;	GO:0016021|integral component of membrane;GO:0005743|mitochondrial inner membrane;GO:0070469|respiratory chain;	GO:0009055|electron carrier activity;GO:0046872|metal ion binding;GO:0016491|oxidoreductase activity;	The ctb-1 gene resides on the mitochondrial chromosome, and encodes the cytochrome b protein of mitochondrial complex III; mutation of ctb-1 suppresses the slow embryonic development of isp-1 mutants, while enhancing their paraquat resistance.
T02H6.11	0.473716	-1.07791	0.000625774	0.0077256	down	GO:1902600|hydrogen ion transmembrane transport;GO:0006122|mitochondrial electron transport, ubiquinol to cytochrome c;GO:0034551|mitochondrial respiratory chain complex III assembly;	GO:0005743|mitochondrial inner membrane;GO:0005750|mitochondrial respiratory chain complex III;GO:0005739|mitochondrion;	.	T02H6.11 is an ortholog of human UQCRB (ubiquinol-cytochrome c reductase binding protein); proteomic, RNA sequencing, and microarray studies indicate that T02H6.11 is affected by nhr-40, gld-1, let-7, emr-1, ZK1236.1, jmjd-3.1, hsf-1, mir-34, sma-4, lin-22, and sir-2.1; RNA sequencing and microarray studies indicate that T02H6.11 is affected by Rotenone, Deoxyglucose, and Chlorpyrifos; microarray…
cco-2	0.478238	-1.0642	0.000748116	0.00892067	down	GO:1902600|hydrogen ion transmembrane transport;GO:0006123|mitochondrial electron transport, cytochrome c to oxygen;	GO:0005751|mitochondrial respiratory chain complex IV;	GO:0004129|cytochrome-c oxidase activity;GO:0046872|metal ion binding;	cco-2 encodes the C. elegans ortholog of the cytochrome c oxidase (COX) subunit Va (COX Va); loss of cco-2 activity via RNAi results in a shortened life span, reduced fertility, and defects in mitochondrial respiratory chain function.
nduf-2.2	0.472572	-1.08139	0.000814171	0.00957516	down	GO:0006120|mitochondrial electron transport, NADH to ubiquinone;GO:0042493|response to drug;	GO:0043231|intracellular membrane-bounded organelle;GO:0005743|mitochondrial inner membrane;GO:0070469|respiratory chain;	GO:0051539|4 iron, 4 sulfur cluster binding;GO:0046872|metal ion binding;GO:0051287|NAD binding;GO:0008137|NADH dehydrogenase (ubiquinone) activity;GO:0048038|quinone binding;	T26A5.3 encodes a predicted mitochondrial protein whose mature sequence has near-identity (95%) to GAS-1; T26A5.3 transcription is detectable by RT-PCR, but not visible by promoter-GFP fusion; however, a transgene containing a fusion of the gas-1 promoter to the T26A5.3 protein-coding sequence is able to fully rescue gas-1 mutants, indicating that T26A5.3 encodes a fully functional mitochondrial …
F44G4.2	0.489279	-1.03127	0.00118132	0.0128682	down	GO:0055114|oxidation-reduction process;	GO:0005747|mitochondrial respiratory chain complex I;GO:0005739|mitochondrion;	.	F44G4.2 is an ortholog of human NDUFB2 (NADH:ubiquinone oxidoreductase subunit B2); microarray, proteomic, and RNA sequencing studies indicate that F44G4.2 is affected by cyc-1, gld-1, let-7, jmjd-3.1, jmjd-1.2, vgln-1, emb-4, and nuo-6; RNA sequencing and microarray studies indicate that F44G4.2 is affected by Rotenone, Chlorpyrifos, and Diazinon; proteomic, RNA sequencing, and microarray studie…
nuo-5	0.488456	-1.0337	0.00119376	0.0129877	down	GO:0008637|apoptotic mitochondrial changes;GO:0046034|ATP metabolic process;GO:0042773|ATP synthesis coupled electron transport;GO:0045333|cellular respiration;GO:0072593|reactive oxygen species metabolic process;GO:0051881|regulation of mitochondrial membrane potential;	GO:0005758|mitochondrial intermembrane space;GO:0005747|mitochondrial respiratory chain complex I;GO:0005739|mitochondrion;GO:0043209|myelin sheath;	GO:0051537|2 iron, 2 sulfur cluster binding;GO:0051539|4 iron, 4 sulfur cluster binding;GO:0009055|electron carrier activity;GO:0051536|iron-sulfur cluster binding;GO:0046872|metal ion binding;GO:0008137|NADH dehydrogenase (ubiquinone) activity;	nuo-5 is orthologous to human NADH-UBIQUINONE OXIDOREDUCTASE Fe-S PROTEIN 1 (NDUFS1; OMIM:157655), which when mutated leads to mitochondrial complex I deficiency.
D2030.4	0.403381	-1.30978	0.00177046	0.0176251	down	.	GO:0005743|mitochondrial inner membrane;GO:0005758|mitochondrial intermembrane space;GO:0070469|respiratory chain;	GO:0008137|NADH dehydrogenase (ubiquinone) activity;	D2030.4 encodes the C. elegans ortholog of the NDUFB7/B18 subunit of the mitochondrial NADH dehydrogenase (ubiquinone) complex (complex I).
gska-3	0.431423	-1.21282	0.00300645	0.0264949	down	GO:0007165|signal transduction;	GO:0005737|cytoplasm;GO:0005829|cytosol;GO:0005634|nucleus;	GO:0005524|ATP binding;GO:0004674|protein serine/threonine kinase activity;	gska-3 is an ortholog of human MAPK7 (mitogen-activated protein kinase 7); gska-3 is predicted to have ATP binding activity and protein kinase activity, based on protein domain information.
Epithelial cell signaling in Helicobacter pylori infection
rac-3	57.4594	5.84447	3.42476e-08	1.82785e-06	up	GO:0048846|axon extension involved in axon guidance;GO:0033563|dorsal/ventral axon guidance;GO:0008045|motor neuron axon guidance;GO:0001764|neuron migration;GO:0048812|neuron projection morphogenesis;GO:0007264|small GTPase mediated signal transduction;	GO:0030424|axon;GO:0005622|intracellular;GO:0005886|plasma membrane;	GO:0005525|GTP binding;GO:0003924|GTPase activity;	Microarray and RNA sequencing studies indicate that rac-3 is affected by clk-1, let-418, chd-3, pgl-1, pgl-3, glh-4, glh-1, eat-2, and let-60; microarray studies indicate that rac-3 is affected by Sirolimus.
vha-6	0.231024	-2.11389	3.29234e-10	2.7092e-08	down	GO:0015991|ATP hydrolysis coupled proton transport;GO:0015986|ATP synthesis coupled proton transport;GO:0009792|embryo development ending in birth or egg hatching;GO:0040011|locomotion;GO:0040013|negative regulation of locomotion;GO:0002119|nematode larval development;GO:0043068|positive regulation of programmed cell death;GO:0001666|response to hypoxia;GO:0007271|synaptic transmission, cholinerg…	GO:0016021|integral component of membrane;GO:0005886|plasma membrane;GO:0016471|vacuolar proton-transporting V-type ATPase complex;GO:0000220|vacuolar proton-transporting V-type ATPase, V0 domain;	GO:0051117|ATPase binding;GO:0046961|proton-transporting ATPase activity, rotational mechanism;	vha-6 encodes an ortholog of subunit a of the membrane-bound (V0) domain of vacuolar proton-translocating ATPase (V-ATPase); VHA-6 is orthologous to human ATP6N1A (OMIM:192130), ATP6V0A2, ATP6V0A4 (OMIM:605239, mutated in distal renal tubular acidosis), and TCIRG1 (OMIM:604592, mutated in osteopetrosis); VHA-6 is expressed in germline (P2 through Z3 cells until the comma stage), on the apical sur…
vha-10	0.268821	-1.89528	2.30811e-09	1.57705e-07	down	GO:0006754|ATP biosynthetic process;GO:1902600|hydrogen ion transmembrane transport;GO:0043068|positive regulation of programmed cell death;GO:0012501|programmed cell death;GO:0015992|proton transport;	GO:0016471|vacuolar proton-transporting V-type ATPase complex;	GO:0015078|hydrogen ion transmembrane transporter activity;GO:0016820|hydrolase activity, acting on acid anhydrides, catalyzing transmembrane movement of substances;	vha-10 encodes an ortholog of subunit G of the cytoplasmic (V1) domain of vacuolar proton-translocating ATPase (V-ATPase); VHA-10 is required for necrosis, since vha-10(RNAi) suppresses necrotic neurodegeneration and thapsigargin-induced cell death; VHA-10 is a predicted cytosolic stator (stalk) component.
vha-13	0.261461	-1.93533	1.48675e-08	8.66586e-07	down	GO:0015991|ATP hydrolysis coupled proton transport;GO:0046034|ATP metabolic process;	GO:0033180|proton-transporting V-type ATPase, V1 domain;	GO:0005524|ATP binding;GO:0046961|proton-transporting ATPase activity, rotational mechanism;	vha-13 encodes an ortholog of subunit A of the cytoplasmic (V1) domain of vacuolar proton-translocating ATPase (V-ATPase); VHA-13 is predicted to hydrolyse ATP as part of a cytosolic VHA-12/VHA-13 heterohexamer, whose activity drives the V-ATPase rotor; VHA-13 levels are lowered in mutants with either abnormally low or abnormally high calcineurin levels, and elevated in mutants lacking both calci…
vha-12	0.258002	-1.95455	2.1948e-08	1.23593e-06	down	GO:0015991|ATP hydrolysis coupled proton transport;GO:0046034|ATP metabolic process;GO:0008219|cell death;GO:0015988|energy coupled proton transmembrane transport, against electrochemical gradient;GO:0043068|positive regulation of programmed cell death;GO:0015992|proton transport;GO:0051453|regulation of intracellular pH;GO:0060142|regulation of syncytium formation by plasma membrane fusion;GO:00…	GO:0005623|cell;GO:0033180|proton-transporting V-type ATPase, V1 domain;	GO:0005524|ATP binding;GO:0046961|proton-transporting ATPase activity, rotational mechanism;	vha-12 encodes an ortholog of subunit B of the cytoplasmic (V1) domain of vacuolar proton-translocating ATPase (V-ATPase); VHA-12 is orthologous to human ATP6V1B1 (OMIM:192132, mutated in distal renal tubular acidosis with progressive sensorineural deafness) and ATP6V1B2 (OMIM:606939); VHA-12 and TAG-300/Y110A7A.12 are co-orthologs; VHA-17, like VHA-1 and VHA-12, antagonizes EFF-1-mediated cell f…
vha-15	0.299615	-1.73882	1.54767e-07	6.96033e-06	down	GO:0015991|ATP hydrolysis coupled proton transport;	GO:0000221|vacuolar proton-transporting V-type ATPase, V1 domain;	GO:0046961|proton-transporting ATPase activity, rotational mechanism;	vha-15 encodes an ortholog of subunit H of the cytoplasmic (V1) domain of vacuolar proton-translocating ATPase (V-ATPase); VHA-15 and VHA-18 are co-orthologs; VHA-15, along with VHA-2 and probably all V-ATPase subunits, is required for systemic RNAi, probably during endocytotic RNAi uptake; VHA-15 is a predicted cytosolic stator (stalk) component; neurons).
vha-16	0.312431	-1.67839	3.43007e-07	1.39614e-05	down	GO:0015991|ATP hydrolysis coupled proton transport;GO:0008593|regulation of Notch signaling pathway;GO:0007035|vacuolar acidification;	GO:0005886|plasma membrane;GO:0033181|plasma membrane proton-transporting V-type ATPase complex;GO:0000220|vacuolar proton-transporting V-type ATPase, V0 domain;	GO:0046961|proton-transporting ATPase activity, rotational mechanism;	vha-16 encodes an an ortholog of subunit d of the membrane-bound (V0) domain of vacuolar proton-translocating ATPase (V-ATPase); VHA-16 is predicted to mechanically anchor the V-ATPase cytosolic rotor (stalk) to the membrane, while also providing a hub for the V-ATPase transmembrane rotor; vha-16 is expressed in diverse tissues (e.g., excretory cell, pharynx, intestine, hypodermis, and neurons).
vha-19	0.325338	-1.61999	4.35715e-07	1.73887e-05	down	GO:0015991|ATP hydrolysis coupled proton transport;GO:0051656|establishment of organelle localization;GO:0045851|pH reduction;GO:0045780|positive regulation of bone resorption;GO:0070374|positive regulation of ERK1 and ERK2 cascade;GO:0045921|positive regulation of exocytosis;GO:0045669|positive regulation of osteoblast differentiation;GO:2001206|positive regulation of osteoclast development;	GO:0070062|extracellular exosome;GO:0016021|integral component of membrane;GO:0033180|proton-transporting V-type ATPase, V1 domain;GO:0005774|vacuolar membrane;	GO:0005524|ATP binding;GO:0046933|proton-transporting ATP synthase activity, rotational mechanism;GO:0046961|proton-transporting ATPase activity, rotational mechanism;GO:0017137|Rab GTPase binding;	vha-19 encodes an ortholog of subunit Ac45 of the membrane-bound (V0) domain of vacuolar proton-translocating ATPase (V-ATPase); VHA-19 is a predicted V-ATPase transmembrane rotor component; Ac45 is a nonhomologous replacement for subunit c', which is found in fungi but not in animals; conversely, orthologs of Ac45 are only found in animals; VHA-19 is predicted to help carry protons from the cyto…
vha-11	0.316196	-1.66111	6.83006e-07	2.56407e-05	down	GO:0015991|ATP hydrolysis coupled proton transport;GO:0009790|embryo development;GO:0030728|ovulation;	GO:0043229|intracellular organelle;GO:0033180|proton-transporting V-type ATPase, V1 domain;GO:0016471|vacuolar proton-transporting V-type ATPase complex;	GO:0015078|hydrogen ion transmembrane transporter activity;GO:0016787|hydrolase activity;	vha-11 encodes, by alternative splicing, two isoforms of an ortholog of subunit C of the cytoplasmic (V1) domain of vacuolar proton-translocating ATPase (V-ATPase); VHA-11 is a predicted cytosolic stator (stalk) component; VHA-11 is found in dot-like structures around embryonic nuclei, with diffuse distribution in embryonic cytoplasm; in later embryos (comma stage onward), VHA-11 is found in gut …
vha-2	0.344944	-1.53557	1.29676e-06	4.50545e-05	down	GO:0015991|ATP hydrolysis coupled proton transport;GO:0010940|positive regulation of necrotic cell death;GO:0043068|positive regulation of programmed cell death;GO:0015992|proton transport;	GO:0016021|integral component of membrane;GO:0000220|vacuolar proton-transporting V-type ATPase, V0 domain;	GO:0015078|hydrogen ion transmembrane transporter activity;	vha-2 and vha-3 encode an ortholog of subunit c of the membrane-bound (V0) domain of vacuolar proton-translocating ATPase (V-ATPase); the protein encoded by vha-2 and vha-3 (VHA-2/3) is identical; VHA-2/3 is a predicted V-ATPase transmembrane rotor component, whose polypeptide sequence is identical to that of VHA-3; VHA-1 and VHA-2/3 comprise a closely related family of subunit c co-orthologs, pr…
vha-4	0.350073	-1.51427	1.92189e-06	6.32987e-05	down	GO:0015991|ATP hydrolysis coupled proton transport;GO:0006879|cellular iron ion homeostasis;GO:0008286|insulin receptor signaling pathway;GO:0051701|interaction with host;GO:0034220|ion transmembrane transport;GO:0090382|phagosome maturation;GO:0015992|proton transport;GO:0033572|transferrin transport;GO:0055085|transmembrane transport;	GO:0010008|endosome membrane;GO:0016021|integral component of membrane;GO:0030670|phagocytic vesicle membrane;GO:0033179|proton-transporting V-type ATPase, V0 domain;GO:0005774|vacuolar membrane;	GO:0015078|hydrogen ion transmembrane transporter activity;GO:0005215|transporter activity;	vha-4 encodes an ortholog of subunit c'' of the membrane-bound (V0) domain of vacuolar proton-translocating ATPase (V-ATPase); VHA-4 is a predicted V-ATPase transmembrane rotor component; VHA-4 is paralogous to the c subunits VHA-1/-2/-3, and is predicted to help carry protons from the cytosol to a-subunits (VHA-5, VHA-6, VHA-7, or UNC-32) for transmembrane export; VHA-4 is required for ovulation…
C55B7.3	0.158097	-2.66112	2.04235e-06	6.67695e-05	down	GO:0007409|axonogenesis;GO:0007417|central nervous system development;GO:0002244|hematopoietic progenitor cell differentiation;GO:0007611|learning or memory;GO:0048709|oligodendrocyte differentiation;GO:0035335|peptidyl-tyrosine dephosphorylation;GO:0006470|protein dephosphorylation;GO:0070445|regulation of oligodendrocyte progenitor proliferation;	GO:0005887|integral component of plasma membrane;GO:0072534|perineuronal net;GO:0005578|proteinaceous extracellular matrix;	GO:0004725|protein tyrosine phosphatase activity;GO:0005001|transmembrane receptor protein tyrosine phosphatase activity;	C55B7.3 is predicted to have protein tyrosine phosphatase activity, based on protein domain information.
vha-14	0.357045	-1.48582	3.33123e-06	0.000101654	down	GO:0015992|proton transport;	GO:0016020|membrane;	GO:0042626|ATPase activity, coupled to transmembrane movement of substances;	vha-14 encodes an ortholog of subunit D of the cytoplasmic (V1) domain of vacuolar proton-translocating ATPase (V-ATPase); VHA-14 is a predicted cytosolic rotor (stalk) component.
vha-3	0.318174	-1.65211	5.17801e-06	0.000150083	down	GO:0015991|ATP hydrolysis coupled proton transport;GO:0010940|positive regulation of necrotic cell death;GO:0043068|positive regulation of programmed cell death;GO:0015992|proton transport;	GO:0016021|integral component of membrane;GO:0000220|vacuolar proton-transporting V-type ATPase, V0 domain;	GO:0015078|hydrogen ion transmembrane transporter activity;	vha-3 and vha-2 encode an ortholog of subunit c of the membrane-bound (V0) domain of vacuolar proton-translocating ATPase (V-ATPase); the protein encoded by vha-2 and vha-3 (VHA-2/3) is identical; VHA-2/3 is a predicted V-ATPase transmembrane rotor component; VHA-1 and VHA-2/3 comprise a closely related family of subunit c co-orthologs, predicted to carry protons from the cytosol to a-subunits (V…
vha-5	0.418716	-1.25596	8.43773e-05	0.0015456	down	GO:0015991|ATP hydrolysis coupled proton transport;GO:0015986|ATP synthesis coupled proton transport;GO:0009792|embryo development ending in birth or egg hatching;GO:0040011|locomotion;GO:0040013|negative regulation of locomotion;GO:0002119|nematode larval development;GO:0043068|positive regulation of programmed cell death;GO:0001666|response to hypoxia;GO:0007271|synaptic transmission, cholinerg…	GO:0016021|integral component of membrane;GO:0005886|plasma membrane;GO:0016471|vacuolar proton-transporting V-type ATPase complex;GO:0000220|vacuolar proton-transporting V-type ATPase, V0 domain;	GO:0051117|ATPase binding;GO:0046961|proton-transporting ATPase activity, rotational mechanism;	vha-5 encodes an ortholog of subunit a of the membrane-bound (V0) domain of vacuolar proton-translocating ATPase (V-ATPase); VHA-5 is orthologous to human ATP6N1A (OMIM:192130), ATP6V0A2, ATP6V0A4 (OMIM:605239, mutated in distal renal tubular acidosis), and TCIRG1 (OMIM:604592, mutated in osteopetrosis); VHA-5 is expressed broadly in embryos (in dot- or cup-like perinuclear compartments in each c…
vha-9	0.419908	-1.25185	8.62973e-05	0.00157534	down	GO:0015991|ATP hydrolysis coupled proton transport;	GO:0016020|membrane;GO:0033180|proton-transporting V-type ATPase, V1 domain;	GO:0042625|ATPase activity, coupled to transmembrane movement of ions;GO:0046961|proton-transporting ATPase activity, rotational mechanism;	vha-9 encodes an ortholog of subunit F of the cytoplasmic (V1) domain of vacuolar proton-translocating ATPase (V-ATPase); VHA-9 is a predicted cytosolic rotor (stalk) component.
vha-1	0.441699	-1.17886	0.0002383	0.00355431	down	GO:0015991|ATP hydrolysis coupled proton transport;GO:0009792|embryo development ending in birth or egg hatching;GO:0030728|ovulation;GO:0015992|proton transport;GO:0060142|regulation of syncytium formation by plasma membrane fusion;	GO:0016021|integral component of membrane;GO:0045121|membrane raft;GO:0000220|vacuolar proton-transporting V-type ATPase, V0 domain;	GO:0015078|hydrogen ion transmembrane transporter activity;	vha-1 encodes an ortholog of subunit c of the membrane-bound (V0) domain of vacuolar proton-translocating ATPase (V-ATPase); VHA-1 is a predicted V-ATPase transmembrane rotor component; VHA-1 and VHA-2/3 comprise a closely related family of subunit c co-orthologs, predicted to carry protons from the cytosol to a-subunits (VHA-5, VHA-6, VHA-7, or UNC-32) for transmembrane export; VHA-1, like VHA-1…
vha-17	0.46015	-1.11982	0.000462345	0.00605352	down	GO:0015991|ATP hydrolysis coupled proton transport;GO:0009792|embryo development ending in birth or egg hatching;GO:0010172|embryonic body morphogenesis;GO:0015992|proton transport;GO:0060142|regulation of syncytium formation by plasma membrane fusion;GO:0055085|transmembrane transport;	GO:0043296|apical junction complex;GO:0016324|apical plasma membrane;GO:0016021|integral component of membrane;GO:0033181|plasma membrane proton-transporting V-type ATPase complex;GO:0033179|proton-transporting V-type ATPase, V0 domain;	GO:0046961|proton-transporting ATPase activity, rotational mechanism;	vha-17 (aka 'fus-1') encodes an an ortholog of subunit e of the membrane-bound (V0) domain of vacuolar proton-translocating ATPase (V-ATPase); VHA-17, like VHA-1 and VHA-12, antagonizes EFF-1-mediated cell fusion in hypodermal cells; VHA-17 is expressed in gut cells of comma stage embryos, and in excretory cell and apical membranes of gut cells at later embryonic stages; VHA-17 is found in gut gr…
C33H5.16	0.188171	-2.40988	0.000468938	0.00612778	down	GO:0007409|axonogenesis;GO:0007417|central nervous system development;GO:0002244|hematopoietic progenitor cell differentiation;GO:0007611|learning or memory;GO:0048709|oligodendrocyte differentiation;GO:0035335|peptidyl-tyrosine dephosphorylation;GO:0006470|protein dephosphorylation;GO:0070445|regulation of oligodendrocyte progenitor proliferation;	GO:0005887|integral component of plasma membrane;GO:0072534|perineuronal net;GO:0005578|proteinaceous extracellular matrix;	GO:0004725|protein tyrosine phosphatase activity;GO:0005001|transmembrane receptor protein tyrosine phosphatase activity;	C33H5.16 is predicted to have protein tyrosine phosphatase activity, based on protein domain information.
H06I04.5	0.309112	-1.6938	0.00485786	0.0382682	down	GO:0007409|axonogenesis;GO:0007417|central nervous system development;GO:0002244|hematopoietic progenitor cell differentiation;GO:0007611|learning or memory;GO:0048709|oligodendrocyte differentiation;GO:0035335|peptidyl-tyrosine dephosphorylation;GO:0006470|protein dephosphorylation;GO:0070445|regulation of oligodendrocyte progenitor proliferation;	GO:0005887|integral component of plasma membrane;GO:0072534|perineuronal net;GO:0005578|proteinaceous extracellular matrix;	GO:0004725|protein tyrosine phosphatase activity;GO:0005001|transmembrane receptor protein tyrosine phosphatase activity;	H06I04.5 is an ortholog of human PTPRF (protein tyrosine phosphatase, receptor type F); H06I04.5 is predicted to have protein tyrosine phosphatase activity, based on protein domain information.
Two-component system
F47B8.10	13.2046	3.72297	8.24756e-11	7.58519e-09	up	GO:0008643|carbohydrate transport;GO:0055085|transmembrane transport;	GO:0016021|integral component of membrane;GO:0005886|plasma membrane;	GO:0005215|transporter activity;	F47B8.10 is orthologous to the human gene GLUCOSE-6-PHOSPHATE TRANSPORTER 1 (G6PT1; OMIM:602671), which when mutated leads to type Ib glycogen storage disease.
cox-15	0.251543	-1.99113	8.0858e-10	6.19344e-08	down	GO:0045333|cellular respiration;GO:0006784|heme a biosynthetic process;GO:0006783|heme biosynthetic process;GO:1902600|hydrogen ion transmembrane transport;GO:0006123|mitochondrial electron transport, cytochrome c to oxygen;GO:0055114|oxidation-reduction process;GO:0006778|porphyrin-containing compound metabolic process;GO:0008535|respiratory chain complex IV assembly;GO:0007585|respiratory gaseo…	GO:0070069|cytochrome complex;GO:0016021|integral component of membrane;GO:0005743|mitochondrial inner membrane;GO:0005746|mitochondrial respiratory chain;GO:0005739|mitochondrion;	GO:0004129|cytochrome-c oxidase activity;GO:0016653|oxidoreductase activity, acting on NAD(P)H, heme protein as acceptor;GO:0016627|oxidoreductase activity, acting on the CH-CH group of donors;	cox-15 is an ortholog of human COX15 (COX15, cytochrome c oxidase assembly); cox-15 is predicted to have oxidoreductase activity, acting on the CH-CH group of donors, based on protein domain information.
kat-1	0.280697	-1.83291	5.43316e-08	2.77708e-06	down	.	GO:0005739|mitochondrion;	GO:0003985|acetyl-CoA C-acetyltransferase activity;GO:0046872|metal ion binding;	kat-1 encodes a predicted 3-ketoacyl-coA thiolase, a conserved enzyme in the mitochondrial fatty acid beta-oxidation pathway; kat-1 acts synergistically with tub-1 and together with the Bardet-Biedl syndrome protein BBS1 ortholog, bbs-1, to regulate lipid accumulation; genetic interaction studies of kat-1 with che-2, osm-5 and daf-6, genes that are required for ciliary structure and intraflagella…
gln-2	0.076286	-3.71244	3.86544e-06	0.000115797	down	GO:0006542|glutamine biosynthetic process;	GO:0005737|cytoplasm;	GO:0005524|ATP binding;GO:0004356|glutamate-ammonia ligase activity;	gln-2 is an ortholog of human GLUL (glutamate-ammonia ligase); gln-2 is predicted to have glutamate-ammonia ligase activity, based on protein domain information; gln-2 is expressed in the germ line.
T02G5.7	0.368585	-1.43993	1.98928e-05	0.000470819	down	.	GO:0005739|mitochondrion;	GO:0003985|acetyl-CoA C-acetyltransferase activity;GO:0046872|metal ion binding;	The T02G5.7 gene encodes a homolog of the human gene ACAT1, which when mutated leads to alpha-methylacetoaceticaciduria (OMIM:203750).
cyc-1	0.420477	-1.2499	7.89151e-05	0.00146268	down	GO:0006122|mitochondrial electron transport, ubiquinol to cytochrome c;GO:0006119|oxidative phosphorylation;	GO:0005829|cytosol;GO:0005743|mitochondrial inner membrane;GO:0005758|mitochondrial intermembrane space;GO:0005746|mitochondrial respiratory chain;GO:0005750|mitochondrial respiratory chain complex III;	GO:0045153|electron transporter, transferring electrons within CoQH2-cytochrome c reductase complex activity;GO:0020037|heme binding;GO:0046872|metal ion binding;	cyc-1 encodes a component of complex III ( cytochrome c reductase) required for normal ATP production; reduction of ATP production by cyc-1(RNAi) decreases growth rate and body size, slows behavior, and increases lifespan; cyc-1 encodes a protein predicted by Eisenberg and coworkers, with 52% accuracy, to be mitochondrial
cyc-2.2	0.0589143	-4.08524	0.000435658	0.00576692	down	GO:0042773|ATP synthesis coupled electron transport;GO:0006123|mitochondrial electron transport, cytochrome c to oxygen;GO:0006122|mitochondrial electron transport, ubiquinol to cytochrome c;GO:0043280|positive regulation of cysteine-type endopeptidase activity involved in apoptotic process;	GO:0005758|mitochondrial intermembrane space;GO:0070469|respiratory chain;	GO:0009055|electron carrier activity;GO:0020037|heme binding;GO:0046872|metal ion binding;	cyc-2.2 encodes, along with cyc-2.1, one of two C. elegans cytochrome c proteins; the product of cyc-2.2 is predicted to function in the electron transport chain by transferring electrons from respiratory chain Complex III to Complex IV; RNAi screens indicate the cyc-2.2 activity is required for embryonic development as well as for normal body size and rates of growth.
ctb-1	0.427742	-1.22519	0.000440975	0.00581528	down	GO:0055114|oxidation-reduction process;GO:0022904|respiratory electron transport chain;	GO:0016021|integral component of membrane;GO:0005743|mitochondrial inner membrane;GO:0070469|respiratory chain;	GO:0009055|electron carrier activity;GO:0046872|metal ion binding;GO:0016491|oxidoreductase activity;	The ctb-1 gene resides on the mitochondrial chromosome, and encodes the cytochrome b protein of mitochondrial complex III; mutation of ctb-1 suppresses the slow embryonic development of isp-1 mutants, while enhancing their paraquat resistance.
gln-4	0.0577118	-4.11499	0.00297775	0.0262855	down	GO:0006542|glutamine biosynthetic process;	GO:0005737|cytoplasm;	GO:0005524|ATP binding;GO:0004356|glutamate-ammonia ligase activity;	RNA sequencing studies indicate that gln-4 is affected by wdr-23, nhr-62, eat-2, npr-1, dpy-21, pgl-1, pgl-3, glh-4, glh-1, and mir-71; microarray and RNA sequencing studies indicate that gln-4 is affected by Methylmercuric chloride, Manganese chloride, Resveratrol, single-walled carbon nanotubes, Paraquat, Colistin, and Sirolimus; proteomic and RNA sequencing studies indicate that gln-4 is enric…
Pyruvate metabolism
T28F3.5	3.50723	1.81033	3.03626e-06	9.43894e-05	up	GO:0006084|acetyl-CoA metabolic process;GO:0006633|fatty acid biosynthetic process;GO:2001295|malonyl-CoA biosynthetic process;GO:0046322|negative regulation of fatty acid oxidation;GO:0060421|positive regulation of heart growth;GO:0010884|positive regulation of lipid storage;GO:0051289|protein homotetramerization;	GO:0012505|endomembrane system;GO:0016020|membrane;GO:0005739|mitochondrion;GO:0005634|nucleus;	GO:0003989|acetyl-CoA carboxylase activity;GO:0005524|ATP binding;GO:0004075|biotin carboxylase activity;GO:0046872|metal ion binding;	T28F3.5 is an ortholog of human ACACB (acetyl-CoA carboxylase beta); T28F3.5 is predicted to have ATP binding activity and acetyl-CoA carboxylase activity, based on protein domain information.
F32D8.12	0.164665	-2.6024	1.93794e-15	3.5523e-13	down	GO:0006754|ATP biosynthetic process;	GO:0005743|mitochondrial inner membrane;GO:0005739|mitochondrion;	GO:0004458|D-lactate dehydrogenase (cytochrome) activity;GO:0008720|D-lactate dehydrogenase activity;GO:0050660|flavin adenine dinucleotide binding;GO:0008762|UDP-N-acetylmuramate dehydrogenase activity;	F32D8.12 is an ortholog of human LDHD (lactate dehydrogenase D); F32D8.12 is predicted to have flavin adenine dinucleotide binding activity and oxidoreductase activity, acting on CH-OH group of donors, based on protein domain information.
kat-1	0.280697	-1.83291	5.43316e-08	2.77708e-06	down	.	GO:0005739|mitochondrion;	GO:0003985|acetyl-CoA C-acetyltransferase activity;GO:0046872|metal ion binding;	kat-1 encodes a predicted 3-ketoacyl-coA thiolase, a conserved enzyme in the mitochondrial fatty acid beta-oxidation pathway; kat-1 acts synergistically with tub-1 and together with the Bardet-Biedl syndrome protein BBS1 ortholog, bbs-1, to regulate lipid accumulation; genetic interaction studies of kat-1 with che-2, osm-5 and daf-6, genes that are required for ciliary structure and intraflagella…
dlat-1	0.345194	-1.53452	1.27067e-06	4.42635e-05	down	GO:0006096|glycolytic process;	GO:0005759|mitochondrial matrix;GO:0045254|pyruvate dehydrogenase complex;	GO:0004742|dihydrolipoyllysine-residue acetyltransferase activity;	dlat-1 is orthologous to the human gene dihydrolipoyllysine acetyltransferase component of the pyruvate dehydrogenase complex, mitochondrial; dlat-1 is involved in embryo development and reproduction; dlat-1 is predicted to have dihydrolipoyllysine-residue acetyltransferase activity, based on protein domain information; dlat-1 is expressed in the pharynx, anal depressor muscle, nervous system, he…
pdhb-1	0.382002	-1.38835	1.36859e-05	0.000342845	down	GO:0006086|acetyl-CoA biosynthetic process from pyruvate;GO:0006096|glycolytic process;	GO:0005759|mitochondrial matrix;GO:0005739|mitochondrion;	GO:0004739|pyruvate dehydrogenase (acetyl-transferring) activity;	C04C3.3 encodes the C. elegans ortholog of the pyruvate dehydrogenase complex E1 beta subunit (PDHB); by homology to mammalian enzymes, the product of C04C3.3 is predicted to function in mitochondria to catalyze the irreversible decarboxylation of pyruvate to acetyl-CoA.
T02G5.7	0.368585	-1.43993	1.98928e-05	0.000470819	down	.	GO:0005739|mitochondrion;	GO:0003985|acetyl-CoA C-acetyltransferase activity;GO:0046872|metal ion binding;	The T02G5.7 gene encodes a homolog of the human gene ACAT1, which when mutated leads to alpha-methylacetoaceticaciduria (OMIM:203750).
mdh-2	0.40476	-1.30486	3.39253e-05	0.000738493	down	GO:0005975|carbohydrate metabolic process;GO:0006108|malate metabolic process;GO:0006099|tricarboxylic acid cycle;	GO:0005759|mitochondrial matrix;GO:0005739|mitochondrion;	GO:0030060|L-malate dehydrogenase activity;	mdh-2 encodes a homolog of malate dehydrogenase that is predicted to be mitochondrial.
dld-1	0.408347	-1.29213	4.66647e-05	0.000954881	down	GO:0045454|cell redox homeostasis;GO:0006633|fatty acid biosynthetic process;	GO:0005759|mitochondrial matrix;	GO:0004148|dihydrolipoyl dehydrogenase activity;GO:0050660|flavin adenine dinucleotide binding;	LLC1.3 is orthologous to the human gene DIHYDROLIPOAMIDE DEHYDROGENASE (DLD; OMIM:246900), which when mutated leads to dihydrolipoamide dehydrogenase deficiency.
T21C9.6	0.39217	-1.35045	6.43224e-05	0.00123976	down	GO:0006094|gluconeogenesis;GO:0006090|pyruvate metabolic process;	.	GO:0005524|ATP binding;GO:0046872|metal ion binding;GO:0008986|pyruvate, water dikinase activity;	T21C9.6 is predicted to have ATP binding activity and kinase activity, based on protein domain information.
pdha-1	0.437208	-1.19361	0.000165173	0.00267202	down	GO:0006096|glycolytic process;	GO:0005759|mitochondrial matrix;GO:0005739|mitochondrion;	GO:0004739|pyruvate dehydrogenase (acetyl-transferring) activity;	T05H10.6 encodes an ortholog of the human gene PYRUVATE DEHYDROGENASE (LIPOAMIDE) ALPHA 1 (PDHA1; OMIM:312170), which when mutated leads to Leigh syndrome (OMIM:256000).
pod-2	0.400564	-1.31989	0.000342925	0.0047896	down	GO:0006084|acetyl-CoA metabolic process;GO:0006633|fatty acid biosynthetic process;GO:2001295|malonyl-CoA biosynthetic process;GO:0046322|negative regulation of fatty acid oxidation;GO:0060421|positive regulation of heart growth;GO:0010884|positive regulation of lipid storage;GO:0051289|protein homotetramerization;	GO:0012505|endomembrane system;GO:0016020|membrane;GO:0005739|mitochondrion;GO:0005634|nucleus;	GO:0003989|acetyl-CoA carboxylase activity;GO:0005524|ATP binding;GO:0004075|biotin carboxylase activity;GO:0046872|metal ion binding;	pod-2 encodes an acetyl-CoA carboxylase; by sequence similarity, POD-2 is predicted to catalyze the first step in de novo fatty acid biosynthesis; pod-2 is required for proper embryonic polarity and for osmotic protection of the eggshell; pod-2 activity is also required for molting.
alh-9	0.454115	-1.13887	0.000392848	0.00533109	down	GO:0006081|cellular aldehyde metabolic process;	.	GO:0004029|aldehyde dehydrogenase (NAD) activity;	alh-9 is an ortholog of human ALDH7A1 (aldehyde dehydrogenase 7 family member A1); alh-9 is predicted to have oxidoreductase activity, acting on the aldehyde or oxo group of donors, based on protein domain information; alh-9 is expressed in the seam cell and the ABa.
alh-12	0.440682	-1.18219	0.00109507	0.0120973	down	GO:0045329|carnitine biosynthetic process;GO:0006081|cellular aldehyde metabolic process;GO:0042136|neurotransmitter biosynthetic process;GO:0055114|oxidation-reduction process;	GO:0005737|cytoplasm;	GO:0047105|4-trimethylammoniobutyraldehyde dehydrogenase activity;GO:0004029|aldehyde dehydrogenase (NAD) activity;GO:0019145|aminobutyraldehyde dehydrogenase activity;	alh-12 is an ortholog of human ALDH9A1 (aldehyde dehydrogenase 9 family member A1); alh-12 is predicted to have oxidoreductase activity, acting on the aldehyde or oxo group of donors, based on protein domain information.
Propanoate metabolism
T28F3.5	3.50723	1.81033	3.03626e-06	9.43894e-05	up	GO:0006084|acetyl-CoA metabolic process;GO:0006633|fatty acid biosynthetic process;GO:2001295|malonyl-CoA biosynthetic process;GO:0046322|negative regulation of fatty acid oxidation;GO:0060421|positive regulation of heart growth;GO:0010884|positive regulation of lipid storage;GO:0051289|protein homotetramerization;	GO:0012505|endomembrane system;GO:0016020|membrane;GO:0005739|mitochondrion;GO:0005634|nucleus;	GO:0003989|acetyl-CoA carboxylase activity;GO:0005524|ATP binding;GO:0004075|biotin carboxylase activity;GO:0046872|metal ion binding;	T28F3.5 is an ortholog of human ACACB (acetyl-CoA carboxylase beta); T28F3.5 is predicted to have ATP binding activity and acetyl-CoA carboxylase activity, based on protein domain information.
ech-1.1	3.11771	1.64049	0.00478116	0.0377985	up	GO:0035965|cardiolipin acyl-chain remodeling;GO:0044255|cellular lipid metabolic process;GO:0006635|fatty acid beta-oxidation;GO:0046474|glycerophospholipid biosynthetic process;GO:0006644|phospholipid metabolic process;GO:0042493|response to drug;GO:0032868|response to insulin;GO:0044281|small molecule metabolic process;	GO:0016507|mitochondrial fatty acid beta-oxidation multienzyme complex;GO:0005743|mitochondrial inner membrane;GO:0042645|mitochondrial nucleoid;GO:0005739|mitochondrion;	GO:0003857|3-hydroxyacyl-CoA dehydrogenase activity;GO:0003985|acetyl-CoA C-acetyltransferase activity;GO:0004300|enoyl-CoA hydratase activity;GO:0000062|fatty-acyl-CoA binding;GO:0016509|long-chain-3-hydroxyacyl-CoA dehydrogenase activity;GO:0016508|long-chain-enoyl-CoA hydratase activity;GO:0051287|NAD binding;	ech-1.1 encodes one of two C. elegans enoyl-CoA hydratases/long-chain 3-hydroxyacyl-CoA dehydrogenases [EC:4.2.1.17 1.1.1.211] orthologous to human HADHA (hydroxyacyl-coenzyme A dehydrogenase/3-ketoacyl-coenzyme A thiolase/enoyl-coenzyme a hydratase (trifunctional protein), alpha subunit OMIM:600890), which when mutated leads to disease; loss of ech-1.1 activity via RNAi results in an increase in…
sucg-1	0.270646	-1.88552	6.21235e-09	3.89429e-07	down	GO:0006099|tricarboxylic acid cycle;	GO:0005739|mitochondrion;	GO:0005524|ATP binding;GO:0005525|GTP binding;GO:0004776|succinate-CoA ligase (GDP-forming) activity;	sucg-1 is an ortholog of human SUCLG2 (succinate-CoA ligase GDP-forming beta subunit); sucg-1 is predicted to have ATP binding activity and catalytic activity, based on protein domain information; sucg-1 is expressed in the anal depressor muscle, reproductive system, intestine, and the body wall musculature.
kat-1	0.280697	-1.83291	5.43316e-08	2.77708e-06	down	.	GO:0005739|mitochondrion;	GO:0003985|acetyl-CoA C-acetyltransferase activity;GO:0046872|metal ion binding;	kat-1 encodes a predicted 3-ketoacyl-coA thiolase, a conserved enzyme in the mitochondrial fatty acid beta-oxidation pathway; kat-1 acts synergistically with tub-1 and together with the Bardet-Biedl syndrome protein BBS1 ortholog, bbs-1, to regulate lipid accumulation; genetic interaction studies of kat-1 with che-2, osm-5 and daf-6, genes that are required for ciliary structure and intraflagella…
hach-1	0.108786	-3.20044	1.29786e-07	5.91694e-06	down	GO:0006574|valine catabolic process;	GO:0005739|mitochondrion;	GO:0003860|3-hydroxyisobutyryl-CoA hydrolase activity;	hach-1 is an ortholog of human HIBCH (3-hydroxyisobutyryl-CoA hydrolase); hach-1 is predicted to have 3-hydroxyisobutyryl-CoA hydrolase activity, based on protein domain information.
ech-6	0.188267	-2.40915	5.2323e-06	0.000151162	down	GO:0006635|fatty acid beta-oxidation;	GO:0005759|mitochondrial matrix;GO:0005739|mitochondrion;	GO:0004300|enoyl-CoA hydratase activity;	ech-6 is an ortholog of human ECHS1 (enoyl-CoA hydratase, short chain 1); ech-6 is predicted to have catalytic activity, based on protein domain information.
T02G5.7	0.368585	-1.43993	1.98928e-05	0.000470819	down	.	GO:0005739|mitochondrion;	GO:0003985|acetyl-CoA C-acetyltransferase activity;GO:0046872|metal ion binding;	The T02G5.7 gene encodes a homolog of the human gene ACAT1, which when mutated leads to alpha-methylacetoaceticaciduria (OMIM:203750).
ech-7	0.194536	-2.36189	6.81987e-05	0.00129939	down	GO:0006635|fatty acid beta-oxidation;	GO:0005759|mitochondrial matrix;GO:0005739|mitochondrion;	GO:0004300|enoyl-CoA hydratase activity;	ech-7 is an ortholog of human ECHS1 (enoyl-CoA hydratase, short chain 1); ech-7 is predicted to have catalytic activity, based on protein domain information.
sucl-2	0.417443	-1.26035	8.36708e-05	0.00153577	down	GO:0006099|tricarboxylic acid cycle;	GO:0005739|mitochondrion;	GO:0048037|cofactor binding;GO:0005525|GTP binding;GO:0004775|succinate-CoA ligase (ADP-forming) activity;GO:0004776|succinate-CoA ligase (GDP-forming) activity;	sucl-2 is an ortholog of human SUCLG1 (succinate-CoA ligase alpha subunit); sucl-2 is predicted to have catalytic activity and cofactor binding activity, based on protein domain information.
pod-2	0.400564	-1.31989	0.000342925	0.0047896	down	GO:0006084|acetyl-CoA metabolic process;GO:0006633|fatty acid biosynthetic process;GO:2001295|malonyl-CoA biosynthetic process;GO:0046322|negative regulation of fatty acid oxidation;GO:0060421|positive regulation of heart growth;GO:0010884|positive regulation of lipid storage;GO:0051289|protein homotetramerization;	GO:0012505|endomembrane system;GO:0016020|membrane;GO:0005739|mitochondrion;GO:0005634|nucleus;	GO:0003989|acetyl-CoA carboxylase activity;GO:0005524|ATP binding;GO:0004075|biotin carboxylase activity;GO:0046872|metal ion binding;	pod-2 encodes an acetyl-CoA carboxylase; by sequence similarity, POD-2 is predicted to catalyze the first step in de novo fatty acid biosynthesis; pod-2 is required for proper embryonic polarity and for osmotic protection of the eggshell; pod-2 activity is also required for molting.
alh-9	0.454115	-1.13887	0.000392848	0.00533109	down	GO:0006081|cellular aldehyde metabolic process;	.	GO:0004029|aldehyde dehydrogenase (NAD) activity;	alh-9 is an ortholog of human ALDH7A1 (aldehyde dehydrogenase 7 family member A1); alh-9 is predicted to have oxidoreductase activity, acting on the aldehyde or oxo group of donors, based on protein domain information; alh-9 is expressed in the seam cell and the ABa.
alh-12	0.440682	-1.18219	0.00109507	0.0120973	down	GO:0045329|carnitine biosynthetic process;GO:0006081|cellular aldehyde metabolic process;GO:0042136|neurotransmitter biosynthetic process;GO:0055114|oxidation-reduction process;	GO:0005737|cytoplasm;	GO:0047105|4-trimethylammoniobutyraldehyde dehydrogenase activity;GO:0004029|aldehyde dehydrogenase (NAD) activity;GO:0019145|aminobutyraldehyde dehydrogenase activity;	alh-12 is an ortholog of human ALDH9A1 (aldehyde dehydrogenase 9 family member A1); alh-12 is predicted to have oxidoreductase activity, acting on the aldehyde or oxo group of donors, based on protein domain information.
ech-8	0.475389	-1.07282	0.00172561	0.017261	down	GO:0006635|fatty acid beta-oxidation;	GO:0005777|peroxisome;	GO:0003857|3-hydroxyacyl-CoA dehydrogenase activity;GO:0004165|dodecenoyl-CoA delta-isomerase activity;GO:0004300|enoyl-CoA hydratase activity;	ech-8 is an ortholog of human EHHADH (enoyl-CoA hydratase and 3-hydroxyacyl CoA dehydrogenase); ech-8 is predicted to have 3-hydroxyacyl-CoA dehydrogenase activity, based on protein domain information.
Huntington's disease
C29F9.6	4.61815	2.20732	1.06472e-06	3.80365e-05	up	GO:0006915|apoptotic process;GO:0071320|cellular response to cAMP;GO:0071549|cellular response to dexamethasone stimulus;GO:0035690|cellular response to drug;GO:0071333|cellular response to glucose stimulus;GO:0034605|cellular response to heat;GO:0070301|cellular response to hydrogen peroxide;GO:0071456|cellular response to hypoxia;GO:0071389|cellular response to mineralocorticoid stimulus;GO:199…	GO:0000785|chromatin;GO:0005737|cytoplasm;GO:0000123|histone acetyltransferase complex;GO:0005654|nucleoplasm;GO:0005634|nucleus;GO:0032993|protein-DNA complex;GO:0005667|transcription factor complex;	GO:0016407|acetyltransferase activity;GO:0033613|activating transcription factor binding;GO:0050681|androgen receptor binding;GO:0003823|antigen binding;GO:0008013|beta-catenin binding;GO:0003682|chromatin binding;GO:0031490|chromatin DNA binding;GO:0001047|core promoter binding;GO:0003684|damaged DNA binding;GO:0003677|DNA binding;GO:0004402|histone acetyltransferase activity;GO:0004468|lysine N…	C29F9.6 is an ortholog of human EP300 (E1A binding protein p300); C29F9.6 is predicted to have histone acetyltransferase activity, transcription cofactor activity, and zinc ion binding activity, based on protein domain information.
F22F1.3	4.00664	2.00239	5.98847e-05	0.00117902	up	GO:0006915|apoptotic process;GO:0009792|embryo development ending in birth or egg hatching;GO:0016573|histone acetylation;GO:0018393|internal peptidyl-lysine acetylation;GO:0045944|positive regulation of transcription from RNA polymerase II promoter;GO:0006355|regulation of transcription, DNA-templated;GO:0007283|spermatogenesis;GO:0006351|transcription, DNA-templated;	GO:0005737|cytoplasm;GO:0005634|nucleus;	GO:0004402|histone acetyltransferase activity;GO:0004468|lysine N-acetyltransferase activity, acting on acetyl phosphate as donor;GO:0003712|transcription cofactor activity;GO:0008134|transcription factor binding;GO:0008270|zinc ion binding;	F22F1.3 is predicted to have transcription cofactor activity, based on protein domain information.
sepa-1	Inf	Inf	0.000369931	0.00507874	up	GO:0006915|apoptotic process;GO:0009792|embryo development ending in birth or egg hatching;GO:0016573|histone acetylation;GO:0018393|internal peptidyl-lysine acetylation;GO:0045944|positive regulation of transcription from RNA polymerase II promoter;GO:0006355|regulation of transcription, DNA-templated;GO:0007283|spermatogenesis;GO:0006351|transcription, DNA-templated;	GO:0005737|cytoplasm;GO:0005634|nucleus;	GO:0004402|histone acetyltransferase activity;GO:0004468|lysine N-acetyltransferase activity, acting on acetyl phosphate as donor;GO:0003712|transcription cofactor activity;GO:0008134|transcription factor binding;GO:0008270|zinc ion binding;	sepa-1 encodes a self associating adaptor protein of 702 amino acids rich in helical structures at its N-terminus and a protein interaction KIX domain at the C-terminus; SEPA-1 is required for degradation of germline P granule components PGL-1 and PGL-3 in somatic cells by the autophagic machinery; sepa-1 forms protein aggregates and is preferentially removed by autophagy during embryogenesis; SE…
R07E3.4	2.36657	1.24279	0.00214294	0.0204735	up	GO:0008637|apoptotic mitochondrial changes;GO:0060546|negative regulation of necroptotic process;GO:0055085|transmembrane transport;	GO:0016021|integral component of membrane;GO:0005743|mitochondrial inner membrane;GO:0005741|mitochondrial outer membrane;GO:0005739|mitochondrion;GO:0043209|myelin sheath;GO:0005634|nucleus;	GO:0005215|transporter activity;	R07E3.4 is an ortholog of human SLC25A4 (solute carrier family 25 member 4), SLC25A5 (solute carrier family 25 member 5) and SLC25A6 (solute carrier family 25 member 6); R07E3.4 is predicted to have transmembrane transporter activity, based on protein domain information.
nduf-6	0.287663	-1.79755	2.30406e-08	1.28925e-06	down	GO:0006120|mitochondrial electron transport, NADH to ubiquinone;GO:0042493|response to drug;	GO:0005743|mitochondrial inner membrane;GO:0005739|mitochondrion;GO:0070469|respiratory chain;	.	F22D6.4 encodes an NDUFS6/13 kDa subunit of the mitochondrial NADH dehydrogenase (ubiquinone) complex (complex I); F22D6.4 is required for oxidative phosphorylation and for resistance to volatile anesthetics.
ant-1.3	0.20298	-2.30059	2.7942e-07	1.1826e-05	down	GO:0055085|transmembrane transport;	GO:0016021|integral component of membrane;GO:0005743|mitochondrial inner membrane;	GO:0005215|transporter activity;	ant-1.3 encodes an ortholog of the human adenine nucleotide translocase ANT genes, the other ANT genes in C. elegans include ant-1.1, ant-1.2 and ant-1.4; by homology, ANT-1.3 is predicted to mediate the exchange of ATP generated in the mitochondria for cytosolic ADP; ANT-1.3 GFP fusion protein is expressed in the intestine and the anterior of the elongating embryo, and in a pair of head neurons …
T20H4.5	0.342001	-1.54793	1.14035e-06	4.0198e-05	down	GO:0006120|mitochondrial electron transport, NADH to ubiquinone;GO:0042493|response to drug;	GO:0005739|mitochondrion;GO:0070469|respiratory chain;	GO:0051539|4 iron, 4 sulfur cluster binding;GO:0046872|metal ion binding;GO:0008137|NADH dehydrogenase (ubiquinone) activity;	T20H4.5 gene encodes a 23 kDa subunit of mitochondrial complex I that is required for oxidative phosphorylation and for resistance to volatile anesthetics; T20H4.5 is orthologous to human NADH-Ubiquinone oxidoreductase Fe-S protein 8 (NDUFS8); RNA interference screens indicate that it may be involved in longevity.
asb-1	0.367912	-1.44257	5.60746e-06	0.000160951	down	GO:0015986|ATP synthesis coupled proton transport;GO:0006909|phagocytosis;	GO:0005811|lipid particle;GO:0000276|mitochondrial proton-transporting ATP synthase complex, coupling factor F(o);GO:0005739|mitochondrion;	GO:0015078|hydrogen ion transmembrane transporter activity;	asb-1 encodes the B subunit of the membrane-bound F0 proton channel portion of ATP synthase (mitochondrial respiratory chain [MRC] complex V) that is closely similar to its paralog ASB-2; asb-1 activity is required for embryonic viability and for normal proliferation of germline cells, specifically their progression to meiosis; in addition, asb-1 is required for response to hermaphrodite contact,…
atp-2	0.389765	-1.35932	1.56956e-05	0.000384511	down	GO:0015991|ATP hydrolysis coupled proton transport;GO:0015986|ATP synthesis coupled proton transport;GO:0040024|dauer larval development;GO:0030421|defecation;GO:0008340|determination of adult lifespan;GO:0048598|embryonic morphogenesis;GO:0008406|gonad development;GO:0040039|inductive cell migration;GO:0007617|mating behavior;GO:0002119|nematode larval development;GO:0043050|pharyngeal pumping;	GO:0005929|cilium;GO:0005743|mitochondrial inner membrane;GO:0005739|mitochondrion;GO:0031513|nonmotile primary cilium;GO:0045261|proton-transporting ATP synthase complex, catalytic core F(1);	GO:0005524|ATP binding;GO:0019904|protein domain specific binding;GO:0046933|proton-transporting ATP synthase activity, rotational mechanism;	atp-2 encodes the beta subunit of the soluble, catalytic F1 portion of ATP synthase (mitochondrial respiratory chain [MRC] complex V); atp-2 activity is required for embryonic and larval development past the L3 stage, as well as for normal mobility, pharyngeal pumping, defecation, growth rate, and larval lifespan; in males, atp-2 activity is also required cell autonomously in male-specific sensor…
H28O16.1	0.400723	-1.31932	3.05974e-05	0.000679974	down	GO:0015991|ATP hydrolysis coupled proton transport;GO:0015986|ATP synthesis coupled proton transport;	GO:0005743|mitochondrial inner membrane;GO:0005739|mitochondrion;GO:0045261|proton-transporting ATP synthase complex, catalytic core F(1);	GO:0005524|ATP binding;GO:0046933|proton-transporting ATP synthase activity, rotational mechanism;GO:0046961|proton-transporting ATPase activity, rotational mechanism;	H28O16.1 encodes the C. elegans ortholog of the alpha subunit of mitochondrial ATP synthase.
C16A3.5	0.404413	-1.3061	3.83977e-05	0.000813854	down	GO:0006120|mitochondrial electron transport, NADH to ubiquinone;GO:1903146|regulation of mitophagy;	GO:0070062|extracellular exosome;GO:0005747|mitochondrial respiratory chain complex I;	GO:0008137|NADH dehydrogenase (ubiquinone) activity;	C16A3.5 is an ortholog of human NDUFB9 (NADH:ubiquinone oxidoreductase subunit B9); microarray, proteomic, and RNA sequencing studies indicate that C16A3.5 is affected by cyc-1, gld-1, let-7, daf-16, jmjd-1.2, mir-34, sma-4, lin-22, and sir-2.1; microarray and RNA sequencing studies indicate that C16A3.5 is affected by Biotin, Rotenone, D-glucose, Chlorpyrifos, Sirolimus, and Allantoin; proteomic…
nuo-1	0.415428	-1.26733	6.28151e-05	0.00121866	down	.	GO:0005743|mitochondrial inner membrane;GO:0005747|mitochondrial respiratory chain complex I;GO:0005739|mitochondrion;	GO:0051539|4 iron, 4 sulfur cluster binding;GO:0010181|FMN binding;GO:0046872|metal ion binding;GO:0051287|NAD binding;GO:0008137|NADH dehydrogenase (ubiquinone) activity;	nuo-1 encodes a encodes a 51 kDa subunit of mitochondrial complex I that is required for oxidative phosphorylation, resistance to volatile anesthetics, and progression through development; nuo-1 is orthologous to human NDUFV1 (OMIM:161015, mutated in Leigh syndrome); nuo-1(ua1) induces a developmental arrest at the third larval (L3) stage that blocks reproduction, and thus is lethal to a populati…
plc-2	0.400455	-1.32029	6.34637e-05	0.00122602	down	GO:0007202|activation of phospholipase C activity;GO:0043647|inositol phosphate metabolic process;GO:0035556|intracellular signal transduction;GO:0016042|lipid catabolic process;GO:0006644|phospholipid metabolic process;GO:0050913|sensory perception of bitter taste;GO:0044281|small molecule metabolic process;GO:0007268|synaptic transmission;	GO:0005829|cytosol;	GO:0005509|calcium ion binding;GO:0004435|phosphatidylinositol phospholipase C activity;GO:0004629|phospholipase C activity;GO:0004871|signal transducer activity;	plc-2 encodes one of five C. elegans phospholipase C (PLC) isozymes; the amino acid sequence of PLC-2 is most closely related to members of the PLC-beta group, but is divergent and does not include an extended C terminus typical of other PLC-betas.
C33A12.1	0.411998	-1.27929	6.50084e-05	0.00124928	down	GO:0022904|respiratory electron transport chain;	GO:0005743|mitochondrial inner membrane;GO:0070469|respiratory chain;	GO:0016651|oxidoreductase activity, acting on NAD(P)H;	C33A12.1 encodes the C. elegans ortholog of the NDUFA5/B13 subunit of the mitochondrial NADH dehydrogenase (ubiquinone) complex (complex I).
cyc-1	0.420477	-1.2499	7.89151e-05	0.00146268	down	GO:0006122|mitochondrial electron transport, ubiquinol to cytochrome c;GO:0006119|oxidative phosphorylation;	GO:0005829|cytosol;GO:0005743|mitochondrial inner membrane;GO:0005758|mitochondrial intermembrane space;GO:0005746|mitochondrial respiratory chain;GO:0005750|mitochondrial respiratory chain complex III;	GO:0045153|electron transporter, transferring electrons within CoQH2-cytochrome c reductase complex activity;GO:0020037|heme binding;GO:0046872|metal ion binding;	cyc-1 encodes a component of complex III ( cytochrome c reductase) required for normal ATP production; reduction of ATP production by cyc-1(RNAi) decreases growth rate and body size, slows behavior, and increases lifespan; cyc-1 encodes a protein predicted by Eisenberg and coworkers, with 52% accuracy, to be mitochondrial
F45H10.3	0.4196	-1.25291	8.25902e-05	0.00151926	down	GO:0042773|ATP synthesis coupled electron transport;GO:0032543|mitochondrial translation;	GO:0005747|mitochondrial respiratory chain complex I;GO:0005761|mitochondrial ribosome;GO:0005739|mitochondrion;	GO:0008137|NADH dehydrogenase (ubiquinone) activity;GO:0003735|structural constituent of ribosome;	F45H10.3 is an ortholog of human NDUFA7 (NADH:ubiquinone oxidoreductase subunit A7); F45H10.3 is predicted to have NADH dehydrogenase (ubiquinone) activity, based on protein domain information.
Y69A2AR.18	0.425242	-1.23364	9.46436e-05	0.0016951	down	GO:0015986|ATP synthesis coupled proton transport;GO:0006909|phagocytosis;	GO:0005811|lipid particle;GO:0005743|mitochondrial inner membrane;GO:0005739|mitochondrion;GO:0045261|proton-transporting ATP synthase complex, catalytic core F(1);	GO:0046933|proton-transporting ATP synthase activity, rotational mechanism;GO:0046961|proton-transporting ATPase activity, rotational mechanism;	Y69A2AR.18 is an ortholog of human ATP5C1 (ATP synthase, H+ transporting, mitochondrial F1 complex, gamma polypeptide 1); Y69A2AR.18 is predicted to have proton-transporting ATP synthase activity, rotational mechanism, based on protein domain information; Y69A2AR.18 is expressed in the pharynx, anal depressor muscle, hypodermis, nervous system, tail, and the body wall musculature.
sdhb-1	0.428487	-1.22268	0.000118332	0.00202782	down	GO:0006099|tricarboxylic acid cycle;	GO:0005743|mitochondrial inner membrane;GO:0005749|mitochondrial respiratory chain complex II, succinate dehydrogenase complex (ubiquinone);GO:0005739|mitochondrion;	GO:0051537|2 iron, 2 sulfur cluster binding;GO:0051538|3 iron, 4 sulfur cluster binding;GO:0051539|4 iron, 4 sulfur cluster binding;GO:0009055|electron carrier activity;GO:0046872|metal ion binding;GO:0008177|succinate dehydrogenase (ubiquinone) activity;GO:0048039|ubiquinone binding;	sdhb-1 encodes the C. elegans ortholog of human succinate dehydrogenase subunit B (SDHB; OMIM:185470, mutations lead to extraadrenal pheochromocytoma) which contains several iron-sulfur (Fe-S) clusters and functions to transfer electrons from the A (SDHA) subunit to the membrane-associated C (SDHC) subunit; RNAi screens indicate that sdhb-1 activity is essential for embryonic and larval developme…
vdac-1	0.435395	-1.1996	0.000124811	0.00211972	down	.	GO:0005741|mitochondrial outer membrane;GO:0046930|pore complex;	GO:0015288|porin activity;GO:0008308|voltage-gated anion channel activity;	vdac-1 is an ortholog of human VDAC1 (voltage dependent anion channel 1), VDAC2 (voltage dependent anion channel 2) and VDAC3 (voltage dependent anion channel 3); vdac-1 is involved in mitochondrion organization; vdac-1 is predicted to have voltage-gated anion channel activity, based on protein domain information; vdac-1 is expressed in the pharynx, anal depressor muscle, hmc, hypodermis, nervous…
atp-5	0.433452	-1.20606	0.000130238	0.0021895	down	GO:0046034|ATP metabolic process;GO:0015986|ATP synthesis coupled proton transport;GO:0008340|determination of adult lifespan;GO:0070373|negative regulation of ERK1 and ERK2 cascade;GO:0032007|negative regulation of TOR signaling;GO:0051881|regulation of mitochondrial membrane potential;GO:0006979|response to oxidative stress;	GO:0005811|lipid particle;GO:0005875|microtubule associated complex;GO:0000276|mitochondrial proton-transporting ATP synthase complex, coupling factor F(o);GO:0005739|mitochondrion;	GO:0015078|hydrogen ion transmembrane transporter activity;	atp-5 is an ortholog of human ATP5H (ATP synthase, H+ transporting, mitochondrial Fo complex subunit D); atp-5 is predicted to have proton transmembrane transporter activity, based on protein domain information.
ucr-2.3	0.429635	-1.21882	0.000157979	0.0025713	down	GO:0009060|aerobic respiration;GO:0006122|mitochondrial electron transport, ubiquinol to cytochrome c;GO:0016485|protein processing;	GO:0070062|extracellular exosome;GO:0005750|mitochondrial respiratory chain complex III;GO:0005739|mitochondrion;GO:0043209|myelin sheath;	GO:0004222|metalloendopeptidase activity;GO:0032403|protein complex binding;GO:0008270|zinc ion binding;	T24C4.1 encodes an ubiquinol-cytochrome C reductase complex core protein 2 ortholog, predicted by Eisenberg and coworkers to be mitochondrial, and required for germline maintenance in mass RNAi assays.
Y54F10AM.5	0.44255	-1.17609	0.000205803	0.00316737	down	GO:0055114|oxidation-reduction process;	GO:0005743|mitochondrial inner membrane;GO:0005758|mitochondrial intermembrane space;GO:0005747|mitochondrial respiratory chain complex I;GO:0005739|mitochondrion;	GO:0032403|protein complex binding;	Y54F10AM.5 is an ortholog of human NDUFA8 (NADH:ubiquinone oxidoreductase subunit A8); microarray, tiling array, and RNA sequencing studies indicate that Y54F10AM.5 is affected by cyc-1, daf-12, aak-2, crtc-1, cox-5B, jmjd-3.1, jmjd-1.2, hsf-1, mir-34, sma-2, sma-4, lin-22, and gei-8; microarray and RNA sequencing studies indicate that Y54F10AM.5 is affected by Biotin, Rotenone, and Hydrolyzable …
F59C6.5	0.445718	-1.1658	0.000227687	0.00343261	down	GO:0055114|oxidation-reduction process;	GO:0005743|mitochondrial inner membrane;GO:0070469|respiratory chain;	.	F59C6.5 is an ortholog of human NDUFB10 (NADH:ubiquinone oxidoreductase subunit B10); proteomic, RNA sequencing, and microarray studies indicate that F59C6.5 is affected by daf-2, gld-1, let-7, lin-35, npr-1, dep-1, emb-4, lin-22, sir-2.1, tdp-1, nuo-6, and let-60; microarray studies indicate that F59C6.5 is affected by Estrogen, Progesterone, Fluoranthene, and Sirolimus; proteomic, tiling array,…
nuo-4	0.446867	-1.16208	0.000259016	0.00380984	down	GO:0055114|oxidation-reduction process;GO:0042493|response to drug;	GO:0005759|mitochondrial matrix;GO:0005747|mitochondrial respiratory chain complex I;GO:0043209|myelin sheath;	GO:0005524|ATP binding;GO:0019206|nucleoside kinase activity;	nuo-4 is an ortholog of human NDUFA10 (NADH:ubiquinone oxidoreductase subunit A10); RNA sequencing, tiling array, and microarray studies indicate that nuo-4 is affected by aak-2, daf-12, rsr-2, emr-1, hsf-1, ifg-1, mir-34, sma-4, lin-22, and nuo-6; proteomic and microarray studies indicate that nuo-4 is affected by 25-azacoprostane, Estrogen, Atrazine, Chlorpyrifos, and Diazinon; tiling array and…
nuo-2	0.454928	-1.13629	0.000346263	0.00483114	down	GO:0030308|negative regulation of cell growth;GO:2001243|negative regulation of intrinsic apoptotic signaling pathway;GO:0072593|reactive oxygen species metabolic process;	GO:0031966|mitochondrial membrane;GO:0005747|mitochondrial respiratory chain complex I;	GO:0008137|NADH dehydrogenase (ubiquinone) activity;GO:0003954|NADH dehydrogenase activity;	nuo-2 encodes the C. elegans ortholog of the NDUFS3 subunit of mitochondrial complex I.
C34B2.8	0.454549	-1.13749	0.000347962	0.00484468	down	GO:0097190|apoptotic signaling pathway;GO:0030308|negative regulation of cell growth;GO:0045892|negative regulation of transcription, DNA-templated;	GO:0005737|cytoplasm;GO:0016021|integral component of membrane;GO:0005746|mitochondrial respiratory chain;GO:0005739|mitochondrion;GO:0005654|nucleoplasm;	GO:0008137|NADH dehydrogenase (ubiquinone) activity;	C34B2.8 is an ortholog of human NDUFA13 (NADH:ubiquinone oxidoreductase subunit A13); C34B2.8 is involved in mitochondrial electron transport, NADH to ubiquinone.
ant-1.4	0.255004	-1.97141	0.000363372	0.00501458	down	GO:0055085|transmembrane transport;	GO:0016021|integral component of membrane;GO:0005743|mitochondrial inner membrane;	GO:0005215|transporter activity;	ant-1.4 encodes an ortholog of the human adenine nucleotide translocase ANT genes, the other ANT genes in C. elegans include ant-1.1, ant-1.2 and ant-1.3; phylogenetic analysis indicates that ant-1.4 is specific to C. elegans, resulting from a recent duplication following the speciation of the common ancestor of C. elegans, C. briggsae, and C. remanei; by homology, ANT-1.4 is predicted to mediate…
F58F12.1	0.457443	-1.12833	0.000395132	0.0053528	down	GO:0015986|ATP synthesis coupled proton transport;	GO:0000275|mitochondrial proton-transporting ATP synthase complex, catalytic core F(1);GO:0005739|mitochondrion;	GO:0046933|proton-transporting ATP synthase activity, rotational mechanism;GO:0046961|proton-transporting ATPase activity, rotational mechanism;	F58F12.1 encodes the delta subunit of the soluble, catalytic F1 portion of ATP synthase (mitochondrial respiratory chain [MRC] complex V); RNAi experiments indicate that F58F12.1 activity is essential for embryonic and larval development, as well as for reproduction and normal rates of growth and development.
Y53G8AL.2	0.457617	-1.12779	0.000402468	0.00542454	down	GO:1901006|ubiquinone-6 biosynthetic process;	GO:0005759|mitochondrial matrix;GO:0005747|mitochondrial respiratory chain complex I;	GO:0003954|NADH dehydrogenase activity;	Y53G8AL.2 is an ortholog of human NDUFA9 (NADH:ubiquinone oxidoreductase subunit A9); Y53G8AL.2 is expressed in the pharynx, anal depressor muscle, hypodermis, head, tail, reproductive system, intestine, excretory cell, and the body wall musculature.
cyc-2.2	0.0589143	-4.08524	0.000435658	0.00576692	down	GO:0042773|ATP synthesis coupled electron transport;GO:0006123|mitochondrial electron transport, cytochrome c to oxygen;GO:0006122|mitochondrial electron transport, ubiquinol to cytochrome c;GO:0043280|positive regulation of cysteine-type endopeptidase activity involved in apoptotic process;	GO:0005758|mitochondrial intermembrane space;GO:0070469|respiratory chain;	GO:0009055|electron carrier activity;GO:0020037|heme binding;GO:0046872|metal ion binding;	cyc-2.2 encodes, along with cyc-2.1, one of two C. elegans cytochrome c proteins; the product of cyc-2.2 is predicted to function in the electron transport chain by transferring electrons from respiratory chain Complex III to Complex IV; RNAi screens indicate the cyc-2.2 activity is required for embryonic development as well as for normal body size and rates of growth.
ctb-1	0.427742	-1.22519	0.000440975	0.00581528	down	GO:0055114|oxidation-reduction process;GO:0022904|respiratory electron transport chain;	GO:0016021|integral component of membrane;GO:0005743|mitochondrial inner membrane;GO:0070469|respiratory chain;	GO:0009055|electron carrier activity;GO:0046872|metal ion binding;GO:0016491|oxidoreductase activity;	The ctb-1 gene resides on the mitochondrial chromosome, and encodes the cytochrome b protein of mitochondrial complex III; mutation of ctb-1 suppresses the slow embryonic development of isp-1 mutants, while enhancing their paraquat resistance.
T02H6.11	0.473716	-1.07791	0.000625774	0.0077256	down	GO:1902600|hydrogen ion transmembrane transport;GO:0006122|mitochondrial electron transport, ubiquinol to cytochrome c;GO:0034551|mitochondrial respiratory chain complex III assembly;	GO:0005743|mitochondrial inner membrane;GO:0005750|mitochondrial respiratory chain complex III;GO:0005739|mitochondrion;	.	T02H6.11 is an ortholog of human UQCRB (ubiquinol-cytochrome c reductase binding protein); proteomic, RNA sequencing, and microarray studies indicate that T02H6.11 is affected by nhr-40, gld-1, let-7, emr-1, ZK1236.1, jmjd-3.1, hsf-1, mir-34, sma-4, lin-22, and sir-2.1; RNA sequencing and microarray studies indicate that T02H6.11 is affected by Rotenone, Deoxyglucose, and Chlorpyrifos; microarray…
cco-2	0.478238	-1.0642	0.000748116	0.00892067	down	GO:1902600|hydrogen ion transmembrane transport;GO:0006123|mitochondrial electron transport, cytochrome c to oxygen;	GO:0005751|mitochondrial respiratory chain complex IV;	GO:0004129|cytochrome-c oxidase activity;GO:0046872|metal ion binding;	cco-2 encodes the C. elegans ortholog of the cytochrome c oxidase (COX) subunit Va (COX Va); loss of cco-2 activity via RNAi results in a shortened life span, reduced fertility, and defects in mitochondrial respiratory chain function.
nduf-2.2	0.472572	-1.08139	0.000814171	0.00957516	down	GO:0006120|mitochondrial electron transport, NADH to ubiquinone;GO:0042493|response to drug;	GO:0043231|intracellular membrane-bounded organelle;GO:0005743|mitochondrial inner membrane;GO:0070469|respiratory chain;	GO:0051539|4 iron, 4 sulfur cluster binding;GO:0046872|metal ion binding;GO:0051287|NAD binding;GO:0008137|NADH dehydrogenase (ubiquinone) activity;GO:0048038|quinone binding;	T26A5.3 encodes a predicted mitochondrial protein whose mature sequence has near-identity (95%) to GAS-1; T26A5.3 transcription is detectable by RT-PCR, but not visible by promoter-GFP fusion; however, a transgene containing a fusion of the gas-1 promoter to the T26A5.3 protein-coding sequence is able to fully rescue gas-1 mutants, indicating that T26A5.3 encodes a fully functional mitochondrial …
F44G4.2	0.489279	-1.03127	0.00118132	0.0128682	down	GO:0055114|oxidation-reduction process;	GO:0005747|mitochondrial respiratory chain complex I;GO:0005739|mitochondrion;	.	F44G4.2 is an ortholog of human NDUFB2 (NADH:ubiquinone oxidoreductase subunit B2); microarray, proteomic, and RNA sequencing studies indicate that F44G4.2 is affected by cyc-1, gld-1, let-7, jmjd-3.1, jmjd-1.2, vgln-1, emb-4, and nuo-6; RNA sequencing and microarray studies indicate that F44G4.2 is affected by Rotenone, Chlorpyrifos, and Diazinon; proteomic, RNA sequencing, and microarray studie…
nuo-5	0.488456	-1.0337	0.00119376	0.0129877	down	GO:0008637|apoptotic mitochondrial changes;GO:0046034|ATP metabolic process;GO:0042773|ATP synthesis coupled electron transport;GO:0045333|cellular respiration;GO:0072593|reactive oxygen species metabolic process;GO:0051881|regulation of mitochondrial membrane potential;	GO:0005758|mitochondrial intermembrane space;GO:0005747|mitochondrial respiratory chain complex I;GO:0005739|mitochondrion;GO:0043209|myelin sheath;	GO:0051537|2 iron, 2 sulfur cluster binding;GO:0051539|4 iron, 4 sulfur cluster binding;GO:0009055|electron carrier activity;GO:0051536|iron-sulfur cluster binding;GO:0046872|metal ion binding;GO:0008137|NADH dehydrogenase (ubiquinone) activity;	nuo-5 is orthologous to human NADH-UBIQUINONE OXIDOREDUCTASE Fe-S PROTEIN 1 (NDUFS1; OMIM:157655), which when mutated leads to mitochondrial complex I deficiency.
D2030.4	0.403381	-1.30978	0.00177046	0.0176251	down	.	GO:0005743|mitochondrial inner membrane;GO:0005758|mitochondrial intermembrane space;GO:0070469|respiratory chain;	GO:0008137|NADH dehydrogenase (ubiquinone) activity;	D2030.4 encodes the C. elegans ortholog of the NDUFB7/B18 subunit of the mitochondrial NADH dehydrogenase (ubiquinone) complex (complex I).
C47E12.2	0.475576	-1.07225	0.00235194	0.0219572	down	GO:0001508|action potential;GO:0015866|ADP transport;GO:0015867|ATP transport;GO:0034599|cellular response to oxidative stress;GO:0051480|cytosolic calcium ion homeostasis;GO:0008340|determination of adult lifespan;GO:0007629|flight behavior;GO:0040011|locomotion;GO:0051560|mitochondrial calcium ion homeostasis;GO:0006839|mitochondrial transport;GO:0046716|muscle cell cellular homeostasis;GO:0010…	GO:0005829|cytosol;GO:0016021|integral component of membrane;GO:0005811|lipid particle;GO:0005743|mitochondrial inner membrane;GO:0005739|mitochondrion;	GO:0005471|ATP:ADP antiporter activity;	C47E12.2 is an ortholog of human SLC25A6 (solute carrier family 25 member 6), SLC25A5 (solute carrier family 25 member 5) and SLC25A4 (solute carrier family 25 member 4); C47E12.2 is predicted to have transmembrane transporter activity, based on protein domain information.
Phenylalanine metabolism
C25G6.3	8.39736	3.06994	4.62702e-08	2.40198e-06	up	GO:0009698|phenylpropanoid metabolic process;GO:0010584|pollen exine formation;	.	GO:0016207|4-coumarate-CoA ligase activity;GO:0005524|ATP binding;	C25G6.3 is predicted to have catalytic activity, based on protein domain information.
Y13C8A.4	4.91334	2.2967	0.00655603	0.0481077	up	GO:0009695|jasmonic acid biosynthetic process;GO:0031408|oxylipin biosynthetic process;	GO:0005777|peroxisome;	GO:0005524|ATP binding;GO:0004321|fatty-acyl-CoA synthase activity;GO:0016874|ligase activity;	RNA sequencing studies indicate that Y13C8A.4 is affected by jmjd-3.1, unc-39, and smg-2.
basl-1	0.127656	-2.96966	1.42105e-08	8.31941e-07	down	GO:0042423|catecholamine biosynthetic process;GO:0006520|cellular amino acid metabolic process;GO:0071312|cellular response to alkaloid;GO:0035690|cellular response to drug;GO:0071363|cellular response to growth factor stimulus;GO:0007623|circadian rhythm;GO:0042416|dopamine biosynthetic process;GO:0042417|dopamine metabolic process;GO:0033076|isoquinoline alkaloid metabolic process;GO:0010259|mu…	GO:0030424|axon;GO:0005737|cytoplasm;GO:0070062|extracellular exosome;GO:0005622|intracellular;GO:0043025|neuronal cell body;GO:0008021|synaptic vesicle;	GO:0016597|amino acid binding;GO:0004058|aromatic-L-amino-acid decarboxylase activity;GO:0036468|L-dopa decarboxylase activity;GO:0019904|protein domain specific binding;GO:0030170|pyridoxal phosphate binding;	C05D2.3 generally resembles aromatic-L-amino-acid/L-histidine decarboxylases; however, its predicted protein sequence lacks six residues critical for AADC function.
alh-5	0.332122	-1.59022	1.8076e-06	6.04927e-05	down	GO:0007568|aging;GO:0006081|cellular aldehyde metabolic process;GO:0055114|oxidation-reduction process;GO:0008284|positive regulation of cell proliferation;GO:0051591|response to cAMP;GO:0042493|response to drug;GO:0051384|response to glucocorticoid;GO:0001666|response to hypoxia;GO:0007584|response to nutrient;	GO:0005737|cytoplasm;GO:0005829|cytosol;GO:0005783|endoplasmic reticulum;GO:0005615|extracellular space;GO:0016021|integral component of membrane;GO:0043231|intracellular membrane-bounded organelle;GO:0005654|nucleoplasm;GO:0005886|plasma membrane;	GO:0004028|3-chloroallyl aldehyde dehydrogenase activity;GO:0008106|alcohol dehydrogenase (NADP+) activity;GO:0004029|aldehyde dehydrogenase (NAD) activity;GO:0004030|aldehyde dehydrogenase [NAD(P)+] activity;GO:0018479|benzaldehyde dehydrogenase (NAD+) activity;GO:0016620|oxidoreductase activity, acting on the aldehyde or oxo group of donors, NAD or NADP as acceptor;	alh-5 is an ortholog of members of the human ALDH (Aldehyde dehydrogenases) family including ALDH3B2; alh-5 is predicted to have aldehyde dehydrogenase [NAD(P)+] activity, based on protein domain information.
got-2.1	0.350681	-1.51177	3.15053e-06	9.75967e-05	down	GO:0006103|2-oxoglutarate metabolic process;GO:0019470|4-hydroxyproline catabolic process;GO:0006532|aspartate biosynthetic process;GO:0006533|aspartate catabolic process;GO:0006531|aspartate metabolic process;GO:0005975|carbohydrate metabolic process;GO:0008652|cellular amino acid biosynthetic process;GO:0034641|cellular nitrogen compound metabolic process;GO:0015908|fatty acid transport;GO:0006…	GO:0009986|cell surface;GO:0070062|extracellular exosome;GO:0005743|mitochondrial inner membrane;GO:0005759|mitochondrial matrix;GO:0005739|mitochondrion;GO:0043209|myelin sheath;GO:0043204|perikaryon;GO:0005886|plasma membrane;GO:0043234|protein complex;	GO:0016597|amino acid binding;GO:0016212|kynurenine-oxoglutarate transaminase activity;GO:0004069|L-aspartate:2-oxoglutarate aminotransferase activity;GO:0080130|L-phenylalanine:2-oxoglutarate aminotransferase activity;GO:0005543|phospholipid binding;GO:0044822|poly(A) RNA binding;GO:0030170|pyridoxal phosphate binding;	got-2.1 is an ortholog of human Got2 (glutamic-oxaloacetic transaminase 2); got-2.1 is predicted to have pyridoxal phosphate binding activity and transaminase activity, based on protein domain information.
hpd-1	0.330748	-1.5962	1.28446e-05	0.000325016	down	GO:0006559|L-phenylalanine catabolic process;GO:0006572|tyrosine catabolic process;	.	GO:0003868|4-hydroxyphenylpyruvate dioxygenase activity;GO:0046872|metal ion binding;	hpd-1 encodes a putative 4-hydroxyphenylpyruvate dioxygenase required for normally short lifespan and for negative regulation of the dauer larval stage, with loss of hpd-1 function prolonging lifespan and promoting dauer formation; hpd-1 is a (perhaps evolutionarily conserved) target of transcriptional activation by DAF-16; HPD-1 is orthologous to human HPD (OMIM:609695, mutated in tyrosinemia ty…
tatn-1	0.280954	-1.8316	6.24102e-05	0.00121757	down	GO:0006103|2-oxoglutarate metabolic process;GO:0009058|biosynthetic process;GO:0006536|glutamate metabolic process;GO:0006559|L-phenylalanine catabolic process;GO:0051384|response to glucocorticoid;GO:0046689|response to mercury ion;GO:0006979|response to oxidative stress;GO:0006572|tyrosine catabolic process;	GO:0005739|mitochondrion;	GO:0016597|amino acid binding;GO:0080130|L-phenylalanine:2-oxoglutarate aminotransferase activity;GO:0004838|L-tyrosine:2-oxoglutarate aminotransferase activity;GO:0030170|pyridoxal phosphate binding;	tatn-1 encodes a putative tyrosine aminotransferase, orthologous to human TAT (OMIM:276600, mutated in type II tyrosinemia); tatn-1 is expressed in larval and adult pharynx, hypodermis, body wall muscle, and intestine, and in adult vulval muscle and reproductive system; tatn-1 is required for the tyrosinemic phenotype of fah-1(RNAi) animals.
bas-1	0.443458	-1.17313	0.00155735	0.0159462	down	GO:0042423|catecholamine biosynthetic process;GO:0006520|cellular amino acid metabolic process;GO:0071312|cellular response to alkaloid;GO:0035690|cellular response to drug;GO:0071363|cellular response to growth factor stimulus;GO:0007623|circadian rhythm;GO:0042416|dopamine biosynthetic process;GO:0042417|dopamine metabolic process;GO:0033076|isoquinoline alkaloid metabolic process;GO:0010259|mu…	GO:0030424|axon;GO:0005737|cytoplasm;GO:0070062|extracellular exosome;GO:0005622|intracellular;GO:0043025|neuronal cell body;GO:0008021|synaptic vesicle;	GO:0016597|amino acid binding;GO:0004058|aromatic-L-amino-acid decarboxylase activity;GO:0036468|L-dopa decarboxylase activity;GO:0019904|protein domain specific binding;GO:0030170|pyridoxal phosphate binding;	bas-1 encodes a serotonin- and dopamine-synthetic aromatic amino acid decarboxylase (AAADC) that is required for the synthesis of serotonin from 5-hydroxytryptophan in vivo; mutations of bas-1 impair the turning step in male mating, the migration of AVM, SDQR, ALM, and BDU neurons during development.
tdc-1	0.46861	-1.09354	0.00289201	0.0256736	down	GO:0042423|catecholamine biosynthetic process;GO:0006520|cellular amino acid metabolic process;GO:0071312|cellular response to alkaloid;GO:0035690|cellular response to drug;GO:0071363|cellular response to growth factor stimulus;GO:0007623|circadian rhythm;GO:0042416|dopamine biosynthetic process;GO:0042417|dopamine metabolic process;GO:0033076|isoquinoline alkaloid metabolic process;GO:0010259|mu…	GO:0030424|axon;GO:0005737|cytoplasm;GO:0070062|extracellular exosome;GO:0005622|intracellular;GO:0043025|neuronal cell body;GO:0008021|synaptic vesicle;	GO:0016597|amino acid binding;GO:0004058|aromatic-L-amino-acid decarboxylase activity;GO:0036468|L-dopa decarboxylase activity;GO:0019904|protein domain specific binding;GO:0030170|pyridoxal phosphate binding;	tdc-1 encodes the major C. elegans tyrosine decarboxylase; TDC-1 is an aromatic-L-amino-acid/L-histidine decarboxylase that is required for the synthesis of tyramine and octopamine, and thus for behaviors dependent upon these biogenic amines, including egg laying, locomotion, and touch response; TDC-1 is expressed in the RIC and RIM interneurons, in the gonadal sheath cells, and in the UV1 uterin…
acs-6	0.282475	-1.8238	0.00458678	0.0365883	down	GO:0009698|phenylpropanoid metabolic process;	.	GO:0016207|4-coumarate-CoA ligase activity;GO:0005524|ATP binding;	acs-6 is predicted to have catalytic activity, based on protein domain information.
basl-2	0.0993284	-3.33165	0.00644737	0.0475221	down	GO:0048085|adult chitin-containing cuticle pigmentation;GO:0007615|anesthesia-resistant memory;GO:0007619|courtship behavior;GO:0048066|developmental pigmentation;GO:0006585|dopamine biosynthetic process from tyrosine;GO:0008062|eclosion rhythm;GO:0040007|growth;GO:0007611|learning or memory;GO:0007616|long-term memory;GO:0048082|regulation of adult chitin-containing cuticle pigmentation;GO:00096…	.	GO:0004058|aromatic-L-amino-acid decarboxylase activity;GO:0030170|pyridoxal phosphate binding;	RNA sequencing and microarray studies indicate that basl-2 is affected by wdr-23, nhr-62, eat-2, ahr-1, clk-1, smg-2, mir-71, rrf-3, mir-243, aak-2, isp-1, and nuo-6; microarray and RNA sequencing studies indicate that basl-2 is affected by Methylmercuric chloride, Manganese chloride, Paraquat, Colistin, and Allantoin; RNA sequencing studies indicate that basl-2 is enriched in the male.
Tuberculosis
clec-19	Inf	Inf	1.38143e-09	9.89675e-08	up	GO:0071346|cellular response to interferon-gamma;GO:0071353|cellular response to interleukin-4;GO:0071222|cellular response to lipopolysaccharide;GO:0006898|receptor-mediated endocytosis;GO:0007165|signal transduction;	GO:0009986|cell surface;GO:0010008|endosome membrane;GO:0016021|integral component of membrane;GO:0005886|plasma membrane;	GO:0005537|mannose binding;GO:0004872|receptor activity;GO:0004888|transmembrane signaling receptor activity;	clec-19 is an ortholog of human CLEC3B (C-type lectin domain family 3 member B) and CLEC3A (C-type lectin domain family 3 member A); RNA sequencing and microarray studies indicate that clec-19 is affected by pgl-1, pgl-3, glh-4, glh-1, and mir-243; microarray studies indicate that clec-19 is affected by Methylmercuric chloride, single-walled carbon nanotubes, Sirolimus, and Allantoin.
clec-42	4.98192	2.3167	1.18936e-07	5.53675e-06	up	GO:0071346|cellular response to interferon-gamma;GO:0071353|cellular response to interleukin-4;GO:0071222|cellular response to lipopolysaccharide;GO:0006898|receptor-mediated endocytosis;	GO:0009986|cell surface;GO:0010008|endosome membrane;GO:0005887|integral component of plasma membrane;GO:0005886|plasma membrane;	GO:0005537|mannose binding;GO:0004872|receptor activity;GO:0004888|transmembrane signaling receptor activity;	clec-42 is expressed in the nervous system.
clec-35	14.4204	3.85004	7.25476e-07	2.70811e-05	up	GO:0071346|cellular response to interferon-gamma;GO:0071353|cellular response to interleukin-4;GO:0071222|cellular response to lipopolysaccharide;GO:0006898|receptor-mediated endocytosis;	GO:0009986|cell surface;GO:0010008|endosome membrane;GO:0005887|integral component of plasma membrane;GO:0005886|plasma membrane;	GO:0005537|mannose binding;GO:0004872|receptor activity;GO:0004888|transmembrane signaling receptor activity;	clec-35 is an ortholog of human CLEC3B (C-type lectin domain family 3 member B) and CLEC3A (C-type lectin domain family 3 member A); microarray, tiling array, and RNA sequencing studies indicate that clec-35 is affected by cyc-1, hpl-2, nhr-8, daf-16, npr-1, jmjd-3.1, and mir-34; microarray and RNA sequencing studies indicate that clec-35 is affected by Aldicarb and Multi-walled carbon nanotubes;…
C29F9.6	4.61815	2.20732	1.06472e-06	3.80365e-05	up	GO:0006915|apoptotic process;GO:0071320|cellular response to cAMP;GO:0071549|cellular response to dexamethasone stimulus;GO:0035690|cellular response to drug;GO:0071333|cellular response to glucose stimulus;GO:0034605|cellular response to heat;GO:0070301|cellular response to hydrogen peroxide;GO:0071456|cellular response to hypoxia;GO:0071389|cellular response to mineralocorticoid stimulus;GO:199…	GO:0000785|chromatin;GO:0005737|cytoplasm;GO:0000123|histone acetyltransferase complex;GO:0005654|nucleoplasm;GO:0005634|nucleus;GO:0032993|protein-DNA complex;GO:0005667|transcription factor complex;	GO:0016407|acetyltransferase activity;GO:0033613|activating transcription factor binding;GO:0050681|androgen receptor binding;GO:0003823|antigen binding;GO:0008013|beta-catenin binding;GO:0003682|chromatin binding;GO:0031490|chromatin DNA binding;GO:0001047|core promoter binding;GO:0003684|damaged DNA binding;GO:0003677|DNA binding;GO:0004402|histone acetyltransferase activity;GO:0004468|lysine N…	C29F9.6 is an ortholog of human EP300 (E1A binding protein p300); C29F9.6 is predicted to have histone acetyltransferase activity, transcription cofactor activity, and zinc ion binding activity, based on protein domain information.
cal-6	28.4621	4.83097	3.73647e-06	0.000112344	up	GO:0043277|apoptotic cell clearance;GO:0016477|cell migration;GO:0009792|embryo development ending in birth or egg hatching;GO:0051296|establishment of meiotic spindle orientation;GO:0042981|regulation of apoptotic process;GO:0051726|regulation of cell cycle;GO:0032880|regulation of protein localization;	GO:0071944|cell periphery;GO:0005813|centrosome;GO:0072686|mitotic spindle;GO:0031965|nuclear membrane;	GO:0005509|calcium ion binding;	Microarray and RNA sequencing studies indicate that cal-6 is affected by cyc-1, tatn-1, daf-16, mir-34, and smg-2; tiling array studies indicate that cal-6 is enriched in neurons including the DA, VA, and NSM neurons.
clec-52	8.17058	3.03044	1.76176e-05	0.000424918	up	GO:0071346|cellular response to interferon-gamma;GO:0071353|cellular response to interleukin-4;GO:0071222|cellular response to lipopolysaccharide;GO:0006898|receptor-mediated endocytosis;	GO:0009986|cell surface;GO:0010008|endosome membrane;GO:0005887|integral component of plasma membrane;GO:0005886|plasma membrane;	GO:0005537|mannose binding;GO:0004872|receptor activity;GO:0004888|transmembrane signaling receptor activity;	clec-52 is an ortholog of human PLA2R1 (phospholipase A2 receptor 1) and members of the COLEC (Collectins) family including COLEC11, CD (CD molecules) family including CD302 and SCAR (Scavenger receptors) family including LY75; clec-52 is involved in defense response to Gram-positive bacterium; clec-52 is expressed in the pharynx, nervous system, and the intestine.
F22F1.3	4.00664	2.00239	5.98847e-05	0.00117902	up	GO:0006915|apoptotic process;GO:0009792|embryo development ending in birth or egg hatching;GO:0016573|histone acetylation;GO:0018393|internal peptidyl-lysine acetylation;GO:0045944|positive regulation of transcription from RNA polymerase II promoter;GO:0006355|regulation of transcription, DNA-templated;GO:0007283|spermatogenesis;GO:0006351|transcription, DNA-templated;	GO:0005737|cytoplasm;GO:0005634|nucleus;	GO:0004402|histone acetyltransferase activity;GO:0004468|lysine N-acetyltransferase activity, acting on acetyl phosphate as donor;GO:0003712|transcription cofactor activity;GO:0008134|transcription factor binding;GO:0008270|zinc ion binding;	F22F1.3 is predicted to have transcription cofactor activity, based on protein domain information.
sepa-1	Inf	Inf	0.000369931	0.00507874	up	GO:0006915|apoptotic process;GO:0009792|embryo development ending in birth or egg hatching;GO:0016573|histone acetylation;GO:0018393|internal peptidyl-lysine acetylation;GO:0045944|positive regulation of transcription from RNA polymerase II promoter;GO:0006355|regulation of transcription, DNA-templated;GO:0007283|spermatogenesis;GO:0006351|transcription, DNA-templated;	GO:0005737|cytoplasm;GO:0005634|nucleus;	GO:0004402|histone acetyltransferase activity;GO:0004468|lysine N-acetyltransferase activity, acting on acetyl phosphate as donor;GO:0003712|transcription cofactor activity;GO:0008134|transcription factor binding;GO:0008270|zinc ion binding;	sepa-1 encodes a self associating adaptor protein of 702 amino acids rich in helical structures at its N-terminus and a protein interaction KIX domain at the C-terminus; SEPA-1 is required for degradation of germline P granule components PGL-1 and PGL-3 in somatic cells by the autophagic machinery; sepa-1 forms protein aggregates and is preferentially removed by autophagy during embryogenesis; SE…
F28C10.3	3.01828	1.59373	0.00142077	0.0148907	up	GO:0006006|glucose metabolic process;GO:0015758|glucose transport;GO:0005978|glycogen biosynthetic process;GO:0008286|insulin receptor signaling pathway;GO:0048009|insulin-like growth factor receptor signaling pathway;GO:0043066|negative regulation of apoptotic process;GO:0043154|negative regulation of cysteine-type endopeptidase activity involved in apoptotic process;GO:0090201|negative regulati…	GO:0005737|cytoplasm;GO:0005634|nucleus;	GO:0005524|ATP binding;GO:0004674|protein serine/threonine kinase activity;	F28C10.3 is an ortholog of human RPS6KB2 (ribosomal protein S6 kinase B2) and RPS6KB1 (ribosomal protein S6 kinase B1); F28C10.3 is predicted to have ATP binding activity and protein kinase activity, based on protein domain information.
F09C12.2	6.87408	2.78117	0.0026857	0.0243297	up	.	.	GO:0005524|ATP binding;GO:0004707|MAP kinase activity;	F09C12.2 encodes a kinase most closely related to mitogen-activated protein (MAP) kinases; as loss of F09C12.2 activity via mutation or large-scale RNAi results in no obvious defects, the precise role of F09C12.2 in C. elegans development and/or behavior is not yet known.
clec-17	3.55185	1.82857	0.00571491	0.0433663	up	GO:0071346|cellular response to interferon-gamma;GO:0071353|cellular response to interleukin-4;GO:0071222|cellular response to lipopolysaccharide;GO:0006898|receptor-mediated endocytosis;	GO:0009986|cell surface;GO:0010008|endosome membrane;GO:0005887|integral component of plasma membrane;GO:0005886|plasma membrane;	GO:0005537|mannose binding;GO:0004872|receptor activity;GO:0004888|transmembrane signaling receptor activity;	clec-17 is an ortholog of human CLEC3B (C-type lectin domain family 3 member B) and CLEC3A (C-type lectin domain family 3 member A); microarray and RNA sequencing studies indicate that clec-17 is affected by Heme, Hydrogen sulfide, Methylmercury hydroxide, 1-methylnicotinamide, Nicotinic acid, Sodium arsenite, D-glucose, Bisphenol A, Sesamin, TPEN, Ag nanoparticles, Zidovudine, Resveratrol, Atraz…
pho-1	0.0669237	-3.90134	8.73667e-31	6.63462e-28	down	.	.	GO:0003993|acid phosphatase activity;	pho-1 encodes the major C. elegans intestinal acid phosphatase; PHO-1 may function redundantly with other acid phosphatases; PHO-1 intestinal expression appears to be positively regulated by CKI-1, a cyclin-dependent kinase inhibitor, and negatively regulated by POP-1, a TCF/LEF transcription factor; PHO-1 is expressed along the intestinal brush border in all gut cells except the most anterior in…
hsp-60	0.171068	-2.54736	1.05711e-15	2.03601e-13	down	GO:0009792|embryo development ending in birth or egg hatching;GO:0034514|mitochondrial unfolded protein response;GO:0007005|mitochondrion organization;GO:0002119|nematode larval development;GO:0042026|protein refolding;	GO:0005759|mitochondrial matrix;GO:0005739|mitochondrion;	GO:0005524|ATP binding;GO:0008134|transcription factor binding;	hsp-60 encodes a nuclear-encoded mitochondrion-specific chaperone that is a member of the GroE/Hsp10/60 superfamily of molecular chaperones; hsp-60 is involved in the mitochondrial unfolded protein response, as hsp-60 expression, normally broadly detected during development, is greatly increased in response to treatments that disrupt mitochondrial protein handling; loss of hsp-60 activity via RNA…
pho-13	0.0412789	-4.59845	5.09165e-12	5.66238e-10	down	.	.	GO:0003993|acid phosphatase activity;	pho-13 is an ortholog of human ACPT (acid phosphatase, testicular), ACP2 (acid phosphatase 2, lysosomal) and ACPP (acid phosphatase, prostate); RNA sequencing and microarray studies indicate that pho-13 is affected by Rotenone, Tunicamycin, D-glucose, Ag nanoparticles, Zidovudine, Cry5B, Ivermectin, Quercetin, Humic substances, Colistin, adsorbable organic bromine compounds, and Sirolimus; tiling…
vha-6	0.231024	-2.11389	3.29234e-10	2.7092e-08	down	GO:0015991|ATP hydrolysis coupled proton transport;GO:0015986|ATP synthesis coupled proton transport;GO:0009792|embryo development ending in birth or egg hatching;GO:0040011|locomotion;GO:0040013|negative regulation of locomotion;GO:0002119|nematode larval development;GO:0043068|positive regulation of programmed cell death;GO:0001666|response to hypoxia;GO:0007271|synaptic transmission, cholinerg…	GO:0016021|integral component of membrane;GO:0005886|plasma membrane;GO:0016471|vacuolar proton-transporting V-type ATPase complex;GO:0000220|vacuolar proton-transporting V-type ATPase, V0 domain;	GO:0051117|ATPase binding;GO:0046961|proton-transporting ATPase activity, rotational mechanism;	vha-6 encodes an ortholog of subunit a of the membrane-bound (V0) domain of vacuolar proton-translocating ATPase (V-ATPase); VHA-6 is orthologous to human ATP6N1A (OMIM:192130), ATP6V0A2, ATP6V0A4 (OMIM:605239, mutated in distal renal tubular acidosis), and TCIRG1 (OMIM:604592, mutated in osteopetrosis); VHA-6 is expressed in germline (P2 through Z3 cells until the comma stage), on the apical sur…
hsp-6	0.28691	-1.80133	1.69022e-08	9.70286e-07	down	GO:0034514|mitochondrial unfolded protein response;GO:0006457|protein folding;	GO:0005739|mitochondrion;	GO:0005524|ATP binding;	hsp-6 encodes a nuclear-encoded mitochondrion-specific chaperone that is a member of the DnaK/Hsp70 superfamily of molecular chaperones; hsp-6 is involved in the mitochondrial unfolded protein response, as hsp-6 expression, normally broadly detected from the L1 larval through adult stages of development, is greatly increased in response to treatments that disrupt mitochondrial protein handling; l…
F26C11.1	0.239577	-2.06144	1.23825e-07	5.68417e-06	down	.	.	GO:0003993|acid phosphatase activity;	F26C11.1 is an ortholog of human ACPT (acid phosphatase, testicular), ACPP (acid phosphatase, prostate) and ACP2 (acid phosphatase 2, lysosomal); microarray and RNA sequencing studies indicate that F26C11.1 is affected by Heme, Hydrogen sulfide, Methylmercury hydroxide, Rotenone, Multi-walled carbon nanotubes, Cry5B, Paraquat, Colistin, Sirolimus, and Allantoin; microarray and RNA sequencing stud…
vha-15	0.299615	-1.73882	1.54767e-07	6.96033e-06	down	GO:0015991|ATP hydrolysis coupled proton transport;	GO:0000221|vacuolar proton-transporting V-type ATPase, V1 domain;	GO:0046961|proton-transporting ATPase activity, rotational mechanism;	vha-15 encodes an ortholog of subunit H of the cytoplasmic (V1) domain of vacuolar proton-translocating ATPase (V-ATPase); VHA-15 and VHA-18 are co-orthologs; VHA-15, along with VHA-2 and probably all V-ATPase subunits, is required for systemic RNAi, probably during endocytotic RNAi uptake; VHA-15 is a predicted cytosolic stator (stalk) component; neurons).
vha-16	0.312431	-1.67839	3.43007e-07	1.39614e-05	down	GO:0015991|ATP hydrolysis coupled proton transport;GO:0008593|regulation of Notch signaling pathway;GO:0007035|vacuolar acidification;	GO:0005886|plasma membrane;GO:0033181|plasma membrane proton-transporting V-type ATPase complex;GO:0000220|vacuolar proton-transporting V-type ATPase, V0 domain;	GO:0046961|proton-transporting ATPase activity, rotational mechanism;	vha-16 encodes an an ortholog of subunit d of the membrane-bound (V0) domain of vacuolar proton-translocating ATPase (V-ATPase); VHA-16 is predicted to mechanically anchor the V-ATPase cytosolic rotor (stalk) to the membrane, while also providing a hub for the V-ATPase transmembrane rotor; vha-16 is expressed in diverse tissues (e.g., excretory cell, pharynx, intestine, hypodermis, and neurons).
vha-19	0.325338	-1.61999	4.35715e-07	1.73887e-05	down	GO:0015991|ATP hydrolysis coupled proton transport;GO:0051656|establishment of organelle localization;GO:0045851|pH reduction;GO:0045780|positive regulation of bone resorption;GO:0070374|positive regulation of ERK1 and ERK2 cascade;GO:0045921|positive regulation of exocytosis;GO:0045669|positive regulation of osteoblast differentiation;GO:2001206|positive regulation of osteoclast development;	GO:0070062|extracellular exosome;GO:0016021|integral component of membrane;GO:0033180|proton-transporting V-type ATPase, V1 domain;GO:0005774|vacuolar membrane;	GO:0005524|ATP binding;GO:0046933|proton-transporting ATP synthase activity, rotational mechanism;GO:0046961|proton-transporting ATPase activity, rotational mechanism;GO:0017137|Rab GTPase binding;	vha-19 encodes an ortholog of subunit Ac45 of the membrane-bound (V0) domain of vacuolar proton-translocating ATPase (V-ATPase); VHA-19 is a predicted V-ATPase transmembrane rotor component; Ac45 is a nonhomologous replacement for subunit c', which is found in fungi but not in animals; conversely, orthologs of Ac45 are only found in animals; VHA-19 is predicted to help carry protons from the cyto…
clec-53	0.239428	-2.06234	7.11464e-07	2.65964e-05	down	GO:0071346|cellular response to interferon-gamma;GO:0071353|cellular response to interleukin-4;GO:0071222|cellular response to lipopolysaccharide;GO:0006898|receptor-mediated endocytosis;	GO:0009986|cell surface;GO:0010008|endosome membrane;GO:0005887|integral component of plasma membrane;GO:0005886|plasma membrane;	GO:0005537|mannose binding;GO:0004872|receptor activity;GO:0004888|transmembrane signaling receptor activity;	clec-53 is an ortholog of human PLA2R1 (phospholipase A2 receptor 1) and members of the COLEC (Collectins) family including COLEC11, CD (CD molecules) family including CD302 and SCAR (Scavenger receptors) family including LY75; clec-53 is expressed in the intestine.
vha-2	0.344944	-1.53557	1.29676e-06	4.50545e-05	down	GO:0015991|ATP hydrolysis coupled proton transport;GO:0010940|positive regulation of necrotic cell death;GO:0043068|positive regulation of programmed cell death;GO:0015992|proton transport;	GO:0016021|integral component of membrane;GO:0000220|vacuolar proton-transporting V-type ATPase, V0 domain;	GO:0015078|hydrogen ion transmembrane transporter activity;	vha-2 and vha-3 encode an ortholog of subunit c of the membrane-bound (V0) domain of vacuolar proton-translocating ATPase (V-ATPase); the protein encoded by vha-2 and vha-3 (VHA-2/3) is identical; VHA-2/3 is a predicted V-ATPase transmembrane rotor component, whose polypeptide sequence is identical to that of VHA-3; VHA-1 and VHA-2/3 comprise a closely related family of subunit c co-orthologs, pr…
vha-4	0.350073	-1.51427	1.92189e-06	6.32987e-05	down	GO:0015991|ATP hydrolysis coupled proton transport;GO:0006879|cellular iron ion homeostasis;GO:0008286|insulin receptor signaling pathway;GO:0051701|interaction with host;GO:0034220|ion transmembrane transport;GO:0090382|phagosome maturation;GO:0015992|proton transport;GO:0033572|transferrin transport;GO:0055085|transmembrane transport;	GO:0010008|endosome membrane;GO:0016021|integral component of membrane;GO:0030670|phagocytic vesicle membrane;GO:0033179|proton-transporting V-type ATPase, V0 domain;GO:0005774|vacuolar membrane;	GO:0015078|hydrogen ion transmembrane transporter activity;GO:0005215|transporter activity;	vha-4 encodes an ortholog of subunit c'' of the membrane-bound (V0) domain of vacuolar proton-translocating ATPase (V-ATPase); VHA-4 is a predicted V-ATPase transmembrane rotor component; VHA-4 is paralogous to the c subunits VHA-1/-2/-3, and is predicted to help carry protons from the cytosol to a-subunits (VHA-5, VHA-6, VHA-7, or UNC-32) for transmembrane export; VHA-4 is required for ovulation…
vha-3	0.318174	-1.65211	5.17801e-06	0.000150083	down	GO:0015991|ATP hydrolysis coupled proton transport;GO:0010940|positive regulation of necrotic cell death;GO:0043068|positive regulation of programmed cell death;GO:0015992|proton transport;	GO:0016021|integral component of membrane;GO:0000220|vacuolar proton-transporting V-type ATPase, V0 domain;	GO:0015078|hydrogen ion transmembrane transporter activity;	vha-3 and vha-2 encode an ortholog of subunit c of the membrane-bound (V0) domain of vacuolar proton-translocating ATPase (V-ATPase); the protein encoded by vha-2 and vha-3 (VHA-2/3) is identical; VHA-2/3 is a predicted V-ATPase transmembrane rotor component; VHA-1 and VHA-2/3 comprise a closely related family of subunit c co-orthologs, predicted to carry protons from the cytosol to a-subunits (V…
vha-5	0.418716	-1.25596	8.43773e-05	0.0015456	down	GO:0015991|ATP hydrolysis coupled proton transport;GO:0015986|ATP synthesis coupled proton transport;GO:0009792|embryo development ending in birth or egg hatching;GO:0040011|locomotion;GO:0040013|negative regulation of locomotion;GO:0002119|nematode larval development;GO:0043068|positive regulation of programmed cell death;GO:0001666|response to hypoxia;GO:0007271|synaptic transmission, cholinerg…	GO:0016021|integral component of membrane;GO:0005886|plasma membrane;GO:0016471|vacuolar proton-transporting V-type ATPase complex;GO:0000220|vacuolar proton-transporting V-type ATPase, V0 domain;	GO:0051117|ATPase binding;GO:0046961|proton-transporting ATPase activity, rotational mechanism;	vha-5 encodes an ortholog of subunit a of the membrane-bound (V0) domain of vacuolar proton-translocating ATPase (V-ATPase); VHA-5 is orthologous to human ATP6N1A (OMIM:192130), ATP6V0A2, ATP6V0A4 (OMIM:605239, mutated in distal renal tubular acidosis), and TCIRG1 (OMIM:604592, mutated in osteopetrosis); VHA-5 is expressed broadly in embryos (in dot- or cup-like perinuclear compartments in each c…
clec-51	0.415631	-1.26663	0.000181558	0.00286921	down	.	GO:0005576|extracellular region;	.	clec-51 is an ortholog of human PLA2R1 (phospholipase A2 receptor 1) and members of the COLEC (Collectins) family including COLEC11, CD (CD molecules) family including CD302 and SCAR (Scavenger receptors) family including LY75; microarray and RNA sequencing studies indicate that clec-51 is affected by Aldicarb, Methylmercuric chloride, Rotenone, Cry5B, Quercetin, Humic substances, R24, Sirolimus,…
clec-187	0.343504	-1.5416	0.000232057	0.00347485	down	GO:0001816|cytokine production;GO:1900139|negative regulation of arachidonic acid secretion;GO:1900138|negative regulation of phospholipase A2 activity;GO:0090403|oxidative stress-induced premature senescence;GO:0090238|positive regulation of arachidonic acid secretion;GO:0043517|positive regulation of DNA damage response, signal transduction by p53 class mediator;GO:0072593|reactive oxygen speci…	GO:0009986|cell surface;GO:0070062|extracellular exosome;GO:0005576|extracellular region;GO:0016021|integral component of membrane;GO:0005886|plasma membrane;GO:0043235|receptor complex;	GO:0030246|carbohydrate binding;GO:0043274|phospholipase binding;GO:0004872|receptor activity;	clec-187 is an ortholog of members of the human COLEC (Collectins) family including COLEC11; clec-187 is involved in innate immune response[HEP].
vha-1	0.441699	-1.17886	0.0002383	0.00355431	down	GO:0015991|ATP hydrolysis coupled proton transport;GO:0009792|embryo development ending in birth or egg hatching;GO:0030728|ovulation;GO:0015992|proton transport;GO:0060142|regulation of syncytium formation by plasma membrane fusion;	GO:0016021|integral component of membrane;GO:0045121|membrane raft;GO:0000220|vacuolar proton-transporting V-type ATPase, V0 domain;	GO:0015078|hydrogen ion transmembrane transporter activity;	vha-1 encodes an ortholog of subunit c of the membrane-bound (V0) domain of vacuolar proton-translocating ATPase (V-ATPase); VHA-1 is a predicted V-ATPase transmembrane rotor component; VHA-1 and VHA-2/3 comprise a closely related family of subunit c co-orthologs, predicted to carry protons from the cytosol to a-subunits (VHA-5, VHA-6, VHA-7, or UNC-32) for transmembrane export; VHA-1, like VHA-1…
clec-49	0.281058	-1.83106	0.000249814	0.00370112	down	GO:0006897|endocytosis;	GO:0016021|integral component of membrane;GO:0005886|plasma membrane;	GO:0030246|carbohydrate binding;GO:0005518|collagen binding;	clec-49 encodes a protein containing two calcium-dependent (C-type) lectin domains; by sequence analysis, CLEC-49 is predicted to be a secreted protein that binds carbohydrates; the Toxocara canis (canine roundworm) TES-32 protein, for which CLEC-49 is one of the most closely related C. elegans proteins, has been shown to reside in the parasite epicuticle and, in vitro, binds both galactose- and …
cyc-2.2	0.0589143	-4.08524	0.000435658	0.00576692	down	GO:0042773|ATP synthesis coupled electron transport;GO:0006123|mitochondrial electron transport, cytochrome c to oxygen;GO:0006122|mitochondrial electron transport, ubiquinol to cytochrome c;GO:0043280|positive regulation of cysteine-type endopeptidase activity involved in apoptotic process;	GO:0005758|mitochondrial intermembrane space;GO:0070469|respiratory chain;	GO:0009055|electron carrier activity;GO:0020037|heme binding;GO:0046872|metal ion binding;	cyc-2.2 encodes, along with cyc-2.1, one of two C. elegans cytochrome c proteins; the product of cyc-2.2 is predicted to function in the electron transport chain by transferring electrons from respiratory chain Complex III to Complex IV; RNAi screens indicate the cyc-2.2 activity is required for embryonic development as well as for normal body size and rates of growth.
asp-3	0.430873	-1.21467	0.000983964	0.0111147	down	GO:0070265|necrotic cell death;GO:0030163|protein catabolic process;GO:0006508|proteolysis;	GO:0005737|cytoplasm;GO:0005615|extracellular space;GO:0005764|lysosome;	GO:0004190|aspartic-type endopeptidase activity;	asp-3 encodes an aspartyl protease homolog that is required, in parallel with ASP-4 but downstream of CLP-1 and TRA-3, for degenerative (necrotic-like) cell death in neurons induced by mutations such as mec-4(d), deg-3(d), or gsa-1(gf).
Retinol metabolism
cyp-33C1	53.6873	5.74651	2.08825e-10	1.77328e-08	up	.	GO:0005789|endoplasmic reticulum membrane;	GO:0070330|aromatase activity;GO:0020037|heme binding;GO:0005506|iron ion binding;	cyp-33C1 is an ortholog of human CYP2J2 (cytochrome P450 family 2 subfamily J member 2), CYP2U1 (cytochrome P450 family 2 subfamily U member 1) and CYP2R1 (cytochrome P450 family 2 subfamily R member 1); cyp-33C1 is predicted to have heme binding activity, iron ion binding activity, and oxidoreductase activity, acting on paired donors, with incorporation or reduction of molecular oxygen, based on…
D2063.1	6.13447	2.61694	7.15173e-10	5.49381e-08	up	.	.	GO:0004022|alcohol dehydrogenase (NAD) activity;GO:0008270|zinc ion binding;	D2063.1 is predicted to have oxidoreductase activity, based on protein domain information.
cyp-33B1	9.26206	3.21133	7.32603e-09	4.56015e-07	up	.	GO:0005789|endoplasmic reticulum membrane;	GO:0070330|aromatase activity;GO:0020037|heme binding;GO:0005506|iron ion binding;	cyp-33B1 is an ortholog of human CYP2R1 (cytochrome P450 family 2 subfamily R member 1), CYP2J2 (cytochrome P450 family 2 subfamily J member 2) and CYP2U1 (cytochrome P450 family 2 subfamily U member 1); cyp-33B1 is predicted to have heme binding activity, iron ion binding activity, and oxidoreductase activity, acting on paired donors, with incorporation or reduction of molecular oxygen, based on…
C30G12.2	3.38642	1.75976	9.35939e-06	0.000248763	up	GO:0006702|androgen biosynthetic process;GO:0006710|androgen catabolic process;	GO:0031901|early endosome membrane;GO:0005783|endoplasmic reticulum;GO:0005622|intracellular;	GO:0003824|catalytic activity;GO:0009055|electron carrier activity;GO:0004303|estradiol 17-beta-dehydrogenase activity;GO:0016491|oxidoreductase activity;GO:0004745|retinol dehydrogenase activity;GO:0047035|testosterone dehydrogenase (NAD+) activity;	RNA sequencing and microarray studies indicate that C30G12.2 is affected by Ethanol, Tryptophan, 1-methylnicotinamide, Rotenone, Manganese chloride, D-glucopyranose, Sodium arsenite, D-glucose, Indole, Zidovudine, Atrazine, Chlorpyrifos, Diazinon, Cry5B, Humic substances, Colistin, Dafa#1, Ethosuximide, Sirolimus, and Octopamine; sage analysis, tiling array, RNA sequencing, and microarray studies…
ugt-18	4.14862	2.05263	8.92858e-05	0.00161657	up	GO:0006953|acute-phase response;GO:0006789|bilirubin conjugation;GO:0070980|biphenyl catabolic process;GO:0071361|cellular response to ethanol;GO:0071385|cellular response to glucocorticoid stimulus;GO:0032870|cellular response to hormone stimulus;GO:0051552|flavone metabolic process;GO:0009813|flavonoid biosynthetic process;GO:0052696|flavonoid glucuronidation;GO:0001889|liver development;GO:200…	GO:0070069|cytochrome complex;GO:0005783|endoplasmic reticulum;GO:0034663|endoplasmic reticulum chaperone complex;GO:0005789|endoplasmic reticulum membrane;GO:0005887|integral component of plasma membrane;GO:0043231|intracellular membrane-bounded organelle;	GO:0019899|enzyme binding;GO:0004857|enzyme inhibitor activity;GO:0015020|glucuronosyltransferase activity;GO:0001972|retinoic acid binding;GO:0005496|steroid binding;	ugt-18 is an ortholog of human UGT3A2 (UDP glycosyltransferase family 3 member A2) and UGT3A1 (UDP glycosyltransferase family 3 member A1); ugt-18 is predicted to have transferase activity, transferring hexosyl groups, based on protein domain information.
cyp-33A1	0.0636537	-3.97361	1.03068e-22	3.6526e-20	down	GO:0019373|epoxygenase P450 pathway;GO:0042738|exogenous drug catabolic process;GO:0055114|oxidation-reduction process;GO:0006805|xenobiotic metabolic process;	GO:0005737|cytoplasm;GO:0005789|endoplasmic reticulum membrane;GO:0043231|intracellular membrane-bounded organelle;	GO:0008392|arachidonic acid epoxygenase activity;GO:0070330|aromatase activity;GO:0020037|heme binding;GO:0005506|iron ion binding;GO:0016712|oxidoreductase activity, acting on paired donors, with incorporation or reduction of molecular oxygen, reduced flavin or flavoprotein as one donor, and incorporation of one atom of oxygen;GO:0019825|oxygen binding;GO:0008395|steroid hydroxylase activity;	cyp-33A1 is an ortholog of human CYP2J2 (cytochrome P450 family 2 subfamily J member 2), CYP2U1 (cytochrome P450 family 2 subfamily U member 1) and CYP2R1 (cytochrome P450 family 2 subfamily R member 1); cyp-33A1 is predicted to have heme binding activity, iron ion binding activity, and oxidoreductase activity, acting on paired donors, with incorporation or reduction of molecular oxygen, based on…
ugt-22	0.117552	-3.08863	8.09756e-20	2.36511e-17	down	GO:0032870|cellular response to hormone stimulus;GO:0009813|flavonoid biosynthetic process;GO:0052696|flavonoid glucuronidation;GO:0043086|negative regulation of catalytic activity;GO:0052697|xenobiotic glucuronidation;	GO:0005783|endoplasmic reticulum;GO:0005789|endoplasmic reticulum membrane;GO:0070062|extracellular exosome;GO:0016021|integral component of membrane;GO:0043231|intracellular membrane-bounded organelle;	GO:0008144|drug binding;GO:0019899|enzyme binding;GO:0004857|enzyme inhibitor activity;GO:0005504|fatty acid binding;GO:0015020|glucuronosyltransferase activity;GO:0046982|protein heterodimerization activity;GO:0042803|protein homodimerization activity;GO:0005080|protein kinase C binding;GO:0005496|steroid binding;	ugt-22 is an ortholog of human UGT3A2 (UDP glycosyltransferase family 3 member A2) and UGT3A1 (UDP glycosyltransferase family 3 member A1); ugt-22 is predicted to have transferase activity, transferring hexosyl groups, based on protein domain information.
ugt-62	0.119213	-3.06839	6.02555e-18	1.52527e-15	down	GO:0009813|flavonoid biosynthetic process;GO:0052696|flavonoid glucuronidation;	GO:0016021|integral component of membrane;GO:0043231|intracellular membrane-bounded organelle;	GO:0015020|glucuronosyltransferase activity;	ugt-62 is an ortholog of members of the human UGT (UDP glucuronosyltransferases) family including UGT3A2; ugt-62 is predicted to have transferase activity, transferring hexosyl groups, based on protein domain information.
ugt-9	0.136499	-2.87304	7.96806e-12	8.67964e-10	down	GO:0009813|flavonoid biosynthetic process;GO:0052696|flavonoid glucuronidation;	GO:0016021|integral component of membrane;GO:0043231|intracellular membrane-bounded organelle;	GO:0015020|glucuronosyltransferase activity;	ugt-9 is an ortholog of human UGT3A2 (UDP glycosyltransferase family 3 member A2) and UGT3A1 (UDP glycosyltransferase family 3 member A1); ugt-9 is predicted to have transferase activity, transferring hexosyl groups, based on protein domain information; ugt-9 is expressed in the pharyngeal cell.
ugt-46	0.245183	-2.02807	5.2801e-10	4.17678e-08	down	GO:0009813|flavonoid biosynthetic process;GO:0052696|flavonoid glucuronidation;	GO:0016021|integral component of membrane;GO:0043231|intracellular membrane-bounded organelle;	GO:0015020|glucuronosyltransferase activity;	ugt-46 is an ortholog of human UGT3A2 (UDP glycosyltransferase family 3 member A2) and UGT3A1 (UDP glycosyltransferase family 3 member A1); ugt-46 is predicted to have transferase activity, transferring hexosyl groups, based on protein domain information.
ugt-16	0.207346	-2.26989	7.71173e-09	4.77786e-07	down	GO:0009813|flavonoid biosynthetic process;GO:0052696|flavonoid glucuronidation;	GO:0016021|integral component of membrane;GO:0043231|intracellular membrane-bounded organelle;	GO:0015020|glucuronosyltransferase activity;	ugt-16 is an ortholog of human UGT3A2 (UDP glycosyltransferase family 3 member A2) and UGT3A1 (UDP glycosyltransferase family 3 member A1); ugt-16 is predicted to have transferase activity, transferring hexosyl groups, based on protein domain information; ugt-16 is expressed in the pharynx and the intestine.
ugt-63	0.125165	-2.99809	1.54789e-08	8.98282e-07	down	GO:0006953|acute-phase response;GO:0070980|biphenyl catabolic process;GO:0052695|cellular glucuronidation;GO:0071361|cellular response to ethanol;GO:0071385|cellular response to glucocorticoid stimulus;GO:0032870|cellular response to hormone stimulus;GO:0051552|flavone metabolic process;GO:0009813|flavonoid biosynthetic process;GO:0052696|flavonoid glucuronidation;GO:0001889|liver development;GO:…	GO:0070069|cytochrome complex;GO:0005783|endoplasmic reticulum;GO:0034663|endoplasmic reticulum chaperone complex;GO:0005789|endoplasmic reticulum membrane;GO:0005887|integral component of plasma membrane;GO:0043231|intracellular membrane-bounded organelle;	GO:0019899|enzyme binding;GO:0004857|enzyme inhibitor activity;GO:0015020|glucuronosyltransferase activity;GO:0046982|protein heterodimerization activity;GO:0042803|protein homodimerization activity;GO:0001972|retinoic acid binding;GO:0005496|steroid binding;	ugt-63 is an ortholog of members of the human UGT (UDP glucuronosyltransferases) family including UGT8; ugt-63 is predicted to have transferase activity, transferring hexosyl groups, based on protein domain information; ugt-63 is expressed in the muscle cell and the hypodermis.
R119.3	0.28957	-1.78802	4.74058e-08	2.45614e-06	down	GO:0006066|alcohol metabolic process;GO:0042180|cellular ketone metabolic process;GO:0055114|oxidation-reduction process;GO:0051262|protein tetramerization;GO:0042574|retinal metabolic process;GO:0008202|steroid metabolic process;	GO:0070062|extracellular exosome;GO:0043231|intracellular membrane-bounded organelle;GO:0005739|mitochondrion;GO:0031965|nuclear membrane;GO:0005634|nucleus;GO:0005778|peroxisomal membrane;GO:0005777|peroxisome;	GO:0000253|3-keto sterol reductase activity;GO:0018455|alcohol dehydrogenase [NAD(P)+] activity;GO:0004090|carbonyl reductase (NADPH) activity;GO:0016655|oxidoreductase activity, acting on NAD(P)H, quinone or similar compound as acceptor;GO:0005102|receptor binding;GO:0001758|retinal dehydrogenase activity;	R119.3 is an ortholog of human DHRS4 (dehydrogenase/reductase 4), DHRS4L2 (dehydrogenase/reductase 4 like 2) and DHRS2 (dehydrogenase/reductase 2); RNA sequencing and microarray studies indicate that R119.3 is affected by Rotenone, Cry5B, Quercetin, Humic substances, and Paraquat; RNA sequencing studies indicate that R119.3 is enriched in the germ line.
ugt-49	0.294951	-1.76145	8.23933e-08	4.02561e-06	down	GO:0009813|flavonoid biosynthetic process;GO:0052696|flavonoid glucuronidation;	GO:0016021|integral component of membrane;GO:0043231|intracellular membrane-bounded organelle;	GO:0015020|glucuronosyltransferase activity;	ugt-49 is an ortholog of human UGT3A2 (UDP glycosyltransferase family 3 member A2) and UGT3A1 (UDP glycosyltransferase family 3 member A1); ugt-49 is predicted to have transferase activity, transferring hexosyl groups, based on protein domain information.
cyp-35A5	0.163477	-2.61284	1.1107e-07	5.24358e-06	down	.	GO:0005789|endoplasmic reticulum membrane;	GO:0070330|aromatase activity;GO:0020037|heme binding;GO:0005506|iron ion binding;	cyp-35A5 encodes one of over 80 C. elegans cytochrome P450s, NADPH-dependent monooxygenases that metabolize endogenous and exogenous compounds; RT-PCR experiments indicate that cyp-35A5 mRNA is upregulated in response to treatment with xenobiotics, such as PCBs (polychlorinated biphenyls) or PAHs (polycyclic aromatic hydrocarbons); loss of cyp-35A/C gene family activity in the presence of xenobio…
drd-5	0.169604	-2.55975	1.19667e-07	5.5569e-06	down	GO:0042572|retinol metabolic process;	GO:0005783|endoplasmic reticulum;	GO:0004745|retinol dehydrogenase activity;	drd-5 is an ortholog of members of the human SDR (Short chain dehydrogenase/reductase) family including DHRS9; RNA sequencing and microarray studies indicate that drd-5 is affected by D-glucose, Acrylamide, Cry5B, Chlorpyrifos, Diazinon, Quercetin, Hydrolyzable Tannins, Humic substances, and Sirolimus; tiling array and proteomic studies indicate that drd-5 is enriched in the intestine.
ugt-12	0.29834	-1.74497	7.61543e-07	2.82696e-05	down	GO:0009813|flavonoid biosynthetic process;GO:0052696|flavonoid glucuronidation;	GO:0016021|integral component of membrane;GO:0043231|intracellular membrane-bounded organelle;	GO:0015020|glucuronosyltransferase activity;	ugt-12 is an ortholog of human UGT3A2 (UDP glycosyltransferase family 3 member A2) and UGT3A1 (UDP glycosyltransferase family 3 member A1); ugt-12 is predicted to have transferase activity, transferring hexosyl groups, based on protein domain information.
ugt-8	0.24023	-2.05751	8.81557e-07	3.20971e-05	down	GO:0009813|flavonoid biosynthetic process;GO:0052696|flavonoid glucuronidation;	GO:0016021|integral component of membrane;GO:0043231|intracellular membrane-bounded organelle;	GO:0015020|glucuronosyltransferase activity;	ugt-8 is an ortholog of human UGT3A2 (UDP glycosyltransferase family 3 member A2) and UGT3A1 (UDP glycosyltransferase family 3 member A1); ugt-8 is predicted to have transferase activity, transferring hexosyl groups, based on protein domain information; ugt-8 is expressed in the pharynx, nervous system, intestine, and the excretory cell.
dhs-3	0.344019	-1.53944	3.47817e-06	0.000105412	down	GO:0043616|keratinocyte proliferation;GO:0042574|retinal metabolic process;GO:0042572|retinol metabolic process;	GO:0005789|endoplasmic reticulum membrane;GO:0016021|integral component of membrane;	GO:0004745|retinol dehydrogenase activity;	dhs-3 encodes a member of the short-chain dehydrogenases/reductases family (SDR) predicted to be mitochondrial.
mboa-2	0.357915	-1.48231	1.10027e-05	0.000285308	down	GO:0046339|diacylglycerol metabolic process;GO:0055089|fatty acid homeostasis;GO:0019915|lipid storage;GO:0035336|long-chain fatty-acyl-CoA metabolic process;GO:0019432|triglyceride biosynthetic process;GO:0034379|very-low-density lipoprotein particle assembly;	GO:0005789|endoplasmic reticulum membrane;GO:0016021|integral component of membrane;GO:0043231|intracellular membrane-bounded organelle;GO:0016020|membrane;	GO:0003846|2-acylglycerol O-acyltransferase activity;GO:0004144|diacylglycerol O-acyltransferase activity;GO:0050252|retinol O-fatty-acyltransferase activity;	mboa-2 encodes a sterol O-acyltransferase orthologous to Drosophila MIDWAY, and to human DGAT1 (OMIM:604900); MBOA-2 has acyl-CoA:diacylglycerol O-acyltransferase activity when expressed in yeast; MBOA-2 has no obvious function in mass RNAi assays.
ugt-58	0.344943	-1.53557	1.55848e-05	0.00038337	down	GO:0009813|flavonoid biosynthetic process;GO:0052696|flavonoid glucuronidation;	GO:0016021|integral component of membrane;GO:0043231|intracellular membrane-bounded organelle;	GO:0015020|glucuronosyltransferase activity;	ugt-58 is an ortholog of human UGT3A2 (UDP glycosyltransferase family 3 member A2), UGT3A1 (UDP glycosyltransferase family 3 member A1) and UGT8 (UDP glycosyltransferase 8); ugt-58 is predicted to have transferase activity, transferring hexosyl groups, based on protein domain information; ugt-58 is expressed in the hypodermis, nervous system, and the intestine.
cyp-14A1	0.313795	-1.6721	0.00019513	0.00303474	down	GO:0019373|epoxygenase P450 pathway;GO:0042738|exogenous drug catabolic process;GO:0055114|oxidation-reduction process;GO:0006805|xenobiotic metabolic process;	GO:0005737|cytoplasm;GO:0005789|endoplasmic reticulum membrane;GO:0043231|intracellular membrane-bounded organelle;	GO:0008392|arachidonic acid epoxygenase activity;GO:0070330|aromatase activity;GO:0020037|heme binding;GO:0005506|iron ion binding;GO:0016712|oxidoreductase activity, acting on paired donors, with incorporation or reduction of molecular oxygen, reduced flavin or flavoprotein as one donor, and incorporation of one atom of oxygen;GO:0019825|oxygen binding;GO:0008395|steroid hydroxylase activity;	cyp-14A1 encodes one of ~80 C. elegans cytochrome P450s: membrane-associated, heme-containing NADPH-dependent monooxygenases that catalyze the oxidative metabolism of a variety of exogenous compounds and endogenous substrates.
cyp-35A4	0.251319	-1.99241	0.000200243	0.00309975	down	.	GO:0005789|endoplasmic reticulum membrane;	GO:0070330|aromatase activity;GO:0020037|heme binding;GO:0005506|iron ion binding;	cyp-35A4 encodes one of over 80 C. elegans cytochrome P450s, NADPH-dependent monooxygenases that metabolize endogenous and exogenous compounds; loss of cyp-35A/C gene family activity in the presence of xenobiotics can diminish the reproductive decline seen in wild-type worms treated with the same compounds; in addition, cyp-35A(RNAi) also results in a reduction of fat content.
dhs-4	0.390456	-1.35677	0.000264112	0.00386342	down	GO:0043616|keratinocyte proliferation;GO:0042574|retinal metabolic process;GO:0042572|retinol metabolic process;	GO:0005789|endoplasmic reticulum membrane;GO:0016021|integral component of membrane;	GO:0004745|retinol dehydrogenase activity;	dhs-4 encodes a short-chain dehydrogenase predicted to be mitochondrial.
ugt-7	0.335446	-1.57585	0.00128111	0.0137024	down	GO:0009813|flavonoid biosynthetic process;GO:0052696|flavonoid glucuronidation;	GO:0016021|integral component of membrane;GO:0043231|intracellular membrane-bounded organelle;	GO:0015020|glucuronosyltransferase activity;	ugt-7 is an ortholog of human UGT3A2 (UDP glycosyltransferase family 3 member A2) and UGT3A1 (UDP glycosyltransferase family 3 member A1); ugt-7 is predicted to have transferase activity, transferring hexosyl groups, based on protein domain information.
cyp-14A4	0.289236	-1.78968	0.00191558	0.0187254	down	GO:0019373|epoxygenase P450 pathway;GO:0042738|exogenous drug catabolic process;GO:0055114|oxidation-reduction process;GO:0006805|xenobiotic metabolic process;	GO:0005737|cytoplasm;GO:0005789|endoplasmic reticulum membrane;GO:0043231|intracellular membrane-bounded organelle;	GO:0008392|arachidonic acid epoxygenase activity;GO:0070330|aromatase activity;GO:0020037|heme binding;GO:0005506|iron ion binding;GO:0016712|oxidoreductase activity, acting on paired donors, with incorporation or reduction of molecular oxygen, reduced flavin or flavoprotein as one donor, and incorporation of one atom of oxygen;GO:0019825|oxygen binding;GO:0008395|steroid hydroxylase activity;	cyp-14A4 encodes one of ~80 C. elegans cytochrome P450s: membrane-associated, heme-containing NADPH-dependent monooxygenases that catalyze the oxidative metabolism of a variety of exogenous compounds and endogenous substrates.
D1054.1	0.464381	-1.10662	0.00221084	0.020949	down	GO:0016042|lipid catabolic process;	.	GO:0004806|triglyceride lipase activity;	D1054.1 is an ortholog of human PNPLA4 (patatin like phospholipase domain containing 4); D1054.1 is predicted to have hydrolase activity, based on protein domain information; D1054.1 is expressed in the reproductive system.
ABC transporters
pgp-7	41.2311	5.36566	4.90378e-11	4.65492e-09	up	GO:0050829|defense response to Gram-negative bacterium;GO:0045087|innate immune response;GO:0010038|response to metal ion;GO:0055085|transmembrane transport;	GO:0016324|apical plasma membrane;GO:0016021|integral component of membrane;	GO:0005524|ATP binding;GO:0042626|ATPase activity, coupled to transmembrane movement of substances;GO:0008559|xenobiotic-transporting ATPase activity;	pgp-7 encodes an ATP-binding protein that is a member of the P-glycoprotein subclass of the ATP-binding cassette (ABC) transporter superfamily; PGP-7 is predicted to function as a transmembrane protein that couples energy to transport of various molecules across membranes, but as loss of pgp-7 activity via RNAi results in no obvious defects, the precise role of PGP-7 in C. elegans development and…
pgp-8	49.9851	5.64343	3.81446e-09	2.50332e-07	up	GO:0050829|defense response to Gram-negative bacterium;GO:0045087|innate immune response;GO:0010038|response to metal ion;GO:0055085|transmembrane transport;	GO:0016324|apical plasma membrane;GO:0016021|integral component of membrane;	GO:0005524|ATP binding;GO:0042626|ATPase activity, coupled to transmembrane movement of substances;GO:0008559|xenobiotic-transporting ATPase activity;	pgp-8 encodes an ATP-binding protein that is a member of the P-glycoprotein subclass of the ATP-binding cassette (ABC) transporter superfamily; PGP-8 is predicted to function as a transmembrane protein that couples energy to transport of various molecules across membranes, but as loss of pgp-8 activity via RNAi results in no obvious defects, the precise role of PGP-8 in C. elegans development and…
pgp-15	8.90957	3.15536	0.00383787	0.0319971	up	GO:0050829|defense response to Gram-negative bacterium;GO:0045087|innate immune response;GO:0010038|response to metal ion;GO:1990170|stress response to cadmium ion;GO:0055085|transmembrane transport;	GO:0016324|apical plasma membrane;GO:0016021|integral component of membrane;	GO:0005524|ATP binding;GO:0042626|ATPase activity, coupled to transmembrane movement of substances;GO:0008559|xenobiotic-transporting ATPase activity;	pgp-15 encodes an ATP-binding protein that is a member of the P-glycoprotein subclass of the ATP-binding cassette (ABC) transporter superfamily; PGP-15 is predicted to function as a transmembrane protein that couples energy to transport of various molecules across membranes, but as loss of pgp-15 activity via large-scale RNAi screens does not result in any obvious defects, the precise role of pgp…
haf-9	0.131042	-2.9319	2.61275e-17	5.83565e-15	down	GO:0015833|peptide transport;GO:0015031|protein transport;GO:0055085|transmembrane transport;	GO:0005789|endoplasmic reticulum membrane;GO:0030176|integral component of endoplasmic reticulum membrane;GO:0016021|integral component of membrane;GO:0005765|lysosomal membrane;GO:0005764|lysosome;	GO:0005524|ATP binding;GO:0042626|ATPase activity, coupled to transmembrane movement of substances;GO:0015440|peptide-transporting ATPase activity;GO:0042803|protein homodimerization activity;GO:0022891|substrate-specific transmembrane transporter activity;	haf-9 encodes a protein similar to the conserved half-type ATP-binding cassette (ABC) transporter, TAPL/ABCB9; in elegans, haf-9 along with another TAPL gene, haf-4 is required for the formation of intestinal organelles; haf-9 and haf-4 are required for proper growth, normal brood size and for the normal defecation cycle; haf-9 and haf-4 are localized to intestinal organelles and physically inter…
pgp-13	0.0707641	-3.82084	3.15778e-12	3.69739e-10	down	GO:0050829|defense response to Gram-negative bacterium;GO:0045087|innate immune response;GO:0010038|response to metal ion;GO:1990170|stress response to cadmium ion;GO:0055085|transmembrane transport;	GO:0016324|apical plasma membrane;GO:0016021|integral component of membrane;	GO:0005524|ATP binding;GO:0042626|ATPase activity, coupled to transmembrane movement of substances;GO:0008559|xenobiotic-transporting ATPase activity;	pgp-13 encodes a member of the ABC transporter family with high similarity to the vertebrate MDR (multidrug resistance) family; PGP-13 is predicted to function as a transmembrane protein that couples energy to transport of various molecules across membranes, but as loss of pgp-13 activity via large-scale RNAi screens does not result in any obvious defects, the precise role of pgp-13 in C. elegans…
haf-4	0.22083	-2.17899	4.89133e-10	3.9041e-08	down	GO:0015833|peptide transport;GO:0015031|protein transport;GO:0055085|transmembrane transport;	GO:0005789|endoplasmic reticulum membrane;GO:0030176|integral component of endoplasmic reticulum membrane;GO:0016021|integral component of membrane;GO:0005765|lysosomal membrane;GO:0005764|lysosome;	GO:0005524|ATP binding;GO:0042626|ATPase activity, coupled to transmembrane movement of substances;GO:0015440|peptide-transporting ATPase activity;GO:0042803|protein homodimerization activity;GO:0022891|substrate-specific transmembrane transporter activity;	haf-4 encodes a half-molecular ATP-binding cassette (ABC) transporters similar to the conserved half-type ATP-binding cassette (ABC) transporter, TAPL/ABCB9; in elegans, haf-4 along with another TAPL gene, haf-9 is required for the formation of intestinal organelles; haf-4 and haf-9 are required for proper growth, normal brood size and for the normal defecation cycle; haf-4 and haf-9 are localize…
haf-6	0.303983	-1.71794	4.34777e-07	1.73774e-05	down	GO:0055085|transmembrane transport;	GO:0016021|integral component of membrane;GO:0005743|mitochondrial inner membrane;	GO:0005524|ATP binding;GO:0042626|ATPase activity, coupled to transmembrane movement of substances;	haf-6 encodes a half-molecule ATP-binding cassette (ABC) transporter; haf-6 activity is required for efficient RNA interference (RNAi) of genes expressed in the germline and intestine; antibody staining reveals that HAF-6 is expressed in germline and intestinal tissues; in the intestine, HAF-6 colocalizes with an endoplasmic reticulum (ER) protein and in the germline, HAF-6 localization additiona…
pmp-5	0.12524	-2.99724	5.43767e-06	0.000156755	down	GO:0009235|cobalamin metabolic process;	GO:0005789|endoplasmic reticulum membrane;GO:0016021|integral component of membrane;	GO:0005524|ATP binding;GO:0042626|ATPase activity, coupled to transmembrane movement of substances;	pmp-5 is an ortholog of human ABCD4 (ATP binding cassette subfamily D member 4); pmp-5 is predicted to have ATP binding activity and ATPase activity, coupled to transmembrane movement of substances, based on protein domain information; pmp-5 is expressed in the hypodermis and the intestine.
abt-4	0.313368	-1.67407	7.02325e-06	0.000196289	down	GO:0006869|lipid transport;GO:0055085|transmembrane transport;GO:0006810|transport;	GO:0097208|alveolar lamellar body;GO:0097233|alveolar lamellar body membrane;GO:0005615|extracellular space;GO:0016021|integral component of membrane;GO:0043231|intracellular membrane-bounded organelle;GO:0005886|plasma membrane;	GO:0005524|ATP binding;GO:0042626|ATPase activity, coupled to transmembrane movement of substances;	abt-4 encodes a predicted ATP-binding cassette (ABC) transporter that is a member of the ABCA subfamily of transport proteins; ABT-4 is predicted to function as a transmembrane protein that couples energy to transport of various molecules across membranes, but as loss of abt-4 activity via RNAi results in no obvious defects, the precise role of abt-4 in C. elegans development and/or behavior is n…
pgp-6	0.361265	-1.46887	3.19384e-05	0.000702724	down	GO:0050829|defense response to Gram-negative bacterium;GO:0045087|innate immune response;GO:0010038|response to metal ion;GO:0055085|transmembrane transport;	GO:0016324|apical plasma membrane;GO:0016021|integral component of membrane;	GO:0005524|ATP binding;GO:0042626|ATPase activity, coupled to transmembrane movement of substances;GO:0008559|xenobiotic-transporting ATPase activity;	pgp-6 encodes an ATP-binding protein that is a member of the P-glycoprotein subclass of the ATP-binding cassette (ABC) transporter superfamily; PGP-6 is predicted to function as a transmembrane protein that couples energy to transport of various molecules across membranes, but as loss of pgp-6 activity via RNAi results in no obvious defects, the precise role of PGP-6 in C. elegans development and…
haf-3	0.435368	-1.19969	0.000268679	0.00391728	down	GO:0055085|transmembrane transport;GO:0006810|transport;	GO:0032592|integral component of mitochondrial membrane;GO:0005743|mitochondrial inner membrane;	GO:0005524|ATP binding;GO:0042626|ATPase activity, coupled to transmembrane movement of substances;GO:0005215|transporter activity;	haf-3 encodes a member of the ABC transporter family with highest similarity to human ABCB10.
mrp-4	0.389294	-1.36107	0.000322103	0.00454162	down	.	GO:0016021|integral component of membrane;GO:0005886|plasma membrane;	GO:0005524|ATP binding;GO:0042626|ATPase activity, coupled to transmembrane movement of substances;	mrp-4 encodes a putative member of subfamily C of the ATP-binding cassette transporters; MRP-4 is required, redundantly with its paralog WHT-2, for sperm to normally migrate towards a PUFA-based signal exuded by oocytes; hermaphrodites subjected to double wht-2(RNAi) mrp-4(RNAi) are infertile, both through aberrant loss of their own sperm and through failure of males to effectively inseminate the…
pgp-1	0.384295	-1.37971	0.000393143	0.00533109	down	GO:0050829|defense response to Gram-negative bacterium;GO:0045087|innate immune response;GO:0010038|response to metal ion;GO:0055085|transmembrane transport;	GO:0016324|apical plasma membrane;GO:0016021|integral component of membrane;	GO:0005524|ATP binding;GO:0042626|ATPase activity, coupled to transmembrane movement of substances;GO:0008559|xenobiotic-transporting ATPase activity;	pgp-1 encodes a transmembrane protein that is a member of the P-glycoprotein subclass of the ATP-binding cassette (ABC) transporter superfamily; along with PGP-3, PGP-1 is required for defense against the pathogenic Pseudomonas aeruginosa strain PA14, and may facilitate ATP-dependent efflux of the toxic phenazine compounds produced by the bacteria; PGP-1 is expressed in the apical membrane of int…
abt-1	0.155921	-2.68111	0.00062441	0.00771557	down	GO:0042632|cholesterol homeostasis;GO:0006629|lipid metabolic process;GO:0006869|lipid transport;GO:0032383|regulation of intracellular cholesterol transport;GO:0006357|regulation of transcription from RNA polymerase II promoter;GO:0042493|response to drug;GO:0048545|response to steroid hormone;GO:0055085|transmembrane transport;GO:0006810|transport;	GO:0043190|ATP-binding cassette (ABC) transporter complex;GO:0016023|cytoplasmic membrane-bounded vesicle;GO:0005768|endosome;GO:0010008|endosome membrane;GO:0016021|integral component of membrane;GO:0005765|lysosomal membrane;GO:0005764|lysosome;GO:0016020|membrane;GO:0005815|microtubule organizing center;	GO:0005524|ATP binding;GO:0016887|ATPase activity;GO:0042626|ATPase activity, coupled to transmembrane movement of substances;GO:0000166|nucleotide binding;	abt-1 encodes a predicted ATP-binding cassette (ABC) transporter that is a member of the ABCA subfamily of transport proteins; ABT-1 is predicted to function as a transmembrane protein that couples energy to transport of various molecules across membranes; abt-1 is required for efficient RNA interference in the germline.
pgp-5	0.419348	-1.25378	0.00352695	0.0300266	down	GO:0050829|defense response to Gram-negative bacterium;GO:0045087|innate immune response;GO:0010038|response to metal ion;GO:0055085|transmembrane transport;	GO:0016324|apical plasma membrane;GO:0016021|integral component of membrane;	GO:0005524|ATP binding;GO:0042626|ATPase activity, coupled to transmembrane movement of substances;GO:0008559|xenobiotic-transporting ATPase activity;	pgp-5 encodes a transmembrane protein that is a member of the P-glycoprotein subclass of the ATP-binding cassette (ABC) transporter superfamily; by homology, PGP-5 is predicted to function as an ATP-dependent efflux pump that protects C. elegans by exporting exogenous toxins; pgp-5 activity is required for defense response to both Gram-negative and Gram-positive bacteria as well as for the respon…
abch-1	0.38594	-1.37355	0.0050491	0.0393779	down	GO:0033344|cholesterol efflux;GO:0042632|cholesterol homeostasis;GO:0030301|cholesterol transport;GO:0007588|excretion;GO:0045796|negative regulation of intestinal cholesterol absorption;GO:0010949|negative regulation of intestinal phytosterol absorption;GO:0030300|regulation of intestinal cholesterol absorption;GO:0042493|response to drug;GO:0010212|response to ionizing radiation;GO:0007584|resp…	GO:0016324|apical plasma membrane;GO:0043190|ATP-binding cassette (ABC) transporter complex;GO:0043235|receptor complex;	GO:0005524|ATP binding;GO:0016887|ATPase activity;GO:0017127|cholesterol transporter activity;	abch-1 is predicted to have ATP binding activity and ATPase activity, based on protein domain information; abch-1 is expressed in the nervous system, body region, and the reproductive system.
pgp-2	0.482539	-1.05128	0.00509588	0.0396613	down	GO:0055085|transmembrane transport;	GO:0016021|integral component of membrane;GO:0046581|intercellular canaliculus;GO:0005739|mitochondrion;GO:0005886|plasma membrane;	GO:0005524|ATP binding;GO:0042626|ATPase activity, coupled to transmembrane movement of substances;GO:0008559|xenobiotic-transporting ATPase activity;	pgp-2 encodes a member of the ABC transporter family with highest similarity to the vertebrate MDR (multidrug resistance) family and that is orthologous to human MDR1 (ABCB1; OMIM:171050, mutated in Crohn disease); during development, pgp-2 activity is required, in parallel with that of the AP-3 adaptor complex, for the proper formation of gut granules, lysosome-related organelles found in the C.…
Butanoate metabolism
ech-1.1	3.11771	1.64049	0.00478116	0.0377985	up	GO:0035965|cardiolipin acyl-chain remodeling;GO:0044255|cellular lipid metabolic process;GO:0006635|fatty acid beta-oxidation;GO:0046474|glycerophospholipid biosynthetic process;GO:0006644|phospholipid metabolic process;GO:0042493|response to drug;GO:0032868|response to insulin;GO:0044281|small molecule metabolic process;	GO:0016507|mitochondrial fatty acid beta-oxidation multienzyme complex;GO:0005743|mitochondrial inner membrane;GO:0042645|mitochondrial nucleoid;GO:0005739|mitochondrion;	GO:0003857|3-hydroxyacyl-CoA dehydrogenase activity;GO:0003985|acetyl-CoA C-acetyltransferase activity;GO:0004300|enoyl-CoA hydratase activity;GO:0000062|fatty-acyl-CoA binding;GO:0016509|long-chain-3-hydroxyacyl-CoA dehydrogenase activity;GO:0016508|long-chain-enoyl-CoA hydratase activity;GO:0051287|NAD binding;	ech-1.1 encodes one of two C. elegans enoyl-CoA hydratases/long-chain 3-hydroxyacyl-CoA dehydrogenases [EC:4.2.1.17 1.1.1.211] orthologous to human HADHA (hydroxyacyl-coenzyme A dehydrogenase/3-ketoacyl-coenzyme A thiolase/enoyl-coenzyme a hydratase (trifunctional protein), alpha subunit OMIM:600890), which when mutated leads to disease; loss of ech-1.1 activity via RNAi results in an increase in…
C05C10.3	0.264221	-1.92018	1.54894e-09	1.09785e-07	down	GO:0046952|ketone body catabolic process;	GO:0005739|mitochondrion;	GO:0008260|3-oxoacid CoA-transferase activity;	C05C10.3 is orthologous to the human gene 3-OXOACID COA TRANSFERASE (also called succinyl-CoA:3-ketoacid CoA transferase; OXCT; OMIM:245050), which when mutated leads to episodic ketoacidosis.
kat-1	0.280697	-1.83291	5.43316e-08	2.77708e-06	down	.	GO:0005739|mitochondrion;	GO:0003985|acetyl-CoA C-acetyltransferase activity;GO:0046872|metal ion binding;	kat-1 encodes a predicted 3-ketoacyl-coA thiolase, a conserved enzyme in the mitochondrial fatty acid beta-oxidation pathway; kat-1 acts synergistically with tub-1 and together with the Bardet-Biedl syndrome protein BBS1 ortholog, bbs-1, to regulate lipid accumulation; genetic interaction studies of kat-1 with che-2, osm-5 and daf-6, genes that are required for ciliary structure and intraflagella…
ech-6	0.188267	-2.40915	5.2323e-06	0.000151162	down	GO:0006635|fatty acid beta-oxidation;	GO:0005759|mitochondrial matrix;GO:0005739|mitochondrion;	GO:0004300|enoyl-CoA hydratase activity;	ech-6 is an ortholog of human ECHS1 (enoyl-CoA hydratase, short chain 1); ech-6 is predicted to have catalytic activity, based on protein domain information.
pdhb-1	0.382002	-1.38835	1.36859e-05	0.000342845	down	GO:0006086|acetyl-CoA biosynthetic process from pyruvate;GO:0006096|glycolytic process;	GO:0005759|mitochondrial matrix;GO:0005739|mitochondrion;	GO:0004739|pyruvate dehydrogenase (acetyl-transferring) activity;	C04C3.3 encodes the C. elegans ortholog of the pyruvate dehydrogenase complex E1 beta subunit (PDHB); by homology to mammalian enzymes, the product of C04C3.3 is predicted to function in mitochondria to catalyze the irreversible decarboxylation of pyruvate to acetyl-CoA.
T02G5.7	0.368585	-1.43993	1.98928e-05	0.000470819	down	.	GO:0005739|mitochondrion;	GO:0003985|acetyl-CoA C-acetyltransferase activity;GO:0046872|metal ion binding;	The T02G5.7 gene encodes a homolog of the human gene ACAT1, which when mutated leads to alpha-methylacetoaceticaciduria (OMIM:203750).
ech-7	0.194536	-2.36189	6.81987e-05	0.00129939	down	GO:0006635|fatty acid beta-oxidation;	GO:0005759|mitochondrial matrix;GO:0005739|mitochondrion;	GO:0004300|enoyl-CoA hydratase activity;	ech-7 is an ortholog of human ECHS1 (enoyl-CoA hydratase, short chain 1); ech-7 is predicted to have catalytic activity, based on protein domain information.
pdha-1	0.437208	-1.19361	0.000165173	0.00267202	down	GO:0006096|glycolytic process;	GO:0005759|mitochondrial matrix;GO:0005739|mitochondrion;	GO:0004739|pyruvate dehydrogenase (acetyl-transferring) activity;	T05H10.6 encodes an ortholog of the human gene PYRUVATE DEHYDROGENASE (LIPOAMIDE) ALPHA 1 (PDHA1; OMIM:312170), which when mutated leads to Leigh syndrome (OMIM:256000).
F54C8.1	0.320536	-1.64144	0.000286685	0.00413832	down	GO:0006635|fatty acid beta-oxidation;	GO:0005759|mitochondrial matrix;	GO:0003857|3-hydroxyacyl-CoA dehydrogenase activity;GO:0070403|NAD+ binding;	F54C8.1 is an ortholog of human HADH (hydroxyacyl-CoA dehydrogenase); F54C8.1 is predicted to have 3-hydroxyacyl-CoA dehydrogenase activity and NAD+ binding activity, based on protein domain information.
ech-8	0.475389	-1.07282	0.00172561	0.017261	down	GO:0006635|fatty acid beta-oxidation;	GO:0005777|peroxisome;	GO:0003857|3-hydroxyacyl-CoA dehydrogenase activity;GO:0004165|dodecenoyl-CoA delta-isomerase activity;GO:0004300|enoyl-CoA hydratase activity;	ech-8 is an ortholog of human EHHADH (enoyl-CoA hydratase and 3-hydroxyacyl CoA dehydrogenase); ech-8 is predicted to have 3-hydroxyacyl-CoA dehydrogenase activity, based on protein domain information.
sur-5	0.476908	-1.06822	0.00573147	0.0434379	down	GO:0006631|fatty acid metabolic process;	GO:0005737|cytoplasm;GO:0005634|nucleus;	GO:0030729|acetoacetate-CoA ligase activity;GO:0005524|ATP binding;	sur-5 encodes a protein with high similarity to H. sapiens Acetoacetyl-coenzyme A synthetase; sur-5 negatively regulates let-60 during vulval induction, based on genetic analysis, and genetically synergises with lin-45 with respect to larval death, uncoordinated movement and egg-laying defects; sur-5 is strongly expressed in most cells of C. elegans, including the VPCs, and is localized primarily…
Ubiquinone and other terpenoid-quinone biosynthesis
C25G6.3	8.39736	3.06994	4.62702e-08	2.40198e-06	up	GO:0009698|phenylpropanoid metabolic process;GO:0010584|pollen exine formation;	.	GO:0016207|4-coumarate-CoA ligase activity;GO:0005524|ATP binding;	C25G6.3 is predicted to have catalytic activity, based on protein domain information.
Y13C8A.4	4.91334	2.2967	0.00655603	0.0481077	up	GO:0009695|jasmonic acid biosynthetic process;GO:0031408|oxylipin biosynthetic process;	GO:0005777|peroxisome;	GO:0005524|ATP binding;GO:0004321|fatty-acyl-CoA synthase activity;GO:0016874|ligase activity;	RNA sequencing studies indicate that Y13C8A.4 is affected by jmjd-3.1, unc-39, and smg-2.
coq-5	0.326234	-1.61602	1.50023e-06	5.10684e-05	down	GO:0032259|methylation;GO:0006744|ubiquinone biosynthetic process;	GO:0005743|mitochondrial inner membrane;GO:0005739|mitochondrion;	GO:0008757|S-adenosylmethionine-dependent methyltransferase activity;	coq-5 encodes a putative 2-hexaprenyl-6-methoxy-1,4-benzoquinone methyltransferase, homologous to COQ5 in S. cerevisiae and to a family of methyltransferases involved in ubiquinone, menaquinone, biotin and sterol biosynthesis and in phosphatidylethanolamine methylation; COQ-5 is required for ubiquinone (coenzyme Q9) biosynthesis and for normally short lifespan; coq-5 can transgenically rescue a c…
hpd-1	0.330748	-1.5962	1.28446e-05	0.000325016	down	GO:0006559|L-phenylalanine catabolic process;GO:0006572|tyrosine catabolic process;	.	GO:0003868|4-hydroxyphenylpyruvate dioxygenase activity;GO:0046872|metal ion binding;	hpd-1 encodes a putative 4-hydroxyphenylpyruvate dioxygenase required for normally short lifespan and for negative regulation of the dauer larval stage, with loss of hpd-1 function prolonging lifespan and promoting dauer formation; hpd-1 is a (perhaps evolutionarily conserved) target of transcriptional activation by DAF-16; HPD-1 is orthologous to human HPD (OMIM:609695, mutated in tyrosinemia ty…
tatn-1	0.280954	-1.8316	6.24102e-05	0.00121757	down	GO:0006103|2-oxoglutarate metabolic process;GO:0009058|biosynthetic process;GO:0006536|glutamate metabolic process;GO:0006559|L-phenylalanine catabolic process;GO:0051384|response to glucocorticoid;GO:0046689|response to mercury ion;GO:0006979|response to oxidative stress;GO:0006572|tyrosine catabolic process;	GO:0005739|mitochondrion;	GO:0016597|amino acid binding;GO:0080130|L-phenylalanine:2-oxoglutarate aminotransferase activity;GO:0004838|L-tyrosine:2-oxoglutarate aminotransferase activity;GO:0030170|pyridoxal phosphate binding;	tatn-1 encodes a putative tyrosine aminotransferase, orthologous to human TAT (OMIM:276600, mutated in type II tyrosinemia); tatn-1 is expressed in larval and adult pharynx, hypodermis, body wall muscle, and intestine, and in adult vulval muscle and reproductive system; tatn-1 is required for the tyrosinemic phenotype of fah-1(RNAi) animals.
clk-1	0.398426	-1.32762	0.000184701	0.00290655	down	GO:0030534|adult behavior;GO:0045333|cellular respiration;GO:0008340|determination of adult lifespan;GO:0042775|mitochondrial ATP synthesis coupled electron transport;GO:0006119|oxidative phosphorylation;GO:0048520|positive regulation of behavior;GO:0051094|positive regulation of developmental process;GO:0040010|positive regulation of growth rate;GO:0000003|reproduction;GO:0042493|response to dru…	GO:0005743|mitochondrial inner membrane;GO:0005739|mitochondrion;	GO:0046872|metal ion binding;GO:0004497|monooxygenase activity;GO:0000975|regulatory region DNA binding;	clk-1 encodes the C. elegans ortholog of COQ7/CAT5, a highly conserved demethoxyubiquinone (DMQ) hydroxylase that is necessary for the biosynthesis of ubiquinone (coenzyme Q, Q9) from 5-demethoxyubiquinone (DMQ9); in C. elegans, CLK-1 activity is required for normal physiological rates of growth, development, behavior, and aging, as well as for normal brood sizes.
R08E5.1	0.274478	-1.86524	0.000244591	0.00363926	down	GO:0006744|ubiquinone biosynthetic process;	.	GO:0008425|2-polyprenyl-6-methoxy-1,4-benzoquinone methyltransferase activity;GO:0008689|3-demethylubiquinone-9 3-O-methyltransferase activity;	Microarray and RNA sequencing studies indicate that R08E5.1 is affected by Aldicarb, Hydrogen sulfide, Methylmercuric chloride, Rotenone, Diazinon, and Colistin.
acs-6	0.282475	-1.8238	0.00458678	0.0365883	down	GO:0009698|phenylpropanoid metabolic process;	.	GO:0016207|4-coumarate-CoA ligase activity;GO:0005524|ATP binding;	acs-6 is predicted to have catalytic activity, based on protein domain information.
Pentose phosphate pathway
R05F9.6	0.180747	-2.46796	5.44047e-12	6.0001e-10	down	GO:0060361|flight;GO:0019388|galactose catabolic process;GO:0006006|glucose metabolic process;GO:0005978|glycogen biosynthetic process;GO:0046331|lateral inhibition;	GO:0005829|cytosol;	GO:0000287|magnesium ion binding;GO:0004614|phosphoglucomutase activity;GO:0004619|phosphoglycerate mutase activity;	R05F9.6 is an ortholog of human PGM5 (phosphoglucomutase 5) and PGM1 (phosphoglucomutase 1); R05F9.6 is predicted to have intramolecular transferase activity, phosphotransferases, based on protein domain information; R05F9.6 is expressed in the pharynx, hypodermis, head, reproductive system, intestine, and the body wall musculature.
tkt-1	0.218931	-2.19145	8.71268e-11	7.95788e-09	down	.	GO:0005737|cytoplasm;	GO:0046872|metal ion binding;GO:0004802|transketolase activity;	tkt-1 encodes an ortholog of the human gene TRANSKETOLASE (TKT; OMIM:606781), which when mutated leads to Wernicke-Korsakoff syndrome (OMIM:277730).
F09E5.3	0.362556	-1.46372	7.93638e-06	0.000216795	down	GO:0016052|carbohydrate catabolic process;GO:0009264|deoxyribonucleotide catabolic process;GO:0046386|deoxyribose phosphate catabolic process;	GO:0005737|cytoplasm;	GO:0004139|deoxyribose-phosphate aldolase activity;	F09E5.3 is an ortholog of human DERA (deoxyribose-phosphate aldolase); F09E5.3 is predicted to have deoxyribose-phosphate aldolase activity, based on protein domain information; F09E5.3 is expressed in the hypodermis and the intestine.
Y24D9A.8	0.395886	-1.33684	3.11601e-05	0.000689021	down	GO:0005975|carbohydrate metabolic process;GO:0006098|pentose-phosphate shunt;	GO:0005737|cytoplasm;	GO:0004801|sedoheptulose-7-phosphate:D-glyceraldehyde-3-phosphate glyceronetransferase activity;	Y24D9A.8 is orthologous to the human gene Transaldolase 1 (TALDO1), a key enzyme in the pentose phosphate pathway, which provides ribose-5-phosphate for nucleic acid synthesis and NADPH for lipid biosynthesis.
rpia-1	0.398062	-1.32893	5.56794e-05	0.00111104	down	GO:0009052|pentose-phosphate shunt, non-oxidative branch;	.	GO:0004751|ribose-5-phosphate isomerase activity;	rpia-1 is an ortholog of human RPIA (ribose 5-phosphate isomerase A); rpia-1 is predicted to have ribose-5-phosphate isomerase activity, based on protein domain information; rpia-1 is expressed in the pharynx, intestine, nerve ring, head neurons, and the tail neurons.
R151.2	0.433704	-1.20522	0.000181572	0.00286921	down	GO:0006015|5-phosphoribose 1-diphosphate biosynthetic process;GO:0009165|nucleotide biosynthetic process;GO:0009156|ribonucleoside monophosphate biosynthetic process;	.	GO:0005524|ATP binding;GO:0016301|kinase activity;GO:0000287|magnesium ion binding;GO:0042803|protein homodimerization activity;GO:0004749|ribose phosphate diphosphokinase activity;	R151.2 is orthologous to the human gene PHOSPHORIBOSYL PYROPHOSPHATE SYNTHETASE 1 (PRPS1; OMIM:311850), which when mutated leads to disease
fbp-1	0.472528	-1.08153	0.000829599	0.00972982	down	GO:0035690|cellular response to drug;GO:0071286|cellular response to magnesium ion;GO:0016311|dephosphorylation;GO:0006002|fructose 6-phosphate metabolic process;GO:0006094|gluconeogenesis;GO:0030308|negative regulation of cell growth;GO:0045820|negative regulation of glycolytic process;GO:0046580|negative regulation of Ras protein signal transduction;GO:0051289|protein homotetramerization;GO:000…	GO:0005737|cytoplasm;GO:0005829|cytosol;	GO:0016208|AMP binding;GO:0042132|fructose 1,6-bisphosphate 1-phosphatase activity;GO:0046872|metal ion binding;GO:0048029|monosaccharide binding;	fbp-1 encodes fructose 1,6-bisphosphatase, a gluconeogenic enzyme that catalyzes the hydrolysis of fructose 1,6-bisphosphate to fructose 6-phosphate and inorganic phosphate in a reaction that reverses the third enzymatic step of glycolysis; FBP-1 is orthologous to human FBP1 (OMIM:229700, mutated in FBP deficiency).
F08F8.7	0.474299	-1.07613	0.00124838	0.0134335	down	GO:0005975|carbohydrate metabolic process;GO:0044262|cellular carbohydrate metabolic process;GO:0019323|pentose catabolic process;GO:0006098|pentose-phosphate shunt;GO:0009052|pentose-phosphate shunt, non-oxidative branch;	GO:0005829|cytosol;GO:0070062|extracellular exosome;GO:0043231|intracellular membrane-bounded organelle;	GO:0042802|identical protein binding;GO:0046872|metal ion binding;GO:0048029|monosaccharide binding;GO:0042803|protein homodimerization activity;GO:0004750|ribulose-phosphate 3-epimerase activity;	F08F8.7 is an ortholog of human RPEL1 (ribulose-5-phosphate-3-epimerase like 1) and RPE (ribulose-5-phosphate-3-epimerase); F08F8.7 is predicted to have ribulose-phosphate 3-epimerase activity, based on protein domain information; F08F8.7 is expressed in the intestine.
pfk-1.2	0.318884	-1.6489	0.00283852	0.025299	down	GO:0006002|fructose 6-phosphate metabolic process;GO:0006096|glycolytic process;	GO:0005737|cytoplasm;	GO:0003872|6-phosphofructokinase activity;GO:0005524|ATP binding;GO:0046872|metal ion binding;	pfk-1.2 encodes a 6-phosphofructokinase (E.C. 2.7.1.11), paralogous to PFK-1.1; pfk-1.2 is required for fertility, full body size, and normally rapid growth in mass RNAi assays; pfk-1.2 transcripts are enriched during spermatogenesis.
Inf: No reads in control (N2)
