# Supplementary material for: Defective Expression of Mitochondrial, Vacuolar H+-ATPase and Histone Genes in a C. elegans Model of SMA
Source: Front Genet. 2019 May 3;10:410. doi: 10.3389/fgene.2019.00410 (PMC6509145; doi:10.3389/fgene.2019.00410)
Supplement: FIGURE S1 — Expression levels of predicted DEGs not confirmed by RT-qPCR. (A) Mitochondrial genes. Genes in red are encoded by the mitochondrial genome and genes in black by the nuclear genome. (B) V-ATPase genes. (C) UGT genes. (D) CYP genes. Each dataset is the average of three biological replicates. Statistics: two-tailed unpaired Student’s t-test. Error bars: standard errors. [file Data_Sheet_1.zip › TableS5.xlsx]

## Sheet: Sheet1
Table S5. List of non-redundant DEGs in affected KEGG pathways in smn-1(ok355) single mutants.
Shared DEGs between smn-1(ok355) single mutants and smn-1(ok355); uaf-1(n4588) double mutants are highlighted in red.
GeneName	FoldChange(ok355 vs N2)	Log2(FoldChange)	p_value	p_adjusted (q_value)	up/down	KEGG	GO: biological process	GO: cellular component	GO: molecular function	Summary
mitochondrion
acaa-2	0.345106	-1.53489	1.40672e-06	4.82441e-05	down	Valine, leucine and isoleucine degradation; Fatty acid metabolism; Fatty acid elongation; Benzoate degradation;	GO:0071456|cellular response to hypoxia;GO:0006695|cholesterol biosynthetic process;GO:0006631|fatty acid metabolic process;GO:1902109|negative regulation of mitochondrial membrane permeability involved in apoptotic process;GO:1901029|negative regulation of mitochondrial outer membrane permeabilization involved in apoptotic signaling pathway;	GO:0070062|extracellular exosome;GO:0005743|mitochondrial inner membrane;GO:0005739|mitochondrion;	GO:0003988|acetyl-CoA C-acyltransferase activity;GO:0044822|poly(A) RNA binding;	acaa-2 is an ortholog of human ACAA2 (acetyl-CoA acyltransferase 2); acaa-2 is predicted to have transferase activity, transferring acyl groups other than amino-acyl groups, based on protein domain information.
acdh-1	0.165547	-2.59469	0.00074972	0.00893579	down	Valine, leucine and isoleucine degradation; Fatty acid metabolism;	GO:0006637|acyl-CoA metabolic process;GO:0033539|fatty acid beta-oxidation using acyl-CoA dehydrogenase;GO:0055088|lipid homeostasis;	GO:0070062|extracellular exosome;GO:0005759|mitochondrial matrix;GO:0005739|mitochondrion;	GO:0003995|acyl-CoA dehydrogenase activity;GO:0009055|electron carrier activity;GO:0000062|fatty-acyl-CoA binding;GO:0050660|flavin adenine dinucleotide binding;GO:0052890|oxidoreductase activity, acting on the CH-CH group of donors, with a flavin as acceptor;GO:0016937|short-branched-chain-acyl-CoA dehydrogenase activity;	acdh-1 encodes a short-chain acyl-CoA dehydrogenase; ACDH-1 is predicted to be a mitochondrial enzyme that catalyzes the first step of fatty acid beta-oxidation and thus plays a key role in energy production; steady-state acdh-1 mRNA levels are under the control of the MDT-15 mediator complex subunit; in addition, gene expression studies indicate that acdh-1 expression is upregulated in daf-2 mut…
acdh-2	0.0233606	-5.41978	6.72958e-48	1.62605e-44	down	Valine, leucine and isoleucine degradation; Fatty acid metabolism;	GO:0006637|acyl-CoA metabolic process;GO:0006635|fatty acid beta-oxidation;GO:0033539|fatty acid beta-oxidation using acyl-CoA dehydrogenase;GO:0006631|fatty acid metabolic process;GO:0055088|lipid homeostasis;	GO:0005759|mitochondrial matrix;GO:0005739|mitochondrion;	GO:0003995|acyl-CoA dehydrogenase activity;GO:0009055|electron carrier activity;GO:0000062|fatty-acyl-CoA binding;GO:0050660|flavin adenine dinucleotide binding;GO:0052890|oxidoreductase activity, acting on the CH-CH group of donors, with a flavin as acceptor;GO:0016937|short-branched-chain-acyl-CoA dehydrogenase activity;	acdh-2 encodes a short-chain acyl-CoA dehydrogenase; ACDH-2 is predicted to be a mitochondrial enzyme that catalyzes the first step of fatty acid beta-oxidation and thus plays a key role in energy production; steady-state acdh-2 mRNA levels are under the control of the MDT-15 mediator complex subunit; in addition, gene expression studies indicate that acdh-2 expression is downregulated in fasted …
acdh-3	0.470962	-1.08632	0.000711188	0.00856405	down	Valine, leucine and isoleucine degradation; Fatty acid metabolism;	GO:0006637|acyl-CoA metabolic process;GO:0006635|fatty acid beta-oxidation;GO:0033539|fatty acid beta-oxidation using acyl-CoA dehydrogenase;GO:0006631|fatty acid metabolic process;GO:0055088|lipid homeostasis;	GO:0005759|mitochondrial matrix;GO:0005739|mitochondrion;	GO:0003995|acyl-CoA dehydrogenase activity;GO:0009055|electron carrier activity;GO:0000062|fatty-acyl-CoA binding;GO:0050660|flavin adenine dinucleotide binding;GO:0052890|oxidoreductase activity, acting on the CH-CH group of donors, with a flavin as acceptor;GO:0016937|short-branched-chain-acyl-CoA dehydrogenase activity;	acdh-3 is an ortholog of human ACADSB (acyl-CoA dehydrogenase, short/branched chain); acdh-3 is predicted to have flavin adenine dinucleotide binding activity and oxidoreductase activity, acting on the CH-CH group of donors, based on protein domain information; acdh-3 is expressed in the pharynx, nervous system, and the intestine.
acdh-4	0.296211	-1.75531	0.000192039	0.00299718	down	Valine, leucine and isoleucine degradation; Fatty acid metabolism;	GO:0006637|acyl-CoA metabolic process;GO:0006635|fatty acid beta-oxidation;GO:0033539|fatty acid beta-oxidation using acyl-CoA dehydrogenase;GO:0006631|fatty acid metabolic process;GO:0055088|lipid homeostasis;	GO:0005759|mitochondrial matrix;GO:0005739|mitochondrion;	GO:0003995|acyl-CoA dehydrogenase activity;GO:0009055|electron carrier activity;GO:0000062|fatty-acyl-CoA binding;GO:0050660|flavin adenine dinucleotide binding;GO:0052890|oxidoreductase activity, acting on the CH-CH group of donors, with a flavin as acceptor;GO:0016937|short-branched-chain-acyl-CoA dehydrogenase activity;	acdh-4 is an ortholog of human ACADSB (acyl-CoA dehydrogenase, short/branched chain); acdh-4 is predicted to have flavin adenine dinucleotide binding activity and oxidoreductase activity, acting on the CH-CH group of donors, based on protein domain information.
acdh-9	0.328576	-1.6057	6.52614e-07	2.46389e-05	down	Valine, leucine and isoleucine degradation	GO:0033539|fatty acid beta-oxidation using acyl-CoA dehydrogenase;GO:0055088|lipid homeostasis;GO:0006574|valine catabolic process;	GO:0005739|mitochondrion;	GO:0003995|acyl-CoA dehydrogenase activity;GO:0009055|electron carrier activity;GO:0000062|fatty-acyl-CoA binding;GO:0050660|flavin adenine dinucleotide binding;GO:0052890|oxidoreductase activity, acting on the CH-CH group of donors, with a flavin as acceptor;	acdh-9 is an ortholog of human ACAD8 (acyl-CoA dehydrogenase family member 8); acdh-9 is predicted to have flavin adenine dinucleotide binding activity and oxidoreductase activity, acting on the CH-CH group of donors, based on protein domain information.
acs-18	0.113007	-3.14552	0.000108628	0.00189097	down	Fatty acid metabolism	GO:0044255|cellular lipid metabolic process;GO:0001676|long-chain fatty acid metabolic process;GO:0035338|long-chain fatty-acyl-CoA biosynthetic process;GO:2001236|regulation of extrinsic apoptotic signaling pathway;GO:0044281|small molecule metabolic process;GO:0019432|triglyceride biosynthetic process;	GO:0005783|endoplasmic reticulum;GO:0005789|endoplasmic reticulum membrane;GO:0016021|integral component of membrane;GO:0016020|membrane;GO:0005743|mitochondrial inner membrane;GO:0005741|mitochondrial outer membrane;GO:0005739|mitochondrion;GO:0005730|nucleolus;GO:0005634|nucleus;	GO:0005524|ATP binding;GO:0004467|long-chain fatty acid-CoA ligase activity;	acs-18 is an ortholog of human ACSL1 (acyl-CoA synthetase long-chain family member 1); acs-18 is predicted to have catalytic activity, based on protein domain information.
acs-23	0.0994541	-3.32983	6.6779e-06	0.00018862	down	Fatty acid metabolism	GO:0001676|long-chain fatty acid metabolic process;GO:2001236|regulation of extrinsic apoptotic signaling pathway;	GO:0005783|endoplasmic reticulum;GO:0005789|endoplasmic reticulum membrane;GO:0016021|integral component of membrane;GO:0016020|membrane;GO:0005743|mitochondrial inner membrane;GO:0005741|mitochondrial outer membrane;GO:0005739|mitochondrion;GO:0005730|nucleolus;GO:0005634|nucleus;	GO:0005524|ATP binding;GO:0004467|long-chain fatty acid-CoA ligase activity;	Microarray, RNA sequencing, and tiling array studies indicate that acs-23 is affected by spe-44, wdr-23, rsr-2, eat-2, fog-3, npr-1, pgl-1, pgl-3, glh-4, glh-1, alg-2, mir-71, sir-2.1, mut-2, aak-2, tax-6, and isp-1; RNA sequencing and microarray studies indicate that acs-23 is affected by Multi-walled carbon nanotubes, Diazinon, Paraquat, and Colistin; RNA sequencing studies indicate that acs-23…
acs-4	0.458915	-1.1237	0.00149708	0.0154408	down	Fatty acid metabolism	GO:0044255|cellular lipid metabolic process;GO:0060996|dendritic spine development;GO:0060136|embryonic process involved in female pregnancy;GO:0015908|fatty acid transport;GO:0008610|lipid biosynthetic process;GO:0006629|lipid metabolic process;GO:0001676|long-chain fatty acid metabolic process;GO:0035338|long-chain fatty-acyl-CoA biosynthetic process;GO:0032307|negative regulation of prostaglan…	GO:0005737|cytoplasm;GO:0005789|endoplasmic reticulum membrane;GO:0044233|ER-mitochondrion membrane contact site;GO:0070062|extracellular exosome;GO:0016021|integral component of membrane;GO:0005811|lipid particle;GO:0016020|membrane;GO:0005741|mitochondrial outer membrane;GO:0043025|neuronal cell body;GO:0005778|peroxisomal membrane;	GO:0047676|arachidonate-CoA ligase activity;GO:0005524|ATP binding;GO:0004467|long-chain fatty acid-CoA ligase activity;GO:0031957|very long-chain fatty acid-CoA ligase activity;	acs-4 is an ortholog of human ACSL3 (acyl-CoA synthetase long-chain family member 3) and ACSL4 (acyl-CoA synthetase long-chain family member 4); acs-4 is predicted to have catalytic activity, based on protein domain information; acs-4 is expressed in the pharynx, hypodermis, intestine, ventral nerve cord, and the dorsal nerve cord; acs-4 is localized to the lipid droplet.
acs-6	0.282475	-1.8238	0.00458678	0.0365883	down	Phenylalanine metabolism; Ubiquinone and other terpenoid-quinone biosynthesis;	GO:0009698|phenylpropanoid metabolic process;	.	GO:0016207|4-coumarate-CoA ligase activity;GO:0005524|ATP binding;	acs-6 is predicted to have catalytic activity, based on protein domain information.
alh-9	0.454115	-1.13887	0.000392848	0.00533109	down	Valine, leucine and isoleucine degradation; Fatty acid metabolism; Pyruvate metabolism; Propanoate metabolism;	GO:0006081|cellular aldehyde metabolic process;	.	GO:0004029|aldehyde dehydrogenase (NAD) activity;	alh-9 is an ortholog of human ALDH7A1 (aldehyde dehydrogenase 7 family member A1); alh-9 is predicted to have oxidoreductase activity, acting on the aldehyde or oxo group of donors, based on protein domain information; alh-9 is expressed in the seam cell and the ABa.
ant-1.3	0.20298	-2.30059	2.7942e-07	1.1826e-05	down	Parkinson's disease; Huntington's disease;	GO:0055085|transmembrane transport;	GO:0016021|integral component of membrane;GO:0005743|mitochondrial inner membrane;	GO:0005215|transporter activity;	ant-1.3 encodes an ortholog of the human adenine nucleotide translocase ANT genes, the other ANT genes in C. elegans include ant-1.1, ant-1.2 and ant-1.4; by homology, ANT-1.3 is predicted to mediate the exchange of ATP generated in the mitochondria for cytosolic ADP; ANT-1.3 GFP fusion protein is expressed in the intestine and the anterior of the elongating embryo, and in a pair of head neurons …
ant-1.4	0.255004	-1.97141	0.000363372	0.00501458	down	Parkinson's disease; Huntington's disease;	GO:0055085|transmembrane transport;	GO:0016021|integral component of membrane;GO:0005743|mitochondrial inner membrane;	GO:0005215|transporter activity;	ant-1.4 encodes an ortholog of the human adenine nucleotide translocase ANT genes, the other ANT genes in C. elegans include ant-1.1, ant-1.2 and ant-1.3; phylogenetic analysis indicates that ant-1.4 is specific to C. elegans, resulting from a recent duplication following the speciation of the common ancestor of C. elegans, C. briggsae, and C. remanei; by homology, ANT-1.4 is predicted to mediate…
ard-1	0.405264	-1.30307	4.54688e-05	0.000933395	down	Valine, leucine and isoleucine degradation; Alzheimer's disease;	.	GO:0005618|cell wall;GO:0005886|plasma membrane;	GO:0016491|oxidoreductase activity;	ard-1 encodes a homolog of mammalian 3-hydroxyacyl-CoA dehydrogenase (HADH II)/amyloid-beta binding alcohol dehydrogenase (ABAD) that is predicted to be mitochondrial.
asb-1	0.367912	-1.44257	5.60746e-06	0.000160951	down	Oxidative phosphorylation; Parkinson's disease; Alzheimer's disease; Huntington's disease;	GO:0015986|ATP synthesis coupled proton transport;GO:0006909|phagocytosis;	GO:0005811|lipid particle;GO:0000276|mitochondrial proton-transporting ATP synthase complex, coupling factor F(o);GO:0005739|mitochondrion;	GO:0015078|hydrogen ion transmembrane transporter activity;	asb-1 encodes the B subunit of the membrane-bound F0 proton channel portion of ATP synthase (mitochondrial respiratory chain [MRC] complex V) that is closely similar to its paralog ASB-2; asb-1 activity is required for embryonic viability and for normal proliferation of germline cells, specifically their progression to meiosis; in addition, asb-1 is required for response to hermaphrodite contact,…
asg-2	0.477193	-1.06736	0.00072044	0.00864106	down	Oxidative phosphorylation	GO:0015986|ATP synthesis coupled proton transport;	GO:0000276|mitochondrial proton-transporting ATP synthase complex, coupling factor F(o);GO:0005739|mitochondrion;GO:0031513|nonmotile primary cilium;	GO:0015078|hydrogen ion transmembrane transporter activity;	asg-2 encodes a homolog of subunit G of the membrane-bound F0 proton channel portion of ATP synthase (mitochondrial respiratory chain [MRC] complex V); asg-2 activity is required for growth at a normally high rate and for normal osmoregulation; in addition, asg-2 activity is required for response to hermaphrodite contact, the first step in a series of stereotypical male mating behaviors; an ASG-2…
atp-2	0.389765	-1.35932	1.56956e-05	0.000384511	down	Oxidative phosphorylation; Parkinson's disease; Alzheimer's disease; Huntington's disease;	GO:0015991|ATP hydrolysis coupled proton transport;GO:0015986|ATP synthesis coupled proton transport;GO:0040024|dauer larval development;GO:0030421|defecation;GO:0008340|determination of adult lifespan;GO:0048598|embryonic morphogenesis;GO:0008406|gonad development;GO:0040039|inductive cell migration;GO:0007617|mating behavior;GO:0002119|nematode larval development;GO:0043050|pharyngeal pumping;	GO:0005929|cilium;GO:0005743|mitochondrial inner membrane;GO:0005739|mitochondrion;GO:0031513|nonmotile primary cilium;GO:0045261|proton-transporting ATP synthase complex, catalytic core F(1);	GO:0005524|ATP binding;GO:0019904|protein domain specific binding;GO:0046933|proton-transporting ATP synthase activity, rotational mechanism;	atp-2 encodes the beta subunit of the soluble, catalytic F1 portion of ATP synthase (mitochondrial respiratory chain [MRC] complex V); atp-2 activity is required for embryonic and larval development past the L3 stage, as well as for normal mobility, pharyngeal pumping, defecation, growth rate, and larval lifespan; in males, atp-2 activity is also required cell autonomously in male-specific sensor…
atp-5	0.433452	-1.20606	0.000130238	0.0021895	down	Oxidative phosphorylation; Parkinson's disease; Alzheimer's disease; Huntington's disease;	GO:0046034|ATP metabolic process;GO:0015986|ATP synthesis coupled proton transport;GO:0008340|determination of adult lifespan;GO:0070373|negative regulation of ERK1 and ERK2 cascade;GO:0032007|negative regulation of TOR signaling;GO:0051881|regulation of mitochondrial membrane potential;GO:0006979|response to oxidative stress;	GO:0005811|lipid particle;GO:0005875|microtubule associated complex;GO:0000276|mitochondrial proton-transporting ATP synthase complex, coupling factor F(o);GO:0005739|mitochondrion;	GO:0015078|hydrogen ion transmembrane transporter activity;	atp-5 is an ortholog of human ATP5H (ATP synthase, H+ transporting, mitochondrial Fo complex subunit D); atp-5 is predicted to have proton transmembrane transporter activity, based on protein domain information.
B0250.5	0.411012	-1.28275	7.24026e-05	0.00135807	down	Valine, leucine and isoleucine degradation	GO:0006574|valine catabolic process;	GO:0005739|mitochondrion;	GO:0008442|3-hydroxyisobutyrate dehydrogenase activity;GO:0051287|NAD binding;GO:0004616|phosphogluconate dehydrogenase (decarboxylating) activity;	B0250.5 is an ortholog of human HIBADH (3-hydroxyisobutyrate dehydrogenase); B0250.5 is predicted to have 3-hydroxyisobutyrate dehydrogenase activity, NAD binding activity, and phosphogluconate dehydrogenase (decarboxylating) activity, based on protein domain information.
B0303.3	0.439841	-1.18495	0.000209769	0.00321538	down	Valine, leucine and isoleucine degradation; Fatty acid metabolism; Fatty acid elongation; Benzoate degradation;	.	GO:0005739|mitochondrion;	GO:0016747|transferase activity, transferring acyl groups other than amino-acyl groups;	B0303.3 is orthologous to the human gene 3-KETOACYL-COA THIOLASE BETA-SUBUNIT OF TRIFUNCTIONAL PROTEIN (HADHB; OMIM:143450), which when mutated leads to disease.
bckd-1B	0.388049	-1.36569	3.8165e-05	0.000812159	down	Valine, leucine and isoleucine degradation	GO:0009083|branched-chain amino acid catabolic process;GO:0051591|response to cAMP;GO:0051384|response to glucocorticoid;GO:0007584|response to nutrient;	GO:0005947|mitochondrial alpha-ketoglutarate dehydrogenase complex;GO:0005739|mitochondrion;	GO:0003863|3-methyl-2-oxobutanoate dehydrogenase (2-methylpropanoyl-transferring) activity;GO:0032403|protein complex binding;	bckd-1B is an ortholog of human BCKDHB (branched chain keto acid dehydrogenase E1 subunit beta); bckd-1B is predicted to have catalytic activity, based on protein domain information.
C05C10.3	0.264221	-1.92018	1.54894e-09	1.09785e-07	down	Valine, leucine and isoleucine degradation; Butanoate metabolism;	GO:0046952|ketone body catabolic process;	GO:0005739|mitochondrion;	GO:0008260|3-oxoacid CoA-transferase activity;	C05C10.3 is orthologous to the human gene 3-OXOACID COA TRANSFERASE (also called succinyl-CoA:3-ketoacid CoA transferase; OXCT; OMIM:245050), which when mutated leads to episodic ketoacidosis.
C16A3.5	0.404413	-1.3061	3.83977e-05	0.000813854	down	Oxidative phosphorylation; Parkinson's disease; Alzheimer's disease; Huntington's disease;	GO:0006120|mitochondrial electron transport, NADH to ubiquinone;GO:1903146|regulation of mitophagy;	GO:0070062|extracellular exosome;GO:0005747|mitochondrial respiratory chain complex I;	GO:0008137|NADH dehydrogenase (ubiquinone) activity;	C16A3.5 is an ortholog of human NDUFB9 (NADH:ubiquinone oxidoreductase subunit B9); microarray, proteomic, and RNA sequencing studies indicate that C16A3.5 is affected by cyc-1, gld-1, let-7, daf-16, jmjd-1.2, mir-34, sma-4, lin-22, and sir-2.1; microarray and RNA sequencing studies indicate that C16A3.5 is affected by Biotin, Rotenone, D-glucose, Chlorpyrifos, Sirolimus, and Allantoin; proteomic…
C33A12.1	0.411998	-1.27929	6.50084e-05	0.00124928	down	Oxidative phosphorylation; Parkinson's disease; Alzheimer's disease; Huntington's disease;	GO:0022904|respiratory electron transport chain;	GO:0005743|mitochondrial inner membrane;GO:0070469|respiratory chain;	GO:0016651|oxidoreductase activity, acting on NAD(P)H;	C33A12.1 encodes the C. elegans ortholog of the NDUFA5/B13 subunit of the mitochondrial NADH dehydrogenase (ubiquinone) complex (complex I).
C34B2.8	0.454549	-1.13749	0.000347962	0.00484468	down	Oxidative phosphorylation; Parkinson's disease; Alzheimer's disease; Huntington's disease;	GO:0097190|apoptotic signaling pathway;GO:0030308|negative regulation of cell growth;GO:0045892|negative regulation of transcription, DNA-templated;	GO:0005737|cytoplasm;GO:0016021|integral component of membrane;GO:0005746|mitochondrial respiratory chain;GO:0005739|mitochondrion;GO:0005654|nucleoplasm;	GO:0008137|NADH dehydrogenase (ubiquinone) activity;	C34B2.8 is an ortholog of human NDUFA13 (NADH:ubiquinone oxidoreductase subunit A13); C34B2.8 is involved in mitochondrial electron transport, NADH to ubiquinone.
C47E12.2	0.475576	-1.07225	0.00235194	0.0219572	down	Parkinson's disease; Huntington's disease;	GO:0001508|action potential;GO:0015866|ADP transport;GO:0015867|ATP transport;GO:0034599|cellular response to oxidative stress;GO:0051480|cytosolic calcium ion homeostasis;GO:0008340|determination of adult lifespan;GO:0007629|flight behavior;GO:0040011|locomotion;GO:0051560|mitochondrial calcium ion homeostasis;GO:0006839|mitochondrial transport;GO:0046716|muscle cell cellular homeostasis;GO:0010…	GO:0005829|cytosol;GO:0016021|integral component of membrane;GO:0005811|lipid particle;GO:0005743|mitochondrial inner membrane;GO:0005739|mitochondrion;	GO:0005471|ATP:ADP antiporter activity;	C47E12.2 is an ortholog of human SLC25A6 (solute carrier family 25 member 6), SLC25A5 (solute carrier family 25 member 5) and SLC25A4 (solute carrier family 25 member 4); C47E12.2 is predicted to have transmembrane transporter activity, based on protein domain information.
cco-2	0.478238	-1.0642	0.000748116	0.00892067	down	Oxidative phosphorylation; Parkinson's disease; Alzheimer's disease; Huntington's disease;	GO:1902600|hydrogen ion transmembrane transport;GO:0006123|mitochondrial electron transport, cytochrome c to oxygen;	GO:0005751|mitochondrial respiratory chain complex IV;	GO:0004129|cytochrome-c oxidase activity;GO:0046872|metal ion binding;	cco-2 encodes the C. elegans ortholog of the cytochrome c oxidase (COX) subunit Va (COX Va); loss of cco-2 activity via RNAi results in a shortened life span, reduced fertility, and defects in mitochondrial respiratory chain function.
clk-1	0.398426	-1.32762	0.000184701	0.00290655	down	Ubiquinone and other terpenoid-quinone biosynthesis	GO:0030534|adult behavior;GO:0045333|cellular respiration;GO:0008340|determination of adult lifespan;GO:0042775|mitochondrial ATP synthesis coupled electron transport;GO:0006119|oxidative phosphorylation;GO:0048520|positive regulation of behavior;GO:0051094|positive regulation of developmental process;GO:0040010|positive regulation of growth rate;GO:0000003|reproduction;GO:0042493|response to dru…	GO:0005743|mitochondrial inner membrane;GO:0005739|mitochondrion;	GO:0046872|metal ion binding;GO:0004497|monooxygenase activity;GO:0000975|regulatory region DNA binding;	clk-1 encodes the C. elegans ortholog of COQ7/CAT5, a highly conserved demethoxyubiquinone (DMQ) hydroxylase that is necessary for the biosynthesis of ubiquinone (coenzyme Q, Q9) from 5-demethoxyubiquinone (DMQ9); in C. elegans, CLK-1 activity is required for normal physiological rates of growth, development, behavior, and aging, as well as for normal brood sizes.
coq-5	0.326234	-1.61602	1.50023e-06	5.10684e-05	down	Ubiquinone and other terpenoid-quinone biosynthesis	GO:0032259|methylation;GO:0006744|ubiquinone biosynthetic process;	GO:0005743|mitochondrial inner membrane;GO:0005739|mitochondrion;	GO:0008757|S-adenosylmethionine-dependent methyltransferase activity;	coq-5 encodes a putative 2-hexaprenyl-6-methoxy-1,4-benzoquinone methyltransferase, homologous to COQ5 in S. cerevisiae and to a family of methyltransferases involved in ubiquinone, menaquinone, biotin and sterol biosynthesis and in phosphatidylethanolamine methylation; COQ-5 is required for ubiquinone (coenzyme Q9) biosynthesis and for normally short lifespan; coq-5 can transgenically rescue a c…
cox-10	0.48981	-1.02971	0.00265182	0.0240967	down	Oxidative phosphorylation	GO:0009060|aerobic respiration;GO:0045333|cellular respiration;GO:0017004|cytochrome complex assembly;GO:0006784|heme a biosynthetic process;GO:0048034|heme O biosynthetic process;GO:1902600|hydrogen ion transmembrane transport;GO:0000266|mitochondrial fission;GO:0007005|mitochondrion organization;GO:0018343|protein farnesylation;GO:0008535|respiratory chain complex IV assembly;	GO:0070069|cytochrome complex;GO:0016021|integral component of membrane;GO:0031966|mitochondrial membrane;GO:0005739|mitochondrion;	GO:0004129|cytochrome-c oxidase activity;GO:0004311|farnesyltranstransferase activity;GO:0008495|protoheme IX farnesyltransferase activity;	cox-10 is orthologous to the human gene COX10 (YEAST) HOMOLOG, CYTOCHROME C OXIDASE ASSEMBLY PROTEIN (HEME A: FARNESYLTRANSFERASE) (COX10; OMIM:602125), which when mutated leads to disease.
cox-15	0.251543	-1.99113	8.0858e-10	6.19344e-08	down	Oxidative phosphorylation; Two-component system;	GO:0045333|cellular respiration;GO:0006784|heme a biosynthetic process;GO:0006783|heme biosynthetic process;GO:1902600|hydrogen ion transmembrane transport;GO:0006123|mitochondrial electron transport, cytochrome c to oxygen;GO:0055114|oxidation-reduction process;GO:0006778|porphyrin-containing compound metabolic process;GO:0008535|respiratory chain complex IV assembly;GO:0007585|respiratory gaseo…	GO:0070069|cytochrome complex;GO:0016021|integral component of membrane;GO:0005743|mitochondrial inner membrane;GO:0005746|mitochondrial respiratory chain;GO:0005739|mitochondrion;	GO:0004129|cytochrome-c oxidase activity;GO:0016653|oxidoreductase activity, acting on NAD(P)H, heme protein as acceptor;GO:0016627|oxidoreductase activity, acting on the CH-CH group of donors;	cox-15 is an ortholog of human COX15 (COX15, cytochrome c oxidase assembly); cox-15 is predicted to have oxidoreductase activity, acting on the CH-CH group of donors, based on protein domain information.
cpt-2	0.396221	-1.33562	3.16198e-05	0.000698025	down	Fatty acid metabolism	GO:0006631|fatty acid metabolic process;GO:0006810|transport;	GO:0005743|mitochondrial inner membrane;	GO:0004095|carnitine O-palmitoyltransferase activity;	cpt-2 encodes a carnitine palmitoyltranferase orthologous to the human gene CPT2, an enzyme involved in fatty acid oxidation.
cpt-3	7.64488	2.93449	2.51559e-09	1.70819e-07	up	Fatty acid metabolism	GO:0006853|carnitine shuttle;GO:0044255|cellular lipid metabolic process;GO:0006635|fatty acid beta-oxidation;GO:0044281|small molecule metabolic process;	GO:0016021|integral component of membrane;GO:0005741|mitochondrial outer membrane;GO:0005739|mitochondrion;	GO:0004095|carnitine O-palmitoyltransferase activity;	cpt-3 is an ortholog of human CPT1C (carnitine palmitoyltransferase 1C), CPT1B (carnitine palmitoyltransferase 1B) and CPT1A (carnitine palmitoyltransferase 1A); cpt-3 is predicted to have transferase activity, transferring acyl groups, based on protein domain information.
ctb-1	0.427742	-1.22519	0.000440975	0.00581528	down	Oxidative phosphorylation; Parkinson's disease; Alzheimer's disease; Two-component system; Huntington's disease;	GO:0055114|oxidation-reduction process;GO:0022904|respiratory electron transport chain;	GO:0016021|integral component of membrane;GO:0005743|mitochondrial inner membrane;GO:0070469|respiratory chain;	GO:0009055|electron carrier activity;GO:0046872|metal ion binding;GO:0016491|oxidoreductase activity;	The ctb-1 gene resides on the mitochondrial chromosome, and encodes the cytochrome b protein of mitochondrial complex III; mutation of ctb-1 suppresses the slow embryonic development of isp-1 mutants, while enhancing their paraquat resistance.
cyc-1	0.420477	-1.2499	7.89151e-05	0.00146268	down	Oxidative phosphorylation; Parkinson's disease; Alzheimer's disease; Two-component system; Huntington's disease;	GO:0006122|mitochondrial electron transport, ubiquinol to cytochrome c;GO:0006119|oxidative phosphorylation;	GO:0005829|cytosol;GO:0005743|mitochondrial inner membrane;GO:0005758|mitochondrial intermembrane space;GO:0005746|mitochondrial respiratory chain;GO:0005750|mitochondrial respiratory chain complex III;	GO:0045153|electron transporter, transferring electrons within CoQH2-cytochrome c reductase complex activity;GO:0020037|heme binding;GO:0046872|metal ion binding;	cyc-1 encodes a component of complex III ( cytochrome c reductase) required for normal ATP production; reduction of ATP production by cyc-1(RNAi) decreases growth rate and body size, slows behavior, and increases lifespan; cyc-1 encodes a protein predicted by Eisenberg and coworkers, with 52% accuracy, to be mitochondrial
cyc-2.2	0.0589143	-4.08524	0.000435658	0.00576692	down	Parkinson's disease; Alzheimer's disease; Two-component system; Huntington's disease; Tuberculosis;	GO:0042773|ATP synthesis coupled electron transport;GO:0006123|mitochondrial electron transport, cytochrome c to oxygen;GO:0006122|mitochondrial electron transport, ubiquinol to cytochrome c;GO:0043280|positive regulation of cysteine-type endopeptidase activity involved in apoptotic process;	GO:0005758|mitochondrial intermembrane space;GO:0070469|respiratory chain;	GO:0009055|electron carrier activity;GO:0020037|heme binding;GO:0046872|metal ion binding;	cyc-2.2 encodes, along with cyc-2.1, one of two C. elegans cytochrome c proteins; the product of cyc-2.2 is predicted to function in the electron transport chain by transferring electrons from respiratory chain Complex III to Complex IV; RNAi screens indicate the cyc-2.2 activity is required for embryonic development as well as for normal body size and rates of growth.
D2030.4	0.403381	-1.30978	0.00177046	0.0176251	down	Oxidative phosphorylation; Parkinson's disease; Alzheimer's disease; Huntington's disease;	.	GO:0005743|mitochondrial inner membrane;GO:0005758|mitochondrial intermembrane space;GO:0070469|respiratory chain;	GO:0008137|NADH dehydrogenase (ubiquinone) activity;	D2030.4 encodes the C. elegans ortholog of the NDUFB7/B18 subunit of the mitochondrial NADH dehydrogenase (ubiquinone) complex (complex I).
dbt-1	0.2677	-1.90131	5.85293e-09	3.72165e-07	down	Valine, leucine and isoleucine degradation	GO:0006633|fatty acid biosynthetic process;	GO:0005759|mitochondrial matrix;	GO:0043754|dihydrolipoyllysine-residue (2-methylpropanoyl)transferase activity;	dbt-1 is orthologous to the human gene DIHYDROLIPOAMIDE BRANCHED CHAIN TRANSACYLASE (E2 COMPONENT OF BRANCHED CHAIN KETO ACID DEHYDROGENASE COMPLEX; (DBT), which when mutated leads to maple syrup urine disease, type II (OMIM:248610); the ZK669.4 protein is predicted to be mitochondrial with 68% accuracy.
dhs-3	0.344019	-1.53944	3.47817e-06	0.000105412	down	Retinol metabolism	GO:0043616|keratinocyte proliferation;GO:0042574|retinal metabolic process;GO:0042572|retinol metabolic process;	GO:0005789|endoplasmic reticulum membrane;GO:0016021|integral component of membrane;	GO:0004745|retinol dehydrogenase activity;	dhs-3 encodes a member of the short-chain dehydrogenases/reductases family (SDR) predicted to be mitochondrial.
dhs-4	0.390456	-1.35677	0.000264112	0.00386342	down	Retinol metabolism	GO:0043616|keratinocyte proliferation;GO:0042574|retinal metabolic process;GO:0042572|retinol metabolic process;	GO:0005789|endoplasmic reticulum membrane;GO:0016021|integral component of membrane;	GO:0004745|retinol dehydrogenase activity;	dhs-4 encodes a short-chain dehydrogenase predicted to be mitochondrial.
dlat-1	0.345194	-1.53452	1.27067e-06	4.42635e-05	down	Pyruvate metabolism	GO:0006096|glycolytic process;	GO:0005759|mitochondrial matrix;GO:0045254|pyruvate dehydrogenase complex;	GO:0004742|dihydrolipoyllysine-residue acetyltransferase activity;	dlat-1 is orthologous to the human gene dihydrolipoyllysine acetyltransferase component of the pyruvate dehydrogenase complex, mitochondrial; dlat-1 is involved in embryo development and reproduction; dlat-1 is predicted to have dihydrolipoyllysine-residue acetyltransferase activity, based on protein domain information; dlat-1 is expressed in the pharynx, anal depressor muscle, nervous system, he…
dld-1	0.408347	-1.29213	4.66647e-05	0.000954881	down	Valine, leucine and isoleucine degradation; Pyruvate metabolism;	GO:0045454|cell redox homeostasis;GO:0006633|fatty acid biosynthetic process;	GO:0005759|mitochondrial matrix;	GO:0004148|dihydrolipoyl dehydrogenase activity;GO:0050660|flavin adenine dinucleotide binding;	LLC1.3 is orthologous to the human gene DIHYDROLIPOAMIDE DEHYDROGENASE (DLD; OMIM:246900), which when mutated leads to dihydrolipoamide dehydrogenase deficiency.
ech-1.1	3.11771	1.64049	0.00478116	0.0377985	up	Valine, leucine and isoleucine degradation; Fatty acid metabolism; Fatty acid elongation; Benzoate degradation; Propanoate metabolism; Butanoate metabolism;	GO:0035965|cardiolipin acyl-chain remodeling;GO:0044255|cellular lipid metabolic process;GO:0006635|fatty acid beta-oxidation;GO:0046474|glycerophospholipid biosynthetic process;GO:0006644|phospholipid metabolic process;GO:0042493|response to drug;GO:0032868|response to insulin;GO:0044281|small molecule metabolic process;	GO:0016507|mitochondrial fatty acid beta-oxidation multienzyme complex;GO:0005743|mitochondrial inner membrane;GO:0042645|mitochondrial nucleoid;GO:0005739|mitochondrion;	GO:0003857|3-hydroxyacyl-CoA dehydrogenase activity;GO:0003985|acetyl-CoA C-acetyltransferase activity;GO:0004300|enoyl-CoA hydratase activity;GO:0000062|fatty-acyl-CoA binding;GO:0016509|long-chain-3-hydroxyacyl-CoA dehydrogenase activity;GO:0016508|long-chain-enoyl-CoA hydratase activity;GO:0051287|NAD binding;	ech-1.1 encodes one of two C. elegans enoyl-CoA hydratases/long-chain 3-hydroxyacyl-CoA dehydrogenases [EC:4.2.1.17 1.1.1.211] orthologous to human HADHA (hydroxyacyl-coenzyme A dehydrogenase/3-ketoacyl-coenzyme A thiolase/enoyl-coenzyme a hydratase (trifunctional protein), alpha subunit OMIM:600890), which when mutated leads to disease; loss of ech-1.1 activity via RNAi results in an increase in…
ech-5	0.399318	-1.32439	5.73648e-05	0.00113769	down	Valine, leucine and isoleucine degradation	GO:0006552|leucine catabolic process;	GO:0005739|mitochondrion;	GO:0004300|enoyl-CoA hydratase activity;GO:0004490|methylglutaconyl-CoA hydratase activity;GO:0003730|mRNA 3'-UTR binding;	ech-5 is an ortholog of human AUH (AU RNA binding methylglutaconyl-CoA hydratase) and ECHDC2 (enoyl-CoA hydratase domain containing 2); ech-5 is predicted to have catalytic activity, based on protein domain information; ech-5 is expressed in the pharynx.
ech-6	0.188267	-2.40915	5.2323e-06	0.000151162	down	Valine, leucine and isoleucine degradation; Fatty acid metabolism; Fatty acid elongation; Benzoate degradation; Propanoate metabolism; Butanoate metabolism;	GO:0006635|fatty acid beta-oxidation;	GO:0005759|mitochondrial matrix;GO:0005739|mitochondrion;	GO:0004300|enoyl-CoA hydratase activity;	ech-6 is an ortholog of human ECHS1 (enoyl-CoA hydratase, short chain 1); ech-6 is predicted to have catalytic activity, based on protein domain information.
ech-7	0.194536	-2.36189	6.81987e-05	0.00129939	down	Valine, leucine and isoleucine degradation; Fatty acid metabolism; Fatty acid elongation; Benzoate degradation; Propanoate metabolism; Butanoate metabolism;	GO:0006635|fatty acid beta-oxidation;	GO:0005759|mitochondrial matrix;GO:0005739|mitochondrion;	GO:0004300|enoyl-CoA hydratase activity;	ech-7 is an ortholog of human ECHS1 (enoyl-CoA hydratase, short chain 1); ech-7 is predicted to have catalytic activity, based on protein domain information.
F32D8.12	0.164665	-2.6024	1.93794e-15	3.5523e-13	down	Pyruvate metabolism	GO:0006754|ATP biosynthetic process;	GO:0005743|mitochondrial inner membrane;GO:0005739|mitochondrion;	GO:0004458|D-lactate dehydrogenase (cytochrome) activity;GO:0008720|D-lactate dehydrogenase activity;GO:0050660|flavin adenine dinucleotide binding;GO:0008762|UDP-N-acetylmuramate dehydrogenase activity;	F32D8.12 is an ortholog of human LDHD (lactate dehydrogenase D); F32D8.12 is predicted to have flavin adenine dinucleotide binding activity and oxidoreductase activity, acting on CH-OH group of donors, based on protein domain information.
F44G4.2	0.489279	-1.03127	0.00118132	0.0128682	down	Oxidative phosphorylation; Parkinson's disease; Alzheimer's disease; Huntington's disease;	GO:0055114|oxidation-reduction process;	GO:0005747|mitochondrial respiratory chain complex I;GO:0005739|mitochondrion;	.	F44G4.2 is an ortholog of human NDUFB2 (NADH:ubiquinone oxidoreductase subunit B2); microarray, proteomic, and RNA sequencing studies indicate that F44G4.2 is affected by cyc-1, gld-1, let-7, jmjd-3.1, jmjd-1.2, vgln-1, emb-4, and nuo-6; RNA sequencing and microarray studies indicate that F44G4.2 is affected by Rotenone, Chlorpyrifos, and Diazinon; proteomic, RNA sequencing, and microarray studie…
F45H10.3	0.4196	-1.25291	8.25902e-05	0.00151926	down	Oxidative phosphorylation; Parkinson's disease; Alzheimer's disease; Huntington's disease;	GO:0042773|ATP synthesis coupled electron transport;GO:0032543|mitochondrial translation;	GO:0005747|mitochondrial respiratory chain complex I;GO:0005761|mitochondrial ribosome;GO:0005739|mitochondrion;	GO:0008137|NADH dehydrogenase (ubiquinone) activity;GO:0003735|structural constituent of ribosome;	F45H10.3 is an ortholog of human NDUFA7 (NADH:ubiquinone oxidoreductase subunit A7); F45H10.3 is predicted to have NADH dehydrogenase (ubiquinone) activity, based on protein domain information.
F54C8.1	0.320536	-1.64144	0.000286685	0.00413832	down	Valine, leucine and isoleucine degradation; Fatty acid metabolism; Fatty acid elongation; Butanoate metabolism;	GO:0006635|fatty acid beta-oxidation;	GO:0005759|mitochondrial matrix;	GO:0003857|3-hydroxyacyl-CoA dehydrogenase activity;GO:0070403|NAD+ binding;	F54C8.1 is an ortholog of human HADH (hydroxyacyl-CoA dehydrogenase); F54C8.1 is predicted to have 3-hydroxyacyl-CoA dehydrogenase activity and NAD+ binding activity, based on protein domain information.
F54D5.7	0.46534	-1.10364	0.00071203	0.00856724	down	Fatty acid metabolism	GO:0033539|fatty acid beta-oxidation using acyl-CoA dehydrogenase;GO:0055088|lipid homeostasis;GO:0006568|tryptophan metabolic process;	GO:0005759|mitochondrial matrix;GO:0005739|mitochondrion;	GO:0003995|acyl-CoA dehydrogenase activity;GO:0009055|electron carrier activity;GO:0000062|fatty-acyl-CoA binding;GO:0050660|flavin adenine dinucleotide binding;GO:0052890|oxidoreductase activity, acting on the CH-CH group of donors, with a flavin as acceptor;	The F54D5.7 gene encodes an ortholog of the human gene GLUTARYL-COENZYME A DEHYDROGENASE (GCDH), which when mutated leads to glutaricaciduria type I (OMIM:231670).
F58F12.1	0.457443	-1.12833	0.000395132	0.0053528	down	Oxidative phosphorylation; Parkinson's disease; Alzheimer's disease; Huntington's disease;	GO:0015986|ATP synthesis coupled proton transport;	GO:0000275|mitochondrial proton-transporting ATP synthase complex, catalytic core F(1);GO:0005739|mitochondrion;	GO:0046933|proton-transporting ATP synthase activity, rotational mechanism;GO:0046961|proton-transporting ATPase activity, rotational mechanism;	F58F12.1 encodes the delta subunit of the soluble, catalytic F1 portion of ATP synthase (mitochondrial respiratory chain [MRC] complex V); RNAi experiments indicate that F58F12.1 activity is essential for embryonic and larval development, as well as for reproduction and normal rates of growth and development.
F59C6.5	0.445718	-1.1658	0.000227687	0.00343261	down	Oxidative phosphorylation; Parkinson's disease; Alzheimer's disease; Huntington's disease;	GO:0055114|oxidation-reduction process;	GO:0005743|mitochondrial inner membrane;GO:0070469|respiratory chain;	.	F59C6.5 is an ortholog of human NDUFB10 (NADH:ubiquinone oxidoreductase subunit B10); proteomic, RNA sequencing, and microarray studies indicate that F59C6.5 is affected by daf-2, gld-1, let-7, lin-35, npr-1, dep-1, emb-4, lin-22, sir-2.1, tdp-1, nuo-6, and let-60; microarray studies indicate that F59C6.5 is affected by Estrogen, Progesterone, Fluoranthene, and Sirolimus; proteomic, tiling array,…
gln-2	0.076286	-3.71244	3.86544e-06	0.000115797	down	Two-component system	GO:0006542|glutamine biosynthetic process;	GO:0005737|cytoplasm;	GO:0005524|ATP binding;GO:0004356|glutamate-ammonia ligase activity;	gln-2 is an ortholog of human GLUL (glutamate-ammonia ligase); gln-2 is predicted to have glutamate-ammonia ligase activity, based on protein domain information; gln-2 is expressed in the germ line.
got-2.1	0.350681	-1.51177	3.15053e-06	9.75967e-05	down	Phenylalanine metabolism	GO:0006103|2-oxoglutarate metabolic process;GO:0019470|4-hydroxyproline catabolic process;GO:0006532|aspartate biosynthetic process;GO:0006533|aspartate catabolic process;GO:0006531|aspartate metabolic process;GO:0005975|carbohydrate metabolic process;GO:0008652|cellular amino acid biosynthetic process;GO:0034641|cellular nitrogen compound metabolic process;GO:0015908|fatty acid transport;GO:0006…	GO:0009986|cell surface;GO:0070062|extracellular exosome;GO:0005743|mitochondrial inner membrane;GO:0005759|mitochondrial matrix;GO:0005739|mitochondrion;GO:0043209|myelin sheath;GO:0043204|perikaryon;GO:0005886|plasma membrane;GO:0043234|protein complex;	GO:0016597|amino acid binding;GO:0016212|kynurenine-oxoglutarate transaminase activity;GO:0004069|L-aspartate:2-oxoglutarate aminotransferase activity;GO:0080130|L-phenylalanine:2-oxoglutarate aminotransferase activity;GO:0005543|phospholipid binding;GO:0044822|poly(A) RNA binding;GO:0030170|pyridoxal phosphate binding;	got-2.1 is an ortholog of human Got2 (glutamic-oxaloacetic transaminase 2); got-2.1 is predicted to have pyridoxal phosphate binding activity and transaminase activity, based on protein domain information.
H28O16.1	0.400723	-1.31932	3.05974e-05	0.000679974	down	Oxidative phosphorylation; Parkinson's disease; Alzheimer's disease; Huntington's disease;	GO:0015991|ATP hydrolysis coupled proton transport;GO:0015986|ATP synthesis coupled proton transport;	GO:0005743|mitochondrial inner membrane;GO:0005739|mitochondrion;GO:0045261|proton-transporting ATP synthase complex, catalytic core F(1);	GO:0005524|ATP binding;GO:0046933|proton-transporting ATP synthase activity, rotational mechanism;GO:0046961|proton-transporting ATPase activity, rotational mechanism;	H28O16.1 encodes the C. elegans ortholog of the alpha subunit of mitochondrial ATP synthase.
hach-1	0.108786	-3.20044	1.29786e-07	5.91694e-06	down	Valine, leucine and isoleucine degradation; Propanoate metabolism;	GO:0006574|valine catabolic process;	GO:0005739|mitochondrion;	GO:0003860|3-hydroxyisobutyryl-CoA hydrolase activity;	hach-1 is an ortholog of human HIBCH (3-hydroxyisobutyryl-CoA hydrolase); hach-1 is predicted to have 3-hydroxyisobutyryl-CoA hydrolase activity, based on protein domain information.
hsp-6	0.28691	-1.80133	1.69022e-08	9.70286e-07	down	Tuberculosis	GO:0034514|mitochondrial unfolded protein response;GO:0006457|protein folding;	GO:0005739|mitochondrion;	GO:0005524|ATP binding;	hsp-6 encodes a nuclear-encoded mitochondrion-specific chaperone that is a member of the DnaK/Hsp70 superfamily of molecular chaperones; hsp-6 is involved in the mitochondrial unfolded protein response, as hsp-6 expression, normally broadly detected from the L1 larval through adult stages of development, is greatly increased in response to treatments that disrupt mitochondrial protein handling; l…
hsp-60	0.171068	-2.54736	1.05711e-15	2.03601e-13	down	Tuberculosis	GO:0009792|embryo development ending in birth or egg hatching;GO:0034514|mitochondrial unfolded protein response;GO:0007005|mitochondrion organization;GO:0002119|nematode larval development;GO:0042026|protein refolding;	GO:0005759|mitochondrial matrix;GO:0005739|mitochondrion;	GO:0005524|ATP binding;GO:0008134|transcription factor binding;	hsp-60 encodes a nuclear-encoded mitochondrion-specific chaperone that is a member of the GroE/Hsp10/60 superfamily of molecular chaperones; hsp-60 is involved in the mitochondrial unfolded protein response, as hsp-60 expression, normally broadly detected during development, is greatly increased in response to treatments that disrupt mitochondrial protein handling; loss of hsp-60 activity via RNA…
ivd-1	0.355234	-1.49316	1.55921e-05	0.00038337	down	Valine, leucine and isoleucine degradation	GO:0033539|fatty acid beta-oxidation using acyl-CoA dehydrogenase;GO:0006552|leucine catabolic process;GO:0055088|lipid homeostasis;	GO:0005759|mitochondrial matrix;GO:0005739|mitochondrion;	GO:0009055|electron carrier activity;GO:0000062|fatty-acyl-CoA binding;GO:0050660|flavin adenine dinucleotide binding;GO:0008470|isovaleryl-CoA dehydrogenase activity;GO:0052890|oxidoreductase activity, acting on the CH-CH group of donors, with a flavin as acceptor;	ivd-1 encodes an isovaleryl-CoA dehydrogenase; this function has been verified by both sequence homology and direct biochemical assay.
kat-1	0.280697	-1.83291	5.43316e-08	2.77708e-06	down	Valine, leucine and isoleucine degradation; Fatty acid metabolism; Benzoate degradation; Two-component system; Pyruvate metabolism; Propanoate metabolism; Butanoate metabolism;	.	GO:0005739|mitochondrion;	GO:0003985|acetyl-CoA C-acetyltransferase activity;GO:0046872|metal ion binding;	kat-1 encodes a predicted 3-ketoacyl-coA thiolase, a conserved enzyme in the mitochondrial fatty acid beta-oxidation pathway; kat-1 acts synergistically with tub-1 and together with the Bardet-Biedl syndrome protein BBS1 ortholog, bbs-1, to regulate lipid accumulation; genetic interaction studies of kat-1 with che-2, osm-5 and daf-6, genes that are required for ciliary structure and intraflagella…
mccc-1	0.286809	-1.80184	1.60269e-08	9.25082e-07	down	Valine, leucine and isoleucine degradation	GO:0006768|biotin metabolic process;GO:0009083|branched-chain amino acid catabolic process;GO:0034641|cellular nitrogen compound metabolic process;GO:0006552|leucine catabolic process;GO:0044281|small molecule metabolic process;GO:0006766|vitamin metabolic process;GO:0006767|water-soluble vitamin metabolic process;	GO:0005829|cytosol;GO:0005743|mitochondrial inner membrane;GO:0005759|mitochondrial matrix;GO:0005739|mitochondrion;	GO:0005524|ATP binding;GO:0009374|biotin binding;GO:0004075|biotin carboxylase activity;GO:0046872|metal ion binding;GO:0004485|methylcrotonoyl-CoA carboxylase activity;	mccc-1 encodes an ortholog of the human gene ALPHA METHYLCROTONOYL-COENZYME A CARBOXYLASE 1 (MCCC1; 3-MCC), which when mutated leads to beta-methylcrotonyl-glycinuria (OMIM:210200).
mdh-2	0.40476	-1.30486	3.39253e-05	0.000738493	down	Pyruvate metabolism	GO:0005975|carbohydrate metabolic process;GO:0006108|malate metabolic process;GO:0006099|tricarboxylic acid cycle;	GO:0005759|mitochondrial matrix;GO:0005739|mitochondrion;	GO:0030060|L-malate dehydrogenase activity;	mdh-2 encodes a homolog of malate dehydrogenase that is predicted to be mitochondrial.
nduf-2.2	0.472572	-1.08139	0.000814171	0.00957516	down	Oxidative phosphorylation; Parkinson's disease; Alzheimer's disease; Huntington's disease;	GO:0006120|mitochondrial electron transport, NADH to ubiquinone;GO:0042493|response to drug;	GO:0043231|intracellular membrane-bounded organelle;GO:0005743|mitochondrial inner membrane;GO:0070469|respiratory chain;	GO:0051539|4 iron, 4 sulfur cluster binding;GO:0046872|metal ion binding;GO:0051287|NAD binding;GO:0008137|NADH dehydrogenase (ubiquinone) activity;GO:0048038|quinone binding;	T26A5.3 encodes a predicted mitochondrial protein whose mature sequence has near-identity (95%) to GAS-1; T26A5.3 transcription is detectable by RT-PCR, but not visible by promoter-GFP fusion; however, a transgene containing a fusion of the gas-1 promoter to the T26A5.3 protein-coding sequence is able to fully rescue gas-1 mutants, indicating that T26A5.3 encodes a fully functional mitochondrial …
nduf-6	0.287663	-1.79755	2.30406e-08	1.28925e-06	down	Oxidative phosphorylation; Parkinson's disease; Alzheimer's disease; Huntington's disease;	GO:0006120|mitochondrial electron transport, NADH to ubiquinone;GO:0042493|response to drug;	GO:0005743|mitochondrial inner membrane;GO:0005739|mitochondrion;GO:0070469|respiratory chain;	.	F22D6.4 encodes an NDUFS6/13 kDa subunit of the mitochondrial NADH dehydrogenase (ubiquinone) complex (complex I); F22D6.4 is required for oxidative phosphorylation and for resistance to volatile anesthetics.
nduo-2	0.454226	-1.13852	0.00111925	0.0123387	down	Oxidative phosphorylation; Parkinson's disease;	GO:0006120|mitochondrial electron transport, NADH to ubiquinone;	GO:0016021|integral component of membrane;GO:0005743|mitochondrial inner membrane;GO:0070469|respiratory chain;	GO:0008137|NADH dehydrogenase (ubiquinone) activity;	The nduo-2 gene resides on the mitochondrial chromosome, and encodes the protein NADH-ubiquinone oxidoreductase chain 2; this is the C. elegans homolog of the core MT-ND2 subunit of mitochondrial NADH:ubiquinone oxidoreductase (Complex I); the sequence of C. elegans NDUO-2, like other bilaterian ND2 sequences, is truncated at its N-terminus when compared to other organisms.
nduo-4	0.452557	-1.14383	0.00031517	0.00447245	down	Oxidative phosphorylation; Parkinson's disease;	GO:0006120|mitochondrial electron transport, NADH to ubiquinone;	GO:0016021|integral component of membrane;GO:0031966|mitochondrial membrane;GO:0070469|respiratory chain;	GO:0008137|NADH dehydrogenase (ubiquinone) activity;	The nduo-4 gene resides on the mitochondrial chromosome, and encodes the protein NADH-ubiquinone oxidoreductase chain 4; this is the C. elegans homolog of the core MT-ND4 subunit of mitochondrial NADH:ubiquinone oxidoreductase (Complex I).
nduo-5	0.435926	-1.19785	0.000159205	0.00258563	down	Oxidative phosphorylation; Parkinson's disease;	GO:0006120|mitochondrial electron transport, NADH to ubiquinone;	GO:0016021|integral component of membrane;GO:0005743|mitochondrial inner membrane;GO:0070469|respiratory chain;	GO:0008137|NADH dehydrogenase (ubiquinone) activity;	The nduo-5 gene resides on the mitochondrial chromosome, and encodes the protein NADH-ubiquinone oxidoreductase chain 5; this is the C. elegans homolog of the core MT-ND5 of mitochondrial NADH:ubiquinone oxidoreductase (Complex I).
nduo-6	0.0983584	-3.34581	0.00306415	0.0268963	down	Oxidative phosphorylation; Parkinson's disease;	GO:0006120|mitochondrial electron transport, NADH to ubiquinone;	GO:0016021|integral component of membrane;GO:0031966|mitochondrial membrane;GO:0070469|respiratory chain;	GO:0008137|NADH dehydrogenase (ubiquinone) activity;	The nduo-6 gene resides on the mitochondrial chromosome, and encodes the protein NADH-ubiquinone oxidoreductase chain 6; this is the C. elegans homolog of the core MT-ND6 of mitochondrial NADH:ubiquinone oxidoreductase (Complex I).
nuo-1	0.415428	-1.26733	6.28151e-05	0.00121866	down	Oxidative phosphorylation; Parkinson's disease; Alzheimer's disease; Huntington's disease;	.	GO:0005743|mitochondrial inner membrane;GO:0005747|mitochondrial respiratory chain complex I;GO:0005739|mitochondrion;	GO:0051539|4 iron, 4 sulfur cluster binding;GO:0010181|FMN binding;GO:0046872|metal ion binding;GO:0051287|NAD binding;GO:0008137|NADH dehydrogenase (ubiquinone) activity;	nuo-1 encodes a encodes a 51 kDa subunit of mitochondrial complex I that is required for oxidative phosphorylation, resistance to volatile anesthetics, and progression through development; nuo-1 is orthologous to human NDUFV1 (OMIM:161015, mutated in Leigh syndrome); nuo-1(ua1) induces a developmental arrest at the third larval (L3) stage that blocks reproduction, and thus is lethal to a populati…
nuo-2	0.454928	-1.13629	0.000346263	0.00483114	down	Oxidative phosphorylation; Parkinson's disease; Alzheimer's disease; Huntington's disease;	GO:0030308|negative regulation of cell growth;GO:2001243|negative regulation of intrinsic apoptotic signaling pathway;GO:0072593|reactive oxygen species metabolic process;	GO:0031966|mitochondrial membrane;GO:0005747|mitochondrial respiratory chain complex I;	GO:0008137|NADH dehydrogenase (ubiquinone) activity;GO:0003954|NADH dehydrogenase activity;	nuo-2 encodes the C. elegans ortholog of the NDUFS3 subunit of mitochondrial complex I.
nuo-4	0.446867	-1.16208	0.000259016	0.00380984	down	Oxidative phosphorylation; Parkinson's disease; Alzheimer's disease; Huntington's disease;	GO:0055114|oxidation-reduction process;GO:0042493|response to drug;	GO:0005759|mitochondrial matrix;GO:0005747|mitochondrial respiratory chain complex I;GO:0043209|myelin sheath;	GO:0005524|ATP binding;GO:0019206|nucleoside kinase activity;	nuo-4 is an ortholog of human NDUFA10 (NADH:ubiquinone oxidoreductase subunit A10); RNA sequencing, tiling array, and microarray studies indicate that nuo-4 is affected by aak-2, daf-12, rsr-2, emr-1, hsf-1, ifg-1, mir-34, sma-4, lin-22, and nuo-6; proteomic and microarray studies indicate that nuo-4 is affected by 25-azacoprostane, Estrogen, Atrazine, Chlorpyrifos, and Diazinon; tiling array and…
nuo-5	0.488456	-1.0337	0.00119376	0.0129877	down	Oxidative phosphorylation; Parkinson's disease; Alzheimer's disease; Huntington's disease;	GO:0008637|apoptotic mitochondrial changes;GO:0046034|ATP metabolic process;GO:0042773|ATP synthesis coupled electron transport;GO:0045333|cellular respiration;GO:0072593|reactive oxygen species metabolic process;GO:0051881|regulation of mitochondrial membrane potential;	GO:0005758|mitochondrial intermembrane space;GO:0005747|mitochondrial respiratory chain complex I;GO:0005739|mitochondrion;GO:0043209|myelin sheath;	GO:0051537|2 iron, 2 sulfur cluster binding;GO:0051539|4 iron, 4 sulfur cluster binding;GO:0009055|electron carrier activity;GO:0051536|iron-sulfur cluster binding;GO:0046872|metal ion binding;GO:0008137|NADH dehydrogenase (ubiquinone) activity;	nuo-5 is orthologous to human NADH-UBIQUINONE OXIDOREDUCTASE Fe-S PROTEIN 1 (NDUFS1; OMIM:157655), which when mutated leads to mitochondrial complex I deficiency.
pdha-1	0.437208	-1.19361	0.000165173	0.00267202	down	Pyruvate metabolism; Butanoate metabolism; Pyruvate metabolism; Butanoate metabolism;	GO:0006096|glycolytic process;	GO:0005759|mitochondrial matrix;GO:0005739|mitochondrion;	GO:0004739|pyruvate dehydrogenase (acetyl-transferring) activity;	T05H10.6 encodes an ortholog of the human gene PYRUVATE DEHYDROGENASE (LIPOAMIDE) ALPHA 1 (PDHA1; OMIM:312170), which when mutated leads to Leigh syndrome (OMIM:256000).
pdhb-1	0.382002	-1.38835	1.36859e-05	0.000342845	down	Pyruvate metabolism	GO:0006086|acetyl-CoA biosynthetic process from pyruvate;GO:0006096|glycolytic process;	GO:0005759|mitochondrial matrix;GO:0005739|mitochondrion;	GO:0004739|pyruvate dehydrogenase (acetyl-transferring) activity;	C04C3.3 encodes the C. elegans ortholog of the pyruvate dehydrogenase complex E1 beta subunit (PDHB); by homology to mammalian enzymes, the product of C04C3.3 is predicted to function in mitochondria to catalyze the irreversible decarboxylation of pyruvate to acetyl-CoA.
pod-2	0.400564	-1.31989	0.000342925	0.0047896	down	Pyruvate metabolism; Propanoate metabolism;	GO:0006084|acetyl-CoA metabolic process;GO:0006633|fatty acid biosynthetic process;GO:2001295|malonyl-CoA biosynthetic process;GO:0046322|negative regulation of fatty acid oxidation;GO:0060421|positive regulation of heart growth;GO:0010884|positive regulation of lipid storage;GO:0051289|protein homotetramerization;	GO:0012505|endomembrane system;GO:0016020|membrane;GO:0005739|mitochondrion;GO:0005634|nucleus;	GO:0003989|acetyl-CoA carboxylase activity;GO:0005524|ATP binding;GO:0004075|biotin carboxylase activity;GO:0046872|metal ion binding;	pod-2 encodes an acetyl-CoA carboxylase; by sequence similarity, POD-2 is predicted to catalyze the first step in de novo fatty acid biosynthesis; pod-2 is required for proper embryonic polarity and for osmotic protection of the eggshell; pod-2 activity is also required for molting.
R07E3.4	2.36657	1.24279	0.00214294	0.0204735	up	Parkinson's disease; Huntington's disease;	GO:0008637|apoptotic mitochondrial changes;GO:0060546|negative regulation of necroptotic process;GO:0055085|transmembrane transport;	GO:0016021|integral component of membrane;GO:0005743|mitochondrial inner membrane;GO:0005741|mitochondrial outer membrane;GO:0005739|mitochondrion;GO:0043209|myelin sheath;GO:0005634|nucleus;	GO:0005215|transporter activity;	R07E3.4 is an ortholog of human SLC25A4 (solute carrier family 25 member 4), SLC25A5 (solute carrier family 25 member 5) and SLC25A6 (solute carrier family 25 member 6); R07E3.4 is predicted to have transmembrane transporter activity, based on protein domain information.
R119.3	0.28957	-1.78802	4.74058e-08	2.45614e-06	down	Retinol metabolism	GO:0006066|alcohol metabolic process;GO:0042180|cellular ketone metabolic process;GO:0055114|oxidation-reduction process;GO:0051262|protein tetramerization;GO:0042574|retinal metabolic process;GO:0008202|steroid metabolic process;	GO:0070062|extracellular exosome;GO:0043231|intracellular membrane-bounded organelle;GO:0005739|mitochondrion;GO:0031965|nuclear membrane;GO:0005634|nucleus;GO:0005778|peroxisomal membrane;GO:0005777|peroxisome;	GO:0000253|3-keto sterol reductase activity;GO:0018455|alcohol dehydrogenase [NAD(P)+] activity;GO:0004090|carbonyl reductase (NADPH) activity;GO:0016655|oxidoreductase activity, acting on NAD(P)H, quinone or similar compound as acceptor;GO:0005102|receptor binding;GO:0001758|retinal dehydrogenase activity;	R119.3 is an ortholog of human DHRS4 (dehydrogenase/reductase 4), DHRS4L2 (dehydrogenase/reductase 4 like 2) and DHRS2 (dehydrogenase/reductase 2); RNA sequencing and microarray studies indicate that R119.3 is affected by Rotenone, Cry5B, Quercetin, Humic substances, and Paraquat; RNA sequencing studies indicate that R119.3 is enriched in the germ line.
R53.4	0.488594	-1.03329	0.00111858	0.0123364	down	Oxidative phosphorylation	GO:0006754|ATP biosynthetic process;GO:0015992|proton transport;	GO:0031966|mitochondrial membrane;GO:0045263|proton-transporting ATP synthase complex, coupling factor F(o);	.	R53.4 encodes a mitochondrial ATP synthase subunit f homolog; R53.4 is predicated to be a member of the F(1)F(0)ATP synthase required for ATP synthesis; R53.4 is also required for expression of antimicrobial peptides in response to infection.
sdhb-1	0.428487	-1.22268	0.000118332	0.00202782	down	Oxidative phosphorylation; Parkinson's disease; Alzheimer's disease; Huntington's disease;	GO:0006099|tricarboxylic acid cycle;	GO:0005743|mitochondrial inner membrane;GO:0005749|mitochondrial respiratory chain complex II, succinate dehydrogenase complex (ubiquinone);GO:0005739|mitochondrion;	GO:0051537|2 iron, 2 sulfur cluster binding;GO:0051538|3 iron, 4 sulfur cluster binding;GO:0051539|4 iron, 4 sulfur cluster binding;GO:0009055|electron carrier activity;GO:0046872|metal ion binding;GO:0008177|succinate dehydrogenase (ubiquinone) activity;GO:0048039|ubiquinone binding;	sdhb-1 encodes the C. elegans ortholog of human succinate dehydrogenase subunit B (SDHB; OMIM:185470, mutations lead to extraadrenal pheochromocytoma) which contains several iron-sulfur (Fe-S) clusters and functions to transfer electrons from the A (SDHA) subunit to the membrane-associated C (SDHC) subunit; RNAi screens indicate that sdhb-1 activity is essential for embryonic and larval developme…
sucg-1	0.270646	-1.88552	6.21235e-09	3.89429e-07	down	Propanoate metabolism	GO:0006099|tricarboxylic acid cycle;	GO:0005739|mitochondrion;	GO:0005524|ATP binding;GO:0005525|GTP binding;GO:0004776|succinate-CoA ligase (GDP-forming) activity;	sucg-1 is an ortholog of human SUCLG2 (succinate-CoA ligase GDP-forming beta subunit); sucg-1 is predicted to have ATP binding activity and catalytic activity, based on protein domain information; sucg-1 is expressed in the anal depressor muscle, reproductive system, intestine, and the body wall musculature.
sucl-2	0.417443	-1.26035	8.36708e-05	0.00153577	down	Propanoate metabolism	GO:0006099|tricarboxylic acid cycle;	GO:0005739|mitochondrion;	GO:0048037|cofactor binding;GO:0005525|GTP binding;GO:0004775|succinate-CoA ligase (ADP-forming) activity;GO:0004776|succinate-CoA ligase (GDP-forming) activity;	sucl-2 is an ortholog of human SUCLG1 (succinate-CoA ligase alpha subunit); sucl-2 is predicted to have catalytic activity and cofactor binding activity, based on protein domain information.
T02G5.7	0.368585	-1.43993	1.98928e-05	0.000470819	down	Valine, leucine and isoleucine degradation; Fatty acid metabolism; Benzoate degradation; Two-component system; Pyruvate metabolism; Propanoate metabolism; Butanoate metabolism;	.	GO:0005739|mitochondrion;	GO:0003985|acetyl-CoA C-acetyltransferase activity;GO:0046872|metal ion binding;	The T02G5.7 gene encodes a homolog of the human gene ACAT1, which when mutated leads to alpha-methylacetoaceticaciduria (OMIM:203750).
T02H6.11	0.473716	-1.07791	0.000625774	0.0077256	down	Oxidative phosphorylation; Parkinson's disease; Alzheimer's disease; Huntington's disease;	GO:1902600|hydrogen ion transmembrane transport;GO:0006122|mitochondrial electron transport, ubiquinol to cytochrome c;GO:0034551|mitochondrial respiratory chain complex III assembly;	GO:0005743|mitochondrial inner membrane;GO:0005750|mitochondrial respiratory chain complex III;GO:0005739|mitochondrion;	.	T02H6.11 is an ortholog of human UQCRB (ubiquinol-cytochrome c reductase binding protein); proteomic, RNA sequencing, and microarray studies indicate that T02H6.11 is affected by nhr-40, gld-1, let-7, emr-1, ZK1236.1, jmjd-3.1, hsf-1, mir-34, sma-4, lin-22, and sir-2.1; RNA sequencing and microarray studies indicate that T02H6.11 is affected by Rotenone, Deoxyglucose, and Chlorpyrifos; microarray…
T20H4.5	0.342001	-1.54793	1.14035e-06	4.0198e-05	down	Oxidative phosphorylation; Parkinson's disease; Alzheimer's disease; Huntington's disease;; Parkinson's disease; Alzheimer's disease; Huntington's disease;	GO:0006120|mitochondrial electron transport, NADH to ubiquinone;GO:0042493|response to drug;	GO:0005739|mitochondrion;GO:0070469|respiratory chain;	GO:0051539|4 iron, 4 sulfur cluster binding;GO:0046872|metal ion binding;GO:0008137|NADH dehydrogenase (ubiquinone) activity;	T20H4.5 gene encodes a 23 kDa subunit of mitochondrial complex I that is required for oxidative phosphorylation and for resistance to volatile anesthetics; T20H4.5 is orthologous to human NADH-Ubiquinone oxidoreductase Fe-S protein 8 (NDUFS8); RNA interference screens indicate that it may be involved in longevity.
T28F3.5	3.50723	1.81033	3.03626e-06	9.43894e-05	up	Pyruvate metabolism; Propanoate metabolism;	GO:0006084|acetyl-CoA metabolic process;GO:0006633|fatty acid biosynthetic process;GO:2001295|malonyl-CoA biosynthetic process;GO:0046322|negative regulation of fatty acid oxidation;GO:0060421|positive regulation of heart growth;GO:0010884|positive regulation of lipid storage;GO:0051289|protein homotetramerization;	GO:0012505|endomembrane system;GO:0016020|membrane;GO:0005739|mitochondrion;GO:0005634|nucleus;	GO:0003989|acetyl-CoA carboxylase activity;GO:0005524|ATP binding;GO:0004075|biotin carboxylase activity;GO:0046872|metal ion binding;	T28F3.5 is an ortholog of human ACACB (acetyl-CoA carboxylase beta); T28F3.5 is predicted to have ATP binding activity and acetyl-CoA carboxylase activity, based on protein domain information.
tatn-1	0.280954	-1.8316	6.24102e-05	0.00121757	down	Phenylalanine metabolism; Ubiquinone and other terpenoid-quinone biosynthesis;	GO:0006103|2-oxoglutarate metabolic process;GO:0009058|biosynthetic process;GO:0006536|glutamate metabolic process;GO:0006559|L-phenylalanine catabolic process;GO:0051384|response to glucocorticoid;GO:0046689|response to mercury ion;GO:0006979|response to oxidative stress;GO:0006572|tyrosine catabolic process;	GO:0005739|mitochondrion;	GO:0016597|amino acid binding;GO:0080130|L-phenylalanine:2-oxoglutarate aminotransferase activity;GO:0004838|L-tyrosine:2-oxoglutarate aminotransferase activity;GO:0030170|pyridoxal phosphate binding;	tatn-1 encodes a putative tyrosine aminotransferase, orthologous to human TAT (OMIM:276600, mutated in type II tyrosinemia); tatn-1 is expressed in larval and adult pharynx, hypodermis, body wall muscle, and intestine, and in adult vulval muscle and reproductive system; tatn-1 is required for the tyrosinemic phenotype of fah-1(RNAi) animals.
ucr-2.3	0.429635	-1.21882	0.000157979	0.0025713	down	Oxidative phosphorylation; Parkinson's disease; Alzheimer's disease; Huntington's disease;	GO:0009060|aerobic respiration;GO:0006122|mitochondrial electron transport, ubiquinol to cytochrome c;GO:0016485|protein processing;	GO:0070062|extracellular exosome;GO:0005750|mitochondrial respiratory chain complex III;GO:0005739|mitochondrion;GO:0043209|myelin sheath;	GO:0004222|metalloendopeptidase activity;GO:0032403|protein complex binding;GO:0008270|zinc ion binding;	T24C4.1 encodes an ubiquinol-cytochrome C reductase complex core protein 2 ortholog, predicted by Eisenberg and coworkers to be mitochondrial, and required for germline maintenance in mass RNAi assays.
vdac-1	0.435395	-1.1996	0.000124811	0.00211972	down	Parkinson's disease; Huntington's disease;	.	GO:0005741|mitochondrial outer membrane;GO:0046930|pore complex;	GO:0015288|porin activity;GO:0008308|voltage-gated anion channel activity;	vdac-1 is an ortholog of human VDAC1 (voltage dependent anion channel 1), VDAC2 (voltage dependent anion channel 2) and VDAC3 (voltage dependent anion channel 3); vdac-1 is involved in mitochondrion organization; vdac-1 is predicted to have voltage-gated anion channel activity, based on protein domain information; vdac-1 is expressed in the pharynx, anal depressor muscle, hmc, hypodermis, nervous…
Y39E4A.3	0.366018	-1.45001	6.60115e-06	0.00018685	down	Valine, leucine and isoleucine degradation	GO:0006633|fatty acid biosynthetic process;	GO:0005759|mitochondrial matrix;	GO:0003863|3-methyl-2-oxobutanoate dehydrogenase (2-methylpropanoyl-transferring) activity;GO:0046872|metal ion binding;	Y39E4A.3 is orthologous to the human gene MAPLE SYRUP URINE DISEASE, TYPE IA (MSUD, TYPE IA; E1-alpha subunit of branched-chain keto acid dehydrogenase; OMIM:248600), which when mutated leads to maple syrup urine disease; Y39E4A.3 protein is predicted to be mitochondrial.
Y44A6D.5	0.322956	-1.63059	0.00159751	0.0162506	down	Valine, leucine and isoleucine degradation	GO:0009082|branched-chain amino acid biosynthetic process;GO:0009792|embryo development ending in birth or egg hatching;GO:0002119|nematode larval development;	GO:0005739|mitochondrion;	GO:0052656|L-isoleucine transaminase activity;GO:0052654|L-leucine transaminase activity;GO:0052655|L-valine transaminase activity;	Y44A6D.5 is an ortholog of human BCAT1 (branched chain amino acid transaminase 1) and BCAT2 (branched chain amino acid transaminase 2); Y44A6D.5 is predicted to have branched-chain-amino-acid transaminase activity, based on protein domain information.
Y53G8AL.2	0.457617	-1.12779	0.000402468	0.00542454	down	Oxidative phosphorylation; Parkinson's disease; Alzheimer's disease; Huntington's disease;	GO:1901006|ubiquinone-6 biosynthetic process;	GO:0005759|mitochondrial matrix;GO:0005747|mitochondrial respiratory chain complex I;	GO:0003954|NADH dehydrogenase activity;	Y53G8AL.2 is an ortholog of human NDUFA9 (NADH:ubiquinone oxidoreductase subunit A9); Y53G8AL.2 is expressed in the pharynx, anal depressor muscle, hypodermis, head, tail, reproductive system, intestine, excretory cell, and the body wall musculature.
Y54F10AM.5	0.44255	-1.17609	0.000205803	0.00316737	down	Oxidative phosphorylation; Parkinson's disease; Alzheimer's disease; Huntington's disease;	GO:0055114|oxidation-reduction process;	GO:0005743|mitochondrial inner membrane;GO:0005758|mitochondrial intermembrane space;GO:0005747|mitochondrial respiratory chain complex I;GO:0005739|mitochondrion;	GO:0032403|protein complex binding;	Y54F10AM.5 is an ortholog of human NDUFA8 (NADH:ubiquinone oxidoreductase subunit A8); microarray, tiling array, and RNA sequencing studies indicate that Y54F10AM.5 is affected by cyc-1, daf-12, aak-2, crtc-1, cox-5B, jmjd-3.1, jmjd-1.2, hsf-1, mir-34, sma-2, sma-4, lin-22, and gei-8; microarray and RNA sequencing studies indicate that Y54F10AM.5 is affected by Biotin, Rotenone, and Hydrolyzable …
Y69A2AR.18	0.425242	-1.23364	9.46436e-05	0.0016951	down	Oxidative phosphorylation; Parkinson's disease; Alzheimer's disease; Huntington's disease;	GO:0015986|ATP synthesis coupled proton transport;GO:0006909|phagocytosis;	GO:0005811|lipid particle;GO:0005743|mitochondrial inner membrane;GO:0005739|mitochondrion;GO:0045261|proton-transporting ATP synthase complex, catalytic core F(1);	GO:0046933|proton-transporting ATP synthase activity, rotational mechanism;GO:0046961|proton-transporting ATPase activity, rotational mechanism;	Y69A2AR.18 is an ortholog of human ATP5C1 (ATP synthase, H+ transporting, mitochondrial F1 complex, gamma polypeptide 1); Y69A2AR.18 is predicted to have proton-transporting ATP synthase activity, rotational mechanism, based on protein domain information; Y69A2AR.18 is expressed in the pharynx, anal depressor muscle, hypodermis, nervous system, tail, and the body wall musculature.
histone
his-1	19.7491	4.30372	8.99322e-10	6.81e-08	up	Systemic lupus erythematosus; Alcoholism;	GO:0006334|nucleosome assembly;	GO:0000786|nucleosome;GO:0005634|nucleus;	GO:0003677|DNA binding;	his-1 encodes an H4 histone; his-1 is contained within the histone gene cluster HIS1; transcript analysis suggests that it encodes the major class of H4 transcripts.
his-11	6.16237	2.62348	0.00267945	0.0242978	up	Systemic lupus erythematosus; Alcoholism;	GO:0006334|nucleosome assembly;	GO:0005811|lipid particle;GO:0000788|nuclear nucleosome;	GO:0003677|DNA binding;	his-11 encodes an H2B histone; by homology, HIS-11 is predicted to function as a nucleosome component required for packaging of DNA into chromatin; his-11 is a replication-dependent histone locus that resides in the HIS3 cluster on chromosome II.
his-17	20.0873	4.32821	3.4291e-07	1.39614e-05	up	Systemic lupus erythematosus; Alcoholism;	.	GO:0000786|nucleosome;GO:0005634|nucleus;	GO:0003677|DNA binding;	his-17 encodes an H3 histone; his-17 is contained within the histone gene cluster HIS4.
his-18	14.237	3.83157	1.50168e-14	2.44865e-12	up	Systemic lupus erythematosus; Alcoholism;	GO:0006334|nucleosome assembly;	GO:0000786|nucleosome;GO:0005634|nucleus;	GO:0003677|DNA binding;	his-18 encodes an H4 histone; by homology, HIS-18 is predicted to function as a nucleosome component required for packaging of DNA into chromatin; his-18 is a replication-dependent histone locus that resides in the HIS4 cluster on chromosome V.
his-2	19.7947	4.30704	1.09262e-13	1.52045e-11	up	Systemic lupus erythematosus; Alcoholism;	.	GO:0000786|nucleosome;GO:0005634|nucleus;	GO:0003677|DNA binding;	his-2 encodes an H3 histone; his-2 is contained within the histone gene cluster HIS1.
his-25	8.06942	3.01247	0.000171663	0.00275521	up	Systemic lupus erythematosus; Alcoholism;	.	GO:0000786|nucleosome;GO:0005634|nucleus;	GO:0003677|DNA binding;	his-25 encodes an H3 histone.
his-3	14.4339	3.85139	9.26157e-18	2.21769e-15	up	Systemic lupus erythematosus; Alcoholism;	GO:0006281|DNA repair;GO:0006355|regulation of transcription, DNA-templated;	GO:0000786|nucleosome;GO:0005634|nucleus;	GO:0003677|DNA binding;	his-3 encodes an H2A histone; by homology, HIS-3 is predicted to function as a nucleosome component required for packaging of DNA into chromatin; his-3 is a replication-dependent histone locus that resides in the HIS1 cluster on chromosome V.
his-31	33.5265	5.06723	4.59952e-07	1.82464e-05	up	Systemic lupus erythematosus; Alcoholism;	GO:0006334|nucleosome assembly;	GO:0000786|nucleosome;GO:0005634|nucleus;	GO:0003677|DNA binding;	his-31 encodes an H4 histone; his-31 is contained within the histone gene cluster HIS5.
his-32	37.0753	5.21239	1.28298e-26	6.31486e-24	up	Systemic lupus erythematosus; Alcoholism;	.	GO:0000786|nucleosome;GO:0005634|nucleus;	GO:0003677|DNA binding;	his-32 encodes an H3 histone; by homology, HIS-32 is predicted to function as a nucleosome component required for packaging of DNA into chromatin; his-32 is a replication-dependent histone locus that resides in the HIS5 cluster on chromosome IV.
his-35	2.46515	1.30167	0.000214891	0.00327428	up	Systemic lupus erythematosus; Alcoholism;	GO:0006281|DNA repair;GO:0006355|regulation of transcription, DNA-templated;	GO:0000786|nucleosome;GO:0005634|nucleus;	GO:0003677|DNA binding;	his-35 encodes an H2A histone.
his-4	10.8709	3.4424	5.20999e-06	0.000150681	up	Systemic lupus erythematosus; Alcoholism;	GO:0006334|nucleosome assembly;	GO:0005811|lipid particle;GO:0000788|nuclear nucleosome;	GO:0003677|DNA binding;	his-4 encodes an H2B histone.
his-40	15.6399	3.96716	0.000158192	0.00257319	up	Systemic lupus erythematosus; Alcoholism;	.	GO:0000786|nucleosome;GO:0005634|nucleus;	GO:0003677|DNA binding;	his-40 is a predicted pseudogene whose partial translation products, in a given reading frame, display strong similarity to histones; large-scale RNAi screens targeting his-40 sequences in the hypersensitive rrf-3 background do result in embryonic and larval lethality, indicating that his-40 either has a real biological function or that there is cross-reactivity with mRNA from other histone genes…
his-41	2.70195	1.434	4.54254e-05	0.000933395	up	Systemic lupus erythematosus; Alcoholism;	GO:0006334|nucleosome assembly;	GO:0005811|lipid particle;GO:0000788|nuclear nucleosome;	GO:0003677|DNA binding;	his-41 encodes an H2B histone.
his-47	10.9129	3.44797	0.000205437	0.00316356	up	Systemic lupus erythematosus; Alcoholism;	GO:0006281|DNA repair;GO:0006355|regulation of transcription, DNA-templated;	GO:0000786|nucleosome;GO:0005634|nucleus;	GO:0003677|DNA binding;	his-47 encodes an H2A histone; by homology, HIS-47 is predicted to function as a nucleosome component required for packaging of DNA into chromatin; his-47 is a replication-dependent histone locus that resides in a histone gene-rich region on chromosome IV.
his-48	10.8955	3.44565	0.00356809	0.0302992	up	Systemic lupus erythematosus; Alcoholism;	GO:0006334|nucleosome assembly;	GO:0005811|lipid particle;GO:0000788|nuclear nucleosome;	GO:0003677|DNA binding;	his-48 encodes an H2B histone; by homology, HIS-48 is predicted to function as a nucleosome component required for packaging of DNA into chromatin; his-48 is a replication-dependent histone locus that resides in a histone gene-rich region on chromosome IV.
his-5	14.7649	3.8841	0.000140272	0.00232581	up	Systemic lupus erythematosus; Alcoholism;	GO:0006334|nucleosome assembly;	GO:0000786|nucleosome;GO:0005634|nucleus;	GO:0003677|DNA binding;	his-5 encodes an H4 histone.
his-57	41.5349	5.37625	0.00220376	0.0209154	up	Systemic lupus erythematosus; Alcoholism;	GO:0006281|DNA repair;GO:0006355|regulation of transcription, DNA-templated;	GO:0000786|nucleosome;GO:0005634|nucleus;	GO:0003677|DNA binding;	his-57 encodes an H2A histone.
his-59	12.4606	3.63931	9.60768e-18	2.27325e-15	up	Systemic lupus erythematosus; Alcoholism;	.	GO:0000786|nucleosome;GO:0005634|nucleus;	GO:0003677|DNA binding;	his-59 encodes an H3 histone; by homology, HIS-59 is predicted to function as a nucleosome component required for packaging of DNA into chromatin; his-59 is a replication-dependent histone locus that resides in a histone gene-rich region on chromosome IV.
his-6	15.7721	3.97931	2.90909e-13	3.86603e-11	up	Systemic lupus erythematosus; Alcoholism;	.	GO:0000786|nucleosome;GO:0005634|nucleus;	GO:0003677|DNA binding;	his-6 encodes an H3 histone.
his-60	9.12679	3.19011	9.17699e-12	9.79579e-10	up	Systemic lupus erythematosus; Alcoholism;	GO:0006334|nucleosome assembly;	GO:0000786|nucleosome;GO:0005634|nucleus;	GO:0003677|DNA binding;	his-60 encodes an H4 histone; by homology, HIS-60 is predicted to function as a nucleosome component required for packaging of DNA into chromatin; his-60 expression is detected in early embryos, beginning at the 28-cell stage and continuing through the comma stage (early morphogenesis); his-60 is a replication-dependent histone locus that resides in a histone gene-rich region on chromosome IV.
his-61	15.2889	3.93441	1.5729e-11	1.60793e-09	up	Systemic lupus erythematosus; Alcoholism;	GO:0006281|DNA repair;GO:0006355|regulation of transcription, DNA-templated;	GO:0000786|nucleosome;GO:0005634|nucleus;	GO:0003677|DNA binding;	his-61 encodes an H2A histone.
his-62	9.73093	3.28258	2.35109e-12	2.77732e-10	up	Systemic lupus erythematosus; Alcoholism;	GO:0006334|nucleosome assembly;	GO:0005811|lipid particle;GO:0000788|nuclear nucleosome;	GO:0003677|DNA binding;	his-62 encodes an H2B histone.
his-63	28.3899	4.82731	1.37313e-16	2.82918e-14	up	Systemic lupus erythematosus; Alcoholism;	.	GO:0000786|nucleosome;GO:0005634|nucleus;	GO:0003677|DNA binding;	his-63 encodes an H3 histone; by homology, HIS-63 is predicted to function as a nucleosome component required for packaging of DNA into chromatin; his-63 is a replication-dependent histone locus.
his-64	22.2021	4.47262	4.33724e-05	0.000900374	up	Systemic lupus erythematosus; Alcoholism;	GO:0006334|nucleosome assembly;	GO:0000786|nucleosome;GO:0005634|nucleus;	GO:0003677|DNA binding;	his-64 encodes an H4 histone.
his-66	23.9927	4.58452	0.000498261	0.0064507	up	Systemic lupus erythematosus; Alcoholism;	GO:0006334|nucleosome assembly;	GO:0005811|lipid particle;GO:0000788|nuclear nucleosome;	GO:0003677|DNA binding;	his-66 encodes an H2B histone.
his-67	196.568	7.61889	0.000599313	0.00745746	up	Systemic lupus erythematosus; Alcoholism;	GO:0006334|nucleosome assembly;	GO:0000786|nucleosome;GO:0005634|nucleus;	GO:0003677|DNA binding;	his-67 encodes an H4 histone required for embryonic viability and growth.
his-68	6.45026	2.68936	1.34123e-09	9.66087e-08	up	Systemic lupus erythematosus; Alcoholism;	GO:0006281|DNA repair;GO:0006355|regulation of transcription, DNA-templated;	GO:0000786|nucleosome;GO:0005634|nucleus;	GO:0003677|DNA binding;	his-68 encodes an H2A histone.
his-7	21.1432	4.40212	5.50176e-10	4.30092e-08	up	Systemic lupus erythematosus; Alcoholism;	GO:0006281|DNA repair;GO:0006355|regulation of transcription, DNA-templated;	GO:0000786|nucleosome;GO:0005634|nucleus;	GO:0003677|DNA binding;	his-7 encodes an H2A histone.
his-74	0.375223	-1.41418	1.69638e-05	0.000412896	down	Systemic lupus erythematosus; Alcoholism;	.	GO:0000786|nucleosome;GO:0005634|nucleus;	GO:0003677|DNA binding;	his-74 is an ortholog of human H3F3A (H3 histone family member 3A), H3F3C (H3 histone family member 3C) and H3F3B (H3 histone family member 3B); his-74 is predicted to have DNA binding activity and protein heterodimerization activity, based on protein domain information.
his-8	153.132	7.25863	1.8491e-05	0.000443568	up	Systemic lupus erythematosus; Alcoholism;	GO:0006334|nucleosome assembly;	GO:0005811|lipid particle;GO:0000788|nuclear nucleosome;	GO:0003677|DNA binding;	his-8 encodes an H2B histone; his-8 is contained within the histone gene cluster HIS2.
htas-1	0.241716	-2.04862	0.000561583	0.00709763	down	Systemic lupus erythematosus; Alcoholism;	GO:0006281|DNA repair;	GO:0000786|nucleosome;GO:0005634|nucleus;	GO:0003677|DNA binding;	htas-1 is an ortholog of human H2AFY2 (H2A histone family member Y2) and H2AFY (H2A histone family member Y); htas-1 is predicted to have DNA binding activity and protein heterodimerization activity, based on protein domain information; htas-1 is expressed in the sperm.
htz-1	0.480283	-1.05804	0.000881295	0.0101622	down	Systemic lupus erythematosus; Alcoholism;	.	GO:0000793|condensed chromosome;GO:0000786|nucleosome;GO:0005634|nucleus;	GO:0003677|DNA binding;	htz-1 encodes the C. elegans ortholog of the H2A.Z histone variant; htz-1 is an essential gene and during development, HTZ-1 functions with the PHA-4/FoxA transcription factor and the MYS-1/TIP60-SSL-1/SWR1 remodeling complex to regulate gene expression during pharyngeal (foregut) organogenesis; a YFP::HTZ-1 fusion protein localizes to pharyngeal gene promoters at the onset of transcription, in a…
ABC transporter
abch-1	0.38594	-1.37355	0.0050491	0.0393779	down	ABC transporters	GO:0033344|cholesterol efflux;GO:0042632|cholesterol homeostasis;GO:0030301|cholesterol transport;GO:0007588|excretion;GO:0045796|negative regulation of intestinal cholesterol absorption;GO:0010949|negative regulation of intestinal phytosterol absorption;GO:0030300|regulation of intestinal cholesterol absorption;GO:0042493|response to drug;GO:0010212|response to ionizing radiation;GO:0007584|resp…	GO:0016324|apical plasma membrane;GO:0043190|ATP-binding cassette (ABC) transporter complex;GO:0043235|receptor complex;	GO:0005524|ATP binding;GO:0016887|ATPase activity;GO:0017127|cholesterol transporter activity;	abch-1 is predicted to have ATP binding activity and ATPase activity, based on protein domain information; abch-1 is expressed in the nervous system, body region, and the reproductive system.
abt-1	0.155921	-2.68111	0.00062441	0.00771557	down	ABC transporters	GO:0042632|cholesterol homeostasis;GO:0006629|lipid metabolic process;GO:0006869|lipid transport;GO:0032383|regulation of intracellular cholesterol transport;GO:0006357|regulation of transcription from RNA polymerase II promoter;GO:0042493|response to drug;GO:0048545|response to steroid hormone;GO:0055085|transmembrane transport;GO:0006810|transport;	GO:0043190|ATP-binding cassette (ABC) transporter complex;GO:0016023|cytoplasmic membrane-bounded vesicle;GO:0005768|endosome;GO:0010008|endosome membrane;GO:0016021|integral component of membrane;GO:0005765|lysosomal membrane;GO:0005764|lysosome;GO:0016020|membrane;GO:0005815|microtubule organizing center;	GO:0005524|ATP binding;GO:0016887|ATPase activity;GO:0042626|ATPase activity, coupled to transmembrane movement of substances;GO:0000166|nucleotide binding;	abt-1 encodes a predicted ATP-binding cassette (ABC) transporter that is a member of the ABCA subfamily of transport proteins; ABT-1 is predicted to function as a transmembrane protein that couples energy to transport of various molecules across membranes; abt-1 is required for efficient RNA interference in the germline.
abt-4	0.313368	-1.67407	7.02325e-06	0.000196289	down	ABC transporters	GO:0006869|lipid transport;GO:0055085|transmembrane transport;GO:0006810|transport;	GO:0097208|alveolar lamellar body;GO:0097233|alveolar lamellar body membrane;GO:0005615|extracellular space;GO:0016021|integral component of membrane;GO:0043231|intracellular membrane-bounded organelle;GO:0005886|plasma membrane;	GO:0005524|ATP binding;GO:0042626|ATPase activity, coupled to transmembrane movement of substances;	abt-4 encodes a predicted ATP-binding cassette (ABC) transporter that is a member of the ABCA subfamily of transport proteins; ABT-4 is predicted to function as a transmembrane protein that couples energy to transport of various molecules across membranes, but as loss of abt-4 activity via RNAi results in no obvious defects, the precise role of abt-4 in C. elegans development and/or behavior is n…
haf-3	0.435368	-1.19969	0.000268679	0.00391728	down	ABC transporters	GO:0055085|transmembrane transport;GO:0006810|transport;	GO:0032592|integral component of mitochondrial membrane;GO:0005743|mitochondrial inner membrane;	GO:0005524|ATP binding;GO:0042626|ATPase activity, coupled to transmembrane movement of substances;GO:0005215|transporter activity;	haf-3 encodes a member of the ABC transporter family with highest similarity to human ABCB10.
haf-4	0.22083	-2.17899	4.89133e-10	3.9041e-08	down	ABC transporters	GO:0015833|peptide transport;GO:0015031|protein transport;GO:0055085|transmembrane transport;	GO:0005789|endoplasmic reticulum membrane;GO:0030176|integral component of endoplasmic reticulum membrane;GO:0016021|integral component of membrane;GO:0005765|lysosomal membrane;GO:0005764|lysosome;	GO:0005524|ATP binding;GO:0042626|ATPase activity, coupled to transmembrane movement of substances;GO:0015440|peptide-transporting ATPase activity;GO:0042803|protein homodimerization activity;GO:0022891|substrate-specific transmembrane transporter activity;	haf-4 encodes a half-molecular ATP-binding cassette (ABC) transporters similar to the conserved half-type ATP-binding cassette (ABC) transporter, TAPL/ABCB9; in elegans, haf-4 along with another TAPL gene, haf-9 is required for the formation of intestinal organelles; haf-4 and haf-9 are required for proper growth, normal brood size and for the normal defecation cycle; haf-4 and haf-9 are localize…
haf-6	0.303983	-1.71794	4.34777e-07	1.73774e-05	down	ABC transporters	GO:0055085|transmembrane transport;	GO:0016021|integral component of membrane;GO:0005743|mitochondrial inner membrane;	GO:0005524|ATP binding;GO:0042626|ATPase activity, coupled to transmembrane movement of substances;	haf-6 encodes a half-molecule ATP-binding cassette (ABC) transporter; haf-6 activity is required for efficient RNA interference (RNAi) of genes expressed in the germline and intestine; antibody staining reveals that HAF-6 is expressed in germline and intestinal tissues; in the intestine, HAF-6 colocalizes with an endoplasmic reticulum (ER) protein and in the germline, HAF-6 localization additiona…
haf-9	0.131042	-2.9319	2.61275e-17	5.83565e-15	down	ABC transporters	GO:0015833|peptide transport;GO:0015031|protein transport;GO:0055085|transmembrane transport;	GO:0005789|endoplasmic reticulum membrane;GO:0030176|integral component of endoplasmic reticulum membrane;GO:0016021|integral component of membrane;GO:0005765|lysosomal membrane;GO:0005764|lysosome;	GO:0005524|ATP binding;GO:0042626|ATPase activity, coupled to transmembrane movement of substances;GO:0015440|peptide-transporting ATPase activity;GO:0042803|protein homodimerization activity;GO:0022891|substrate-specific transmembrane transporter activity;	haf-9 encodes a protein similar to the conserved half-type ATP-binding cassette (ABC) transporter, TAPL/ABCB9; in elegans, haf-9 along with another TAPL gene, haf-4 is required for the formation of intestinal organelles; haf-9 and haf-4 are required for proper growth, normal brood size and for the normal defecation cycle; haf-9 and haf-4 are localized to intestinal organelles and physically inter…
mrp-4	0.389294	-1.36107	0.000322103	0.00454162	down	ABC transporters	.	GO:0016021|integral component of membrane;GO:0005886|plasma membrane;	GO:0005524|ATP binding;GO:0042626|ATPase activity, coupled to transmembrane movement of substances;	mrp-4 encodes a putative member of subfamily C of the ATP-binding cassette transporters; MRP-4 is required, redundantly with its paralog WHT-2, for sperm to normally migrate towards a PUFA-based signal exuded by oocytes; hermaphrodites subjected to double wht-2(RNAi) mrp-4(RNAi) are infertile, both through aberrant loss of their own sperm and through failure of males to effectively inseminate the…
pgp-1	0.384295	-1.37971	0.000393143	0.00533109	down	ABC transporters	GO:0050829|defense response to Gram-negative bacterium;GO:0045087|innate immune response;GO:0010038|response to metal ion;GO:0055085|transmembrane transport;	GO:0016324|apical plasma membrane;GO:0016021|integral component of membrane;	GO:0005524|ATP binding;GO:0042626|ATPase activity, coupled to transmembrane movement of substances;GO:0008559|xenobiotic-transporting ATPase activity;	pgp-1 encodes a transmembrane protein that is a member of the P-glycoprotein subclass of the ATP-binding cassette (ABC) transporter superfamily; along with PGP-3, PGP-1 is required for defense against the pathogenic Pseudomonas aeruginosa strain PA14, and may facilitate ATP-dependent efflux of the toxic phenazine compounds produced by the bacteria; PGP-1 is expressed in the apical membrane of int…
pgp-13	0.0707641	-3.82084	3.15778e-12	3.69739e-10	down	ABC transporters	GO:0050829|defense response to Gram-negative bacterium;GO:0045087|innate immune response;GO:0010038|response to metal ion;GO:1990170|stress response to cadmium ion;GO:0055085|transmembrane transport;	GO:0016324|apical plasma membrane;GO:0016021|integral component of membrane;	GO:0005524|ATP binding;GO:0042626|ATPase activity, coupled to transmembrane movement of substances;GO:0008559|xenobiotic-transporting ATPase activity;	pgp-13 encodes a member of the ABC transporter family with high similarity to the vertebrate MDR (multidrug resistance) family; PGP-13 is predicted to function as a transmembrane protein that couples energy to transport of various molecules across membranes, but as loss of pgp-13 activity via large-scale RNAi screens does not result in any obvious defects, the precise role of pgp-13 in C. elegans…
pgp-15	8.90957	3.15536	0.00383787	0.0319971	up	ABC transporters	GO:0050829|defense response to Gram-negative bacterium;GO:0045087|innate immune response;GO:0010038|response to metal ion;GO:1990170|stress response to cadmium ion;GO:0055085|transmembrane transport;	GO:0016324|apical plasma membrane;GO:0016021|integral component of membrane;	GO:0005524|ATP binding;GO:0042626|ATPase activity, coupled to transmembrane movement of substances;GO:0008559|xenobiotic-transporting ATPase activity;	pgp-15 encodes an ATP-binding protein that is a member of the P-glycoprotein subclass of the ATP-binding cassette (ABC) transporter superfamily; PGP-15 is predicted to function as a transmembrane protein that couples energy to transport of various molecules across membranes, but as loss of pgp-15 activity via large-scale RNAi screens does not result in any obvious defects, the precise role of pgp…
pgp-2	0.482539	-1.05128	0.00509588	0.0396613	down	ABC transporters	GO:0055085|transmembrane transport;	GO:0016021|integral component of membrane;GO:0046581|intercellular canaliculus;GO:0005739|mitochondrion;GO:0005886|plasma membrane;	GO:0005524|ATP binding;GO:0042626|ATPase activity, coupled to transmembrane movement of substances;GO:0008559|xenobiotic-transporting ATPase activity;	pgp-2 encodes a member of the ABC transporter family with highest similarity to the vertebrate MDR (multidrug resistance) family and that is orthologous to human MDR1 (ABCB1; OMIM:171050, mutated in Crohn disease); during development, pgp-2 activity is required, in parallel with that of the AP-3 adaptor complex, for the proper formation of gut granules, lysosome-related organelles found in the C.…
pgp-5	0.419348	-1.25378	0.00352695	0.0300266	down	ABC transporters	GO:0050829|defense response to Gram-negative bacterium;GO:0045087|innate immune response;GO:0010038|response to metal ion;GO:0055085|transmembrane transport;	GO:0016324|apical plasma membrane;GO:0016021|integral component of membrane;	GO:0005524|ATP binding;GO:0042626|ATPase activity, coupled to transmembrane movement of substances;GO:0008559|xenobiotic-transporting ATPase activity;	pgp-5 encodes a transmembrane protein that is a member of the P-glycoprotein subclass of the ATP-binding cassette (ABC) transporter superfamily; by homology, PGP-5 is predicted to function as an ATP-dependent efflux pump that protects C. elegans by exporting exogenous toxins; pgp-5 activity is required for defense response to both Gram-negative and Gram-positive bacteria as well as for the respon…
pgp-6	0.361265	-1.46887	3.19384e-05	0.000702724	down	ABC transporters	GO:0050829|defense response to Gram-negative bacterium;GO:0045087|innate immune response;GO:0010038|response to metal ion;GO:0055085|transmembrane transport;	GO:0016324|apical plasma membrane;GO:0016021|integral component of membrane;	GO:0005524|ATP binding;GO:0042626|ATPase activity, coupled to transmembrane movement of substances;GO:0008559|xenobiotic-transporting ATPase activity;	pgp-6 encodes an ATP-binding protein that is a member of the P-glycoprotein subclass of the ATP-binding cassette (ABC) transporter superfamily; PGP-6 is predicted to function as a transmembrane protein that couples energy to transport of various molecules across membranes, but as loss of pgp-6 activity via RNAi results in no obvious defects, the precise role of PGP-6 in C. elegans development and…
pgp-7	41.2311	5.36566	4.90378e-11	4.65492e-09	up	ABC transporters	GO:0050829|defense response to Gram-negative bacterium;GO:0045087|innate immune response;GO:0010038|response to metal ion;GO:0055085|transmembrane transport;	GO:0016324|apical plasma membrane;GO:0016021|integral component of membrane;	GO:0005524|ATP binding;GO:0042626|ATPase activity, coupled to transmembrane movement of substances;GO:0008559|xenobiotic-transporting ATPase activity;	pgp-7 encodes an ATP-binding protein that is a member of the P-glycoprotein subclass of the ATP-binding cassette (ABC) transporter superfamily; PGP-7 is predicted to function as a transmembrane protein that couples energy to transport of various molecules across membranes, but as loss of pgp-7 activity via RNAi results in no obvious defects, the precise role of PGP-7 in C. elegans development and…
pgp-8	49.9851	5.64343	3.81446e-09	2.50332e-07	up	ABC transporters	GO:0050829|defense response to Gram-negative bacterium;GO:0045087|innate immune response;GO:0010038|response to metal ion;GO:0055085|transmembrane transport;	GO:0016324|apical plasma membrane;GO:0016021|integral component of membrane;	GO:0005524|ATP binding;GO:0042626|ATPase activity, coupled to transmembrane movement of substances;GO:0008559|xenobiotic-transporting ATPase activity;	pgp-8 encodes an ATP-binding protein that is a member of the P-glycoprotein subclass of the ATP-binding cassette (ABC) transporter superfamily; PGP-8 is predicted to function as a transmembrane protein that couples energy to transport of various molecules across membranes, but as loss of pgp-8 activity via RNAi results in no obvious defects, the precise role of PGP-8 in C. elegans development and…
pmp-5	0.12524	-2.99724	5.43767e-06	0.000156755	down	ABC transporters	GO:0009235|cobalamin metabolic process;	GO:0005789|endoplasmic reticulum membrane;GO:0016021|integral component of membrane;	GO:0005524|ATP binding;GO:0042626|ATPase activity, coupled to transmembrane movement of substances;	pmp-5 is an ortholog of human ABCD4 (ATP binding cassette subfamily D member 4); pmp-5 is predicted to have ATP binding activity and ATPase activity, coupled to transmembrane movement of substances, based on protein domain information; pmp-5 is expressed in the hypodermis and the intestine.
V-ATPase
vha-1	0.441699	-1.17886	0.0002383	0.00355431	down	Oxidative phosphorylation; Vibrio cholerae infection; Rheumatoid arthritis; Collecting duct acid secretion; Phagosome; Epithelial cell signaling in Helicobacter pylori infection; Tuberculosis;	GO:0015991|ATP hydrolysis coupled proton transport;GO:0009792|embryo development ending in birth or egg hatching;GO:0030728|ovulation;GO:0015992|proton transport;GO:0060142|regulation of syncytium formation by plasma membrane fusion;	GO:0016021|integral component of membrane;GO:0045121|membrane raft;GO:0000220|vacuolar proton-transporting V-type ATPase, V0 domain;	GO:0015078|hydrogen ion transmembrane transporter activity;	vha-1 encodes an ortholog of subunit c of the membrane-bound (V0) domain of vacuolar proton-translocating ATPase (V-ATPase); VHA-1 is a predicted V-ATPase transmembrane rotor component; VHA-1 and VHA-2/3 comprise a closely related family of subunit c co-orthologs, predicted to carry protons from the cytosol to a-subunits (VHA-5, VHA-6, VHA-7, or UNC-32) for transmembrane export; VHA-1, like VHA-1…
vha-10	0.268821	-1.89528	2.30811e-09	1.57705e-07	down	Oxidative phosphorylation; Vibrio cholerae infection; Rheumatoid arthritis; Collecting duct acid secretion; Phagosome; Epithelial cell signaling in Helicobacter pylori infection;	GO:0006754|ATP biosynthetic process;GO:1902600|hydrogen ion transmembrane transport;GO:0043068|positive regulation of programmed cell death;GO:0012501|programmed cell death;GO:0015992|proton transport;	GO:0016471|vacuolar proton-transporting V-type ATPase complex;	GO:0015078|hydrogen ion transmembrane transporter activity;GO:0016820|hydrolase activity, acting on acid anhydrides, catalyzing transmembrane movement of substances;	vha-10 encodes an ortholog of subunit G of the cytoplasmic (V1) domain of vacuolar proton-translocating ATPase (V-ATPase); VHA-10 is required for necrosis, since vha-10(RNAi) suppresses necrotic neurodegeneration and thapsigargin-induced cell death; VHA-10 is a predicted cytosolic stator (stalk) component.
vha-11	0.316196	-1.66111	6.83006e-07	2.56407e-05	down	Oxidative phosphorylation; Vibrio cholerae infection; Rheumatoid arthritis; Collecting duct acid secretion; Phagosome; Epithelial cell signaling in Helicobacter pylori infection;	GO:0015991|ATP hydrolysis coupled proton transport;GO:0009790|embryo development;GO:0030728|ovulation;	GO:0043229|intracellular organelle;GO:0033180|proton-transporting V-type ATPase, V1 domain;GO:0016471|vacuolar proton-transporting V-type ATPase complex;	GO:0015078|hydrogen ion transmembrane transporter activity;GO:0016787|hydrolase activity;	vha-11 encodes, by alternative splicing, two isoforms of an ortholog of subunit C of the cytoplasmic (V1) domain of vacuolar proton-translocating ATPase (V-ATPase); VHA-11 is a predicted cytosolic stator (stalk) component; VHA-11 is found in dot-like structures around embryonic nuclei, with diffuse distribution in embryonic cytoplasm; in later embryos (comma stage onward), VHA-11 is found in gut …
vha-12	0.258002	-1.95455	2.1948e-08	1.23593e-06	down	Oxidative phosphorylation; Vibrio cholerae infection; Rheumatoid arthritis; Collecting duct acid secretion; Phagosome; Epithelial cell signaling in Helicobacter pylori infection;	GO:0015991|ATP hydrolysis coupled proton transport;GO:0046034|ATP metabolic process;GO:0008219|cell death;GO:0015988|energy coupled proton transmembrane transport, against electrochemical gradient;GO:0043068|positive regulation of programmed cell death;GO:0015992|proton transport;GO:0051453|regulation of intracellular pH;GO:0060142|regulation of syncytium formation by plasma membrane fusion;GO:00…	GO:0005623|cell;GO:0033180|proton-transporting V-type ATPase, V1 domain;	GO:0005524|ATP binding;GO:0046961|proton-transporting ATPase activity, rotational mechanism;	vha-12 encodes an ortholog of subunit B of the cytoplasmic (V1) domain of vacuolar proton-translocating ATPase (V-ATPase); VHA-12 is orthologous to human ATP6V1B1 (OMIM:192132, mutated in distal renal tubular acidosis with progressive sensorineural deafness) and ATP6V1B2 (OMIM:606939); VHA-12 and TAG-300/Y110A7A.12 are co-orthologs; VHA-17, like VHA-1 and VHA-12, antagonizes EFF-1-mediated cell f…
vha-13	0.261461	-1.93533	1.48675e-08	8.66586e-07	down	Oxidative phosphorylation; Vibrio cholerae infection; Rheumatoid arthritis; Collecting duct acid secretion; Phagosome; Epithelial cell signaling in Helicobacter pylori infection;	GO:0015991|ATP hydrolysis coupled proton transport;GO:0046034|ATP metabolic process;	GO:0033180|proton-transporting V-type ATPase, V1 domain;	GO:0005524|ATP binding;GO:0046961|proton-transporting ATPase activity, rotational mechanism;	vha-13 encodes an ortholog of subunit A of the cytoplasmic (V1) domain of vacuolar proton-translocating ATPase (V-ATPase); VHA-13 is predicted to hydrolyse ATP as part of a cytosolic VHA-12/VHA-13 heterohexamer, whose activity drives the V-ATPase rotor; VHA-13 levels are lowered in mutants with either abnormally low or abnormally high calcineurin levels, and elevated in mutants lacking both calci…
vha-14	0.357045	-1.48582	3.33123e-06	0.000101654	down	Oxidative phosphorylation; Vibrio cholerae infection; Rheumatoid arthritis; Collecting duct acid secretion; Phagosome; Epithelial cell signaling in Helicobacter pylori infection;	GO:0015992|proton transport;	GO:0016020|membrane;	GO:0042626|ATPase activity, coupled to transmembrane movement of substances;	vha-14 encodes an ortholog of subunit D of the cytoplasmic (V1) domain of vacuolar proton-translocating ATPase (V-ATPase); VHA-14 is a predicted cytosolic rotor (stalk) component.
vha-15	0.299615	-1.73882	1.54767e-07	6.96033e-06	down	Oxidative phosphorylation; Vibrio cholerae infection; Rheumatoid arthritis; Phagosome; Epithelial cell signaling in Helicobacter pylori infection; Tuberculosis;	GO:0015991|ATP hydrolysis coupled proton transport;	GO:0000221|vacuolar proton-transporting V-type ATPase, V1 domain;	GO:0046961|proton-transporting ATPase activity, rotational mechanism;	vha-15 encodes an ortholog of subunit H of the cytoplasmic (V1) domain of vacuolar proton-translocating ATPase (V-ATPase); VHA-15 and VHA-18 are co-orthologs; VHA-15, along with VHA-2 and probably all V-ATPase subunits, is required for systemic RNAi, probably during endocytotic RNAi uptake; VHA-15 is a predicted cytosolic stator (stalk) component; neurons).
vha-16	0.312431	-1.67839	3.43007e-07	1.39614e-05	down	Oxidative phosphorylation; Vibrio cholerae infection; Rheumatoid arthritis; Collecting duct acid secretion; Phagosome; Epithelial cell signaling in Helicobacter pylori infection; Tuberculosis;	GO:0015991|ATP hydrolysis coupled proton transport;GO:0008593|regulation of Notch signaling pathway;GO:0007035|vacuolar acidification;	GO:0005886|plasma membrane;GO:0033181|plasma membrane proton-transporting V-type ATPase complex;GO:0000220|vacuolar proton-transporting V-type ATPase, V0 domain;	GO:0046961|proton-transporting ATPase activity, rotational mechanism;	vha-16 encodes an an ortholog of subunit d of the membrane-bound (V0) domain of vacuolar proton-translocating ATPase (V-ATPase); VHA-16 is predicted to mechanically anchor the V-ATPase cytosolic rotor (stalk) to the membrane, while also providing a hub for the V-ATPase transmembrane rotor; vha-16 is expressed in diverse tissues (e.g., excretory cell, pharynx, intestine, hypodermis, and neurons).
vha-17	0.46015	-1.11982	0.000462345	0.00605352	down	Oxidative phosphorylation; Vibrio cholerae infection; Rheumatoid arthritis; Collecting duct acid secretion; Phagosome; Epithelial cell signaling in Helicobacter pylori infection;	GO:0015991|ATP hydrolysis coupled proton transport;GO:0009792|embryo development ending in birth or egg hatching;GO:0010172|embryonic body morphogenesis;GO:0015992|proton transport;GO:0060142|regulation of syncytium formation by plasma membrane fusion;GO:0055085|transmembrane transport;	GO:0043296|apical junction complex;GO:0016324|apical plasma membrane;GO:0016021|integral component of membrane;GO:0033181|plasma membrane proton-transporting V-type ATPase complex;GO:0033179|proton-transporting V-type ATPase, V0 domain;	GO:0046961|proton-transporting ATPase activity, rotational mechanism;	vha-17 (aka 'fus-1') encodes an an ortholog of subunit e of the membrane-bound (V0) domain of vacuolar proton-translocating ATPase (V-ATPase); VHA-17, like VHA-1 and VHA-12, antagonizes EFF-1-mediated cell fusion in hypodermal cells; VHA-17 is expressed in gut cells of comma stage embryos, and in excretory cell and apical membranes of gut cells at later embryonic stages; VHA-17 is found in gut gr…
vha-19	0.325338	-1.61999	4.35715e-07	1.73887e-05	down	Oxidative phosphorylation; Vibrio cholerae infection; Rheumatoid arthritis; Phagosome; Epithelial cell signaling in Helicobacter pylori infection; Tuberculosis;	GO:0015991|ATP hydrolysis coupled proton transport;GO:0051656|establishment of organelle localization;GO:0045851|pH reduction;GO:0045780|positive regulation of bone resorption;GO:0070374|positive regulation of ERK1 and ERK2 cascade;GO:0045921|positive regulation of exocytosis;GO:0045669|positive regulation of osteoblast differentiation;GO:2001206|positive regulation of osteoclast development;	GO:0070062|extracellular exosome;GO:0016021|integral component of membrane;GO:0033180|proton-transporting V-type ATPase, V1 domain;GO:0005774|vacuolar membrane;	GO:0005524|ATP binding;GO:0046933|proton-transporting ATP synthase activity, rotational mechanism;GO:0046961|proton-transporting ATPase activity, rotational mechanism;GO:0017137|Rab GTPase binding;	vha-19 encodes an ortholog of subunit Ac45 of the membrane-bound (V0) domain of vacuolar proton-translocating ATPase (V-ATPase); VHA-19 is a predicted V-ATPase transmembrane rotor component; Ac45 is a nonhomologous replacement for subunit c', which is found in fungi but not in animals; conversely, orthologs of Ac45 are only found in animals; VHA-19 is predicted to help carry protons from the cyto…
vha-2	0.344944	-1.53557	1.29676e-06	4.50545e-05	down	Oxidative phosphorylation; Vibrio cholerae infection; Rheumatoid arthritis; Collecting duct acid secretion; Phagosome; Epithelial cell signaling in Helicobacter pylori infection; Tuberculosis;	GO:0015991|ATP hydrolysis coupled proton transport;GO:0010940|positive regulation of necrotic cell death;GO:0043068|positive regulation of programmed cell death;GO:0015992|proton transport;	GO:0016021|integral component of membrane;GO:0000220|vacuolar proton-transporting V-type ATPase, V0 domain;	GO:0015078|hydrogen ion transmembrane transporter activity;	vha-2 and vha-3 encode an ortholog of subunit c of the membrane-bound (V0) domain of vacuolar proton-translocating ATPase (V-ATPase); the protein encoded by vha-2 and vha-3 (VHA-2/3) is identical; VHA-2/3 is a predicted V-ATPase transmembrane rotor component, whose polypeptide sequence is identical to that of VHA-3; VHA-1 and VHA-2/3 comprise a closely related family of subunit c co-orthologs, pr…
vha-3	0.318174	-1.65211	5.17801e-06	0.000150083	down	Oxidative phosphorylation; Vibrio cholerae infection; Rheumatoid arthritis; Collecting duct acid secretion; Phagosome; Epithelial cell signaling in Helicobacter pylori infection; Tuberculosis;	GO:0015991|ATP hydrolysis coupled proton transport;GO:0010940|positive regulation of necrotic cell death;GO:0043068|positive regulation of programmed cell death;GO:0015992|proton transport;	GO:0016021|integral component of membrane;GO:0000220|vacuolar proton-transporting V-type ATPase, V0 domain;	GO:0015078|hydrogen ion transmembrane transporter activity;	vha-3 and vha-2 encode an ortholog of subunit c of the membrane-bound (V0) domain of vacuolar proton-translocating ATPase (V-ATPase); the protein encoded by vha-2 and vha-3 (VHA-2/3) is identical; VHA-2/3 is a predicted V-ATPase transmembrane rotor component; VHA-1 and VHA-2/3 comprise a closely related family of subunit c co-orthologs, predicted to carry protons from the cytosol to a-subunits (V…
vha-4	0.350073	-1.51427	1.92189e-06	6.32987e-05	down	Oxidative phosphorylation; Vibrio cholerae infection; Rheumatoid arthritis; Phagosome; Epithelial cell signaling in Helicobacter pylori infection; Tuberculosis;	GO:0015991|ATP hydrolysis coupled proton transport;GO:0006879|cellular iron ion homeostasis;GO:0008286|insulin receptor signaling pathway;GO:0051701|interaction with host;GO:0034220|ion transmembrane transport;GO:0090382|phagosome maturation;GO:0015992|proton transport;GO:0033572|transferrin transport;GO:0055085|transmembrane transport;	GO:0010008|endosome membrane;GO:0016021|integral component of membrane;GO:0030670|phagocytic vesicle membrane;GO:0033179|proton-transporting V-type ATPase, V0 domain;GO:0005774|vacuolar membrane;	GO:0015078|hydrogen ion transmembrane transporter activity;GO:0005215|transporter activity;	vha-4 encodes an ortholog of subunit c'' of the membrane-bound (V0) domain of vacuolar proton-translocating ATPase (V-ATPase); VHA-4 is a predicted V-ATPase transmembrane rotor component; VHA-4 is paralogous to the c subunits VHA-1/-2/-3, and is predicted to help carry protons from the cytosol to a-subunits (VHA-5, VHA-6, VHA-7, or UNC-32) for transmembrane export; VHA-4 is required for ovulation…
vha-5	0.418716	-1.25596	8.43773e-05	0.0015456	down	Oxidative phosphorylation; Vibrio cholerae infection; Rheumatoid arthritis; Collecting duct acid secretion; Phagosome; Epithelial cell signaling in Helicobacter pylori infection; Tuberculosis;	GO:0015991|ATP hydrolysis coupled proton transport;GO:0015986|ATP synthesis coupled proton transport;GO:0009792|embryo development ending in birth or egg hatching;GO:0040011|locomotion;GO:0040013|negative regulation of locomotion;GO:0002119|nematode larval development;GO:0043068|positive regulation of programmed cell death;GO:0001666|response to hypoxia;GO:0007271|synaptic transmission, cholinerg…	GO:0016021|integral component of membrane;GO:0005886|plasma membrane;GO:0016471|vacuolar proton-transporting V-type ATPase complex;GO:0000220|vacuolar proton-transporting V-type ATPase, V0 domain;	GO:0051117|ATPase binding;GO:0046961|proton-transporting ATPase activity, rotational mechanism;	vha-5 encodes an ortholog of subunit a of the membrane-bound (V0) domain of vacuolar proton-translocating ATPase (V-ATPase); VHA-5 is orthologous to human ATP6N1A (OMIM:192130), ATP6V0A2, ATP6V0A4 (OMIM:605239, mutated in distal renal tubular acidosis), and TCIRG1 (OMIM:604592, mutated in osteopetrosis); VHA-5 is expressed broadly in embryos (in dot- or cup-like perinuclear compartments in each c…
vha-6	0.231024	-2.11389	3.29234e-10	2.7092e-08	down	Oxidative phosphorylation; Vibrio cholerae infection; Rheumatoid arthritis; Collecting duct acid secretion; Phagosome; Epithelial cell signaling in Helicobacter pylori infection; Tuberculosis;	GO:0015991|ATP hydrolysis coupled proton transport;GO:0015986|ATP synthesis coupled proton transport;GO:0009792|embryo development ending in birth or egg hatching;GO:0040011|locomotion;GO:0040013|negative regulation of locomotion;GO:0002119|nematode larval development;GO:0043068|positive regulation of programmed cell death;GO:0001666|response to hypoxia;GO:0007271|synaptic transmission, cholinerg…	GO:0016021|integral component of membrane;GO:0005886|plasma membrane;GO:0016471|vacuolar proton-transporting V-type ATPase complex;GO:0000220|vacuolar proton-transporting V-type ATPase, V0 domain;	GO:0051117|ATPase binding;GO:0046961|proton-transporting ATPase activity, rotational mechanism;	vha-6 encodes an ortholog of subunit a of the membrane-bound (V0) domain of vacuolar proton-translocating ATPase (V-ATPase); VHA-6 is orthologous to human ATP6N1A (OMIM:192130), ATP6V0A2, ATP6V0A4 (OMIM:605239, mutated in distal renal tubular acidosis), and TCIRG1 (OMIM:604592, mutated in osteopetrosis); VHA-6 is expressed in germline (P2 through Z3 cells until the comma stage), on the apical sur…
vha-9	0.419908	-1.25185	8.62973e-05	0.00157534	down	Oxidative phosphorylation; Vibrio cholerae infection; Rheumatoid arthritis; Collecting duct acid secretion; Phagosome; Epithelial cell signaling in Helicobacter pylori infection;	GO:0015991|ATP hydrolysis coupled proton transport;	GO:0016020|membrane;GO:0033180|proton-transporting V-type ATPase, V1 domain;	GO:0042625|ATPase activity, coupled to transmembrane movement of ions;GO:0046961|proton-transporting ATPase activity, rotational mechanism;	vha-9 encodes an ortholog of subunit F of the cytoplasmic (V1) domain of vacuolar proton-translocating ATPase (V-ATPase); VHA-9 is a predicted cytosolic rotor (stalk) component.
UDP glycosyltransferase
ugt-12	0.29834	-1.74497	7.61543e-07	2.82696e-05	down	Retinol metabolism	GO:0009813|flavonoid biosynthetic process;GO:0052696|flavonoid glucuronidation;	GO:0016021|integral component of membrane;GO:0043231|intracellular membrane-bounded organelle;	GO:0015020|glucuronosyltransferase activity;	ugt-12 is an ortholog of human UGT3A2 (UDP glycosyltransferase family 3 member A2) and UGT3A1 (UDP glycosyltransferase family 3 member A1); ugt-12 is predicted to have transferase activity, transferring hexosyl groups, based on protein domain information.
ugt-16	0.207346	-2.26989	7.71173e-09	4.77786e-07	down	Retinol metabolism	GO:0009813|flavonoid biosynthetic process;GO:0052696|flavonoid glucuronidation;	GO:0016021|integral component of membrane;GO:0043231|intracellular membrane-bounded organelle;	GO:0015020|glucuronosyltransferase activity;	ugt-16 is an ortholog of human UGT3A2 (UDP glycosyltransferase family 3 member A2) and UGT3A1 (UDP glycosyltransferase family 3 member A1); ugt-16 is predicted to have transferase activity, transferring hexosyl groups, based on protein domain information; ugt-16 is expressed in the pharynx and the intestine.
ugt-18	4.14862	2.05263	8.92858e-05	0.00161657	up	Retinol metabolism	GO:0006953|acute-phase response;GO:0006789|bilirubin conjugation;GO:0070980|biphenyl catabolic process;GO:0071361|cellular response to ethanol;GO:0071385|cellular response to glucocorticoid stimulus;GO:0032870|cellular response to hormone stimulus;GO:0051552|flavone metabolic process;GO:0009813|flavonoid biosynthetic process;GO:0052696|flavonoid glucuronidation;GO:0001889|liver development;GO:200…	GO:0070069|cytochrome complex;GO:0005783|endoplasmic reticulum;GO:0034663|endoplasmic reticulum chaperone complex;GO:0005789|endoplasmic reticulum membrane;GO:0005887|integral component of plasma membrane;GO:0043231|intracellular membrane-bounded organelle;	GO:0019899|enzyme binding;GO:0004857|enzyme inhibitor activity;GO:0015020|glucuronosyltransferase activity;GO:0001972|retinoic acid binding;GO:0005496|steroid binding;	ugt-18 is an ortholog of human UGT3A2 (UDP glycosyltransferase family 3 member A2) and UGT3A1 (UDP glycosyltransferase family 3 member A1); ugt-18 is predicted to have transferase activity, transferring hexosyl groups, based on protein domain information.
ugt-22	0.117552	-3.08863	8.09756e-20	2.36511e-17	down	Retinol metabolism	GO:0032870|cellular response to hormone stimulus;GO:0009813|flavonoid biosynthetic process;GO:0052696|flavonoid glucuronidation;GO:0043086|negative regulation of catalytic activity;GO:0052697|xenobiotic glucuronidation;	GO:0005783|endoplasmic reticulum;GO:0005789|endoplasmic reticulum membrane;GO:0070062|extracellular exosome;GO:0016021|integral component of membrane;GO:0043231|intracellular membrane-bounded organelle;	GO:0008144|drug binding;GO:0019899|enzyme binding;GO:0004857|enzyme inhibitor activity;GO:0005504|fatty acid binding;GO:0015020|glucuronosyltransferase activity;GO:0046982|protein heterodimerization activity;GO:0042803|protein homodimerization activity;GO:0005080|protein kinase C binding;GO:0005496|steroid binding;	ugt-22 is an ortholog of human UGT3A2 (UDP glycosyltransferase family 3 member A2) and UGT3A1 (UDP glycosyltransferase family 3 member A1); ugt-22 is predicted to have transferase activity, transferring hexosyl groups, based on protein domain information.
ugt-46	0.245183	-2.02807	5.2801e-10	4.17678e-08	down	Retinol metabolism	GO:0009813|flavonoid biosynthetic process;GO:0052696|flavonoid glucuronidation;	GO:0016021|integral component of membrane;GO:0043231|intracellular membrane-bounded organelle;	GO:0015020|glucuronosyltransferase activity;	ugt-46 is an ortholog of human UGT3A2 (UDP glycosyltransferase family 3 member A2) and UGT3A1 (UDP glycosyltransferase family 3 member A1); ugt-46 is predicted to have transferase activity, transferring hexosyl groups, based on protein domain information.
ugt-49	0.294951	-1.76145	8.23933e-08	4.02561e-06	down	Retinol metabolism	GO:0009813|flavonoid biosynthetic process;GO:0052696|flavonoid glucuronidation;	GO:0016021|integral component of membrane;GO:0043231|intracellular membrane-bounded organelle;	GO:0015020|glucuronosyltransferase activity;	ugt-49 is an ortholog of human UGT3A2 (UDP glycosyltransferase family 3 member A2) and UGT3A1 (UDP glycosyltransferase family 3 member A1); ugt-49 is predicted to have transferase activity, transferring hexosyl groups, based on protein domain information.
ugt-58	0.344943	-1.53557	1.55848e-05	0.00038337	down	Retinol metabolism	GO:0009813|flavonoid biosynthetic process;GO:0052696|flavonoid glucuronidation;	GO:0016021|integral component of membrane;GO:0043231|intracellular membrane-bounded organelle;	GO:0015020|glucuronosyltransferase activity;	ugt-58 is an ortholog of human UGT3A2 (UDP glycosyltransferase family 3 member A2), UGT3A1 (UDP glycosyltransferase family 3 member A1) and UGT8 (UDP glycosyltransferase 8); ugt-58 is predicted to have transferase activity, transferring hexosyl groups, based on protein domain information; ugt-58 is expressed in the hypodermis, nervous system, and the intestine.
ugt-62	0.119213	-3.06839	6.02555e-18	1.52527e-15	down	Retinol metabolism	GO:0009813|flavonoid biosynthetic process;GO:0052696|flavonoid glucuronidation;	GO:0016021|integral component of membrane;GO:0043231|intracellular membrane-bounded organelle;	GO:0015020|glucuronosyltransferase activity;	ugt-62 is an ortholog of members of the human UGT (UDP glucuronosyltransferases) family including UGT3A2; ugt-62 is predicted to have transferase activity, transferring hexosyl groups, based on protein domain information.
ugt-63	0.125165	-2.99809	1.54789e-08	8.98282e-07	down	Retinol metabolism	GO:0006953|acute-phase response;GO:0070980|biphenyl catabolic process;GO:0052695|cellular glucuronidation;GO:0071361|cellular response to ethanol;GO:0071385|cellular response to glucocorticoid stimulus;GO:0032870|cellular response to hormone stimulus;GO:0051552|flavone metabolic process;GO:0009813|flavonoid biosynthetic process;GO:0052696|flavonoid glucuronidation;GO:0001889|liver development;GO:…	GO:0070069|cytochrome complex;GO:0005783|endoplasmic reticulum;GO:0034663|endoplasmic reticulum chaperone complex;GO:0005789|endoplasmic reticulum membrane;GO:0005887|integral component of plasma membrane;GO:0043231|intracellular membrane-bounded organelle;	GO:0019899|enzyme binding;GO:0004857|enzyme inhibitor activity;GO:0015020|glucuronosyltransferase activity;GO:0046982|protein heterodimerization activity;GO:0042803|protein homodimerization activity;GO:0001972|retinoic acid binding;GO:0005496|steroid binding;	ugt-63 is an ortholog of members of the human UGT (UDP glucuronosyltransferases) family including UGT8; ugt-63 is predicted to have transferase activity, transferring hexosyl groups, based on protein domain information; ugt-63 is expressed in the muscle cell and the hypodermis.
ugt-7	0.335446	-1.57585	0.00128111	0.0137024	down	Retinol metabolism	GO:0009813|flavonoid biosynthetic process;GO:0052696|flavonoid glucuronidation;	GO:0016021|integral component of membrane;GO:0043231|intracellular membrane-bounded organelle;	GO:0015020|glucuronosyltransferase activity;	ugt-7 is an ortholog of human UGT3A2 (UDP glycosyltransferase family 3 member A2) and UGT3A1 (UDP glycosyltransferase family 3 member A1); ugt-7 is predicted to have transferase activity, transferring hexosyl groups, based on protein domain information.
ugt-8	0.24023	-2.05751	8.81557e-07	3.20971e-05	down	Retinol metabolism	GO:0009813|flavonoid biosynthetic process;GO:0052696|flavonoid glucuronidation;	GO:0016021|integral component of membrane;GO:0043231|intracellular membrane-bounded organelle;	GO:0015020|glucuronosyltransferase activity;	ugt-8 is an ortholog of human UGT3A2 (UDP glycosyltransferase family 3 member A2) and UGT3A1 (UDP glycosyltransferase family 3 member A1); ugt-8 is predicted to have transferase activity, transferring hexosyl groups, based on protein domain information; ugt-8 is expressed in the pharynx, nervous system, intestine, and the excretory cell.
ugt-9	0.136499	-2.87304	7.96806e-12	8.67964e-10	down	Retinol metabolism	GO:0009813|flavonoid biosynthetic process;GO:0052696|flavonoid glucuronidation;	GO:0016021|integral component of membrane;GO:0043231|intracellular membrane-bounded organelle;	GO:0015020|glucuronosyltransferase activity;	ugt-9 is an ortholog of human UGT3A2 (UDP glycosyltransferase family 3 member A2) and UGT3A1 (UDP glycosyltransferase family 3 member A1); ugt-9 is predicted to have transferase activity, transferring hexosyl groups, based on protein domain information; ugt-9 is expressed in the pharyngeal cell.
phosphoprotein phosphatase
C33H5.16	0.188171	-2.40988	0.000468938	0.00612778	down	Epithelial cell signaling in Helicobacter pylori infection	GO:0007409|axonogenesis;GO:0007417|central nervous system development;GO:0002244|hematopoietic progenitor cell differentiation;GO:0007611|learning or memory;GO:0048709|oligodendrocyte differentiation;GO:0035335|peptidyl-tyrosine dephosphorylation;GO:0006470|protein dephosphorylation;GO:0070445|regulation of oligodendrocyte progenitor proliferation;	GO:0005887|integral component of plasma membrane;GO:0072534|perineuronal net;GO:0005578|proteinaceous extracellular matrix;	GO:0004725|protein tyrosine phosphatase activity;GO:0005001|transmembrane receptor protein tyrosine phosphatase activity;	C33H5.16 is predicted to have protein tyrosine phosphatase activity, based on protein domain information.
C34D4.2	0.126741	-2.98004	9.91012e-05	0.00175134	down	Alcoholism	GO:0007049|cell cycle;GO:0051301|cell division;GO:0016311|dephosphorylation;GO:0005977|glycogen metabolic process;GO:0030155|regulation of cell adhesion;	GO:0005737|cytoplasm;GO:0005634|nucleus;GO:0072357|PTW/PP1 phosphatase complex;	GO:0046872|metal ion binding;GO:0050115|myosin-light-chain-phosphatase activity;GO:0004721|phosphoprotein phosphatase activity;	C34D4.2 is an ortholog of human PPP1CB (protein phosphatase 1 catalytic subunit beta); C34D4.2 is predicted to have hydrolase activity, based on protein domain information.
C55B7.3	0.158097	-2.66112	2.04235e-06	6.67695e-05	down	Epithelial cell signaling in Helicobacter pylori infection	GO:0007409|axonogenesis;GO:0007417|central nervous system development;GO:0002244|hematopoietic progenitor cell differentiation;GO:0007611|learning or memory;GO:0048709|oligodendrocyte differentiation;GO:0035335|peptidyl-tyrosine dephosphorylation;GO:0006470|protein dephosphorylation;GO:0070445|regulation of oligodendrocyte progenitor proliferation;	GO:0005887|integral component of plasma membrane;GO:0072534|perineuronal net;GO:0005578|proteinaceous extracellular matrix;	GO:0004725|protein tyrosine phosphatase activity;GO:0005001|transmembrane receptor protein tyrosine phosphatase activity;	C55B7.3 is predicted to have protein tyrosine phosphatase activity, based on protein domain information.
F40E3.5	2.57558	1.3649	0.000902787	0.0103693	up	Alcoholism	GO:0051301|cell division;GO:0016568|chromatin modification;GO:0051321|meiotic cell cycle;GO:0007067|mitotic nuclear division;GO:0007275|multicellular organismal development;GO:0070262|peptidyl-serine dephosphorylation;	GO:0005694|chromosome;GO:0005737|cytoplasm;GO:0031965|nuclear membrane;GO:0005634|nucleus;	GO:0046872|metal ion binding;GO:0004722|protein serine/threonine phosphatase activity;	F40E3.5 is an ortholog of human PPP1CB (protein phosphatase 1 catalytic subunit beta); F40E3.5 is predicted to have hydrolase activity, based on protein domain information.
F52H3.6	0.24505	-2.02885	6.90698e-06	0.000193782	down	Alcoholism	GO:0051301|cell division;GO:0044773|mitotic DNA damage checkpoint;GO:0007067|mitotic nuclear division;GO:1902340|negative regulation of chromosome condensation;GO:2000784|positive regulation of establishment of cell polarity regulating cell shape;GO:1903068|positive regulation of protein localization to cell tip;GO:0006470|protein dephosphorylation;GO:0007165|signal transduction;	GO:0005938|cell cortex;GO:0032153|cell division site;GO:0061638|CENP-A containing chromatin;GO:0005737|cytoplasm;GO:0005829|cytosol;GO:1990567|DPS complex;GO:0030139|endocytic vesicle;GO:0035838|growing cell tip;GO:0005847|mRNA cleavage and polyadenylation specificity factor complex;GO:0035839|non-growing cell tip;GO:0000790|nuclear chromatin;GO:0005634|nucleus;GO:0000164|protein phosphatase type…	GO:0046872|metal ion binding;GO:0004721|phosphoprotein phosphatase activity;GO:0004722|protein serine/threonine phosphatase activity;	F52H3.6 is an ortholog of human PPP1CB (protein phosphatase 1 catalytic subunit beta); F52H3.6 is predicted to have hydrolase activity, based on protein domain information.
gsp-3	0.105179	-3.24908	3.80332e-06	0.000114224	down	Alcoholism	GO:0030437|ascospore formation;GO:0007114|cell budding;GO:0006873|cellular ion homeostasis;GO:0007059|chromosome segregation;GO:0070940|dephosphorylation of RNA polymerase II C-terminal domain;GO:0000077|DNA damage checkpoint;GO:0000076|DNA replication checkpoint;GO:0005977|glycogen metabolic process;GO:0016576|histone dephosphorylation;GO:0007126|meiotic nuclear division;GO:0007067|mitotic nucle…	GO:0005935|cellular bud neck;GO:0000778|condensed nuclear chromosome kinetochore;GO:0001400|mating projection base;GO:0005847|mRNA cleavage and polyadenylation specificity factor complex;GO:0005730|nucleolus;GO:0005634|nucleus;GO:0000164|protein phosphatase type 1 complex;GO:0005816|spindle pole body;	GO:0046872|metal ion binding;GO:0004722|protein serine/threonine phosphatase activity;	gsp-3 encodes an ortholog of protein phosphatase 1 gamma, a Glc7/PP1 phosphatase (HGNC:PPP1CA); GSP-3 is nearly identical to GSP-4, and the two proteins appear to function redundantly during sperm development; GSP-3/4 activity is required for chromosome partitioning during sperm meiosis and for sperm motility, specifically for pseudopod development and a normal rate of pseudopodial treadmilling; …
gsp-4	0.1525	-2.71312	0.000100379	0.00176805	down	Alcoholism	.	.	GO:0046872|metal ion binding;GO:0004721|phosphoprotein phosphatase activity;	gsp-4 encodes an ortholog of protein phosphatase 1 gamma, a Glc7/PP1 phosphatase (HGNC:PPP1CA); GSP-4 is nearly identical to GSP-3, and the two proteins appear to function redundantly during sperm development; GSP-3/4 activity is required for chromosome partitioning during sperm meiosis and for sperm motility, specifically for pseudopod development and a normal rate of pseudopodial treadmilling; …
H06I04.5	0.309112	-1.6938	0.00485786	0.0382682	down	Epithelial cell signaling in Helicobacter pylori infection	GO:0007409|axonogenesis;GO:0007417|central nervous system development;GO:0002244|hematopoietic progenitor cell differentiation;GO:0007611|learning or memory;GO:0048709|oligodendrocyte differentiation;GO:0035335|peptidyl-tyrosine dephosphorylation;GO:0006470|protein dephosphorylation;GO:0070445|regulation of oligodendrocyte progenitor proliferation;	GO:0005887|integral component of plasma membrane;GO:0072534|perineuronal net;GO:0005578|proteinaceous extracellular matrix;	GO:0004725|protein tyrosine phosphatase activity;GO:0005001|transmembrane receptor protein tyrosine phosphatase activity;	H06I04.5 is an ortholog of human PTPRF (protein tyrosine phosphatase, receptor type F); H06I04.5 is predicted to have protein tyrosine phosphatase activity, based on protein domain information.
R03D7.8	0.0594792	-4.07147	4.89917e-11	4.65492e-09	down	Alcoholism	GO:0016311|dephosphorylation;	.	GO:0046872|metal ion binding;GO:0004722|protein serine/threonine phosphatase activity;	R03D7.8 is an ortholog of human PPP1CA (protein phosphatase 1 catalytic subunit alpha) and PPP1CC (protein phosphatase 1 catalytic subunit gamma); R03D7.8 is predicted to have hydrolase activity, based on protein domain information.
T03F6.8	0.0463651	-4.43082	0.000568712	0.0071571	down	Alcoholism	.	.	GO:0046872|metal ion binding;GO:0004721|phosphoprotein phosphatase activity;	Tiling array and RNA sequencing studies indicate that T03F6.8 is affected by hpl-2, wdr-23, rsr-2, nhr-62, eat-2, csr-1, npr-1, pgl-1, pgl-3, glh-4, glh-1, and mir-71; microarray and RNA sequencing studies indicate that T03F6.8 is affected by Tunicamycin, Manganese chloride, and Colistin; RNA sequencing studies indicate that T03F6.8 is enriched in the male.
T16G12.7	0.0550215	-4.18386	0.000648238	0.00795453	down	Alcoholism	.	.	GO:0046872|metal ion binding;GO:0004721|phosphoprotein phosphatase activity;	T16G12.7 is an ortholog of human PPP1CA (protein phosphatase 1 catalytic subunit alpha) and PPP1CC (protein phosphatase 1 catalytic subunit gamma); T16G12.7 is predicted to have hydrolase activity, based on protein domain information.
ZK938.1	0.0794549	-3.65372	0.000320643	0.00452595	down	Alcoholism	GO:0051301|cell division;GO:0007067|mitotic nuclear division;GO:2000784|positive regulation of establishment of cell polarity regulating cell shape;GO:0006470|protein dephosphorylation;	GO:0005730|nucleolus;GO:0005634|nucleus;GO:0000164|protein phosphatase type 1 complex;GO:0072357|PTW/PP1 phosphatase complex;	GO:0046872|metal ion binding;GO:0004722|protein serine/threonine phosphatase activity;	ZK938.1 is an ortholog of human PPP1CB (protein phosphatase 1 catalytic subunit beta); ZK938.1 is predicted to have hydrolase activity, based on protein domain information.
C-type lectin
clec-17	3.55185	1.82857	0.00571491	0.0433663	up	Phagosome; Tuberculosis;	GO:0071346|cellular response to interferon-gamma;GO:0071353|cellular response to interleukin-4;GO:0071222|cellular response to lipopolysaccharide;GO:0006898|receptor-mediated endocytosis;	GO:0009986|cell surface;GO:0010008|endosome membrane;GO:0005887|integral component of plasma membrane;GO:0005886|plasma membrane;	GO:0005537|mannose binding;GO:0004872|receptor activity;GO:0004888|transmembrane signaling receptor activity;	clec-17 is an ortholog of human CLEC3B (C-type lectin domain family 3 member B) and CLEC3A (C-type lectin domain family 3 member A); microarray and RNA sequencing studies indicate that clec-17 is affected by Heme, Hydrogen sulfide, Methylmercury hydroxide, 1-methylnicotinamide, Nicotinic acid, Sodium arsenite, D-glucose, Bisphenol A, Sesamin, TPEN, Ag nanoparticles, Zidovudine, Resveratrol, Atraz…
clec-187	0.343504	-1.5416	0.000232057	0.00347485	down	Phagosome; Tuberculosis;	GO:0001816|cytokine production;GO:1900139|negative regulation of arachidonic acid secretion;GO:1900138|negative regulation of phospholipase A2 activity;GO:0090403|oxidative stress-induced premature senescence;GO:0090238|positive regulation of arachidonic acid secretion;GO:0043517|positive regulation of DNA damage response, signal transduction by p53 class mediator;GO:0072593|reactive oxygen speci…	GO:0009986|cell surface;GO:0070062|extracellular exosome;GO:0005576|extracellular region;GO:0016021|integral component of membrane;GO:0005886|plasma membrane;GO:0043235|receptor complex;	GO:0030246|carbohydrate binding;GO:0043274|phospholipase binding;GO:0004872|receptor activity;	clec-187 is an ortholog of members of the human COLEC (Collectins) family including COLEC11; clec-187 is involved in innate immune response[HEP].
clec-19	Inf	Inf	1.38143e-09	9.89675e-08	up	Phagosome; Tuberculosis;	GO:0071346|cellular response to interferon-gamma;GO:0071353|cellular response to interleukin-4;GO:0071222|cellular response to lipopolysaccharide;GO:0006898|receptor-mediated endocytosis;GO:0007165|signal transduction;	GO:0009986|cell surface;GO:0010008|endosome membrane;GO:0016021|integral component of membrane;GO:0005886|plasma membrane;	GO:0005537|mannose binding;GO:0004872|receptor activity;GO:0004888|transmembrane signaling receptor activity;	clec-19 is an ortholog of human CLEC3B (C-type lectin domain family 3 member B) and CLEC3A (C-type lectin domain family 3 member A); RNA sequencing and microarray studies indicate that clec-19 is affected by pgl-1, pgl-3, glh-4, glh-1, and mir-243; microarray studies indicate that clec-19 is affected by Methylmercuric chloride, single-walled carbon nanotubes, Sirolimus, and Allantoin.
clec-35	14.4204	3.85004	7.25476e-07	2.70811e-05	up	Phagosome; Tuberculosis;	GO:0071346|cellular response to interferon-gamma;GO:0071353|cellular response to interleukin-4;GO:0071222|cellular response to lipopolysaccharide;GO:0006898|receptor-mediated endocytosis;	GO:0009986|cell surface;GO:0010008|endosome membrane;GO:0005887|integral component of plasma membrane;GO:0005886|plasma membrane;	GO:0005537|mannose binding;GO:0004872|receptor activity;GO:0004888|transmembrane signaling receptor activity;	clec-35 is an ortholog of human CLEC3B (C-type lectin domain family 3 member B) and CLEC3A (C-type lectin domain family 3 member A); microarray, tiling array, and RNA sequencing studies indicate that clec-35 is affected by cyc-1, hpl-2, nhr-8, daf-16, npr-1, jmjd-3.1, and mir-34; microarray and RNA sequencing studies indicate that clec-35 is affected by Aldicarb and Multi-walled carbon nanotubes;…
clec-42	4.98192	2.3167	1.18936e-07	5.53675e-06	up	Phagosome; Tuberculosis;	GO:0071346|cellular response to interferon-gamma;GO:0071353|cellular response to interleukin-4;GO:0071222|cellular response to lipopolysaccharide;GO:0006898|receptor-mediated endocytosis;	GO:0009986|cell surface;GO:0010008|endosome membrane;GO:0005887|integral component of plasma membrane;GO:0005886|plasma membrane;	GO:0005537|mannose binding;GO:0004872|receptor activity;GO:0004888|transmembrane signaling receptor activity;	clec-42 is expressed in the nervous system.
clec-49	0.281058	-1.83106	0.000249814	0.00370112	down	Phagosome; Tuberculosis;	GO:0006897|endocytosis;	GO:0016021|integral component of membrane;GO:0005886|plasma membrane;	GO:0030246|carbohydrate binding;GO:0005518|collagen binding;	clec-49 encodes a protein containing two calcium-dependent (C-type) lectin domains; by sequence analysis, CLEC-49 is predicted to be a secreted protein that binds carbohydrates; the Toxocara canis (canine roundworm) TES-32 protein, for which CLEC-49 is one of the most closely related C. elegans proteins, has been shown to reside in the parasite epicuticle and, in vitro, binds both galactose- and …
clec-51	0.415631	-1.26663	0.000181558	0.00286921	down	Phagosome; Tuberculosis;	.	GO:0005576|extracellular region;	.	clec-51 is an ortholog of human PLA2R1 (phospholipase A2 receptor 1) and members of the COLEC (Collectins) family including COLEC11, CD (CD molecules) family including CD302 and SCAR (Scavenger receptors) family including LY75; microarray and RNA sequencing studies indicate that clec-51 is affected by Aldicarb, Methylmercuric chloride, Rotenone, Cry5B, Quercetin, Humic substances, R24, Sirolimus,…
clec-52	8.17058	3.03044	1.76176e-05	0.000424918	up	Phagosome; Tuberculosis;	GO:0071346|cellular response to interferon-gamma;GO:0071353|cellular response to interleukin-4;GO:0071222|cellular response to lipopolysaccharide;GO:0006898|receptor-mediated endocytosis;	GO:0009986|cell surface;GO:0010008|endosome membrane;GO:0005887|integral component of plasma membrane;GO:0005886|plasma membrane;	GO:0005537|mannose binding;GO:0004872|receptor activity;GO:0004888|transmembrane signaling receptor activity;	clec-52 is an ortholog of human PLA2R1 (phospholipase A2 receptor 1) and members of the COLEC (Collectins) family including COLEC11, CD (CD molecules) family including CD302 and SCAR (Scavenger receptors) family including LY75; clec-52 is involved in defense response to Gram-positive bacterium; clec-52 is expressed in the pharynx, nervous system, and the intestine.
clec-53	0.239428	-2.06234	7.11464e-07	2.65964e-05	down	Phagosome; Tuberculosis;	GO:0071346|cellular response to interferon-gamma;GO:0071353|cellular response to interleukin-4;GO:0071222|cellular response to lipopolysaccharide;GO:0006898|receptor-mediated endocytosis;	GO:0009986|cell surface;GO:0010008|endosome membrane;GO:0005887|integral component of plasma membrane;GO:0005886|plasma membrane;	GO:0005537|mannose binding;GO:0004872|receptor activity;GO:0004888|transmembrane signaling receptor activity;	clec-53 is an ortholog of human PLA2R1 (phospholipase A2 receptor 1) and members of the COLEC (Collectins) family including COLEC11, CD (CD molecules) family including CD302 and SCAR (Scavenger receptors) family including LY75; clec-53 is expressed in the intestine.
Y38H6C.8	10.2853	3.36251	6.61095e-06	0.000186928	up	Phagosome	GO:0006955|immune response;GO:0006910|phagocytosis, recognition;GO:0060355|positive regulation of cell adhesion molecule production;GO:0034138|toll-like receptor 3 signaling pathway;	GO:0005581|collagen trimer;GO:0070062|extracellular exosome;GO:0016021|integral component of membrane;	GO:0030246|carbohydrate binding;GO:0030169|low-density lipoprotein particle binding;GO:0046872|metal ion binding;GO:0008329|signaling pattern recognition receptor activity;	Y38H6C.8 is an ortholog of members of the human CLEC (C-type lectin domain containing) family including REG1A; microarray and RNA sequencing studies indicate that Y38H6C.8 is affected by clk-1, cyc-1, lin-15B, prg-1, wdr-5.1, lin-35, dop-1, let-418, chd-3, pgl-1, pgl-3, glh-4, glh-1, his-3, tdp-1, mir-35, his-24, hpl-1, hpl-2, and ain-2; microarray studies indicate that Y38H6C.8 is affected by Al…
cytochrome P450
cyp-14A1	0.313795	-1.6721	0.00019513	0.00303474	down	Retinol metabolism	GO:0019373|epoxygenase P450 pathway;GO:0042738|exogenous drug catabolic process;GO:0055114|oxidation-reduction process;GO:0006805|xenobiotic metabolic process;	GO:0005737|cytoplasm;GO:0005789|endoplasmic reticulum membrane;GO:0043231|intracellular membrane-bounded organelle;	GO:0008392|arachidonic acid epoxygenase activity;GO:0070330|aromatase activity;GO:0020037|heme binding;GO:0005506|iron ion binding;GO:0016712|oxidoreductase activity, acting on paired donors, with incorporation or reduction of molecular oxygen, reduced flavin or flavoprotein as one donor, and incorporation of one atom of oxygen;GO:0019825|oxygen binding;GO:0008395|steroid hydroxylase activity;	cyp-14A1 encodes one of ~80 C. elegans cytochrome P450s: membrane-associated, heme-containing NADPH-dependent monooxygenases that catalyze the oxidative metabolism of a variety of exogenous compounds and endogenous substrates.
cyp-14A4	0.289236	-1.78968	0.00191558	0.0187254	down	Retinol metabolism	GO:0019373|epoxygenase P450 pathway;GO:0042738|exogenous drug catabolic process;GO:0055114|oxidation-reduction process;GO:0006805|xenobiotic metabolic process;	GO:0005737|cytoplasm;GO:0005789|endoplasmic reticulum membrane;GO:0043231|intracellular membrane-bounded organelle;	GO:0008392|arachidonic acid epoxygenase activity;GO:0070330|aromatase activity;GO:0020037|heme binding;GO:0005506|iron ion binding;GO:0016712|oxidoreductase activity, acting on paired donors, with incorporation or reduction of molecular oxygen, reduced flavin or flavoprotein as one donor, and incorporation of one atom of oxygen;GO:0019825|oxygen binding;GO:0008395|steroid hydroxylase activity;	cyp-14A4 encodes one of ~80 C. elegans cytochrome P450s: membrane-associated, heme-containing NADPH-dependent monooxygenases that catalyze the oxidative metabolism of a variety of exogenous compounds and endogenous substrates.
cyp-33A1	0.0636537	-3.97361	1.03068e-22	3.6526e-20	down	Retinol metabolism	GO:0019373|epoxygenase P450 pathway;GO:0042738|exogenous drug catabolic process;GO:0055114|oxidation-reduction process;GO:0006805|xenobiotic metabolic process;	GO:0005737|cytoplasm;GO:0005789|endoplasmic reticulum membrane;GO:0043231|intracellular membrane-bounded organelle;	GO:0008392|arachidonic acid epoxygenase activity;GO:0070330|aromatase activity;GO:0020037|heme binding;GO:0005506|iron ion binding;GO:0016712|oxidoreductase activity, acting on paired donors, with incorporation or reduction of molecular oxygen, reduced flavin or flavoprotein as one donor, and incorporation of one atom of oxygen;GO:0019825|oxygen binding;GO:0008395|steroid hydroxylase activity;	cyp-33A1 is an ortholog of human CYP2J2 (cytochrome P450 family 2 subfamily J member 2), CYP2U1 (cytochrome P450 family 2 subfamily U member 1) and CYP2R1 (cytochrome P450 family 2 subfamily R member 1); cyp-33A1 is predicted to have heme binding activity, iron ion binding activity, and oxidoreductase activity, acting on paired donors, with incorporation or reduction of molecular oxygen, based on…
cyp-33B1	9.26206	3.21133	7.32603e-09	4.56015e-07	up	Retinol metabolism	.	GO:0005789|endoplasmic reticulum membrane;	GO:0070330|aromatase activity;GO:0020037|heme binding;GO:0005506|iron ion binding;	cyp-33B1 is an ortholog of human CYP2R1 (cytochrome P450 family 2 subfamily R member 1), CYP2J2 (cytochrome P450 family 2 subfamily J member 2) and CYP2U1 (cytochrome P450 family 2 subfamily U member 1); cyp-33B1 is predicted to have heme binding activity, iron ion binding activity, and oxidoreductase activity, acting on paired donors, with incorporation or reduction of molecular oxygen, based on…
cyp-33C1	53.6873	5.74651	2.08825e-10	1.77328e-08	up	Retinol metabolism	.	GO:0005789|endoplasmic reticulum membrane;	GO:0070330|aromatase activity;GO:0020037|heme binding;GO:0005506|iron ion binding;	cyp-33C1 is an ortholog of human CYP2J2 (cytochrome P450 family 2 subfamily J member 2), CYP2U1 (cytochrome P450 family 2 subfamily U member 1) and CYP2R1 (cytochrome P450 family 2 subfamily R member 1); cyp-33C1 is predicted to have heme binding activity, iron ion binding activity, and oxidoreductase activity, acting on paired donors, with incorporation or reduction of molecular oxygen, based on…
cyp-35A4	0.251319	-1.99241	0.000200243	0.00309975	down	Retinol metabolism	.	GO:0005789|endoplasmic reticulum membrane;	GO:0070330|aromatase activity;GO:0020037|heme binding;GO:0005506|iron ion binding;	cyp-35A4 encodes one of over 80 C. elegans cytochrome P450s, NADPH-dependent monooxygenases that metabolize endogenous and exogenous compounds; loss of cyp-35A/C gene family activity in the presence of xenobiotics can diminish the reproductive decline seen in wild-type worms treated with the same compounds; in addition, cyp-35A(RNAi) also results in a reduction of fat content.
cyp-35A5	0.163477	-2.61284	1.1107e-07	5.24358e-06	down	Retinol metabolism	.	GO:0005789|endoplasmic reticulum membrane;	GO:0070330|aromatase activity;GO:0020037|heme binding;GO:0005506|iron ion binding;	cyp-35A5 encodes one of over 80 C. elegans cytochrome P450s, NADPH-dependent monooxygenases that metabolize endogenous and exogenous compounds; RT-PCR experiments indicate that cyp-35A5 mRNA is upregulated in response to treatment with xenobiotics, such as PCBs (polychlorinated biphenyls) or PAHs (polycyclic aromatic hydrocarbons); loss of cyp-35A/C gene family activity in the presence of xenobio…
others
acox-1.1	0.439299	-1.18673	0.000725333	0.00868798	down	Fatty acid metabolism	GO:0033539|fatty acid beta-oxidation using acyl-CoA dehydrogenase;GO:0033540|fatty acid beta-oxidation using acyl-CoA oxidase;GO:0055088|lipid homeostasis;GO:0042811|pheromone biosynthetic process;	GO:0005777|peroxisome;	GO:0003995|acyl-CoA dehydrogenase activity;GO:0003997|acyl-CoA oxidase activity;GO:0009055|electron carrier activity;GO:0000062|fatty-acyl-CoA binding;GO:0050660|flavin adenine dinucleotide binding;GO:0052890|oxidoreductase activity, acting on the CH-CH group of donors, with a flavin as acceptor;	acox-1.1 is an ortholog of human ACOX1 (acyl-CoA oxidase 1); acox-1.1 is involved in ascaroside biosynthetic process; acox-1.1 is predicted to have FAD binding activity and acyl-CoA oxidase activity, based on protein domain information; acox-1.1 is expressed in the hypodermis and the intestine; acox-1.1 is localized to the peroxisomal matrix.
acox-1.2	0.309975	-1.68978	1.3623e-05	0.000342237	down	Fatty acid metabolism	GO:0033539|fatty acid beta-oxidation using acyl-CoA dehydrogenase;GO:0033540|fatty acid beta-oxidation using acyl-CoA oxidase;GO:0055088|lipid homeostasis;GO:0042811|pheromone biosynthetic process;	GO:0005777|peroxisome;	GO:0003995|acyl-CoA dehydrogenase activity;GO:0003997|acyl-CoA oxidase activity;GO:0009055|electron carrier activity;GO:0000062|fatty-acyl-CoA binding;GO:0050660|flavin adenine dinucleotide binding;GO:0052890|oxidoreductase activity, acting on the CH-CH group of donors, with a flavin as acceptor;	acox-1.2 is an ortholog of human ACOX1 (acyl-CoA oxidase 1); acox-1.2 is involved in ascaroside biosynthetic process; acox-1.2 is predicted to have FAD binding activity and acyl-CoA oxidase activity, based on protein domain information; acox-1.2 is expressed in the intestine.
acox-1.3	0.181592	-2.46123	4.03464e-08	2.13619e-06	down	Fatty acid metabolism	GO:0033539|fatty acid beta-oxidation using acyl-CoA dehydrogenase;GO:0033540|fatty acid beta-oxidation using acyl-CoA oxidase;GO:0055088|lipid homeostasis;GO:0042811|pheromone biosynthetic process;	GO:0005777|peroxisome;	GO:0003995|acyl-CoA dehydrogenase activity;GO:0003997|acyl-CoA oxidase activity;GO:0009055|electron carrier activity;GO:0000062|fatty-acyl-CoA binding;GO:0050660|flavin adenine dinucleotide binding;GO:0052890|oxidoreductase activity, acting on the CH-CH group of donors, with a flavin as acceptor;	acox-1.3 is an ortholog of human ACOX1 (acyl-CoA oxidase 1); acox-1.3 is involved in ascaroside biosynthetic process; acox-1.3 is predicted to have FAD binding activity and acyl-CoA oxidase activity, based on protein domain information.
acox-1.4	0.13747	-2.86281	8.12258e-14	1.17332e-11	down	Fatty acid metabolism	GO:0033539|fatty acid beta-oxidation using acyl-CoA dehydrogenase;GO:0033540|fatty acid beta-oxidation using acyl-CoA oxidase;GO:0055088|lipid homeostasis;GO:0042811|pheromone biosynthetic process;	GO:0005777|peroxisome;	GO:0003995|acyl-CoA dehydrogenase activity;GO:0003997|acyl-CoA oxidase activity;GO:0009055|electron carrier activity;GO:0000062|fatty-acyl-CoA binding;GO:0050660|flavin adenine dinucleotide binding;GO:0052890|oxidoreductase activity, acting on the CH-CH group of donors, with a flavin as acceptor;	acox-1.4 is an ortholog of human ACOX1 (acyl-CoA oxidase 1); acox-1.4 is predicted to have FAD binding activity and acyl-CoA oxidase activity, based on protein domain information; acox-1.4 is expressed in the intestine.
act-1	0.404601	-1.30543	3.52624e-05	0.000761982	down	Vibrio cholerae infection; Phagosome;	GO:0030866|cortical actin cytoskeleton organization;GO:0009792|embryo development ending in birth or egg hatching;GO:0000281|mitotic cytokinesis;	GO:0005737|cytoplasm;GO:0005856|cytoskeleton;	GO:0005524|ATP binding;	act-1 encodes an actin isoform that is required for proper body wall muscle and pharyngeal muscle structures and the motility of animals; actins have highly similar amino acid sequences; ACT-1 is identical to ACT-3; act-1 functions redundantly with two other actin isoforms, act-2 and act-3, to control cytoplasmic microfilament function in the early embryo.
act-5	0.244467	-2.03229	8.34762e-06	0.000225708	down	Vibrio cholerae infection; Phagosome;	.	GO:0005856|cytoskeleton;GO:0097433|dense body;GO:0005925|focal adhesion;GO:0005886|plasma membrane;	GO:0005524|ATP binding;	act-5 encodes an ortholog of human cytoplasmic actin; act-5 is required for formation of the terminal web and microvilli on the apical surface of intestinal cells; act-5 also plays a role in mediating non-lytic exit of intracellular parasites from the intestine; act-5 is expressed only in intestinal cells and in the excretory cell; in the intestine, ACT-5 localizes to microvilli and the terminal …
alh-12	0.440682	-1.18219	0.00109507	0.0120973	down	Valine, leucine and isoleucine degradation; Fatty acid metabolism; Pyruvate metabolism; Propanoate metabolism;	GO:0045329|carnitine biosynthetic process;GO:0006081|cellular aldehyde metabolic process;GO:0042136|neurotransmitter biosynthetic process;GO:0055114|oxidation-reduction process;	GO:0005737|cytoplasm;	GO:0047105|4-trimethylammoniobutyraldehyde dehydrogenase activity;GO:0004029|aldehyde dehydrogenase (NAD) activity;GO:0019145|aminobutyraldehyde dehydrogenase activity;	alh-12 is an ortholog of human ALDH9A1 (aldehyde dehydrogenase 9 family member A1); alh-12 is predicted to have oxidoreductase activity, acting on the aldehyde or oxo group of donors, based on protein domain information.
alh-5	0.332122	-1.59022	1.8076e-06	6.04927e-05	down	Phenylalanine metabolism	GO:0007568|aging;GO:0006081|cellular aldehyde metabolic process;GO:0055114|oxidation-reduction process;GO:0008284|positive regulation of cell proliferation;GO:0051591|response to cAMP;GO:0042493|response to drug;GO:0051384|response to glucocorticoid;GO:0001666|response to hypoxia;GO:0007584|response to nutrient;	GO:0005737|cytoplasm;GO:0005829|cytosol;GO:0005783|endoplasmic reticulum;GO:0005615|extracellular space;GO:0016021|integral component of membrane;GO:0043231|intracellular membrane-bounded organelle;GO:0005654|nucleoplasm;GO:0005886|plasma membrane;	GO:0004028|3-chloroallyl aldehyde dehydrogenase activity;GO:0008106|alcohol dehydrogenase (NADP+) activity;GO:0004029|aldehyde dehydrogenase (NAD) activity;GO:0004030|aldehyde dehydrogenase [NAD(P)+] activity;GO:0018479|benzaldehyde dehydrogenase (NAD+) activity;GO:0016620|oxidoreductase activity, acting on the aldehyde or oxo group of donors, NAD or NADP as acceptor;	alh-5 is an ortholog of members of the human ALDH (Aldehyde dehydrogenases) family including ALDH3B2; alh-5 is predicted to have aldehyde dehydrogenase [NAD(P)+] activity, based on protein domain information.
arf-1.2	0.438183	-1.1904	0.000289466	0.00416778	down	Vibrio cholerae infection	GO:0009792|embryo development ending in birth or egg hatching;GO:0007276|gamete generation;GO:0006886|intracellular protein transport;GO:0048599|oocyte development;GO:0048259|regulation of receptor-mediated endocytosis;GO:0007264|small GTPase mediated signal transduction;GO:0016192|vesicle-mediated transport;	GO:0005783|endoplasmic reticulum;GO:0005794|Golgi apparatus;	GO:0005525|GTP binding;	arf-1.2 encodes an ADP-ribosylation factor homolog required in vivo for embryonic development, fertility, locomotion, vulval development, and cuticular synthesis; ARF proteins are N-myristoylated GTPases that regulate membrane traffic and the actin cytoskeleton, and that activate both phospholipase D1 (PLD1) and phosphatidylinositol 4-phosphate 5-kinase.
art-1	0.239664	-2.06092	3.52046e-10	2.87908e-08	down	Fatty acid elongation	GO:0006633|fatty acid biosynthetic process;	GO:0005789|endoplasmic reticulum membrane;GO:0016021|integral component of membrane;	GO:0016627|oxidoreductase activity, acting on the CH-CH group of donors;	a protein similar to synaptic glycoprotein SC2 from mammals.
asp-3	0.430873	-1.21467	0.000983964	0.0111147	down	Tuberculosis	GO:0070265|necrotic cell death;GO:0030163|protein catabolic process;GO:0006508|proteolysis;	GO:0005737|cytoplasm;GO:0005615|extracellular space;GO:0005764|lysosome;	GO:0004190|aspartic-type endopeptidase activity;	asp-3 encodes an aspartyl protease homolog that is required, in parallel with ASP-4 but downstream of CLP-1 and TRA-3, for degenerative (necrotic-like) cell death in neurons induced by mutations such as mec-4(d), deg-3(d), or gsa-1(gf).
bas-1	0.443458	-1.17313	0.00155735	0.0159462	down	Alcoholism; Phenylalanine metabolism;	GO:0042423|catecholamine biosynthetic process;GO:0006520|cellular amino acid metabolic process;GO:0071312|cellular response to alkaloid;GO:0035690|cellular response to drug;GO:0071363|cellular response to growth factor stimulus;GO:0007623|circadian rhythm;GO:0042416|dopamine biosynthetic process;GO:0042417|dopamine metabolic process;GO:0033076|isoquinoline alkaloid metabolic process;GO:0010259|mu…	GO:0030424|axon;GO:0005737|cytoplasm;GO:0070062|extracellular exosome;GO:0005622|intracellular;GO:0043025|neuronal cell body;GO:0008021|synaptic vesicle;	GO:0016597|amino acid binding;GO:0004058|aromatic-L-amino-acid decarboxylase activity;GO:0036468|L-dopa decarboxylase activity;GO:0019904|protein domain specific binding;GO:0030170|pyridoxal phosphate binding;	bas-1 encodes a serotonin- and dopamine-synthetic aromatic amino acid decarboxylase (AAADC) that is required for the synthesis of serotonin from 5-hydroxytryptophan in vivo; mutations of bas-1 impair the turning step in male mating, the migration of AVM, SDQR, ALM, and BDU neurons during development.
basl-1	0.127656	-2.96966	1.42105e-08	8.31941e-07	down	Alcoholism; Phenylalanine metabolism;	GO:0042423|catecholamine biosynthetic process;GO:0006520|cellular amino acid metabolic process;GO:0071312|cellular response to alkaloid;GO:0035690|cellular response to drug;GO:0071363|cellular response to growth factor stimulus;GO:0007623|circadian rhythm;GO:0042416|dopamine biosynthetic process;GO:0042417|dopamine metabolic process;GO:0033076|isoquinoline alkaloid metabolic process;GO:0010259|mu…	GO:0030424|axon;GO:0005737|cytoplasm;GO:0070062|extracellular exosome;GO:0005622|intracellular;GO:0043025|neuronal cell body;GO:0008021|synaptic vesicle;	GO:0016597|amino acid binding;GO:0004058|aromatic-L-amino-acid decarboxylase activity;GO:0036468|L-dopa decarboxylase activity;GO:0019904|protein domain specific binding;GO:0030170|pyridoxal phosphate binding;	C05D2.3 generally resembles aromatic-L-amino-acid/L-histidine decarboxylases; however, its predicted protein sequence lacks six residues critical for AADC function.
basl-2	0.0993284	-3.33165	0.00644737	0.0475221	down	Alcoholism; Phenylalanine metabolism;	GO:0048085|adult chitin-containing cuticle pigmentation;GO:0007615|anesthesia-resistant memory;GO:0007619|courtship behavior;GO:0048066|developmental pigmentation;GO:0006585|dopamine biosynthetic process from tyrosine;GO:0008062|eclosion rhythm;GO:0040007|growth;GO:0007611|learning or memory;GO:0007616|long-term memory;GO:0048082|regulation of adult chitin-containing cuticle pigmentation;GO:00096…	.	GO:0004058|aromatic-L-amino-acid decarboxylase activity;GO:0030170|pyridoxal phosphate binding;	RNA sequencing and microarray studies indicate that basl-2 is affected by wdr-23, nhr-62, eat-2, ahr-1, clk-1, smg-2, mir-71, rrf-3, mir-243, aak-2, isp-1, and nuo-6; microarray and RNA sequencing studies indicate that basl-2 is affected by Methylmercuric chloride, Manganese chloride, Paraquat, Colistin, and Allantoin; RNA sequencing studies indicate that basl-2 is enriched in the male.
C25G6.3	8.39736	3.06994	4.62702e-08	2.40198e-06	up	Phenylalanine metabolism; Ubiquinone and other terpenoid-quinone biosynthesis;	GO:0009698|phenylpropanoid metabolic process;GO:0010584|pollen exine formation;	.	GO:0016207|4-coumarate-CoA ligase activity;GO:0005524|ATP binding;	C25G6.3 is predicted to have catalytic activity, based on protein domain information.
C29F9.6	4.61815	2.20732	1.06472e-06	3.80365e-05	up	Huntington's disease; Tuberculosis;	GO:0006915|apoptotic process;GO:0071320|cellular response to cAMP;GO:0071549|cellular response to dexamethasone stimulus;GO:0035690|cellular response to drug;GO:0071333|cellular response to glucose stimulus;GO:0034605|cellular response to heat;GO:0070301|cellular response to hydrogen peroxide;GO:0071456|cellular response to hypoxia;GO:0071389|cellular response to mineralocorticoid stimulus;GO:199…	GO:0000785|chromatin;GO:0005737|cytoplasm;GO:0000123|histone acetyltransferase complex;GO:0005654|nucleoplasm;GO:0005634|nucleus;GO:0032993|protein-DNA complex;GO:0005667|transcription factor complex;	GO:0016407|acetyltransferase activity;GO:0033613|activating transcription factor binding;GO:0050681|androgen receptor binding;GO:0003823|antigen binding;GO:0008013|beta-catenin binding;GO:0003682|chromatin binding;GO:0031490|chromatin DNA binding;GO:0001047|core promoter binding;GO:0003684|damaged DNA binding;GO:0003677|DNA binding;GO:0004402|histone acetyltransferase activity;GO:0004468|lysine N…	C29F9.6 is an ortholog of human EP300 (E1A binding protein p300); C29F9.6 is predicted to have histone acetyltransferase activity, transcription cofactor activity, and zinc ion binding activity, based on protein domain information.
C30G12.2	3.38642	1.75976	9.35939e-06	0.000248763	up	Retinol metabolism	GO:0006702|androgen biosynthetic process;GO:0006710|androgen catabolic process;	GO:0031901|early endosome membrane;GO:0005783|endoplasmic reticulum;GO:0005622|intracellular;	GO:0003824|catalytic activity;GO:0009055|electron carrier activity;GO:0004303|estradiol 17-beta-dehydrogenase activity;GO:0016491|oxidoreductase activity;GO:0004745|retinol dehydrogenase activity;GO:0047035|testosterone dehydrogenase (NAD+) activity;	RNA sequencing and microarray studies indicate that C30G12.2 is affected by Ethanol, Tryptophan, 1-methylnicotinamide, Rotenone, Manganese chloride, D-glucopyranose, Sodium arsenite, D-glucose, Indole, Zidovudine, Atrazine, Chlorpyrifos, Diazinon, Cry5B, Humic substances, Colistin, Dafa#1, Ethosuximide, Sirolimus, and Octopamine; sage analysis, tiling array, RNA sequencing, and microarray studies…
C56G2.5	0.186589	-2.42206	2.48229e-05	0.000565353	down	Vibrio cholerae infection	GO:0007015|actin filament organization;GO:0007049|cell cycle;GO:0033962|cytoplasmic mRNA processing body assembly;GO:0035556|intracellular signal transduction;GO:0030242|pexophagy;GO:0006468|protein phosphorylation;GO:0060237|regulation of fungal-type cell wall organization;GO:0060211|regulation of nuclear-transcribed mRNA poly(A) tail shortening;GO:0007165|signal transduction;	GO:0005737|cytoplasm;GO:0005856|cytoskeleton;GO:0005634|nucleus;GO:0030427|site of polarized growth;	GO:0005524|ATP binding;GO:0046872|metal ion binding;GO:0004697|protein kinase C activity;	C56G2.5 is an ortholog of human PKN3 (protein kinase N3), PKN1 (protein kinase N1) and PKN2 (protein kinase N2); C56G2.5 is predicted to have ATP binding activity and protein kinase activity, based on protein domain information.
cal-6	28.4621	4.83097	3.73647e-06	0.000112344	up	Alcoholism; Alzheimer's disease; Tuberculosis;	GO:0043277|apoptotic cell clearance;GO:0016477|cell migration;GO:0009792|embryo development ending in birth or egg hatching;GO:0051296|establishment of meiotic spindle orientation;GO:0042981|regulation of apoptotic process;GO:0051726|regulation of cell cycle;GO:0032880|regulation of protein localization;	GO:0071944|cell periphery;GO:0005813|centrosome;GO:0072686|mitotic spindle;GO:0031965|nuclear membrane;	GO:0005509|calcium ion binding;	Microarray and RNA sequencing studies indicate that cal-6 is affected by cyc-1, tatn-1, daf-16, mir-34, and smg-2; tiling array studies indicate that cal-6 is enriched in neurons including the DA, VA, and NSM neurons.
crt-1	0.41594	-1.26555	0.00673584	0.0491037	down	Phagosome	GO:0030421|defecation;GO:0030968|endoplasmic reticulum unfolded protein response;GO:0031581|hemidesmosome assembly;GO:0048609|multicellular organismal reproductive process;GO:0012501|programmed cell death;GO:0006457|protein folding;GO:0010468|regulation of gene expression;GO:0045471|response to ethanol;GO:0009408|response to heat;	GO:0005737|cytoplasm;GO:0005788|endoplasmic reticulum lumen;	GO:0005509|calcium ion binding;GO:0030246|carbohydrate binding;	crt-1 encodes an ortholog of calreticulin (a calcium-binding molecular chaperone of the endoplasmic reticulum); crt-1 is dispensable for viability, but required for normal sperm development, male mating efficiency, some forms of necrotic cell death, and hermaphrodite fertility at high temperatures (which may reflect a stress response); crt-1 expression is induced by stress; CRT-1 protein binds Ca…
D1054.1	0.464381	-1.10662	0.00221084	0.020949	down	Retinol metabolism	GO:0016042|lipid catabolic process;	.	GO:0004806|triglyceride lipase activity;	D1054.1 is an ortholog of human PNPLA4 (patatin like phospholipase domain containing 4); D1054.1 is predicted to have hydrolase activity, based on protein domain information; D1054.1 is expressed in the reproductive system.
D2063.1	6.13447	2.61694	7.15173e-10	5.49381e-08	up	Fatty acid metabolism; Retinol metabolism;	.	.	GO:0004022|alcohol dehydrogenase (NAD) activity;GO:0008270|zinc ion binding;	D2063.1 is predicted to have oxidoreductase activity, based on protein domain information.
drd-5	0.169604	-2.55975	1.19667e-07	5.5569e-06	down	Retinol metabolism	GO:0042572|retinol metabolic process;	GO:0005783|endoplasmic reticulum;	GO:0004745|retinol dehydrogenase activity;	drd-5 is an ortholog of members of the human SDR (Short chain dehydrogenase/reductase) family including DHRS9; RNA sequencing and microarray studies indicate that drd-5 is affected by D-glucose, Acrylamide, Cry5B, Chlorpyrifos, Diazinon, Quercetin, Hydrolyzable Tannins, Humic substances, and Sirolimus; tiling array and proteomic studies indicate that drd-5 is enriched in the intestine.
ech-8	0.475389	-1.07282	0.00172561	0.017261	down	Valine, leucine and isoleucine degradation; Fatty acid metabolism; Benzoate degradation; Propanoate metabolism; Butanoate metabolism;	GO:0006635|fatty acid beta-oxidation;	GO:0005777|peroxisome;	GO:0003857|3-hydroxyacyl-CoA dehydrogenase activity;GO:0004165|dodecenoyl-CoA delta-isomerase activity;GO:0004300|enoyl-CoA hydratase activity;	ech-8 is an ortholog of human EHHADH (enoyl-CoA hydratase and 3-hydroxyacyl CoA dehydrogenase); ech-8 is predicted to have 3-hydroxyacyl-CoA dehydrogenase activity, based on protein domain information.
emo-1	0.290494	-1.78342	2.30365e-06	7.40372e-05	down	Vibrio cholerae infection; Phagosome;	GO:0006886|intracellular protein transport;GO:0007275|multicellular organismal development;GO:0001555|oocyte growth;GO:0030728|ovulation;GO:0006605|protein targeting;GO:0071806|protein transmembrane transport;	GO:0005623|cell;GO:0005789|endoplasmic reticulum membrane;GO:0016021|integral component of membrane;	GO:0015450|P-P-bond-hydrolysis-driven protein transmembrane transporter activity;	emo-1 encodes an ortholog of S. cerevisiae Sec61p gamma subunit, which is required for translocation of secreted and membrane proteins into the endoplasmic reticulum; EMO-1 is required for oogenesis and ovulation.
F08F8.7	0.474299	-1.07613	0.00124838	0.0134335	down	Pentose phosphate pathway	GO:0005975|carbohydrate metabolic process;GO:0044262|cellular carbohydrate metabolic process;GO:0019323|pentose catabolic process;GO:0006098|pentose-phosphate shunt;GO:0009052|pentose-phosphate shunt, non-oxidative branch;	GO:0005829|cytosol;GO:0070062|extracellular exosome;GO:0043231|intracellular membrane-bounded organelle;	GO:0042802|identical protein binding;GO:0046872|metal ion binding;GO:0048029|monosaccharide binding;GO:0042803|protein homodimerization activity;GO:0004750|ribulose-phosphate 3-epimerase activity;	F08F8.7 is an ortholog of human RPEL1 (ribulose-5-phosphate-3-epimerase like 1) and RPE (ribulose-5-phosphate-3-epimerase); F08F8.7 is predicted to have ribulose-phosphate 3-epimerase activity, based on protein domain information; F08F8.7 is expressed in the intestine.
F09C12.2	6.87408	2.78117	0.0026857	0.0243297	up	Alcoholism; Alzheimer's disease; Tuberculosis;	.	.	GO:0005524|ATP binding;GO:0004707|MAP kinase activity;	F09C12.2 encodes a kinase most closely related to mitogen-activated protein (MAP) kinases; as loss of F09C12.2 activity via mutation or large-scale RNAi results in no obvious defects, the precise role of F09C12.2 in C. elegans development and/or behavior is not yet known.
F09E5.3	0.362556	-1.46372	7.93638e-06	0.000216795	down	Pentose phosphate pathway	GO:0016052|carbohydrate catabolic process;GO:0009264|deoxyribonucleotide catabolic process;GO:0046386|deoxyribose phosphate catabolic process;	GO:0005737|cytoplasm;	GO:0004139|deoxyribose-phosphate aldolase activity;	F09E5.3 is an ortholog of human DERA (deoxyribose-phosphate aldolase); F09E5.3 is predicted to have deoxyribose-phosphate aldolase activity, based on protein domain information; F09E5.3 is expressed in the hypodermis and the intestine.
F21F3.2	0.0679638	-3.87909	1.11178e-10	9.85004e-09	down	Alzheimer's disease	.	.	GO:0005524|ATP binding;GO:0004674|protein serine/threonine kinase activity;	F21F3.2 is an ortholog of human MAPK7 (mitogen-activated protein kinase 7); F21F3.2 is predicted to have ATP binding activity and protein kinase activity, based on protein domain information.
F22F1.3	4.00664	2.00239	5.98847e-05	0.00117902	up	Huntington's disease; Tuberculosis;	GO:0006915|apoptotic process;GO:0009792|embryo development ending in birth or egg hatching;GO:0016573|histone acetylation;GO:0018393|internal peptidyl-lysine acetylation;GO:0045944|positive regulation of transcription from RNA polymerase II promoter;GO:0006355|regulation of transcription, DNA-templated;GO:0007283|spermatogenesis;GO:0006351|transcription, DNA-templated;	GO:0005737|cytoplasm;GO:0005634|nucleus;	GO:0004402|histone acetyltransferase activity;GO:0004468|lysine N-acetyltransferase activity, acting on acetyl phosphate as donor;GO:0003712|transcription cofactor activity;GO:0008134|transcription factor binding;GO:0008270|zinc ion binding;	F22F1.3 is predicted to have transcription cofactor activity, based on protein domain information.
F26C11.1	0.239577	-2.06144	1.23825e-07	5.68417e-06	down	Tuberculosis	.	.	GO:0003993|acid phosphatase activity;	F26C11.1 is an ortholog of human ACPT (acid phosphatase, testicular), ACPP (acid phosphatase, prostate) and ACP2 (acid phosphatase 2, lysosomal); microarray and RNA sequencing studies indicate that F26C11.1 is affected by Heme, Hydrogen sulfide, Methylmercury hydroxide, Rotenone, Multi-walled carbon nanotubes, Cry5B, Paraquat, Colistin, Sirolimus, and Allantoin; microarray and RNA sequencing stud…
F28C10.3	3.01828	1.59373	0.00142077	0.0148907	up	Tuberculosis	GO:0006006|glucose metabolic process;GO:0015758|glucose transport;GO:0005978|glycogen biosynthetic process;GO:0008286|insulin receptor signaling pathway;GO:0048009|insulin-like growth factor receptor signaling pathway;GO:0043066|negative regulation of apoptotic process;GO:0043154|negative regulation of cysteine-type endopeptidase activity involved in apoptotic process;GO:0090201|negative regulati…	GO:0005737|cytoplasm;GO:0005634|nucleus;	GO:0005524|ATP binding;GO:0004674|protein serine/threonine kinase activity;	F28C10.3 is an ortholog of human RPS6KB2 (ribosomal protein S6 kinase B2) and RPS6KB1 (ribosomal protein S6 kinase B1); F28C10.3 is predicted to have ATP binding activity and protein kinase activity, based on protein domain information.
F47B8.10	13.2046	3.72297	8.24756e-11	7.58519e-09	up	Two-component system	GO:0008643|carbohydrate transport;GO:0055085|transmembrane transport;	GO:0016021|integral component of membrane;GO:0005886|plasma membrane;	GO:0005215|transporter activity;	F47B8.10 is orthologous to the human gene GLUCOSE-6-PHOSPHATE TRANSPORTER 1 (G6PT1; OMIM:602671), which when mutated leads to type Ib glycogen storage disease.
fbp-1	0.472528	-1.08153	0.000829599	0.00972982	down	Pentose phosphate pathway	GO:0035690|cellular response to drug;GO:0071286|cellular response to magnesium ion;GO:0016311|dephosphorylation;GO:0006002|fructose 6-phosphate metabolic process;GO:0006094|gluconeogenesis;GO:0030308|negative regulation of cell growth;GO:0045820|negative regulation of glycolytic process;GO:0046580|negative regulation of Ras protein signal transduction;GO:0051289|protein homotetramerization;GO:000…	GO:0005737|cytoplasm;GO:0005829|cytosol;	GO:0016208|AMP binding;GO:0042132|fructose 1,6-bisphosphate 1-phosphatase activity;GO:0046872|metal ion binding;GO:0048029|monosaccharide binding;	fbp-1 encodes fructose 1,6-bisphosphatase, a gluconeogenic enzyme that catalyzes the hydrolysis of fructose 1,6-bisphosphate to fructose 6-phosphate and inorganic phosphate in a reaction that reverses the third enzymatic step of glycolysis; FBP-1 is orthologous to human FBP1 (OMIM:229700, mutated in FBP deficiency).
feh-1	2.31691	1.2122	0.00640715	0.0472912	up	Alzheimer's disease	GO:0030048|actin filament-based movement;GO:0006915|apoptotic process;GO:0007411|axon guidance;GO:0007050|cell cycle arrest;GO:0006974|cellular response to DNA damage stimulus;GO:0006302|double-strand break repair;GO:0030198|extracellular matrix organization;GO:0043967|histone H4 acetylation;GO:0030308|negative regulation of cell growth;GO:0045665|negative regulation of neuron differentiation;GO:…	GO:0005737|cytoplasm;GO:0030426|growth cone;GO:0030027|lamellipodium;GO:0016607|nuclear speck;GO:0005634|nucleus;GO:0005886|plasma membrane;GO:0045202|synapse;	GO:0001540|beta-amyloid binding;GO:0003682|chromatin binding;GO:0035035|histone acetyltransferase binding;GO:0042393|histone binding;GO:0070064|proline-rich region binding;GO:0008134|transcription factor binding;	feh-1 encodes the single C. elegans member of the Fe65 protein family that affects embryonic and larval viability and pharyngeal pumping; the PTB2 domain binds to cytosolic domain of C. elegans APL-1 in vitro; expressed in the neuromuscular structures of the pharynx and in a subset of neurons.
gln-4	0.0577118	-4.11499	0.00297775	0.0262855	down	Two-component system	GO:0006542|glutamine biosynthetic process;	GO:0005737|cytoplasm;	GO:0005524|ATP binding;GO:0004356|glutamate-ammonia ligase activity;	RNA sequencing studies indicate that gln-4 is affected by wdr-23, nhr-62, eat-2, npr-1, dpy-21, pgl-1, pgl-3, glh-4, glh-1, and mir-71; microarray and RNA sequencing studies indicate that gln-4 is affected by Methylmercuric chloride, Manganese chloride, Resveratrol, single-walled carbon nanotubes, Paraquat, Colistin, and Sirolimus; proteomic and RNA sequencing studies indicate that gln-4 is enric…
gska-3	0.431423	-1.21282	0.00300645	0.0264949	down	Alzheimer's disease	GO:0007165|signal transduction;	GO:0005737|cytoplasm;GO:0005829|cytosol;GO:0005634|nucleus;	GO:0005524|ATP binding;GO:0004674|protein serine/threonine kinase activity;	gska-3 is an ortholog of human MAPK7 (mitogen-activated protein kinase 7); gska-3 is predicted to have ATP binding activity and protein kinase activity, based on protein domain information.
hpd-1	0.330748	-1.5962	1.28446e-05	0.000325016	down	Phenylalanine metabolism; Ubiquinone and other terpenoid-quinone biosynthesis;	GO:0006559|L-phenylalanine catabolic process;GO:0006572|tyrosine catabolic process;	.	GO:0003868|4-hydroxyphenylpyruvate dioxygenase activity;GO:0046872|metal ion binding;	hpd-1 encodes a putative 4-hydroxyphenylpyruvate dioxygenase required for normally short lifespan and for negative regulation of the dauer larval stage, with loss of hpd-1 function prolonging lifespan and promoting dauer formation; hpd-1 is a (perhaps evolutionarily conserved) target of transcriptional activation by DAF-16; HPD-1 is orthologous to human HPD (OMIM:609695, mutated in tyrosinemia ty…
hpo-8	0.298699	-1.74324	1.91594e-05	0.000455897	down	Fatty acid elongation	GO:0006633|fatty acid biosynthetic process;	GO:0016021|integral component of membrane;	GO:0016829|lyase activity;	hpo-8 is an ortholog of human HACD2 (3-hydroxyacyl-CoA dehydratase 2) and HACD1 (3-hydroxyacyl-CoA dehydratase 1); microarray, proteomic, and RNA sequencing studies indicate that hpo-8 is affected by sma-2, gld-1, let-7, set-25, met-2, mir-34, daf-12, dpy-21, hrde-1, emb-4, sma-4, and daf-16; microarray and RNA sequencing studies indicate that hpo-8 is affected by Mercuric Chloride, Rotenone, Pro…
let-767	0.22548	-2.14893	1.16309e-11	1.22189e-09	down	Fatty acid elongation	GO:0008209|androgen metabolic process;GO:0009790|embryo development;GO:0045197|establishment or maintenance of epithelial cell apical/basal polarity;GO:0008210|estrogen metabolic process;GO:0030540|female genitalia development;GO:0042759|long-chain fatty acid biosynthetic process;GO:0042303|molting cycle;GO:0018996|molting cycle, collagen and cuticulin-based cuticle;GO:0032350|regulation of hormo…	GO:0045179|apical cortex;GO:0005783|endoplasmic reticulum;	GO:0050062|long-chain-fatty-acyl-CoA reductase activity;GO:0030283|testosterone dehydrogenase [NAD(P)] activity;	let-767 encodes a steroid dehydrogenase required for embryogenesis, molting, and female reproduction; LET-767 is orthologous to human HSD17B3 (OMIM:605573, mutated in pseudohermaphroditism), HSD17B12 (OMIM:609574), and HSDL1; in vitro, LET-767 catalytically converts androstenedione and estrone into testosterone and estradiol, and in vivo probably catalyzes the synthesis of endogeneous steroid hor…
mboa-2	0.357915	-1.48231	1.10027e-05	0.000285308	down	Retinol metabolism	GO:0046339|diacylglycerol metabolic process;GO:0055089|fatty acid homeostasis;GO:0019915|lipid storage;GO:0035336|long-chain fatty-acyl-CoA metabolic process;GO:0019432|triglyceride biosynthetic process;GO:0034379|very-low-density lipoprotein particle assembly;	GO:0005789|endoplasmic reticulum membrane;GO:0016021|integral component of membrane;GO:0043231|intracellular membrane-bounded organelle;GO:0016020|membrane;	GO:0003846|2-acylglycerol O-acyltransferase activity;GO:0004144|diacylglycerol O-acyltransferase activity;GO:0050252|retinol O-fatty-acyltransferase activity;	mboa-2 encodes a sterol O-acyltransferase orthologous to Drosophila MIDWAY, and to human DGAT1 (OMIM:604900); MBOA-2 has acyl-CoA:diacylglycerol O-acyltransferase activity when expressed in yeast; MBOA-2 has no obvious function in mass RNAi assays.
pfk-1.2	0.318884	-1.6489	0.00283852	0.025299	down	Pentose phosphate pathway	GO:0006002|fructose 6-phosphate metabolic process;GO:0006096|glycolytic process;	GO:0005737|cytoplasm;	GO:0003872|6-phosphofructokinase activity;GO:0005524|ATP binding;GO:0046872|metal ion binding;	pfk-1.2 encodes a 6-phosphofructokinase (E.C. 2.7.1.11), paralogous to PFK-1.1; pfk-1.2 is required for fertility, full body size, and normally rapid growth in mass RNAi assays; pfk-1.2 transcripts are enriched during spermatogenesis.
pho-1	0.0669237	-3.90134	8.73667e-31	6.63462e-28	down	Tuberculosis	.	.	GO:0003993|acid phosphatase activity;	pho-1 encodes the major C. elegans intestinal acid phosphatase; PHO-1 may function redundantly with other acid phosphatases; PHO-1 intestinal expression appears to be positively regulated by CKI-1, a cyclin-dependent kinase inhibitor, and negatively regulated by POP-1, a TCF/LEF transcription factor; PHO-1 is expressed along the intestinal brush border in all gut cells except the most anterior in…
pho-13	0.0412789	-4.59845	5.09165e-12	5.66238e-10	down	Tuberculosis	.	.	GO:0003993|acid phosphatase activity;	pho-13 is an ortholog of human ACPT (acid phosphatase, testicular), ACP2 (acid phosphatase 2, lysosomal) and ACPP (acid phosphatase, prostate); RNA sequencing and microarray studies indicate that pho-13 is affected by Rotenone, Tunicamycin, D-glucose, Ag nanoparticles, Zidovudine, Cry5B, Ivermectin, Quercetin, Humic substances, Colistin, adsorbable organic bromine compounds, and Sirolimus; tiling…
plc-2	0.400455	-1.32029	6.34637e-05	0.00122602	down	Alzheimer's disease; Huntington's disease;	GO:0007202|activation of phospholipase C activity;GO:0043647|inositol phosphate metabolic process;GO:0035556|intracellular signal transduction;GO:0016042|lipid catabolic process;GO:0006644|phospholipid metabolic process;GO:0050913|sensory perception of bitter taste;GO:0044281|small molecule metabolic process;GO:0007268|synaptic transmission;	GO:0005829|cytosol;	GO:0005509|calcium ion binding;GO:0004435|phosphatidylinositol phospholipase C activity;GO:0004629|phospholipase C activity;GO:0004871|signal transducer activity;	plc-2 encodes one of five C. elegans phospholipase C (PLC) isozymes; the amino acid sequence of PLC-2 is most closely related to members of the PLC-beta group, but is divergent and does not include an extended C terminus typical of other PLC-betas.
ppt-1	4.1955	2.06884	3.15031e-07	1.31706e-05	up	Fatty acid elongation	GO:0044257|cellular protein catabolic process;GO:0007005|mitochondrion organization;GO:0018991|oviposition;GO:0009791|post-embryonic development;GO:0002084|protein depalmitoylation;GO:0006898|receptor-mediated endocytosis;	GO:0005764|lysosome;	GO:0008474|palmitoyl-(protein) hydrolase activity;	ppt-1 encodes the C. elegans palmitoyl protein thioesterase-1 ortholog; by homology PPT-1 is predicted to function in degradation of palmitoylated proteins and ppt-1 mutations result in loss of enzymatic activity from mixed-stage extracts; in C. elegans, ppt-1 activity is essential for mitochondrial organization and biogenesis in neuronal and muscle cells, as well as for proper timing of the onse…
R05F9.6	0.180747	-2.46796	5.44047e-12	6.0001e-10	down	Pentose phosphate pathway	GO:0060361|flight;GO:0019388|galactose catabolic process;GO:0006006|glucose metabolic process;GO:0005978|glycogen biosynthetic process;GO:0046331|lateral inhibition;	GO:0005829|cytosol;	GO:0000287|magnesium ion binding;GO:0004614|phosphoglucomutase activity;GO:0004619|phosphoglycerate mutase activity;	R05F9.6 is an ortholog of human PGM5 (phosphoglucomutase 5) and PGM1 (phosphoglucomutase 1); R05F9.6 is predicted to have intramolecular transferase activity, phosphotransferases, based on protein domain information; R05F9.6 is expressed in the pharynx, hypodermis, head, reproductive system, intestine, and the body wall musculature.
R08E5.1	0.274478	-1.86524	0.000244591	0.00363926	down	Ubiquinone and other terpenoid-quinone biosynthesis	GO:0006744|ubiquinone biosynthetic process;	.	GO:0008425|2-polyprenyl-6-methoxy-1,4-benzoquinone methyltransferase activity;GO:0008689|3-demethylubiquinone-9 3-O-methyltransferase activity;	Microarray and RNA sequencing studies indicate that R08E5.1 is affected by Aldicarb, Hydrogen sulfide, Methylmercuric chloride, Rotenone, Diazinon, and Colistin.
R151.2	0.433704	-1.20522	0.000181572	0.00286921	down	Pentose phosphate pathway	GO:0006015|5-phosphoribose 1-diphosphate biosynthetic process;GO:0009165|nucleotide biosynthetic process;GO:0009156|ribonucleoside monophosphate biosynthetic process;	.	GO:0005524|ATP binding;GO:0016301|kinase activity;GO:0000287|magnesium ion binding;GO:0042803|protein homodimerization activity;GO:0004749|ribose phosphate diphosphokinase activity;	R151.2 is orthologous to the human gene PHOSPHORIBOSYL PYROPHOSPHATE SYNTHETASE 1 (PRPS1; OMIM:311850), which when mutated leads to disease
rac-3	57.4594	5.84447	3.42476e-08	1.82785e-06	up	Phagosome; Epithelial cell signaling in Helicobacter pylori infection;	GO:0048846|axon extension involved in axon guidance;GO:0033563|dorsal/ventral axon guidance;GO:0008045|motor neuron axon guidance;GO:0001764|neuron migration;GO:0048812|neuron projection morphogenesis;GO:0007264|small GTPase mediated signal transduction;	GO:0030424|axon;GO:0005622|intracellular;GO:0005886|plasma membrane;	GO:0005525|GTP binding;GO:0003924|GTPase activity;	Microarray and RNA sequencing studies indicate that rac-3 is affected by clk-1, let-418, chd-3, pgl-1, pgl-3, glh-4, glh-1, eat-2, and let-60; microarray studies indicate that rac-3 is affected by Sirolimus.
rpia-1	0.398062	-1.32893	5.56794e-05	0.00111104	down	Pentose phosphate pathway	GO:0009052|pentose-phosphate shunt, non-oxidative branch;	.	GO:0004751|ribose-5-phosphate isomerase activity;	rpia-1 is an ortholog of human RPIA (ribose 5-phosphate isomerase A); rpia-1 is predicted to have ribose-5-phosphate isomerase activity, based on protein domain information; rpia-1 is expressed in the pharynx, intestine, nerve ring, head neurons, and the tail neurons.
sec-61	0.317892	-1.65339	1.19446e-06	4.17732e-05	down	Vibrio cholerae infection; Phagosome;	GO:0015031|protein transport;	GO:0005789|endoplasmic reticulum membrane;GO:0016021|integral component of membrane;	GO:0043022|ribosome binding;	sec-61 is an ortholog of human SEC61A2 (Sec61 translocon alpha 2 subunit) and SEC61A1 (Sec61 translocon alpha 1 subunit); proteomic, microarray, and RNA sequencing studies indicate that sec-61 is affected by Peroxides, Aldicarb, Rotenone, Zidovudine, Deoxyglucose, Cry5B, Quercetin, Paraquat, and Sirolimus; microarray and RNA sequencing studies indicate that sec-61 is enriched in the intestine and…
sepa-1	Inf	Inf	0.000369931	0.00507874	up	Huntington's disease; Tuberculosis;	GO:0006915|apoptotic process;GO:0009792|embryo development ending in birth or egg hatching;GO:0016573|histone acetylation;GO:0018393|internal peptidyl-lysine acetylation;GO:0045944|positive regulation of transcription from RNA polymerase II promoter;GO:0006355|regulation of transcription, DNA-templated;GO:0007283|spermatogenesis;GO:0006351|transcription, DNA-templated;	GO:0005737|cytoplasm;GO:0005634|nucleus;	GO:0004402|histone acetyltransferase activity;GO:0004468|lysine N-acetyltransferase activity, acting on acetyl phosphate as donor;GO:0003712|transcription cofactor activity;GO:0008134|transcription factor binding;GO:0008270|zinc ion binding;	sepa-1 encodes a self associating adaptor protein of 702 amino acids rich in helical structures at its N-terminus and a protein interaction KIX domain at the C-terminus; SEPA-1 is required for degradation of germline P granule components PGL-1 and PGL-3 in somatic cells by the autophagic machinery; sepa-1 forms protein aggregates and is preferentially removed by autophagy during embryogenesis; SE…
sur-5	0.476908	-1.06822	0.00573147	0.0434379	down	Butanoate metabolism	GO:0006631|fatty acid metabolic process;	GO:0005737|cytoplasm;GO:0005634|nucleus;	GO:0030729|acetoacetate-CoA ligase activity;GO:0005524|ATP binding;	sur-5 encodes a protein with high similarity to H. sapiens Acetoacetyl-coenzyme A synthetase; sur-5 negatively regulates let-60 during vulval induction, based on genetic analysis, and genetically synergises with lin-45 with respect to larval death, uncoordinated movement and egg-laying defects; sur-5 is strongly expressed in most cells of C. elegans, including the VPCs, and is localized primarily…
T05E7.1	0.106651	-3.22903	4.31427e-10	3.46432e-08	down	Fatty acid elongation	GO:0006637|acyl-CoA metabolic process;GO:0006629|lipid metabolic process;	GO:0005829|cytosol;	GO:0047617|acyl-CoA hydrolase activity;GO:0052689|carboxylic ester hydrolase activity;GO:0016290|palmitoyl-CoA hydrolase activity;	T05E7.1 is an ortholog of human BAAT (bile acid-CoA:amino acid N-acyltransferase) and members of the ACOT (Acyl-CoA thioesterases) family including ACOT2; T05E7.1 is predicted to have thiolester hydrolase activity, based on protein domain information.
T21C9.6	0.39217	-1.35045	6.43224e-05	0.00123976	down	Pyruvate metabolism	GO:0006094|gluconeogenesis;GO:0006090|pyruvate metabolic process;	.	GO:0005524|ATP binding;GO:0046872|metal ion binding;GO:0008986|pyruvate, water dikinase activity;	T21C9.6 is predicted to have ATP binding activity and kinase activity, based on protein domain information.
tdc-1	0.46861	-1.09354	0.00289201	0.0256736	down	Alcoholism; Phenylalanine metabolism;	GO:0042423|catecholamine biosynthetic process;GO:0006520|cellular amino acid metabolic process;GO:0071312|cellular response to alkaloid;GO:0035690|cellular response to drug;GO:0071363|cellular response to growth factor stimulus;GO:0007623|circadian rhythm;GO:0042416|dopamine biosynthetic process;GO:0042417|dopamine metabolic process;GO:0033076|isoquinoline alkaloid metabolic process;GO:0010259|mu…	GO:0030424|axon;GO:0005737|cytoplasm;GO:0070062|extracellular exosome;GO:0005622|intracellular;GO:0043025|neuronal cell body;GO:0008021|synaptic vesicle;	GO:0016597|amino acid binding;GO:0004058|aromatic-L-amino-acid decarboxylase activity;GO:0036468|L-dopa decarboxylase activity;GO:0019904|protein domain specific binding;GO:0030170|pyridoxal phosphate binding;	tdc-1 encodes the major C. elegans tyrosine decarboxylase; TDC-1 is an aromatic-L-amino-acid/L-histidine decarboxylase that is required for the synthesis of tyramine and octopamine, and thus for behaviors dependent upon these biogenic amines, including egg laying, locomotion, and touch response; TDC-1 is expressed in the RIC and RIM interneurons, in the gonadal sheath cells, and in the UV1 uterin…
tkt-1	0.218931	-2.19145	8.71268e-11	7.95788e-09	down	Pentose phosphate pathway	.	GO:0005737|cytoplasm;	GO:0046872|metal ion binding;GO:0004802|transketolase activity;	tkt-1 encodes an ortholog of the human gene TRANSKETOLASE (TKT; OMIM:606781), which when mutated leads to Wernicke-Korsakoff syndrome (OMIM:277730).
Y13C8A.4	4.91334	2.2967	0.00655603	0.0481077	up	Phenylalanine metabolism; Ubiquinone and other terpenoid-quinone biosynthesis;	GO:0009695|jasmonic acid biosynthetic process;GO:0031408|oxylipin biosynthetic process;	GO:0005777|peroxisome;	GO:0005524|ATP binding;GO:0004321|fatty-acyl-CoA synthase activity;GO:0016874|ligase activity;	RNA sequencing studies indicate that Y13C8A.4 is affected by jmjd-3.1, unc-39, and smg-2.
Y24D9A.8	0.395886	-1.33684	3.11601e-05	0.000689021	down	Pentose phosphate pathway	GO:0005975|carbohydrate metabolic process;GO:0006098|pentose-phosphate shunt;	GO:0005737|cytoplasm;	GO:0004801|sedoheptulose-7-phosphate:D-glyceraldehyde-3-phosphate glyceronetransferase activity;	Y24D9A.8 is orthologous to the human gene Transaldolase 1 (TALDO1), a key enzyme in the pentose phosphate pathway, which provides ribose-5-phosphate for nucleic acid synthesis and NADPH for lipid biosynthesis.
Y38F2AR.9	0.275603	-1.85934	1.97907e-08	1.12397e-06	down	Vibrio cholerae infection; Phagosome;	GO:0030433|ER-associated ubiquitin-dependent protein catabolic process;GO:0000060|protein import into nucleus, translocation;GO:0030970|retrograde protein transport, ER to cytosol;	GO:0031205|endoplasmic reticulum Sec complex;GO:0016021|integral component of membrane;GO:0005784|Sec61 translocon complex;	GO:0044822|poly(A) RNA binding;GO:0043022|ribosome binding;	Y38F2AR.9 is an ortholog of human SEC61B (Sec61 translocon beta subunit); RNA sequencing and microarray studies indicate that Y38F2AR.9 is affected by Rotenone, Zidovudine, Deoxyglucose, Atrazine, Cry5B, Quercetin, Sirolimus, and Allantoin; microarray, tiling array, and RNA sequencing studies indicate that Y38F2AR.9 is enriched in the hypodermis, intestine, pharyngeal muscle cell, and Psub1 and i…
Inf: No reads in control (N2)
