# Supplementary material for: Defective Expression of Mitochondrial, Vacuolar H+-ATPase and Histone Genes in a C. elegans Model of SMA
Source: Front Genet. 2019 May 3;10:410. doi: 10.3389/fgene.2019.00410 (PMC6509145; doi:10.3389/fgene.2019.00410)
Supplement: FIGURE S1 — Expression levels of predicted DEGs not confirmed by RT-qPCR. (A) Mitochondrial genes. Genes in red are encoded by the mitochondrial genome and genes in black by the nuclear genome. (B) V-ATPase genes. (C) UGT genes. (D) CYP genes. Each dataset is the average of three biological replicates. Statistics: two-tailed unpaired Student’s t-test. Error bars: standard errors. [file Data_Sheet_1.zip › TableS6.xlsx]

## Sheet: Sheet1
Table S6. List of non-redundant DEGs in affected GO cellular component terms in smn-1(ok355) single mutants.
Shared DEGs between smn-1(ok355) single mutants and smn-1(ok355); uaf-1(n4588) double mutants are highlighted in red.
Some genes annotated in GO but not in KEGG, e.g., dhs-26 and T22B7.7, were validated in Figure S3.
GeneName	FoldChange(ok355 vs N2)	Log2(FoldChange)	p_value	p_adjusted (q_value)	up/down	KEGG	GO: biological process	GO: cellular component	GO: molecular function	Summary
mitochondrion
aass-1	0.339535	-1.55837	8.52345e-06	0.000229529	down	Lysine degradation	GO:0033512|L-lysine catabolic process to acetyl-CoA via saccharopine;	GO:0005739|mitochondrion;	GO:0047131|saccharopine dehydrogenase (NAD+, L-glutamate-forming) activity;GO:0047130|saccharopine dehydrogenase (NADP+, L-lysine-forming) activity;	aass-1 is an ortholog of human AASS (aminoadipate-semialdehyde synthase); aass-1 is predicted to have oxidoreductase activity, based on protein domain information.
acaa-2	0.345106	-1.53489	1.40672e-06	4.82441e-05	down	Valine, leucine and isoleucine degradation; Fatty acid metabolism; Fatty acid elongation; Benzoate degradation;	GO:0071456|cellular response to hypoxia;GO:0006695|cholesterol biosynthetic process;GO:0006631|fatty acid metabolic process;GO:1902109|negative regulation of mitochondrial membrane permeability involved in apoptotic process;GO:1901029|negative regulation of mitochondrial outer membrane permeabilization involved in apoptotic signaling pathway;	GO:0070062|extracellular exosome;GO:0005743|mitochondrial inner membrane;GO:0005739|mitochondrion;	GO:0003988|acetyl-CoA C-acyltransferase activity;GO:0044822|poly(A) RNA binding;	acaa-2 is an ortholog of human ACAA2 (acetyl-CoA acyltransferase 2); acaa-2 is predicted to have transferase activity, transferring acyl groups other than amino-acyl groups, based on protein domain information.
acdh-1	0.165547	-2.59469	0.00074972	0.00893579	down	Valine, leucine and isoleucine degradation; Fatty acid metabolism;	GO:0006637|acyl-CoA metabolic process;GO:0033539|fatty acid beta-oxidation using acyl-CoA dehydrogenase;GO:0055088|lipid homeostasis;	GO:0070062|extracellular exosome;GO:0005759|mitochondrial matrix;GO:0005739|mitochondrion;	GO:0003995|acyl-CoA dehydrogenase activity;GO:0009055|electron carrier activity;GO:0000062|fatty-acyl-CoA binding;GO:0050660|flavin adenine dinucleotide binding;GO:0052890|oxidoreductase activity, acting on the CH-CH group of donors, with a flavin as acceptor;GO:0016937|short-branched-chain-acyl-CoA dehydrogenase activity;	acdh-1 is an ortholog of human ACADSB (acyl-CoA dehydrogenase, short\/branched chain); acdh-1 is involved in defense response to Gram-negative bacterium and innate immune response; acdh-1 is predicted to have flavin adenine dinucleotide binding activity and oxidoreductase activity, acting on the CH-CH group of donors, based on protein domain information; acdh-1 is expressed in the E lineage cell …
acdh-13	0.461965	-1.11414	0.000860093	0.00997836	down	.	GO:0033539|fatty acid beta-oxidation using acyl-CoA dehydrogenase;GO:0055088|lipid homeostasis;GO:0032981|mitochondrial respiratory chain complex I assembly;	GO:0030425|dendrite;GO:0005739|mitochondrion;GO:0005634|nucleus;	GO:0003995|acyl-CoA dehydrogenase activity;GO:0009055|electron carrier activity;GO:0000062|fatty-acyl-CoA binding;GO:0050660|flavin adenine dinucleotide binding;GO:0052890|oxidoreductase activity, acting on the CH-CH group of donors, with a flavin as acceptor;	acdh-13 is predicted to have flavin adenine dinucleotide binding activity and oxidoreductase activity, acting on the CH-CH group of donors, based on protein domain information.
acdh-2	0.0233606	-5.41978	6.72958e-48	1.62605e-44	down	Valine, leucine and isoleucine degradation; Fatty acid metabolism;	GO:0006637|acyl-CoA metabolic process;GO:0006635|fatty acid beta-oxidation;GO:0033539|fatty acid beta-oxidation using acyl-CoA dehydrogenase;GO:0006631|fatty acid metabolic process;GO:0055088|lipid homeostasis;	GO:0005759|mitochondrial matrix;GO:0005739|mitochondrion;	GO:0003995|acyl-CoA dehydrogenase activity;GO:0009055|electron carrier activity;GO:0000062|fatty-acyl-CoA binding;GO:0050660|flavin adenine dinucleotide binding;GO:0052890|oxidoreductase activity, acting on the CH-CH group of donors, with a flavin as acceptor;GO:0016937|short-branched-chain-acyl-CoA dehydrogenase activity;	acdh-2 is an ortholog of human ACADSB (acyl-CoA dehydrogenase, short\/branched chain); acdh-2 is predicted to have flavin adenine dinucleotide binding activity and oxidoreductase activity, acting on the CH-CH group of donors, based on protein domain information; acdh-2 is expressed in the intestine and the body wall musculature.
acdh-3	0.470962	-1.08632	0.000711188	0.00856405	down	Valine, leucine and isoleucine degradation; Fatty acid metabolism;	GO:0006637|acyl-CoA metabolic process;GO:0006635|fatty acid beta-oxidation;GO:0033539|fatty acid beta-oxidation using acyl-CoA dehydrogenase;GO:0006631|fatty acid metabolic process;GO:0055088|lipid homeostasis;	GO:0005759|mitochondrial matrix;GO:0005739|mitochondrion;	GO:0003995|acyl-CoA dehydrogenase activity;GO:0009055|electron carrier activity;GO:0000062|fatty-acyl-CoA binding;GO:0050660|flavin adenine dinucleotide binding;GO:0052890|oxidoreductase activity, acting on the CH-CH group of donors, with a flavin as acceptor;GO:0016937|short-branched-chain-acyl-CoA dehydrogenase activity;	acdh-3 is an ortholog of human ACADSB (acyl-CoA dehydrogenase, short\/branched chain); acdh-3 is predicted to have flavin adenine dinucleotide binding activity and oxidoreductase activity, acting on the CH-CH group of donors, based on protein domain information; acdh-3 is expressed in the pharynx, nervous system, and the intestine.
acdh-4	0.296211	-1.75531	0.000192039	0.00299718	down	Valine, leucine and isoleucine degradation; Fatty acid metabolism;	GO:0006637|acyl-CoA metabolic process;GO:0006635|fatty acid beta-oxidation;GO:0033539|fatty acid beta-oxidation using acyl-CoA dehydrogenase;GO:0006631|fatty acid metabolic process;GO:0055088|lipid homeostasis;	GO:0005759|mitochondrial matrix;GO:0005739|mitochondrion;	GO:0003995|acyl-CoA dehydrogenase activity;GO:0009055|electron carrier activity;GO:0000062|fatty-acyl-CoA binding;GO:0050660|flavin adenine dinucleotide binding;GO:0052890|oxidoreductase activity, acting on the CH-CH group of donors, with a flavin as acceptor;GO:0016937|short-branched-chain-acyl-CoA dehydrogenase activity;	acdh-4 is an ortholog of human ACADSB (acyl-CoA dehydrogenase, short\/branched chain); acdh-4 is predicted to have flavin adenine dinucleotide binding activity and oxidoreductase activity, acting on the CH-CH group of donors, based on protein domain information.
acdh-8	0.0895598	-3.48101	9.12157e-05	0.00164479	down	.	GO:0033539|fatty acid beta-oxidation using acyl-CoA dehydrogenase;GO:0055088|lipid homeostasis;	GO:0005759|mitochondrial matrix;GO:0005739|mitochondrion;	GO:0009055|electron carrier activity;GO:0000062|fatty-acyl-CoA binding;GO:0050660|flavin adenine dinucleotide binding;GO:0070991|medium-chain-acyl-CoA dehydrogenase activity;GO:0052890|oxidoreductase activity, acting on the CH-CH group of donors, with a flavin as acceptor;	acdh-8 is an ortholog of human ACADM (acyl-CoA dehydrogenase, C-4 to C-12 straight chain); acdh-8 is predicted to have flavin adenine dinucleotide binding activity and oxidoreductase activity, acting on the CH-CH group of donors, based on protein domain information.
acdh-9	0.328576	-1.6057	6.52614e-07	2.46389e-05	down	Valine, leucine and isoleucine degradation	GO:0033539|fatty acid beta-oxidation using acyl-CoA dehydrogenase;GO:0055088|lipid homeostasis;GO:0006574|valine catabolic process;	GO:0005739|mitochondrion;	GO:0003995|acyl-CoA dehydrogenase activity;GO:0009055|electron carrier activity;GO:0000062|fatty-acyl-CoA binding;GO:0050660|flavin adenine dinucleotide binding;GO:0052890|oxidoreductase activity, acting on the CH-CH group of donors, with a flavin as acceptor;	acdh-9 is an ortholog of human ACAD8 (acyl-CoA dehydrogenase family member 8); acdh-9 is predicted to have flavin adenine dinucleotide binding activity and oxidoreductase activity, acting on the CH-CH group of donors, based on protein domain information.
acds-10	0.486622	-1.03913	0.00170274	0.0170736	down	.	GO:0033539|fatty acid beta-oxidation using acyl-CoA dehydrogenase;GO:0055088|lipid homeostasis;	GO:0005739|mitochondrion;	GO:0003995|acyl-CoA dehydrogenase activity;GO:0009055|electron carrier activity;GO:0000062|fatty-acyl-CoA binding;GO:0050660|flavin adenine dinucleotide binding;GO:0016787|hydrolase activity;GO:0052890|oxidoreductase activity, acting on the CH-CH group of donors, with a flavin as acceptor;	acds-10 is an ortholog of human ACAD10 (acyl-CoA dehydrogenase family member 10); acds-10 is predicted to have flavin adenine dinucleotide binding activity, hydrolase activity, and oxidoreductase activity, acting on the CH-CH group of donors, based on protein domain information; acds-10 is expressed in the hypodermis, nervous system, intestine, P3.p hermaphrodite, P4.p hermaphrodite, and the P8.p…
acl-11	0.485131	-1.04355	0.00274186	0.0247288	down	.	GO:0006639|acylglycerol metabolic process;GO:0016024|CDP-diacylglycerol biosynthetic process;GO:0002244|hematopoietic progenitor cell differentiation;	GO:0005789|endoplasmic reticulum membrane;GO:0016021|integral component of membrane;GO:0005739|mitochondrion;GO:0005635|nuclear envelope;	GO:0003841|1-acylglycerol-3-phosphate O-acyltransferase activity;	acl-11 is an ortholog of human AGPAT5 (1-acylglycerol-3-phosphate O-acyltransferase 5); acl-11 is predicted to have transferase activity, transferring acyl groups, based on protein domain information.
acl-3	0.457213	-1.12906	0.00186772	0.018352	down	Glycerophospholipid metabolism	GO:0035965|cardiolipin acyl-chain remodeling;GO:0007507|heart development;GO:0007007|inner mitochondrial membrane organization;	GO:0016021|integral component of membrane;GO:0031224|intrinsic component of membrane;GO:0031966|mitochondrial membrane;	GO:0008374|O-acyltransferase activity;	acl-3 is an ortholog of human Taz (tafazzin); acl-3 is predicted to have transferase activity, transferring acyl groups, based on protein domain information.
acl-6	0.458452	-1.12516	0.000710645	0.00856221	down	.	GO:0016024|CDP-diacylglycerol biosynthetic process;	GO:0016021|integral component of membrane;GO:0031966|mitochondrial membrane;GO:0005739|mitochondrion;GO:0005886|plasma membrane;	GO:0004366|glycerol-3-phosphate O-acyltransferase activity;	acl-6 is an ortholog of human GPAT2 (glycerol-3-phosphate acyltransferase 2, mitochondrial) and GPAM (glycerol-3-phosphate acyltransferase, mitochondrial); acl-6 is predicted to have glycerol-3-phosphate O-acyltransferase activity, based on protein domain information; acl-6 is expressed in the muscle cell; acl-6 is localized to the mitochondrion.
acl-7	0.401659	-1.31596	0.000545445	0.00692991	down	Glycerophospholipid metabolism; Peroxisome;	GO:0021587|cerebellum morphogenesis;GO:0008611|ether lipid biosynthetic process;GO:0006650|glycerophospholipid metabolic process;GO:0061024|membrane organization;GO:0030913|paranodal junction assembly;GO:0042493|response to drug;GO:0070542|response to fatty acid;GO:0007584|response to nutrient;GO:0042594|response to starvation;GO:0007416|synapse assembly;	GO:0005739|mitochondrion;GO:0005778|peroxisomal membrane;GO:0005777|peroxisome;	GO:0016287|glycerone-phosphate O-acyltransferase activity;GO:0016290|palmitoyl-CoA hydrolase activity;	acl-7 is an ortholog of human GNPAT (glyceronephosphate O-acyltransferase); acl-7 is predicted to have O-acyltransferase activity, based on protein domain information.
acs-1	0.411905	-1.27962	0.000802945	0.00947247	down	.	GO:0006631|fatty acid metabolic process;	GO:0005739|mitochondrion;	GO:0005524|ATP binding;GO:0016874|ligase activity;	acs-1 is an ortholog of human ACSF2 (acyl-CoA synthetase family member 2); acs-1 is predicted to have catalytic activity, based on protein domain information; acs-1 is expressed in the nervous system, intestine, and the somatic gonad.
acs-18	0.113007	-3.14552	0.000108628	0.00189097	down	Fatty acid metabolism; PPAR signaling pathway; Peroxisome; Adipocytokine signaling pathway;	GO:0044255|cellular lipid metabolic process;GO:0001676|long-chain fatty acid metabolic process;GO:0035338|long-chain fatty-acyl-CoA biosynthetic process;GO:2001236|regulation of extrinsic apoptotic signaling pathway;GO:0044281|small molecule metabolic process;GO:0019432|triglyceride biosynthetic process;	GO:0005783|endoplasmic reticulum;GO:0005789|endoplasmic reticulum membrane;GO:0016021|integral component of membrane;GO:0016020|membrane;GO:0005743|mitochondrial inner membrane;GO:0005741|mitochondrial outer membrane;GO:0005739|mitochondrion;GO:0005730|nucleolus;GO:0005634|nucleus;	GO:0005524|ATP binding;GO:0004467|long-chain fatty acid-CoA ligase activity;	acs-18 is an ortholog of human ACSL1 (acyl-CoA synthetase long-chain family member 1); acs-18 is predicted to have catalytic activity, based on protein domain information.
acs-23	0.0994541	-3.32983	6.6779e-06	0.00018862	down	Fatty acid metabolism; PPAR signaling pathway; Peroxisome; Adipocytokine signaling pathway;	GO:0001676|long-chain fatty acid metabolic process;GO:2001236|regulation of extrinsic apoptotic signaling pathway;	GO:0005783|endoplasmic reticulum;GO:0005789|endoplasmic reticulum membrane;GO:0016021|integral component of membrane;GO:0016020|membrane;GO:0005743|mitochondrial inner membrane;GO:0005741|mitochondrial outer membrane;GO:0005739|mitochondrion;GO:0005730|nucleolus;GO:0005634|nucleus;	GO:0005524|ATP binding;GO:0004467|long-chain fatty acid-CoA ligase activity;	Microarray, RNA sequencing, and tiling array studies indicate that acs-23 is affected by spe-44, wdr-23, rsr-2, eat-2, fog-3, npr-1, pgl-1, pgl-3, glh-4, glh-1, alg-2, mir-71, sir-2.1, mut-2, aak-2, tax-6, and isp-1; RNA sequencing and microarray studies indicate that acs-23 is affected by Multi-walled carbon nanotubes, Diazinon, Paraquat, and Colistin; RNA sequencing studies indicate that acs-23…
acs-4	0.458915	-1.1237	0.00149708	0.0154408	down	Fatty acid metabolism; PPAR signaling pathway; Peroxisome; Adipocytokine signaling pathway;	GO:0044255|cellular lipid metabolic process;GO:0060996|dendritic spine development;GO:0060136|embryonic process involved in female pregnancy;GO:0015908|fatty acid transport;GO:0008610|lipid biosynthetic process;GO:0006629|lipid metabolic process;GO:0001676|long-chain fatty acid metabolic process;GO:0035338|long-chain fatty-acyl-CoA biosynthetic process;GO:0032307|negative regulation of prostaglan…	GO:0005737|cytoplasm;GO:0005789|endoplasmic reticulum membrane;GO:0044233|ER-mitochondrion membrane contact site;GO:0070062|extracellular exosome;GO:0016021|integral component of membrane;GO:0005811|lipid particle;GO:0016020|membrane;GO:0005741|mitochondrial outer membrane;GO:0043025|neuronal cell body;GO:0005778|peroxisomal membrane;	GO:0047676|arachidonate-CoA ligase activity;GO:0005524|ATP binding;GO:0004467|long-chain fatty acid-CoA ligase activity;GO:0031957|very long-chain fatty acid-CoA ligase activity;	acs-4 is an ortholog of human ACSL3 (acyl-CoA synthetase long-chain family member 3) and ACSL4 (acyl-CoA synthetase long-chain family member 4); acs-4 is predicted to have catalytic activity, based on protein domain information; acs-4 is expressed in the pharynx, hypodermis, intestine, ventral nerve cord, and the dorsal nerve cord; acs-4 is localized to the lipid droplet.
acs-5	0.334166	-1.58137	3.35725e-06	0.000102331	down	.	.	GO:0005789|endoplasmic reticulum membrane;GO:0005741|mitochondrial outer membrane;GO:0005778|peroxisomal membrane;	GO:0005524|ATP binding;GO:0004467|long-chain fatty acid-CoA ligase activity;	acs-5 is an ortholog of human ACSL1 (acyl-CoA synthetase long-chain family member 1); acs-5 is predicted to have catalytic activity, based on protein domain information; acs-5 is expressed in the hypodermis and the intestine.
adm-2	2.16261	1.11278	0.00146985	0.0152309	up	.	GO:0007155|cell adhesion;	GO:0016021|integral component of membrane;GO:0005739|mitochondrion;GO:0005654|nucleoplasm;GO:0005886|plasma membrane;	GO:0004222|metalloendopeptidase activity;GO:0017124|SH3 domain binding;GO:0008270|zinc ion binding;	adm-2 is an ortholog of human ADAM8 (ADAM metallopeptidase domain 8) and members of the ADAM (ADAM metallopeptidase domain containing) family including ADAM12; adm-2 is predicted to have metalloendopeptidase activity, based on protein domain information.
agxt-1	0.448794	-1.15588	0.000393328	0.00533109	down	Glycine, serine and threonine metabolism; Glyoxylate and dicarboxylate metabolism; Methane metabolism; Alanine, aspartate and glutamate metabolism; Peroxisome;	.	GO:0005759|mitochondrial matrix;GO:0005739|mitochondrion;GO:0005777|peroxisome;	GO:0008453|alanine-glyoxylate transaminase activity;GO:0004760|serine-pyruvate transaminase activity;	agxt-1 is an ortholog of human AGXT (alanine-glyoxylate aminotransferase); agxt-1 is predicted to have catalytic activity, based on protein domain information; agxt-1 is expressed in the intestine and the body wall musculature.
ant-1.3	0.20298	-2.30059	2.7942e-07	1.1826e-05	down	Parkinson's disease; Huntington's disease; HTLV-I infection; Calcium signaling pathway;	GO:0055085|transmembrane transport;	GO:0016021|integral component of membrane;GO:0005743|mitochondrial inner membrane;	GO:0005215|transporter activity;	ant-1.3 is an ortholog of human SLC25A5 (solute carrier family 25 member 5), SLC25A4 (solute carrier family 25 member 4) and SLC25A6 (solute carrier family 25 member 6); ant-1.3 is predicted to have adenine nucleotide transmembrane transporter activity, based on sequence information; ant-1.3 is expressed in certain ventral cord neurons and the intestine.
ant-1.4	0.255004	-1.97141	0.000363372	0.00501458	down	Parkinson's disease; Huntington's disease; HTLV-I infection; Calcium signaling pathway;	GO:0055085|transmembrane transport;	GO:0016021|integral component of membrane;GO:0005743|mitochondrial inner membrane;	GO:0005215|transporter activity;	ant-1.4 is an ortholog of human SLC25A5 (solute carrier family 25 member 5), SLC25A4 (solute carrier family 25 member 4) and SLC25A6 (solute carrier family 25 member 6); ant-1.4 is predicted to have transmembrane transporter activity, based on protein domain information; ant-1.4 is expressed in the nervous system, body region, rectal gland cell, body wall musculature, and the vulval muscle; ant-1…
ard-1	0.405264	-1.30307	4.54688e-05	0.000933395	down	Valine, leucine and isoleucine degradation; Alzheimer's disease;	.	GO:0005618|cell wall;GO:0005886|plasma membrane;	GO:0016491|oxidoreductase activity;	ard-1 is an ortholog of human HSD17B10 (hydroxysteroid 17-beta dehydrogenase 10); ard-1 is expressed in the hypodermis and the intestine.
asb-1	0.367912	-1.44257	5.60746e-06	0.000160951	down	Oxidative phosphorylation; Parkinson's disease; Alzheimer's disease; Huntington's disease;	GO:0015986|ATP synthesis coupled proton transport;GO:0006909|phagocytosis;	GO:0005811|lipid particle;GO:0000276|mitochondrial proton-transporting ATP synthase complex, coupling factor F(o);GO:0005739|mitochondrion;	GO:0015078|hydrogen ion transmembrane transporter activity;	asb-1 is an ortholog of human ATP5F1 (ATP synthase, H+ transporting, mitochondrial Fo complex subunit B1); asb-1 is predicted to have proton transmembrane transporter activity, based on protein domain information; asb-1 is expressed in the germ line; asb-1 is localized to the mitochondrion and the non-motile cilium.
asg-2	0.477193	-1.06736	0.00072044	0.00864106	down	Oxidative phosphorylation	GO:0015986|ATP synthesis coupled proton transport;	GO:0000276|mitochondrial proton-transporting ATP synthase complex, coupling factor F(o);GO:0005739|mitochondrion;GO:0031513|nonmotile primary cilium;	GO:0015078|hydrogen ion transmembrane transporter activity;	asg-2 is an ortholog of human ATP5L (ATP synthase, H+ transporting, mitochondrial Fo complex subunit G) and ATP5L2 (ATP synthase, H+ transporting, mitochondrial Fo complex subunit G2); asg-2 is predicted to have proton transmembrane transporter activity, based on protein domain information; asg-2 is localized to the mitochondrion and the non-motile cilium.
atad-3	0.270015	-1.88889	4.30734e-09	2.806e-07	down	.	GO:0007005|mitochondrion organization;	GO:0016021|integral component of membrane;GO:0005743|mitochondrial inner membrane;GO:0042645|mitochondrial nucleoid;GO:0005739|mitochondrion;	GO:0005524|ATP binding;	atad-3 is an ortholog of human ATAD3A (ATPase family, AAA domain containing 3A), ATAD3C (ATPase family, AAA domain containing 3C) and ATAD3B (ATPase family, AAA domain containing 3B); atad-3 is involved in mitochondrion organization; atad-3 is predicted to have ATP binding activity, based on protein domain information; atad-3 is localized to the mitochondrion.
atp-1	0.400723	-1.31932	3.05974e-05	0.000679974	down	Oxidative phosphorylation; Parkinson's disease; Alzheimer's disease; Huntington's disease;	GO:0015991|ATP hydrolysis coupled proton transport;GO:0015986|ATP synthesis coupled proton transport;	GO:0005743|mitochondrial inner membrane;GO:0005739|mitochondrion;GO:0045261|proton-transporting ATP synthase complex, catalytic core F(1);	GO:0005524|ATP binding;GO:0046933|proton-transporting ATP synthase activity, rotational mechanism;GO:0046961|proton-transporting ATPase activity, rotational mechanism;	atp-1 is an ortholog of human ATP5A1 (ATP synthase, H+ transporting, mitochondrial F1 complex, alpha subunit 1, cardiac muscle); atp-1 is predicted to have ATP binding activity and proton-transporting ATP synthase activity, rotational mechanism, based on protein domain information; atp-1 is expressed in the pharynx, anal depressor muscle, hypodermis, tail, intestine, and the body wall musculature.
atp-2	0.389765	-1.35932	1.56956e-05	0.000384511	down	Oxidative phosphorylation; Parkinson's disease; Alzheimer's disease; Huntington's disease;	GO:0015991|ATP hydrolysis coupled proton transport;GO:0015986|ATP synthesis coupled proton transport;GO:0040024|dauer larval development;GO:0030421|defecation;GO:0008340|determination of adult lifespan;GO:0048598|embryonic morphogenesis;GO:0008406|gonad development;GO:0040039|inductive cell migration;GO:0007617|mating behavior;GO:0002119|nematode larval development;GO:0043050|pharyngeal pumping;	GO:0005929|cilium;GO:0005743|mitochondrial inner membrane;GO:0005739|mitochondrion;GO:0031513|nonmotile primary cilium;GO:0045261|proton-transporting ATP synthase complex, catalytic core F(1);	GO:0005524|ATP binding;GO:0019904|protein domain specific binding;GO:0046933|proton-transporting ATP synthase activity, rotational mechanism;	atp-2 is an ortholog of human ATP5B (ATP synthase, H+ transporting, mitochondrial F1 complex, beta polypeptide); atp-2 is involved in dauer larval development, defecation, determination of adult lifespan, embryonic morphogenesis, gonad development, inductive cell migration, mating behavior and pharyngeal pumping; atp-2 exhibits protein domain specific binding activity and is predicted to have ATP…
atp-5	0.433452	-1.20606	0.000130238	0.0021895	down	Oxidative phosphorylation; Parkinson's disease; Alzheimer's disease; Huntington's disease;	GO:0046034|ATP metabolic process;GO:0015986|ATP synthesis coupled proton transport;GO:0008340|determination of adult lifespan;GO:0070373|negative regulation of ERK1 and ERK2 cascade;GO:0032007|negative regulation of TOR signaling;GO:0051881|regulation of mitochondrial membrane potential;GO:0006979|response to oxidative stress;	GO:0005811|lipid particle;GO:0005875|microtubule associated complex;GO:0000276|mitochondrial proton-transporting ATP synthase complex, coupling factor F(o);GO:0005739|mitochondrion;	GO:0015078|hydrogen ion transmembrane transporter activity;	atp-5 is an ortholog of human ATP5H (ATP synthase, H+ transporting, mitochondrial Fo complex subunit D); atp-5 is predicted to have proton transmembrane transporter activity, based on protein domain information.
B0035.15	0.436803	-1.19494	0.000552181	0.00698877	down	.	GO:0032981|mitochondrial respiratory chain complex I assembly;	GO:0005739|mitochondrion;	.	B0035.15 is an ortholog of human NDUFAF4 (NADH:ubiquinone oxidoreductase complex assembly factor 4); microarray and RNA sequencing studies indicate that B0035.15 is affected by cid-1, htz-1, lin-35, npr-1, jmjd-3.1, jmjd-1.2, hsf-1, pgl-1, pgl-3, glh-4, glh-1, emb-4, sma-2, sma-4, sir-2.1, fbf-1, rnp-8, isp-1, and nuo-6; RNA sequencing and microarray studies indicate that B0035.15 is affected by …
B0250.5	0.411012	-1.28275	7.24026e-05	0.00135807	down	Valine, leucine and isoleucine degradation	GO:0006574|valine catabolic process;	GO:0005739|mitochondrion;	GO:0008442|3-hydroxyisobutyrate dehydrogenase activity;GO:0051287|NAD binding;GO:0004616|phosphogluconate dehydrogenase (decarboxylating) activity;	B0250.5 is an ortholog of human HIBADH (3-hydroxyisobutyrate dehydrogenase); B0250.5 is predicted to have 3-hydroxyisobutyrate dehydrogenase activity, NAD binding activity, and phosphogluconate dehydrogenase (decarboxylating) activity, based on protein domain information.
B0303.3	0.439841	-1.18495	0.000209769	0.00321538	down	Valine, leucine and isoleucine degradation; Fatty acid metabolism; Fatty acid elongation; Benzoate degradation;	.	GO:0005739|mitochondrion;	GO:0016747|transferase activity, transferring acyl groups other than amino-acyl groups;	B0303.3 is an ortholog of human HADHB (hydroxyacyl-CoA dehydrogenase\/3-ketoacyl-CoA thiolase\/enoyl-CoA hydratase (trifunctional protein), beta subunit); B0303.3 is predicted to have transferase activity, transferring acyl groups other than amino-acyl groups, based on protein domain information; B0303.3 is expressed in the hypodermis, tail, intestine, and the body wall musculature.
bckd-1A	0.366018	-1.45001	6.60115e-06	0.00018685	down	Valine, leucine and isoleucine degradation	GO:0006633|fatty acid biosynthetic process;	GO:0005759|mitochondrial matrix;	GO:0003863|3-methyl-2-oxobutanoate dehydrogenase (2-methylpropanoyl-transferring) activity;GO:0046872|metal ion binding;	bckd-1A is an ortholog of human BCKDHA (branched chain keto acid dehydrogenase E1, alpha polypeptide) and CTC-435M10.3; bckd-1A is predicted to have 3-methyl-2-oxobutanoate dehydrogenase (2-methylpropanoyl-transferring) activity and alpha-ketoacid dehydrogenase activity, based on protein domain information.
bckd-1B	0.388049	-1.36569	3.8165e-05	0.000812159	down	Valine, leucine and isoleucine degradation	GO:0009083|branched-chain amino acid catabolic process;GO:0051591|response to cAMP;GO:0051384|response to glucocorticoid;GO:0007584|response to nutrient;	GO:0005947|mitochondrial alpha-ketoglutarate dehydrogenase complex;GO:0005739|mitochondrion;	GO:0003863|3-methyl-2-oxobutanoate dehydrogenase (2-methylpropanoyl-transferring) activity;GO:0032403|protein complex binding;	bckd-1B is an ortholog of human BCKDHB (branched chain keto acid dehydrogenase E1 subunit beta); bckd-1B is predicted to have catalytic activity, based on protein domain information.
bcs-1	0.326046	-1.61685	2.143e-06	6.96316e-05	down	.	GO:0034551|mitochondrial respiratory chain complex III assembly;	GO:0016021|integral component of membrane;GO:0005743|mitochondrial inner membrane;	GO:0005524|ATP binding;	bcs-1 is an ortholog of human BCS1L (BCS1 , ubiquinol-cytochrome c reductase complex chaperone); bcs-1 is predicted to have ATP binding activity, based on protein domain information.
C04E6.7	2.48645	1.31409	0.000970794	0.0109799	up	.	GO:0033539|fatty acid beta-oxidation using acyl-CoA dehydrogenase;GO:0055088|lipid homeostasis;	GO:0005739|mitochondrion;	GO:0003995|acyl-CoA dehydrogenase activity;GO:0009055|electron carrier activity;GO:0000062|fatty-acyl-CoA binding;GO:0050660|flavin adenine dinucleotide binding;GO:0016787|hydrolase activity;GO:0052890|oxidoreductase activity, acting on the CH-CH group of donors, with a flavin as acceptor;	C04E6.7 is predicted to have hydrolase activity, based on protein domain information.
C05C10.3	0.264221	-1.92018	1.54894e-09	1.09785e-07	down	Valine, leucine and isoleucine degradation; Butanoate metabolism; Synthesis and degradation of ketone bodies;	GO:0046952|ketone body catabolic process;	GO:0005739|mitochondrion;	GO:0008260|3-oxoacid CoA-transferase activity;	C05C10.3 is an ortholog of human OXCT2 (3-oxoacid CoA-transferase 2) and OXCT1 (3-oxoacid CoA-transferase 1); C05C10.3 is predicted to have CoA-transferase activity, based on protein domain information; C05C10.3 is expressed in the pharynx, anal depressor muscle, reproductive system, and the body wall musculature.
C08F11.14	0.248565	-2.0083	0.00178475	0.01774	down	.	GO:0008340|determination of adult lifespan;GO:0009790|embryo development;GO:0006097|glyoxylate cycle;GO:0006099|tricarboxylic acid cycle;	GO:0005739|mitochondrion;	GO:0004451|isocitrate lyase activity;GO:0004474|malate synthase activity;	Microarray and RNA sequencing studies indicate that C08F11.14 is affected by isp-1, wdr-23, nhr-62, eat-2, clk-1, npr-1, pgl-1, pgl-3, glh-4, glh-1, sma-2, sma-4, smg-2, mir-71, and nuo-6; microarray and RNA sequencing studies indicate that C08F11.14 is affected by Hydrogen sulfide, Methylmercuric chloride, Multi-walled carbon nanotubes, Chlorpyrifos, Diazinon, Paraquat, adsorbable organic bromin…
C08F8.2	0.426341	-1.22992	0.00020184	0.00312264	down	.	GO:0032508|DNA duplex unwinding;	GO:0005759|mitochondrial matrix;GO:0005634|nucleus;	GO:0005524|ATP binding;GO:0003677|DNA binding;GO:0003678|DNA helicase activity;	C08F8.2 is an ortholog of human SUPV3L1 (Suv3 like RNA helicase); C08F8.2 is predicted to have hydrolase activity, acting on acid anhydrides, based on protein domain information.
C11G6.2	Inf	Inf	1.5626e-05	0.000383494	up	.	GO:0051276|chromosome organization;GO:0032508|DNA duplex unwinding;GO:0006310|DNA recombination;GO:0006281|DNA repair;GO:0000723|telomere maintenance;	GO:0005739|mitochondrion;GO:0005634|nucleus;	GO:0005524|ATP binding;GO:0004003|ATP-dependent DNA helicase activity;GO:0003677|DNA binding;GO:0000287|magnesium ion binding;	C11G6.2 is predicted to have DNA helicase activity, based on protein domain information.
C14C10.1	0.0911051	-3.45633	0.0010618	0.0117836	down	.	GO:0006810|transport;	GO:0016021|integral component of membrane;GO:0005743|mitochondrial inner membrane;	.	C14C10.1 is an ortholog of human SLC25A3 (solute carrier family 25 member 3); RNA sequencing and microarray studies indicate that C14C10.1 is affected by Ethanol, Nicotinic acid, Methylmercuric chloride, Rotenone, Manganese chloride, D-glucose, Zidovudine, Resveratrol, Acrylamide, Fluoranthene, Quercetin, Humic substances, Paraquat, Colistin, adsorbable organic bromine compounds, and Allantoin; R…
C16A3.5	0.404413	-1.3061	3.83977e-05	0.000813854	down	Oxidative phosphorylation; Parkinson's disease; Alzheimer's disease; Huntington's disease;	GO:0006120|mitochondrial electron transport, NADH to ubiquinone;GO:1903146|regulation of mitophagy;	GO:0070062|extracellular exosome;GO:0005747|mitochondrial respiratory chain complex I;	GO:0008137|NADH dehydrogenase (ubiquinone) activity;	C16A3.5 is an ortholog of human NDUFB9 (NADH:ubiquinone oxidoreductase subunit B9); microarray, proteomic, and RNA sequencing studies indicate that C16A3.5 is affected by cyc-1, gld-1, let-7, daf-16, jmjd-1.2, mir-34, sma-4, lin-22, and sir-2.1; microarray and RNA sequencing studies indicate that C16A3.5 is affected by Biotin, Rotenone, D-glucose, Chlorpyrifos, Sirolimus, and Allantoin; proteomic…
C16C8.18	0.134447	-2.89489	0.000487896	0.00634122	down	.	.	GO:0016021|integral component of membrane;GO:0005874|microtubule;GO:0005739|mitochondrion;GO:0000922|spindle pole;	.	C16C8.18 is an ortholog of human RMDN2 (regulator of microtubule dynamics 2), RMDN3 (regulator of microtubule dynamics 3) and RMDN1 (regulator of microtubule dynamics 1); RNA sequencing and microarray studies indicate that C16C8.18 is affected by Ethanol, Methylmercuric chloride, D-glucose, Zidovudine, Humic substances, Paraquat, Colistin, adsorbable organic bromine compounds, and Sirolimus; RNA …
C33A12.1	0.411998	-1.27929	6.50084e-05	0.00124928	down	Oxidative phosphorylation; Parkinson's disease; Alzheimer's disease; Huntington's disease;	GO:0022904|respiratory electron transport chain;	GO:0005743|mitochondrial inner membrane;GO:0070469|respiratory chain;	GO:0016651|oxidoreductase activity, acting on NAD(P)H;	C33A12.1 is an ortholog of human NDUFA5 (NADH:ubiquinone oxidoreductase subunit A5); C33A12.1 is involved in mitochondrial electron transport, NADH to ubiquinone; C33A12.1 is predicted to have oxidoreductase activity, acting on NAD(P)H, based on protein domain information; C33A12.1 is expressed in the pharynx, anal depressor muscle, hypodermis, nervous system, intestine, and the excretory cell.
C33F10.12	0.0629601	-3.98942	8.23669e-05	0.00151714	down	.	GO:0006810|transport;	GO:0016021|integral component of membrane;GO:0005743|mitochondrial inner membrane;	.	C33F10.12 is an ortholog of human SLC25A3 (solute carrier family 25 member 3); RNA sequencing and microarray studies indicate that C33F10.12 is affected by Ethanol, Methylmercuric chloride, Manganese chloride, D-glucose, Zidovudine, Chlorpyrifos, Diazinon, and Colistin; RNA sequencing and microarray studies indicate that C33F10.12 is enriched in the germ line, male, and intestine.
C34B2.8	0.454549	-1.13749	0.000347962	0.00484468	down	Oxidative phosphorylation; Parkinson's disease; Alzheimer's disease; Huntington's disease;	GO:0097190|apoptotic signaling pathway;GO:0030308|negative regulation of cell growth;GO:0045892|negative regulation of transcription, DNA-templated;	GO:0005737|cytoplasm;GO:0016021|integral component of membrane;GO:0005746|mitochondrial respiratory chain;GO:0005739|mitochondrion;GO:0005654|nucleoplasm;	GO:0008137|NADH dehydrogenase (ubiquinone) activity;	C34B2.8 is an ortholog of human NDUFA13 (NADH:ubiquinone oxidoreductase subunit A13); C34B2.8 is involved in mitochondrial electron transport, NADH to ubiquinone.
C34C12.8	0.253013	-1.98272	2.52412e-09	1.70819e-07	down	.	GO:0006457|protein folding;	GO:0005759|mitochondrial matrix;GO:0005739|mitochondrion;	GO:0000774|adenyl-nucleotide exchange factor activity;	C34C12.8 is an ortholog of human GRPEL1 (GrpE like 1, mitochondrial) and GRPEL2 (GrpE like 2, mitochondrial); C34C12.8 is predicted to have adenyl-nucleotide exchange factor activity, chaperone binding activity, and protein homodimerization activity, based on protein domain information.
C34C6.4	0.483548	-1.04827	0.00157591	0.0160791	down	Glycine, serine and threonine metabolism	GO:0019285|glycine betaine biosynthetic process from choline;	GO:0005743|mitochondrial inner membrane;GO:0005739|mitochondrion;	GO:0008812|choline dehydrogenase activity;GO:0050660|flavin adenine dinucleotide binding;	C34C6.4 is an ortholog of human CHDH (choline dehydrogenase); C34C6.4 is predicted to have flavin adenine dinucleotide binding activity and oxidoreductase activity, acting on CH-OH group of donors, based on protein domain information; C34C6.4 is expressed in the gonad.
C47E12.2	0.475576	-1.07225	0.00235194	0.0219572	down	Parkinson's disease; Huntington's disease; HTLV-I infection; Calcium signaling pathway;	GO:0001508|action potential;GO:0015866|ADP transport;GO:0015867|ATP transport;GO:0034599|cellular response to oxidative stress;GO:0051480|cytosolic calcium ion homeostasis;GO:0008340|determination of adult lifespan;GO:0007629|flight behavior;GO:0040011|locomotion;GO:0051560|mitochondrial calcium ion homeostasis;GO:0006839|mitochondrial transport;GO:0046716|muscle cell cellular homeostasis;GO:0010…	GO:0005829|cytosol;GO:0016021|integral component of membrane;GO:0005811|lipid particle;GO:0005743|mitochondrial inner membrane;GO:0005739|mitochondrion;	GO:0005471|ATP:ADP antiporter activity;	C47E12.2 is an ortholog of human SLC25A6 (solute carrier family 25 member 6), SLC25A5 (solute carrier family 25 member 5) and SLC25A4 (solute carrier family 25 member 4); C47E12.2 is predicted to have transmembrane transporter activity, based on protein domain information.
C50D2.9	0.444044	-1.17123	0.000530038	0.00676327	down	Fatty acid biosynthesis	GO:0006633|fatty acid biosynthetic process;GO:0008152|metabolic process;	GO:0005739|mitochondrion;	GO:0004314|[acyl-carrier-protein] S-malonyltransferase activity;GO:0044822|poly(A) RNA binding;GO:0016740|transferase activity;	C50D2.9 is an ortholog of human MCAT (malonyl-CoA-acyl carrier protein transacylase); C50D2.9 is predicted to have transferase activity, based on protein domain information.
cchl-1	0.425547	-1.23261	0.000137484	0.00229103	down	Porphyrin and chlorophyll metabolism	.	GO:0005743|mitochondrial inner membrane;GO:0005739|mitochondrion;	GO:0004408|holocytochrome-c synthase activity;GO:0046872|metal ion binding;	cchl-1 is an ortholog of human HCCS (holocytochrome c synthase); cchl-1 is predicted to have holocytochrome-c synthase activity, based on protein domain information.
cco-2	0.478238	-1.0642	0.000748116	0.00892067	down	Oxidative phosphorylation; Parkinson's disease; Alzheimer's disease; Huntington's disease; Cardiac muscle contraction;	GO:1902600|hydrogen ion transmembrane transport;GO:0006123|mitochondrial electron transport, cytochrome c to oxygen;	GO:0005751|mitochondrial respiratory chain complex IV;	GO:0004129|cytochrome-c oxidase activity;GO:0046872|metal ion binding;	cox-5A is an ortholog of human COX5A (cytochrome c oxidase subunit 5A); cox-5A is involved in mitochondrial electron transport, cytochrome c to oxygen; cox-5A is predicted to have cytochrome-c oxidase activity, based on protein domain information.
cisd-3.1	0.296657	-1.75313	2.72292e-07	1.15611e-05	down	.	.	GO:0005739|mitochondrion;	GO:0051537|2 iron, 2 sulfur cluster binding;GO:0046872|metal ion binding;	cisd-3.1 is an ortholog of human CISD3 (CDGSH iron sulfur domain 3); cisd-3.1 is predicted to have 2 iron, 2 sulfur cluster binding activity, based on protein domain information.
cisd-3.2	0.410107	-1.28593	5.25541e-05	0.00105581	down	.	.	GO:0005739|mitochondrion;	GO:0051537|2 iron, 2 sulfur cluster binding;GO:0046872|metal ion binding;	cisd-3.2 is an ortholog of human CISD3 (CDGSH iron sulfur domain 3); cisd-3.2 is predicted to have 2 iron, 2 sulfur cluster binding activity, based on protein domain information.
clk-1	0.398426	-1.32762	0.000184701	0.00290655	down	Ubiquinone and other terpenoid-quinone biosynthesis	GO:0030534|adult behavior;GO:0045333|cellular respiration;GO:0008340|determination of adult lifespan;GO:0042775|mitochondrial ATP synthesis coupled electron transport;GO:0006119|oxidative phosphorylation;GO:0048520|positive regulation of behavior;GO:0051094|positive regulation of developmental process;GO:0040010|positive regulation of growth rate;GO:0000003|reproduction;GO:0042493|response to dru…	GO:0005743|mitochondrial inner membrane;GO:0005739|mitochondrion;	GO:0046872|metal ion binding;GO:0004497|monooxygenase activity;GO:0000975|regulatory region DNA binding;	clk-1 is an ortholog of human COQ7 (coenzyme Q7, hydroxylase); clk-1 is involved in adult behavior, cellular respiration, determination of adult lifespan, negative regulation of transcription by RNA polymerase II, oxidative phosphorylation, positive regulation of behavior, positive regulation of developmental process, positive regulation of growth rate, positive regulation of transcription by RNA…
clpp-1	0.480963	-1.056	0.00183376	0.0180852	down	.	GO:0034514|mitochondrial unfolded protein response;	GO:0005759|mitochondrial matrix;	GO:0004252|serine-type endopeptidase activity;	clpp-1 is an ortholog of human ClpP (caseinolytic mitochondrial matrix peptidase proteolytic subunit); clpp-1 is involved in mitochondrial unfolded protein response; clpp-1 is predicted to have serine-type endopeptidase activity, based on protein domain information; clpp-1 is expressed in the intestine; clpp-1 is localized to the mitochondrial matrix.
coa-1	0.483696	-1.04783	0.00337101	0.0289717	down	.	GO:0032981|mitochondrial respiratory chain complex I assembly;GO:0033617|mitochondrial respiratory chain complex IV assembly;	GO:0005737|cytoplasm;GO:0031305|integral component of mitochondrial inner membrane;GO:0005739|mitochondrion;	.	coa-1 is an ortholog of human COA1 (cytochrome c oxidase assembly factor 1); RNA sequencing studies indicate that coa-1 is affected by cox-5B, jmjd-3.1, jmjd-1.2, and hsf-1; RNA sequencing studies indicate that coa-1 is affected by Rotenone; RNA sequencing studies indicate that coa-1 is enriched in the germ line and in the NSM neurons.
coa-5	0.40992	-1.28659	0.00092046	0.0105425	down	.	.	GO:0005739|mitochondrion;	.	coa-5 is an ortholog of human COA5 (cytochrome c oxidase assembly factor 5); microarray and RNA sequencing studies indicate that coa-5 is affected by Hydrogen sulfide, Rotenone, D-glucose, Cry5B, Paraquat, Sirolimus, and Allantoin; RNA sequencing and microarray studies indicate that coa-5 is enriched in the intestine and muscle cell and in the AFD and ASER neurons.
coq-5	0.326234	-1.61602	1.50023e-06	5.10684e-05	down	Ubiquinone and other terpenoid-quinone biosynthesis	GO:0032259|methylation;GO:0006744|ubiquinone biosynthetic process;	GO:0005743|mitochondrial inner membrane;GO:0005739|mitochondrion;	GO:0008757|S-adenosylmethionine-dependent methyltransferase activity;	coq-5 is an ortholog of human COQ5 (coenzyme Q5, methyltransferase); coq-5 is involved in ubiquinone biosynthetic process; coq-5 is predicted to have methyltransferase activity, based on protein domain information.
coq-8	0.444642	-1.16928	0.000329968	0.00463543	down	.	GO:0006744|ubiquinone biosynthetic process;	GO:0005739|mitochondrion;	GO:0005524|ATP binding;GO:0016740|transferase activity;	coq-8 is an ortholog of human ADCK4 and ADCK3; coq-8 is involved in ubiquinone biosynthetic process; coq-8 is expressed in the muscle cell, hypodermis, nervous system, and the coelomocyte.
cox-10	0.48981	-1.02971	0.00265182	0.0240967	down	Oxidative phosphorylation; Porphyrin and chlorophyll metabolism;	GO:0009060|aerobic respiration;GO:0045333|cellular respiration;GO:0017004|cytochrome complex assembly;GO:0006784|heme a biosynthetic process;GO:0048034|heme O biosynthetic process;GO:1902600|hydrogen ion transmembrane transport;GO:0000266|mitochondrial fission;GO:0007005|mitochondrion organization;GO:0018343|protein farnesylation;GO:0008535|respiratory chain complex IV assembly;	GO:0070069|cytochrome complex;GO:0016021|integral component of membrane;GO:0031966|mitochondrial membrane;GO:0005739|mitochondrion;	GO:0004129|cytochrome-c oxidase activity;GO:0004311|farnesyltranstransferase activity;GO:0008495|protoheme IX farnesyltransferase activity;	cox-10 is an ortholog of human COX10 (COX10, heme A:farnesyltransferase cytochrome c oxidase assembly factor); cox-10 is predicted to have protoheme IX farnesyltransferase activity, based on protein domain information.
cox-11	0.455065	-1.13585	0.0012504	0.0134497	down	.	GO:1902600|hydrogen ion transmembrane transport;GO:0033132|negative regulation of glucokinase activity;GO:0008535|respiratory chain complex IV assembly;GO:0007585|respiratory gaseous exchange;	GO:0016021|integral component of membrane;GO:0005743|mitochondrial inner membrane;GO:0005739|mitochondrion;	GO:0005507|copper ion binding;GO:0004129|cytochrome-c oxidase activity;GO:0009055|electron carrier activity;	cox-11 is an ortholog of human COX11 (COX11, cytochrome c oxidase copper chaperone); cox-11 is predicted to have copper ion binding activity, based on protein domain information; cox-11 is expressed in the nervous system and the intestine.
cox-15	0.251543	-1.99113	8.0858e-10	6.19344e-08	down	Oxidative phosphorylation; Two-component system; Porphyrin and chlorophyll metabolism;	GO:0045333|cellular respiration;GO:0006784|heme a biosynthetic process;GO:0006783|heme biosynthetic process;GO:1902600|hydrogen ion transmembrane transport;GO:0006123|mitochondrial electron transport, cytochrome c to oxygen;GO:0055114|oxidation-reduction process;GO:0006778|porphyrin-containing compound metabolic process;GO:0008535|respiratory chain complex IV assembly;GO:0007585|respiratory gaseo…	GO:0070069|cytochrome complex;GO:0016021|integral component of membrane;GO:0005743|mitochondrial inner membrane;GO:0005746|mitochondrial respiratory chain;GO:0005739|mitochondrion;	GO:0004129|cytochrome-c oxidase activity;GO:0016653|oxidoreductase activity, acting on NAD(P)H, heme protein as acceptor;GO:0016627|oxidoreductase activity, acting on the CH-CH group of donors;	cox-15 is an ortholog of human COX15 (COX15, cytochrome c oxidase assembly); cox-15 is predicted to have oxidoreductase activity, acting on the CH-CH group of donors, based on protein domain information.
cox-18	0.463227	-1.11021	0.00153398	0.0157541	down	.	GO:0051204|protein insertion into mitochondrial membrane;GO:0015031|protein transport;GO:0008535|respiratory chain complex IV assembly;	GO:0031305|integral component of mitochondrial inner membrane;	GO:0008565|protein transporter activity;	cox-18 is an ortholog of human COX18 (COX18, cytochrome c oxidase assembly factor); cox-18 is predicted to have membrane insertase activity, based on protein domain information.
cpt-2	0.396221	-1.33562	3.16198e-05	0.000698025	down	PPAR signaling pathway; Fatty acid metabolism;	GO:0006631|fatty acid metabolic process;GO:0006810|transport;	GO:0005743|mitochondrial inner membrane;	GO:0004095|carnitine O-palmitoyltransferase activity;	cpt-2 is an ortholog of human CPT2 (carnitine palmitoyltransferase 2); cpt-2 is predicted to have transferase activity, transferring acyl groups, based on protein domain information; cpt-2 is expressed in the intestine.
cpt-3	7.64488	2.93449	2.51559e-09	1.70819e-07	up	Fatty acid metabolism; PPAR signaling pathway; Adipocytokine signaling pathway;	GO:0006853|carnitine shuttle;GO:0044255|cellular lipid metabolic process;GO:0006635|fatty acid beta-oxidation;GO:0044281|small molecule metabolic process;	GO:0016021|integral component of membrane;GO:0005741|mitochondrial outer membrane;GO:0005739|mitochondrion;	GO:0004095|carnitine O-palmitoyltransferase activity;	cpt-3 is an ortholog of human CPT1C (carnitine palmitoyltransferase 1C), CPT1B (carnitine palmitoyltransferase 1B) and CPT1A (carnitine palmitoyltransferase 1A); cpt-3 is predicted to have transferase activity, transferring acyl groups, based on protein domain information.
cri-3	0.38324	-1.38368	1.36711e-05	0.000342845	down	Herpes simplex infection	.	GO:0005759|mitochondrial matrix;	.	cri-3 is an ortholog of human C1QBP (complement C1q binding protein); microarray studies indicate that cri-3 is affected by Estrogen, Fluoranthene, Cry5B, Chlorpyrifos, Diazinon, and Humic substances; proteomic, tiling array, RNA sequencing, and microarray studies indicate that cri-3 is enriched in the germ line, body wall muscle cell, intestine, and hermaphrodite-specific tissues and in the PVD …
crls-1	0.46517	-1.10417	0.000865326	0.0100259	down	Glycerophospholipid metabolism	GO:0032049|cardiolipin biosynthetic process;GO:0042127|regulation of cell proliferation;GO:0051881|regulation of mitochondrial membrane potential;	GO:0016021|integral component of membrane;GO:0005743|mitochondrial inner membrane;GO:0005739|mitochondrion;	GO:0008808|cardiolipin synthase activity;	crls-1 is an ortholog of human CRLS1 (cardiolipin synthase 1); crls-1 is involved in cardiolipin biosynthetic process, regulation of cell proliferation and regulation of mitochondrial membrane potential; crls-1 exhibits cardiolipin synthase activity and is predicted to have CDP-diacylglycerol-glycerol-3-phosphate 3-phosphatidyltransferase activity, based on protein domain information.
ctb-1	0.427742	-1.22519	0.000440975	0.00581528	down	Oxidative phosphorylation; Parkinson's disease; Alzheimer's disease; Two-component system; Huntington's disease; Nitrogen metabolism; Cardiac muscle contraction;	GO:0055114|oxidation-reduction process;GO:0022904|respiratory electron transport chain;	GO:0016021|integral component of membrane;GO:0005743|mitochondrial inner membrane;GO:0070469|respiratory chain;	GO:0009055|electron carrier activity;GO:0046872|metal ion binding;GO:0016491|oxidoreductase activity;	ctb-1 is an ortholog of human MT-CYB (mitochondrially encoded cytochrome b); ctb-1 is predicted to have electron transfer activity, based on protein domain information.
cyc-1	0.420477	-1.2499	7.89151e-05	0.00146268	down	Oxidative phosphorylation; Parkinson's disease; Alzheimer's disease; Two-component system; Huntington's disease; Nitrogen metabolism; Cardiac muscle contraction;	GO:0006122|mitochondrial electron transport, ubiquinol to cytochrome c;GO:0006119|oxidative phosphorylation;	GO:0005829|cytosol;GO:0005743|mitochondrial inner membrane;GO:0005758|mitochondrial intermembrane space;GO:0005746|mitochondrial respiratory chain;GO:0005750|mitochondrial respiratory chain complex III;	GO:0045153|electron transporter, transferring electrons within CoQH2-cytochrome c reductase complex activity;GO:0020037|heme binding;GO:0046872|metal ion binding;	cyc-1 is an ortholog of human CYC1 (cytochrome c1); cyc-1 is involved in determination of adult lifespan and mitochondrial ATP synthesis coupled proton transport; cyc-1 is predicted to have electron transfer activity and heme binding activity, based on protein domain information; cyc-1 is expressed widely.
cyc-2.2	0.0589143	-4.08524	0.000435658	0.00576692	down	Parkinson's disease; Alzheimer's disease; Two-component system; Huntington's disease; Tuberculosis; Viral myocarditis; Herpes simplex infection; Hepatitis B; Colorectal cancer; Apoptosis; Influenza A; Small cell lung cancer; p53 signaling pathway; Legionellosis; Amyotrophic lateral sclerosis (ALS); Toxoplasmosis; Pathways in cancer;	GO:0042773|ATP synthesis coupled electron transport;GO:0006123|mitochondrial electron transport, cytochrome c to oxygen;GO:0006122|mitochondrial electron transport, ubiquinol to cytochrome c;GO:0043280|positive regulation of cysteine-type endopeptidase activity involved in apoptotic process;	GO:0005758|mitochondrial intermembrane space;GO:0070469|respiratory chain;	GO:0009055|electron carrier activity;GO:0020037|heme binding;GO:0046872|metal ion binding;	cyc-2.2 is an ortholog of human CYCS (cytochrome c, somatic); cyc-2.2 is predicted to have electron transfer activity and heme binding activity, based on protein domain information.
cyn-1	0.256017	-1.96569	6.57361e-10	5.09388e-08	down	.	GO:0006457|protein folding;GO:0000413|protein peptidyl-prolyl isomerization;	GO:0005739|mitochondrion;	GO:0003755|peptidyl-prolyl cis-trans isomerase activity;	cyn-1 is an ortholog of human PPIAL4G (peptidylprolyl isomerase A like 4G) and PPIAL4D (peptidylprolyl isomerase A like 4D) and members of the PPI (Cyclophilin peptidylprolyl isomerases) family including PPIA; cyn-1 is predicted to have peptidyl-prolyl cis-trans isomerase activity, based on protein domain information.
cyn-2	0.260592	-1.94014	4.5557e-07	1.80996e-05	down	.	GO:0006457|protein folding;GO:0000413|protein peptidyl-prolyl isomerization;	GO:0005739|mitochondrion;	GO:0003755|peptidyl-prolyl cis-trans isomerase activity;	cyn-2 is an ortholog of human PPID (peptidylprolyl isomerase D) and PPIAL4G (peptidylprolyl isomerase A like 4G) and members of the PPI (Cyclophilin peptidylprolyl isomerases) family including PPIA; cyn-2 is predicted to have peptidyl-prolyl cis-trans isomerase activity, based on protein domain information.
D2023.6	0.487808	-1.03562	0.00213836	0.0204444	down	.	.	GO:0005576|extracellular region;GO:0005739|mitochondrion;	GO:0005524|ATP binding;GO:0004674|protein serine/threonine kinase activity;	D2023.6 is an ortholog of human ADCK1 (aarF domain containing kinase 1); RNA sequencing and microarray studies indicate that D2023.6 is affected by Zidovudine, Cry5B, Humic substances, Paraquat, and Allantoin; RNA sequencing studies indicate that D2023.6 is enriched in the germ line, Psub1, and germline precursor cell and in the AFD neurons.
D2030.4	0.403381	-1.30978	0.00177046	0.0176251	down	Oxidative phosphorylation; Parkinson's disease; Alzheimer's disease; Huntington's disease;	.	GO:0005743|mitochondrial inner membrane;GO:0005758|mitochondrial intermembrane space;GO:0070469|respiratory chain;	GO:0008137|NADH dehydrogenase (ubiquinone) activity;	D2030.4 is an ortholog of human NDUFB7 (NADH:ubiquinone oxidoreductase subunit B7); D2030.4 is predicted to have NADH dehydrogenase (ubiquinone) activity, based on protein domain information.
dap-3	0.480658	-1.05692	0.00119643	0.0130114	down	.	GO:0008637|apoptotic mitochondrial changes;	GO:0005759|mitochondrial matrix;GO:0005761|mitochondrial ribosome;GO:0005739|mitochondrion;GO:0005730|nucleolus;GO:0005654|nucleoplasm;GO:0005634|nucleus;GO:0015935|small ribosomal subunit;	GO:0044822|poly(A) RNA binding;	dap-3 is an ortholog of human DAP3 (death associated protein 3); microarray, proteomic, and RNA sequencing studies indicate that dap-3 is affected by cyc-1, gld-1, let-7, skn-1, glp-1, jmjd-1.2, pgl-1, pgl-3, glh-4, glh-1, fog-2, emb-4, sma-2, sma-4, smg-2, and fbf-1; RNA sequencing and microarray studies indicate that dap-3 is affected by Bisphenol S, Cadmium, Cry5B, Chlorpyrifos, Diazinon, and …
dbt-1	0.2677	-1.90131	5.85293e-09	3.72165e-07	down	Valine, leucine and isoleucine degradation	GO:0006633|fatty acid biosynthetic process;	GO:0005759|mitochondrial matrix;	GO:0043754|dihydrolipoyllysine-residue (2-methylpropanoyl)transferase activity;	dbt-1 is an ortholog of human DBT (dihydrolipoamide branched chain transacylase E2); dbt-1 is predicted to have transferase activity, transferring acyl groups, based on protein domain information; dbt-1 is expressed in several tissues including the hypodermis, intestine, and the body wall musculature.
dhod-1	0.406706	-1.29794	7.2181e-05	0.00135766	down	Pyrimidine metabolism	GO:0006207|'de novo' pyrimidine nucleobase biosynthetic process;GO:0044205|'de novo' UMP biosynthetic process;GO:0007565|female pregnancy;GO:0007595|lactation;GO:0055086|nucleobase-containing small molecule metabolic process;GO:0043065|positive regulation of apoptotic process;GO:0006206|pyrimidine nucleobase metabolic process;GO:0046134|pyrimidine nucleoside biosynthetic process;GO:0090140|regula…	GO:0005737|cytoplasm;GO:0016021|integral component of membrane;GO:0005743|mitochondrial inner membrane;GO:0005739|mitochondrion;GO:0043025|neuronal cell body;GO:0005654|nucleoplasm;	GO:0004152|dihydroorotate dehydrogenase activity;GO:0008144|drug binding;GO:0010181|FMN binding;GO:0048039|ubiquinone binding;	dhod-1 is an ortholog of human DHODH (dihydroorotate dehydrogenase (quinone)); dhod-1 is predicted to have dihydroorotate dehydrogenase activity, based on protein domain information.
dhs-24	0.367231	-1.44524	9.16476e-06	0.000244814	down	.	GO:0042462|eye photoreceptor cell development;GO:0009644|response to high light intensity;GO:0010842|retina layer formation;	GO:0005739|mitochondrion;	GO:0016491|oxidoreductase activity;	Microarray, proteomic, and RNA sequencing studies indicate that dhs-24 is affected by cyc-1, gld-1, let-7, htz-1, daf-2, npr-1, cox-5B, jmjd-3.1, jmjd-1.2, hsf-1, pgl-1, pgl-3, glh-4, glh-1, emb-4, ain-2, and nhr-25; RNA sequencing and microarray studies indicate that dhs-24 is affected by Rotenone, Chlorpyrifos, Diazinon, and Colistin.
dhs-25	0.123288	-3.0199	1.20021e-17	2.75003e-15	down	.	GO:0006703|estrogen biosynthetic process;GO:0006633|fatty acid biosynthetic process;	GO:0005759|mitochondrial matrix;	GO:0004303|estradiol 17-beta-dehydrogenase activity;GO:0047035|testosterone dehydrogenase (NAD+) activity;	dhs-25 is an ortholog of human HSD17B8 (hydroxysteroid 17-beta dehydrogenase 8); RNA sequencing and microarray studies indicate that dhs-25 is affected by Rotenone, D-glucose, Cadmium Chloride, Ag nanoparticles, Atrazine, Cry5B, Quercetin, Hydrolyzable Tannins, Humic substances, R24, Benzene, and Colistin; tiling array, RNA sequencing, and microarray studies indicate that dhs-25 is enriched in th…
dhs-26	79.7748	6.31786	4.12078e-35	3.91165e-32	up	.	.	GO:0005783|endoplasmic reticulum;GO:0005743|mitochondrial inner membrane;GO:0005739|mitochondrion;	GO:0016491|oxidoreductase activity;	dhs-26 is an ortholog of human DHRS1 (dehydrogenase\/reductase 1); RNA sequencing and microarray studies indicate that dhs-26 is affected by Ethanol, 1-methylnicotinamide, Rotenone, Mianserin, Multi-walled carbon nanotubes, D-glucose, Indole, 4-bromodiphenyl ether, Zidovudine, Quercetin, Humic substances, Paraquat, adsorbable organic bromine compounds, and Ethosuximide; RNA sequencing studies ind…
dhs-7	0.282242	-1.82499	8.25963e-05	0.00151926	down	.	GO:0071560|cellular response to transforming growth factor beta stimulus;GO:0097191|extrinsic apoptotic signaling pathway;GO:0072332|intrinsic apoptotic signaling pathway by p53 class mediator;GO:0030178|negative regulation of Wnt signaling pathway;GO:0001649|osteoblast differentiation;GO:2001238|positive regulation of extrinsic apoptotic signaling pathway;GO:2001241|positive regulation of extrin…	GO:0005737|cytoplasm;GO:0005829|cytosol;GO:0005794|Golgi apparatus;GO:0005902|microvillus;GO:0005739|mitochondrion;GO:0005634|nucleus;GO:0005886|plasma membrane;GO:0090575|RNA polymerase II transcription factor complex;	GO:0019899|enzyme binding;GO:0016491|oxidoreductase activity;	dhs-7 is an ortholog of human Wwox (WW domain containing oxidoreductase); microarray and RNA sequencing studies indicate that dhs-7 is affected by Methylmercuric chloride, D-glucose, Zidovudine, Cry5B, Diazinon, Humic substances, Dafa#1, and Allantoin; tiling array and RNA sequencing studies indicate that dhs-7 is enriched in the intestine and male.
dhs-8	0.119005	-3.07091	0.000548437	0.00696127	down	.	GO:0071560|cellular response to transforming growth factor beta stimulus;GO:0097191|extrinsic apoptotic signaling pathway;GO:0072332|intrinsic apoptotic signaling pathway by p53 class mediator;GO:0030178|negative regulation of Wnt signaling pathway;GO:0001649|osteoblast differentiation;GO:2001238|positive regulation of extrinsic apoptotic signaling pathway;GO:2001241|positive regulation of extrin…	GO:0005737|cytoplasm;GO:0005829|cytosol;GO:0005794|Golgi apparatus;GO:0005902|microvillus;GO:0005739|mitochondrion;GO:0005634|nucleus;GO:0005886|plasma membrane;GO:0090575|RNA polymerase II transcription factor complex;	GO:0019899|enzyme binding;GO:0016491|oxidoreductase activity;	dhs-8 is an ortholog of human Wwox (WW domain containing oxidoreductase); microarray and RNA sequencing studies indicate that dhs-8 is affected by Hydrogen sulfide, Tryptophan, Methylmercury hydroxide, 1-methylnicotinamide, Methylmercuric chloride, Mercuric Chloride, Tunicamycin, Sodium arsenite, Juglone, Indole, 4-bromodiphenyl ether, and Acrylamide; microarray and RNA sequencing studies indicat…
dif-1	0.453088	-1.14214	0.000369867	0.00507874	down	.	GO:0006839|mitochondrial transport;GO:0007275|multicellular organismal development;GO:0055085|transmembrane transport;	GO:0016021|integral component of membrane;GO:0005740|mitochondrial envelope;GO:0005743|mitochondrial inner membrane;	GO:0005215|transporter activity;	dif-1 is an ortholog of human SLC25A20 (solute carrier family 25 member 20); dif-1 is predicted to have transmembrane transporter activity, based on protein domain information; dif-1 is expressed in the hypodermis and the intestine.
djr-1.1	0.413821	-1.27292	0.000118215	0.00202712	down	.	GO:0006914|autophagy;GO:0036471|cellular response to glyoxal;GO:0070301|cellular response to hydrogen peroxide;GO:0034599|cellular response to oxidative stress;GO:0010273|detoxification of copper ion;GO:0050787|detoxification of mercury ion;GO:0009566|fertilization;GO:0046295|glycolate biosynthetic process;GO:1903190|glyoxal catabolic process;GO:0042743|hydrogen peroxide metabolic process;GO:0006…	GO:0030424|axon;GO:0005737|cytoplasm;GO:0005829|cytosol;GO:0070062|extracellular exosome;GO:0045121|membrane raft;GO:0005739|mitochondrion;GO:0005634|nucleus;GO:0005886|plasma membrane;GO:0016605|PML body;	GO:0050681|androgen receptor binding;GO:0005507|copper ion binding;GO:1903135|cupric ion binding;GO:1903136|cuprous ion binding;GO:0019955|cytokine binding;GO:1990422|glyoxalase (glycolic acid-forming) activity;GO:0019172|glyoxalase III activity;GO:0036478|L-dopa decarboxylase activator activity;GO:0045340|mercury ion binding;GO:0003729|mRNA binding;GO:0008233|peptidase activity;GO:0042803|protei…	djr-1.1 is an ortholog of human PARK7 (Parkinsonism associated deglycase); djr-1.1 is involved in cellular response to glyoxal, cellular response to methylglyoxal, glycolate biosynthetic process, glyoxal metabolic process, lactate biosynthetic process, methylglyoxal metabolic process, negative regulation of neuron death and response to toxic substance; djr-1.1 is expressed in the intestine; djr-1…
dlat-1	0.345194	-1.53452	1.27067e-06	4.42635e-05	down	Citrate cycle (TCA cycle); Glycolysis / Gluconeogenesis; Pyruvate metabolism;	GO:0006096|glycolytic process;	GO:0005759|mitochondrial matrix;GO:0045254|pyruvate dehydrogenase complex;	GO:0004742|dihydrolipoyllysine-residue acetyltransferase activity;	dlat-1 is an ortholog of human DLAT (dihydrolipoamide S-acetyltransferase); dlat-1 is predicted to have dihydrolipoyllysine-residue acetyltransferase activity, based on protein domain information; dlat-1 is expressed in the pharynx, anal depressor muscle, nervous system, head, tail, reproductive system, intestine, and the body wall musculature.
dld-1	0.408347	-1.29213	4.66647e-05	0.000954881	down	Valine, leucine and isoleucine degradation; Pyruvate metabolism; Glycine, serine and threonine metabolism; Citrate cycle (TCA cycle); Glycolysis / Gluconeogenesis;	GO:0045454|cell redox homeostasis;GO:0006633|fatty acid biosynthetic process;	GO:0005759|mitochondrial matrix;	GO:0004148|dihydrolipoyl dehydrogenase activity;GO:0050660|flavin adenine dinucleotide binding;	dld-1 is an ortholog of human DLD (dihydrolipoamide dehydrogenase); dld-1 is predicted to have dihydrolipoyl dehydrogenase activity, electron transfer activity, and flavin adenine dinucleotide binding activity, based on protein domain information.
dlst-1	0.499109	-1.00257	0.00162118	0.0164401	down	Citrate cycle (TCA cycle); Lysine degradation;	GO:0006103|2-oxoglutarate metabolic process;GO:0033512|L-lysine catabolic process to acetyl-CoA via saccharopine;GO:0006734|NADH metabolic process;GO:0006099|tricarboxylic acid cycle;	GO:0043231|intracellular membrane-bounded organelle;GO:0005739|mitochondrion;GO:0045252|oxoglutarate dehydrogenase complex;GO:0005886|plasma membrane;	GO:0051087|chaperone binding;GO:0004149|dihydrolipoyllysine-residue succinyltransferase activity;GO:0031072|heat shock protein binding;	dlst-1 is an ortholog of human DLST (dihydrolipoamide S-succinyltransferase); dlst-1 is predicted to have dihydrolipoyllysine-residue succinyltransferase activity, based on protein domain information.
ech-1.1	3.11771	1.64049	0.00478116	0.0377985	up	Valine, leucine and isoleucine degradation; Fatty acid metabolism; Fatty acid elongation; Benzoate degradation; Propanoate metabolism; Butanoate metabolism; beta-Alanine metabolism; Tryptophan metabolism; Caprolactam degradation; Biosynthesis of unsaturated fatty acids; Aminobenzoate degradation; Lysine degradation;	GO:0035965|cardiolipin acyl-chain remodeling;GO:0044255|cellular lipid metabolic process;GO:0006635|fatty acid beta-oxidation;GO:0046474|glycerophospholipid biosynthetic process;GO:0006644|phospholipid metabolic process;GO:0042493|response to drug;GO:0032868|response to insulin;GO:0044281|small molecule metabolic process;	GO:0016507|mitochondrial fatty acid beta-oxidation multienzyme complex;GO:0005743|mitochondrial inner membrane;GO:0042645|mitochondrial nucleoid;GO:0005739|mitochondrion;	GO:0003857|3-hydroxyacyl-CoA dehydrogenase activity;GO:0003985|acetyl-CoA C-acetyltransferase activity;GO:0004300|enoyl-CoA hydratase activity;GO:0000062|fatty-acyl-CoA binding;GO:0016509|long-chain-3-hydroxyacyl-CoA dehydrogenase activity;GO:0016508|long-chain-enoyl-CoA hydratase activity;GO:0051287|NAD binding;	ech-1.1 is an ortholog of human HADHA (hydroxyacyl-CoA dehydrogenase\/3-ketoacyl-CoA thiolase\/enoyl-CoA hydratase (trifunctional protein), alpha subunit); ech-1.1 is predicted to have 3-hydroxyacyl-CoA dehydrogenase activity and enoyl-CoA hydratase activity, based on protein domain information.
ech-2	0.453842	-1.13974	0.000936832	0.0106684	down	.	.	GO:0005739|mitochondrion;	GO:0003824|catalytic activity;	ech-2 is an ortholog of human ECHDC3 (enoyl-CoA hydratase domain containing 3); ech-2 is predicted to have catalytic activity, based on protein domain information.
ech-5	0.399318	-1.32439	5.73648e-05	0.00113769	down	Valine, leucine and isoleucine degradation	GO:0006552|leucine catabolic process;	GO:0005739|mitochondrion;	GO:0004300|enoyl-CoA hydratase activity;GO:0004490|methylglutaconyl-CoA hydratase activity;GO:0003730|mRNA 3'-UTR binding;	ech-5 is an ortholog of human AUH (AU RNA binding methylglutaconyl-CoA hydratase) and ECHDC2 (enoyl-CoA hydratase domain containing 2); ech-5 is predicted to have catalytic activity, based on protein domain information; ech-5 is expressed in the pharynx.
ech-6	0.188267	-2.40915	5.2323e-06	0.000151162	down	Valine, leucine and isoleucine degradation; Fatty acid metabolism; Fatty acid elongation; Benzoate degradation; Propanoate metabolism; Butanoate metabolism; beta-Alanine metabolism; Tryptophan metabolism; Caprolactam degradation; Aminobenzoate degradation; Lysine degradation;	GO:0006635|fatty acid beta-oxidation;	GO:0005759|mitochondrial matrix;GO:0005739|mitochondrion;	GO:0004300|enoyl-CoA hydratase activity;	ech-6 is an ortholog of human ECHS1 (enoyl-CoA hydratase, short chain 1); ech-6 is predicted to have catalytic activity, based on protein domain information.
ech-7	0.194536	-2.36189	6.81987e-05	0.00129939	down	Valine, leucine and isoleucine degradation; Fatty acid metabolism; Fatty acid elongation; Benzoate degradation; Propanoate metabolism; Butanoate metabolism; beta-Alanine metabolism; Tryptophan metabolism; Caprolactam degradation; Aminobenzoate degradation; Lysine degradation;	GO:0006635|fatty acid beta-oxidation;	GO:0005759|mitochondrial matrix;GO:0005739|mitochondrion;	GO:0004300|enoyl-CoA hydratase activity;	ech-7 is an ortholog of human ECHS1 (enoyl-CoA hydratase, short chain 1); ech-7 is predicted to have catalytic activity, based on protein domain information.
egl-1	14.0323	3.81068	1.07923e-05	0.000280949	up	.	GO:0008637|apoptotic mitochondrial changes;GO:0032091|negative regulation of protein binding;GO:0018991|oviposition;GO:0043065|positive regulation of apoptotic process;GO:0043068|positive regulation of programmed cell death;	GO:0005829|cytosol;GO:0043231|intracellular membrane-bounded organelle;GO:0005739|mitochondrion;	.	egl-1 is involved in apoptotic mitochondrial changes, negative regulation of protein binding, oviposition and positive regulation of apoptotic process; egl-1 is expressed in certain motor neurons, ABalappaapp, ABaraapapaad, ABaraapppaad, P11.aap, and in the male; egl-1 is localized to the cytosol and the mitochondrion.
emb-8	0.234265	-2.09379	5.97747e-09	3.79177e-07	down	.	GO:0009437|carnitine metabolic process;GO:0090346|cellular organofluorine metabolic process;GO:0071372|cellular response to follicle-stimulating hormone stimulus;GO:0071375|cellular response to peptide hormone stimulus;GO:0070988|demethylation;GO:0019395|fatty acid oxidation;GO:0009812|flavonoid metabolic process;GO:0018393|internal peptidyl-lysine acetylation;GO:0043154|negative regulation of cy…	GO:0005829|cytosol;GO:0005789|endoplasmic reticulum membrane;GO:0043231|intracellular membrane-bounded organelle;GO:0016020|membrane;GO:0005739|mitochondrion;	GO:0004128|cytochrome-b5 reductase activity, acting on NAD(P)H;GO:0009055|electron carrier activity;GO:0050660|flavin adenine dinucleotide binding;GO:0010181|FMN binding;GO:0016787|hydrolase activity;GO:0005506|iron ion binding;GO:0047726|iron-cytochrome-c reductase activity;GO:0050661|NADP binding;GO:0003958|NADPH-hemoprotein reductase activity;GO:0008941|nitric oxide dioxygenase activity;GO:001…	emb-8 is an ortholog of human por (cytochrome p450 oxidoreductase); emb-8 is involved in eggshell formation and lipid biosynthetic process; emb-8 is predicted to have FMN binding activity and NADPH-hemoprotein reductase activity, based on protein domain information; emb-8 is expressed in the pharynx, nervous system, and the intestine.
F11A6.3	4.48914	2.16644	0.00387041	0.0321877	up	.	GO:0006915|apoptotic process;GO:0071222|cellular response to lipopolysaccharide;GO:0042632|cholesterol homeostasis;GO:0042593|glucose homeostasis;GO:0017121|phospholipid scrambling;	GO:0016021|integral component of membrane;GO:0031966|mitochondrial membrane;GO:0005886|plasma membrane;	GO:0017128|phospholipid scramblase activity;	Microarray and RNA sequencing studies indicate that F11A6.3 is affected by clk-1, let-418, chd-3, daf-12, daf-16, dpy-21, pgl-1, pgl-3, glh-4, and glh-1.
F13E9.13	0.384476	-1.37903	0.00144937	0.0150952	down	.	.	GO:0005739|mitochondrion;	GO:0003824|catalytic activity;	F13E9.13 is predicted to have catalytic activity, based on protein domain information.
F15D3.6	0.428832	-1.22152	0.000195841	0.00304223	down	.	GO:0015914|phospholipid transport;	GO:0005758|mitochondrial intermembrane space;	GO:1990050|phosphatidic acid transporter activity;	F15D3.6 is an ortholog of human PRELID3A (PRELI domain containing 3A) and PRELID3B (PRELI domain containing 3B); microarray, RNA sequencing, and tiling array studies indicate that F15D3.6 is affected by cyc-1, aak-2, daf-12, npr-1, jmjd-3.1, jmjd-1.2, hsf-1, lin-28, pgl-1, pgl-3, glh-4, glh-1, emb-4, lin-22, sir-2.1, ain-1, slr-2, rnp-8, hsp-6, and daf-16; microarray and RNA sequencing studies in…
F17H10.1	0.246931	-2.01782	2.76343e-08	1.51755e-06	down	.	GO:0006505|GPI anchor metabolic process;GO:0006886|intracellular protein transport;GO:0008654|phospholipid biosynthetic process;	GO:0005783|endoplasmic reticulum;GO:0016021|integral component of membrane;GO:0005739|mitochondrion;	GO:0016788|hydrolase activity, acting on ester bonds;	F17H10.1 is an ortholog of human SERAC1 (serine active site containing 1); microarray and RNA sequencing studies indicate that F17H10.1 is affected by Methylmercuric chloride, Rotenone, D-glucopyranose, Bisphenol S, Atrazine, Hydrolyzable Tannins, single-walled carbon nanotubes, Sirolimus, and Ag nanoparticles; RNA sequencing studies indicate that F17H10.1 is enriched in the intestine.
F23C8.5	0.327063	-1.61236	3.83935e-07	1.54619e-05	down	Nitrogen metabolism	GO:0015996|chlorophyll catabolic process;GO:0006552|leucine catabolic process;GO:0055114|oxidation-reduction process;	GO:0005759|mitochondrial matrix;GO:0005739|mitochondrion;	GO:0009055|electron carrier activity;	F23C8.5 is an ortholog of human ETFB (electron transfer flavoprotein beta subunit); F23C8.5 is predicted to have electron transfer activity, based on protein domain information.
F25B5.6	0.281097	-1.83086	2.3809e-08	1.32389e-06	down	Folate biosynthesis	GO:0006730|one-carbon metabolic process;	GO:0005743|mitochondrial inner membrane;GO:0005759|mitochondrial matrix;	GO:0005524|ATP binding;GO:0004326|tetrahydrofolylpolyglutamate synthase activity;	F25B5.6 is an ortholog of human FPGS (folylpolyglutamate synthase); F25B5.6 is predicted to have ATP binding activity and tetrahydrofolylpolyglutamate synthase activity, based on protein domain information; F25B5.6 is expressed in the pharynx, hypodermis, nervous system, and the intestine.
F25H9.7	0.477386	-1.06677	0.00388772	0.0322811	down	.	.	GO:0005759|mitochondrial matrix;	.	F25H9.7 is an ortholog of human SDHAF3 (succinate dehydrogenase complex assembly factor 3); microarray, RNA sequencing, and tiling array studies indicate that F25H9.7 is affected by cyc-1, lin-39, daf-12, daf-16, cox-5B, jmjd-3.1, jmjd-1.2, hsf-1, hlh-30, pgl-1, pgl-3, glh-4, glh-1, sir-2.1, ash-2, and tdp-1; microarray and RNA sequencing studies indicate that F25H9.7 is affected by Hydrogen sulf…
F27D4.1	0.311295	-1.68365	1.13267e-07	5.29092e-06	down	Nitrogen metabolism	GO:0033539|fatty acid beta-oxidation using acyl-CoA dehydrogenase;GO:0055088|lipid homeostasis;	GO:0005759|mitochondrial matrix;GO:0005739|mitochondrion;	GO:0003995|acyl-CoA dehydrogenase activity;GO:0009055|electron carrier activity;GO:0000062|fatty-acyl-CoA binding;GO:0050660|flavin adenine dinucleotide binding;GO:0052890|oxidoreductase activity, acting on the CH-CH group of donors, with a flavin as acceptor;	F27D4.1 is an ortholog of human ETFA (electron transfer flavoprotein alpha subunit); F27D4.1 is predicted to have electron transfer activity and flavin adenine dinucleotide binding activity, based on protein domain information; F27D4.1 is expressed in the intestine.
F30F8.9	0.478984	-1.06195	0.00161196	0.0163653	down	.	.	GO:0016021|integral component of membrane;GO:0005741|mitochondrial outer membrane;	.	F30F8.9 is an ortholog of human LETMD1 (LETM1 domain containing 1); proteomic, RNA sequencing, and microarray studies indicate that F30F8.9 is affected by gld-1, let-7, cox-5B, jmjd-3.1, jmjd-1.2, hsf-1, slr-2, fbf-1, daf-2, and nuo-6; microarray studies indicate that F30F8.9 is affected by Cry5B, Hydrolyzable Tannins, Humic substances, and Paraquat; RNA sequencing and microarray studies indicate…
F32A7.4	0.462033	-1.11393	0.000952299	0.0108114	down	.	GO:0006412|translation;	GO:0005739|mitochondrion;GO:0005654|nucleoplasm;GO:0005634|nucleus;GO:0005840|ribosome;	GO:0005507|copper ion binding;GO:0008168|methyltransferase activity;	F32A7.4 is an ortholog of human METTL17 (methyltransferase like 17); F32A7.4 is predicted to have methyltransferase activity, based on protein domain information.
F32D8.12	0.164665	-2.6024	1.93794e-15	3.5523e-13	down	Pyruvate metabolism	GO:0006754|ATP biosynthetic process;	GO:0005743|mitochondrial inner membrane;GO:0005739|mitochondrion;	GO:0004458|D-lactate dehydrogenase (cytochrome) activity;GO:0008720|D-lactate dehydrogenase activity;GO:0050660|flavin adenine dinucleotide binding;GO:0008762|UDP-N-acetylmuramate dehydrogenase activity;	F32D8.12 is an ortholog of human LDHD (lactate dehydrogenase D); F32D8.12 is predicted to have flavin adenine dinucleotide binding activity and oxidoreductase activity, acting on CH-OH group of donors, based on protein domain information.
F33H12.6	38.785	5.27743	0.000806421	0.00950504	up	.	GO:0006310|DNA recombination;GO:0006281|DNA repair;GO:0000002|mitochondrial genome maintenance;GO:0000723|telomere maintenance;	GO:0005739|mitochondrion;GO:0005634|nucleus;	GO:0005524|ATP binding;GO:0043141|ATP-dependent 5'-3' DNA helicase activity;GO:0003677|DNA binding;	F33H12.6 is predicted to have DNA helicase activity, based on protein domain information.
F37C12.3	0.354784	-1.49499	3.23554e-06	9.94189e-05	down	.	GO:0006633|fatty acid biosynthetic process;GO:0055114|oxidation-reduction process;	GO:0005739|mitochondrion;GO:0070469|respiratory chain;	.	F37C12.3 is an ortholog of human NDUFAB1 (NADH:ubiquinone oxidoreductase subunit AB1); microarray, RNA sequencing, and proteomic studies indicate that F37C12.3 is affected by cid-1, lin-15B, prp-8, gld-1, let-7, csr-1, hsf-1, pgl-1, pgl-3, glh-4, glh-1, sma-2, sma-4, sir-2.1, and nuo-6; microarray and RNA sequencing studies indicate that F37C12.3 is affected by Biotin, Linolenic Acids, and Cry5B;…
F44E7.9	0.385736	-1.37432	6.26732e-05	0.00121768	down	.	.	GO:0005739|mitochondrion;	.	F44E7.9 is an ortholog of human TGIF2-C20orf24 (TGIF2-C20orf24 readthrough) and C20orf24 (chromosome 20 open reading frame 24); microarray, RNA sequencing, and proteomic studies indicate that F44E7.9 is affected by rde-4, cyc-1, aak-2, gld-1, let-7, tatn-1, clk-1, npr-1, jmjd-3.1, pgl-1, pgl-3, glh-4, glh-1, emb-4, sma-2, sma-4, sir-2.1, fbf-1, daf-2, and let-60; microarray and RNA sequencing stu…
F44G4.2	0.489279	-1.03127	0.00118132	0.0128682	down	Oxidative phosphorylation; Parkinson's disease; Alzheimer's disease; Huntington's disease;	GO:0055114|oxidation-reduction process;	GO:0005747|mitochondrial respiratory chain complex I;GO:0005739|mitochondrion;	.	F44G4.2 is an ortholog of human NDUFB2 (NADH:ubiquinone oxidoreductase subunit B2); microarray, proteomic, and RNA sequencing studies indicate that F44G4.2 is affected by cyc-1, gld-1, let-7, jmjd-3.1, jmjd-1.2, vgln-1, emb-4, and nuo-6; RNA sequencing and microarray studies indicate that F44G4.2 is affected by Rotenone, Chlorpyrifos, and Diazinon; proteomic, RNA sequencing, and microarray studie…
F45G2.8	0.406347	-1.29922	0.000161286	0.0026155	down	.	GO:0030150|protein import into mitochondrial matrix;	GO:0005744|mitochondrial inner membrane presequence translocase complex;	.	F45G2.8 is an ortholog of human PAM16 (presequence translocase associated motor 16); microarray and RNA sequencing studies indicate that F45G2.8 is affected by cid-1, emr-1, lem-2, prg-1, htz-1, jmjd-3.1, jmjd-1.2, hsf-1, let-418, chd-3, pgl-1, pgl-3, glh-4, glh-1, sma-2, sma-4, ash-2, and daf-2; RNA sequencing and microarray studies indicate that F45G2.8 is affected by Rotenone, Cry5B, Humic sub…
F45H10.3	0.4196	-1.25291	8.25902e-05	0.00151926	down	Oxidative phosphorylation; Parkinson's disease; Alzheimer's disease; Huntington's disease;	GO:0042773|ATP synthesis coupled electron transport;GO:0032543|mitochondrial translation;	GO:0005747|mitochondrial respiratory chain complex I;GO:0005761|mitochondrial ribosome;GO:0005739|mitochondrion;	GO:0008137|NADH dehydrogenase (ubiquinone) activity;GO:0003735|structural constituent of ribosome;	F45H10.3 is an ortholog of human NDUFA7 (NADH:ubiquinone oxidoreductase subunit A7); F45H10.3 is predicted to have NADH dehydrogenase (ubiquinone) activity, based on protein domain information.
F46B6.6	0.393968	-1.34385	3.60637e-05	0.000773638	down	.	GO:0070124|mitochondrial translational initiation;GO:0032790|ribosome disassembly;	GO:0005739|mitochondrion;GO:0005654|nucleoplasm;	GO:0005525|GTP binding;GO:0003924|GTPase activity;GO:0044822|poly(A) RNA binding;GO:0043024|ribosomal small subunit binding;GO:0008135|translation factor activity, RNA binding;GO:0003743|translation initiation factor activity;	F46B6.6 is an ortholog of human MTIF2 (mitochondrial translational initiation factor 2); F46B6.6 is predicted to have GTP binding activity and GTPase activity, based on protein domain information.
F54C8.1	0.320536	-1.64144	0.000286685	0.00413832	down	Valine, leucine and isoleucine degradation; Fatty acid metabolism; Fatty acid elongation; Butanoate metabolism; Tryptophan metabolism; Caprolactam degradation; Lysine degradation; Geraniol degradation;	GO:0006635|fatty acid beta-oxidation;	GO:0005759|mitochondrial matrix;	GO:0003857|3-hydroxyacyl-CoA dehydrogenase activity;GO:0070403|NAD+ binding;	F54C8.1 is an ortholog of human HADH (hydroxyacyl-CoA dehydrogenase); F54C8.1 is predicted to have 3-hydroxyacyl-CoA dehydrogenase activity and NAD+ binding activity, based on protein domain information.
F54D5.12	0.186682	-2.42135	4.00812e-10	3.24792e-08	down	.	GO:0006807|nitrogen compound metabolic process;GO:0009853|photorespiration;	GO:0005739|mitochondrion;	GO:0051990|(R)-2-hydroxyglutarate dehydrogenase activity;GO:0047545|2-hydroxyglutarate dehydrogenase activity;GO:0050660|flavin adenine dinucleotide binding;GO:0008762|UDP-N-acetylmuramate dehydrogenase activity;	F54D5.12 is an ortholog of human D2HGDH (D-2-hydroxyglutarate dehydrogenase); F54D5.12 is predicted to have flavin adenine dinucleotide binding activity and oxidoreductase activity, acting on CH-OH group of donors, based on protein domain information.
F54D5.7	0.46534	-1.10364	0.00071203	0.00856724	down	Fatty acid metabolism; Tryptophan metabolism; Lysine degradation;	GO:0033539|fatty acid beta-oxidation using acyl-CoA dehydrogenase;GO:0055088|lipid homeostasis;GO:0006568|tryptophan metabolic process;	GO:0005759|mitochondrial matrix;GO:0005739|mitochondrion;	GO:0003995|acyl-CoA dehydrogenase activity;GO:0009055|electron carrier activity;GO:0000062|fatty-acyl-CoA binding;GO:0050660|flavin adenine dinucleotide binding;GO:0052890|oxidoreductase activity, acting on the CH-CH group of donors, with a flavin as acceptor;	F54D5.7 is an ortholog of human GCDH (glutaryl-CoA dehydrogenase); F54D5.7 is predicted to have flavin adenine dinucleotide binding activity and oxidoreductase activity, acting on the CH-CH group of donors, based on protein domain information.
F56A8.3	0.36235	-1.46454	2.14316e-05	0.000502321	down	.	.	GO:0005789|endoplasmic reticulum membrane;GO:0016021|integral component of membrane;GO:0042645|mitochondrial nucleoid;GO:0005635|nuclear envelope;	GO:0044822|poly(A) RNA binding;	F56A8.3 is an ortholog of human LRRC59 (leucine rich repeat containing 59); F56A8.3 is expressed in the pharynx, certain interneurons, all amphid neurons, intestine, rectal gland cell, head neurons, and the tail neurons.
F56B3.11	0.404511	-1.30575	5.97193e-05	0.00117751	down	.	GO:0030150|protein import into mitochondrial matrix;	GO:0016021|integral component of membrane;GO:0005744|mitochondrial inner membrane presequence translocase complex;	.	F56B3.11 is an ortholog of human TIMM21 (translocase of inner mitochondrial membrane 21); RNA sequencing and microarray studies indicate that F56B3.11 is affected by Rotenone, Cadmium, Cry5B, and Hydrolyzable Tannins; tiling array and RNA sequencing studies indicate that F56B3.11 is enriched in the intestine and germ line and in the ASER neurons.
F57F4.1	0.0514104	-4.2818	5.50403e-15	9.37767e-13	down	.	.	GO:0005739|mitochondrion;	GO:0052689|carboxylic ester hydrolase activity;	F57F4.1 is an ortholog of human ACOT9 (acyl-CoA thioesterase 9); RNA sequencing and microarray studies indicate that F57F4.1 is affected by Nicotinic acid, Methylmercuric chloride, Manganese chloride, D-glucose, Humic substances, single-walled carbon nanotubes, Paraquat, Colistin, and Triclosan; RNA sequencing studies indicate that F57F4.1 is enriched in the germ line and male.
F58F12.1	0.457443	-1.12833	0.000395132	0.0053528	down	Oxidative phosphorylation; Parkinson's disease; Alzheimer's disease; Huntington's disease;	GO:0015986|ATP synthesis coupled proton transport;	GO:0000275|mitochondrial proton-transporting ATP synthase complex, catalytic core F(1);GO:0005739|mitochondrion;	GO:0046933|proton-transporting ATP synthase activity, rotational mechanism;GO:0046961|proton-transporting ATPase activity, rotational mechanism;	F58F12.1 is an ortholog of human ATP5D (ATP synthase, H+ transporting, mitochondrial F1 complex, delta subunit); F58F12.1 is predicted to have proton-transporting ATP synthase activity, rotational mechanism, based on protein domain information.
F59C6.5	0.445718	-1.1658	0.000227687	0.00343261	down	Oxidative phosphorylation; Parkinson's disease; Alzheimer's disease; Huntington's disease;	GO:0055114|oxidation-reduction process;	GO:0005743|mitochondrial inner membrane;GO:0070469|respiratory chain;	.	F59C6.5 is an ortholog of human NDUFB10 (NADH:ubiquinone oxidoreductase subunit B10); proteomic, RNA sequencing, and microarray studies indicate that F59C6.5 is affected by daf-2, gld-1, let-7, lin-35, npr-1, dep-1, emb-4, lin-22, sir-2.1, tdp-1, nuo-6, and let-60; microarray studies indicate that F59C6.5 is affected by Estrogen, Progesterone, Fluoranthene, and Sirolimus; proteomic, tiling array,…
F59H6.5	40.0738	5.32459	4.82054e-08	2.49271e-06	up	.	GO:0032508|DNA duplex unwinding;GO:0006310|DNA recombination;GO:0006281|DNA repair;GO:0044806|G-quadruplex DNA unwinding;GO:0000002|mitochondrial genome maintenance;GO:0051974|negative regulation of telomerase activity;GO:0032211|negative regulation of telomere maintenance via telomerase;GO:0000723|telomere maintenance;	GO:0005739|mitochondrion;GO:0005634|nucleus;GO:0005657|replication fork;	GO:0005524|ATP binding;GO:0043141|ATP-dependent 5'-3' DNA helicase activity;GO:0003677|DNA binding;GO:0010521|telomerase inhibitor activity;	F59H6.5 is predicted to have DNA helicase activity, based on protein domain information.
fars-2	0.453092	-1.14212	0.000549531	0.00696562	down	Aminoacyl-tRNA biosynthesis	GO:0006432|phenylalanyl-tRNA aminoacylation;GO:0008033|tRNA processing;	GO:0005737|cytoplasm;GO:0005759|mitochondrial matrix;GO:0005739|mitochondrion;	GO:0005524|ATP binding;GO:0000287|magnesium ion binding;GO:0004826|phenylalanine-tRNA ligase activity;GO:0000049|tRNA binding;	fars-2 is an ortholog of human FARS2 (phenylalanyl-tRNA synthetase 2, mitochondrial); fars-2 is predicted to have ATP binding activity, phenylalanine-tRNA ligase activity, and tRNA binding activity, based on protein domain information.
fkb-6	0.490305	-1.02825	0.00135605	0.0143424	down	Estrogen signaling pathway	GO:0061077|chaperone-mediated protein folding;GO:0031111|negative regulation of microtubule polymerization or depolymerization;GO:0010977|negative regulation of neuron projection development;GO:0000413|protein peptidyl-prolyl isomerization;	GO:0044295|axonal growth cone;GO:0005829|cytosol;GO:0005874|microtubule;GO:0005739|mitochondrion;GO:0005634|nucleus;	GO:0003755|peptidyl-prolyl cis-trans isomerase activity;	fkb-6 is an ortholog of human FKBP4 (FK506 binding protein 4) and FKBP5 (FK506 binding protein 5); fkb-6 is involved in protein peptidyl-prolyl isomerization; fkb-6 exhibits Hsp90 protein binding activity and peptidyl-prolyl cis-trans isomerase activity; fkb-6 is expressed in the pharynx, anal depressor muscle, hypodermis, nervous system, reproductive system, intestine, excretory cell, and the bo…
fum-1	0.472229	-1.08244	0.000629988	0.00776645	down	.	GO:0006106|fumarate metabolic process;GO:0006099|tricarboxylic acid cycle;	GO:0005739|mitochondrion;GO:0045239|tricarboxylic acid cycle enzyme complex;	GO:0004333|fumarate hydratase activity;	fum-1 is an ortholog of human fh (fumarate hydratase); fum-1 is predicted to have fumarate hydratase activity, based on protein domain information.
gbh-2	0.454983	-1.13611	0.00159868	0.0162553	down	Lysine degradation	GO:0045329|carnitine biosynthetic process;GO:0051354|negative regulation of oxidoreductase activity;	GO:0005759|mitochondrial matrix;	GO:0005506|iron ion binding;GO:0031418|L-ascorbic acid binding;GO:0016702|oxidoreductase activity, acting on single donors with incorporation of molecular oxygen, incorporation of two atoms of oxygen;GO:0050353|trimethyllysine dioxygenase activity;	gbh-2 is an ortholog of human TMLHE (trimethyllysine hydroxylase, epsilon); gbh-2 is predicted to have iron ion binding activity and trimethyllysine dioxygenase activity, based on protein domain information.
gcsh-2	0.306636	-1.7054	3.39369e-07	1.38771e-05	down	Glyoxylate and dicarboxylate metabolism	GO:0006546|glycine catabolic process;GO:0019464|glycine decarboxylation via glycine cleavage system;GO:0032259|methylation;GO:0055114|oxidation-reduction process;GO:0009249|protein lipoylation;	GO:0005960|glycine cleavage complex;GO:0005739|mitochondrion;	.	gcsh-2 is an ortholog of human GCSH (glycine cleavage system protein H); microarray and RNA sequencing studies indicate that gcsh-2 is affected by cyc-1, lin-15B, tdp-1, daf-16, jmjd-3.1, jmjd-1.2, hsf-1, daf-12, dpy-21, sir-2.1, ain-1, fbf-1, ain-2, isp-1, and nuo-6; RNA sequencing and microarray studies indicate that gcsh-2 is affected by Rotenone, Cry5B, and Humic substances; tiling array, RNA…
gcst-1	0.256105	-1.96519	2.52575e-09	1.70819e-07	down	Glycine, serine and threonine metabolism; One carbon pool by folate; Nitrogen metabolism;	GO:0006546|glycine catabolic process;	GO:0005739|mitochondrion;	GO:0004047|aminomethyltransferase activity;GO:0008483|transaminase activity;	gcst-1 is an ortholog of human AMT (aminomethyltransferase); gcst-1 is predicted to have aminomethyltransferase activity, based on protein domain information; gcst-1 is expressed in the pharynx, hypodermis, intestine, and the body wall musculature.
gdh-1	0.404315	-1.30645	0.000108025	0.00188522	down	Nitrogen metabolism; Arginine and proline metabolism; Alanine, aspartate and glutamate metabolism; D-Glutamine and D-glutamate metabolism; Proximal tubule bicarbonate reclamation;	GO:0006536|glutamate metabolic process;GO:0006116|NADH oxidation;	GO:0005737|cytoplasm;GO:0005829|cytosol;GO:0005759|mitochondrial matrix;GO:0005739|mitochondrion;	GO:0005524|ATP binding;GO:0004352|glutamate dehydrogenase (NAD+) activity;GO:0004353|glutamate dehydrogenase [NAD(P)+] activity;GO:0005525|GTP binding;GO:0042802|identical protein binding;	gdh-1 is an ortholog of human GLUD1 (glutamate dehydrogenase 1) and GLUD2 (glutamate dehydrogenase 2); gdh-1 is predicted to have oxidoreductase activity, acting on the CH-NH2 group of donors, based on protein domain information; gdh-1 is expressed in the pharynx, head, tail, intestine, and the rectal gland cell.
gfm-1	0.334953	-1.57797	6.11733e-07	2.31944e-05	down	.	GO:0070125|mitochondrial translational elongation;	GO:0005739|mitochondrion;	GO:0005525|GTP binding;GO:0003924|GTPase activity;GO:0003746|translation elongation factor activity;	gfm-1 is an ortholog of human GFM1 (G elongation factor mitochondrial 1); gfm-1 is predicted to have GTP binding activity, GTPase activity, and translation elongation factor activity, based on protein domain information.
gldc-1	0.179815	-2.47541	3.8825e-12	4.42888e-10	down	Glycine, serine and threonine metabolism	GO:0006546|glycine catabolic process;GO:0019464|glycine decarboxylation via glycine cleavage system;	GO:0005960|glycine cleavage complex;GO:0005739|mitochondrion;	GO:0009055|electron carrier activity;GO:0016594|glycine binding;GO:0004375|glycine dehydrogenase (decarboxylating) activity;GO:0016829|lyase activity;	gldc-1 is an ortholog of human GLDC (glycine decarboxylase); gldc-1 is predicted to have glycine dehydrogenase (decarboxylating) activity, based on protein domain information; gldc-1 is expressed in the hypodermis, head, and the intestine.
glrx-22	0.433358	-1.20637	0.000688804	0.00833685	down	.	GO:0045454|cell redox homeostasis;GO:0042542|response to hydrogen peroxide;GO:0010033|response to organic substance;	GO:0005739|mitochondrion;GO:0005654|nucleoplasm;	GO:0051537|2 iron, 2 sulfur cluster binding;GO:0009055|electron carrier activity;GO:0046872|metal ion binding;GO:0015035|protein disulfide oxidoreductase activity;	glrx-22 is an ortholog of human GLRX2 (glutaredoxin 2); glrx-22 is predicted to have electron transfer activity and protein disulfide oxidoreductase activity, based on protein domain information.
glrx-5	0.497797	-1.00637	0.00268466	0.0243285	down	.	GO:0045454|cell redox homeostasis;GO:0034599|cellular response to oxidative stress;GO:0016226|iron-sulfur cluster assembly;GO:0055114|oxidation-reduction process;GO:0006970|response to osmotic stress;	GO:0005759|mitochondrial matrix;	GO:0051537|2 iron, 2 sulfur cluster binding;GO:0015036|disulfide oxidoreductase activity;GO:0009055|electron carrier activity;GO:0046872|metal ion binding;GO:0015035|protein disulfide oxidoreductase activity;	glrx-5 is an ortholog of human GLRX5 (glutaredoxin 5); glrx-5 is predicted to have electron transfer activity and protein disulfide oxidoreductase activity, based on protein domain information.
got-2.1	0.350681	-1.51177	3.15053e-06	9.75967e-05	down	Phenylalanine metabolism; Cysteine and methionine metabolism; Isoquinoline alkaloid biosynthesis; Tyrosine metabolism; Biosynthesis of amino acids; Arginine and proline metabolism; Alanine, aspartate and glutamate metabolism; Carbon fixation in photosynthetic organisms; Fat digestion and absorption; 2-Oxocarboxylic acid metabolism; Tropane, piperidine and pyridine alkaloid biosynthesis; Phenylala…	GO:0006103|2-oxoglutarate metabolic process;GO:0019470|4-hydroxyproline catabolic process;GO:0006532|aspartate biosynthetic process;GO:0006533|aspartate catabolic process;GO:0006531|aspartate metabolic process;GO:0005975|carbohydrate metabolic process;GO:0008652|cellular amino acid biosynthetic process;GO:0034641|cellular nitrogen compound metabolic process;GO:0015908|fatty acid transport;GO:0006…	GO:0009986|cell surface;GO:0070062|extracellular exosome;GO:0005743|mitochondrial inner membrane;GO:0005759|mitochondrial matrix;GO:0005739|mitochondrion;GO:0043209|myelin sheath;GO:0043204|perikaryon;GO:0005886|plasma membrane;GO:0043234|protein complex;	GO:0016597|amino acid binding;GO:0016212|kynurenine-oxoglutarate transaminase activity;GO:0004069|L-aspartate:2-oxoglutarate aminotransferase activity;GO:0080130|L-phenylalanine:2-oxoglutarate aminotransferase activity;GO:0005543|phospholipid binding;GO:0044822|poly(A) RNA binding;GO:0030170|pyridoxal phosphate binding;	got-2.1 is an ortholog of human Got2 (glutamic-oxaloacetic transaminase 2); got-2.1 is predicted to have pyridoxal phosphate binding activity and transaminase activity, based on protein domain information.
gsr-1	0.489911	-1.02941	0.0014075	0.0147983	down	Glutathione metabolism	GO:0045454|cell redox homeostasis;GO:0006749|glutathione metabolic process;	GO:0009897|external side of plasma membrane;GO:0070062|extracellular exosome;GO:0005739|mitochondrion;	GO:0050660|flavin adenine dinucleotide binding;GO:0004362|glutathione-disulfide reductase activity;GO:0050661|NADP binding;	gsr-1 is an ortholog of human GSR (glutathione-disulfide reductase); gsr-1 is involved in ecdysis, collagen and cuticulin-based cuticle and response to superoxide; gsr-1 is predicted to have NADP binding activity, electron transfer activity, flavin adenine dinucleotide binding activity, and glutathione-disulfide reductase activity, based on protein domain information; gsr-1 is localized to the cy…
hach-1	0.108786	-3.20044	1.29786e-07	5.91694e-06	down	beta-Alanine metabolism; Valine, leucine and isoleucine degradation; Propanoate metabolism;	GO:0006574|valine catabolic process;	GO:0005739|mitochondrion;	GO:0003860|3-hydroxyisobutyryl-CoA hydrolase activity;	hach-1 is an ortholog of human HIBCH (3-hydroxyisobutyryl-CoA hydrolase); hach-1 is predicted to have 3-hydroxyisobutyryl-CoA hydrolase activity, based on protein domain information.
haf-3	0.435368	-1.19969	0.000268679	0.00391728	down	ABC transporters	GO:0055085|transmembrane transport;GO:0006810|transport;	GO:0032592|integral component of mitochondrial membrane;GO:0005743|mitochondrial inner membrane;	GO:0005524|ATP binding;GO:0042626|ATPase activity, coupled to transmembrane movement of substances;GO:0005215|transporter activity;	haf-3 is an ortholog of human ABCB10 (ATP binding cassette subfamily B member 10); haf-3 is predicted to have ATP binding activity and ATPase activity, coupled to transmembrane movement of substances, based on protein domain information; haf-3 is expressed in the spermatheca and the intestine.
haf-6	0.303983	-1.71794	4.34777e-07	1.73774e-05	down	ABC transporters	GO:0055085|transmembrane transport;	GO:0016021|integral component of membrane;GO:0005743|mitochondrial inner membrane;	GO:0005524|ATP binding;GO:0042626|ATPase activity, coupled to transmembrane movement of substances;	haf-6 is an ortholog of human ABCB8 (ATP binding cassette subfamily B member 8); haf-6 is involved in RNA interference; haf-6 is predicted to have ATP binding activity and ATPase activity, coupled to transmembrane movement of substances, based on protein domain information; haf-6 is expressed in the muscle cell, intestine, and the germ line; haf-6 is localized to the perinuclear endoplasmic retic…
har-1	0.307108	-1.70318	9.71986e-08	4.68864e-06	down	.	.	GO:0005737|cytoplasm;GO:0005739|mitochondrion;GO:0055120|striated muscle dense body;	.	har-1 is an ortholog of human CHCHD10 (coiled-coil-helix-coiled-coil-helix domain containing 10) and CHCHD2 (coiled-coil-helix-coiled-coil-helix domain containing 2); har-1 is expressed in the pharynx, anal depressor muscle, nervous system, intestine, and the body wall musculature.
hphd-1	0.0773509	-3.69244	2.17626e-07	9.49801e-06	down	.	GO:0015993|molecular hydrogen transport;	GO:0005739|mitochondrion;	GO:0047988|hydroxyacid-oxoacid transhydrogenase activity;GO:0046872|metal ion binding;	hphd-1 is an ortholog of human ADHFE1 (alcohol dehydrogenase, iron containing 1); hphd-1 is predicted to have metal ion binding activity and oxidoreductase activity, based on protein domain information; hphd-1 is expressed in the pharynx, anal depressor muscle, hypodermis, reproductive system, intestine, and the body wall musculature.
hsp-6	0.28691	-1.80133	1.69022e-08	9.70286e-07	down	Tuberculosis; RNA degradation;	GO:0034514|mitochondrial unfolded protein response;GO:0006457|protein folding;	GO:0005739|mitochondrion;	GO:0005524|ATP binding;	hsp-6 is an ortholog of human HSPA9 (heat shock protein family A (Hsp70) member 9); hsp-6 is involved in mitochondrial unfolded protein response; hsp-6 is predicted to have ATP binding activity and unfolded protein binding activity, based on protein domain information; hsp-6 is expressed in the muscle cell and the intestine; hsp-6 is localized to the mitochondrion.
hsp-60	0.171068	-2.54736	1.05711e-15	2.03601e-13	down	Tuberculosis; Legionellosis; Type I diabetes mellitus; RNA degradation;	GO:0009792|embryo development ending in birth or egg hatching;GO:0034514|mitochondrial unfolded protein response;GO:0007005|mitochondrion organization;GO:0002119|nematode larval development;GO:0042026|protein refolding;	GO:0005759|mitochondrial matrix;GO:0005739|mitochondrion;	GO:0005524|ATP binding;GO:0008134|transcription factor binding;	hsp-60 is an ortholog of human HSPD1 (heat shock protein family D (Hsp60) member 1); hsp-60 is involved in embryo development, mitochondrial unfolded protein response, mitochondrion organization and nematode larval development; hsp-60 exhibits transcription factor binding activity and is predicted to have ATP binding activity, based on protein domain information; hsp-60 is expressed in the muscle…
hsp-75	0.400672	-1.3195	3.83376e-05	0.000813334	down	.	GO:1901856|negative regulation of cellular respiration;GO:0006457|protein folding;GO:0006950|response to stress;GO:0009386|translational attenuation;	GO:0070062|extracellular exosome;GO:0005743|mitochondrial inner membrane;GO:0005759|mitochondrial matrix;GO:0005654|nucleoplasm;	GO:0005524|ATP binding;GO:0044822|poly(A) RNA binding;	hsp-75 is an ortholog of human Trap1 (TNF receptor associated protein 1); hsp-75 is predicted to have ATP binding activity and unfolded protein binding activity, based on protein domain information.
iars-2	0.436193	-1.19696	0.000212638	0.00324624	down	Aminoacyl-tRNA biosynthesis	GO:0006428|isoleucyl-tRNA aminoacylation;	GO:0005759|mitochondrial matrix;	GO:0002161|aminoacyl-tRNA editing activity;GO:0005524|ATP binding;GO:0004822|isoleucine-tRNA ligase activity;	iars-2 is an ortholog of human IARS2 (isoleucyl-tRNA synthetase 2, mitochondrial); iars-2 is predicted to have ATP binding activity, aminoacyl-tRNA editing activity, and isoleucine-tRNA ligase activity, based on protein domain information.
idh-1	0.372701	-1.42391	8.89249e-05	0.00161223	down	Citrate cycle (TCA cycle); Biosynthesis of amino acids; Carbon fixation pathways in prokaryotes; Peroxisome; Glutathione metabolism; 2-Oxocarboxylic acid metabolism;	GO:0006103|2-oxoglutarate metabolic process;GO:0006097|glyoxylate cycle;GO:0006102|isocitrate metabolic process;GO:0006099|tricarboxylic acid cycle;	GO:0005737|cytoplasm;	GO:0004450|isocitrate dehydrogenase (NADP+) activity;GO:0000287|magnesium ion binding;GO:0051287|NAD binding;	idh-1 is an ortholog of human IDH1 (isocitrate dehydrogenase (NADP(+)) 1, cytosolic); idh-1 is predicted to have isocitrate dehydrogenase (NADP+) activity, based on protein domain information; idh-1 is expressed in the pharynx, hypodermis, tail, reproductive system, intestine, rectal gland cell, and the body wall musculature.
idhg-1	0.407119	-1.29648	4.40403e-05	0.000910223	down	.	GO:0006103|2-oxoglutarate metabolic process;GO:0006102|isocitrate metabolic process;GO:0006734|NADH metabolic process;GO:0045926|negative regulation of growth;GO:0006099|tricarboxylic acid cycle;	GO:0005962|mitochondrial isocitrate dehydrogenase complex (NAD+);GO:0005739|mitochondrion;	GO:0005524|ATP binding;GO:0004449|isocitrate dehydrogenase (NAD+) activity;GO:0000287|magnesium ion binding;GO:0051287|NAD binding;	idhg-1 is an ortholog of human IDH3G (isocitrate dehydrogenase 3 (NAD(+)) gamma); idhg-1 is predicted to have isocitrate dehydrogenase (NAD+) activity, based on protein domain information.
immt-2	0.443266	-1.17376	0.000256361	0.00377378	down	.	GO:0042407|cristae formation;GO:0051560|mitochondrial calcium ion homeostasis;	GO:0016020|membrane;GO:0061617|MICOS complex;GO:0005743|mitochondrial inner membrane;GO:0005739|mitochondrion;GO:0043209|myelin sheath;	GO:0044822|poly(A) RNA binding;	immt-2 is an ortholog of human IMMT (inner membrane mitochondrial protein); immt-2 is involved in cristae formation, mitochondrion morphogenesis and response to reactive oxygen species; immt-2 is localized to the mitochondrial proton-transporting ATP synthase complex.
ivd-1	0.355234	-1.49316	1.55921e-05	0.00038337	down	Valine, leucine and isoleucine degradation	GO:0033539|fatty acid beta-oxidation using acyl-CoA dehydrogenase;GO:0006552|leucine catabolic process;GO:0055088|lipid homeostasis;	GO:0005759|mitochondrial matrix;GO:0005739|mitochondrion;	GO:0009055|electron carrier activity;GO:0000062|fatty-acyl-CoA binding;GO:0050660|flavin adenine dinucleotide binding;GO:0008470|isovaleryl-CoA dehydrogenase activity;GO:0052890|oxidoreductase activity, acting on the CH-CH group of donors, with a flavin as acceptor;	ivd-1 is an ortholog of human IVD (isovaleryl-CoA dehydrogenase); ivd-1 is predicted to have flavin adenine dinucleotide binding activity and oxidoreductase activity, acting on the CH-CH group of donors, based on protein domain information; ivd-1 is expressed in the pharynx, head, and the reproductive system.
K07A3.3	0.281168	-1.8305	0.000145218	0.00239587	down	.	GO:0006457|protein folding;GO:0051603|proteolysis involved in cellular protein catabolic process;	GO:0009368|endopeptidase Clp complex;GO:0005759|mitochondrial matrix;GO:0042645|mitochondrial nucleoid;	GO:0005524|ATP binding;GO:0046872|metal ion binding;	K07A3.3 is an ortholog of human CLPX (caseinolytic mitochondrial matrix peptidase chaperone subunit); K07A3.3 is predicted to have ATP binding activity and unfolded protein binding activity, based on protein domain information.
K11H3.3	0.180369	-2.47098	8.09087e-13	1.01437e-10	down	.	GO:0006810|transport;	GO:0016021|integral component of membrane;GO:0005743|mitochondrial inner membrane;	.	K11H3.3 is an ortholog of human SLC25A1 (solute carrier family 25 member 1); microarray studies indicate that K11H3.3 is affected by Biotin and Quercetin; tiling array and RNA sequencing studies indicate that K11H3.3 is enriched in the cephalic sheath cell, coelomocytes, hypodermis, intestine, Psub3, and germline precursor cell and in the AFD neurons.
kat-1	0.280697	-1.83291	5.43316e-08	2.77708e-06	down	Valine, leucine and isoleucine degradation; Fatty acid metabolism; Benzoate degradation; Two-component system; Pyruvate metabolism; Propanoate metabolism; Butanoate metabolism; Tryptophan metabolism; Carbon fixation pathways in prokaryotes; Lysine degradation; Synthesis and degradation of ketone bodies; Glyoxylate and dicarboxylate metabolism; Terpenoid backbone biosynthesis;	.	GO:0005739|mitochondrion;	GO:0003985|acetyl-CoA C-acetyltransferase activity;GO:0046872|metal ion binding;	kat-1 is an ortholog of human ACAT1 (acetyl-CoA acetyltransferase 1); kat-1 is predicted to have transferase activity, transferring acyl groups other than amino-acyl groups, based on protein domain information; kat-1 is expressed in the pharynx, gonad, tail, intestine, and the body wall musculature; kat-1 is localized to the mitochondrion.
kmo-2	0.353865	-1.49873	0.000379346	0.00518387	down	Tryptophan metabolism	GO:0034354|'de novo' NAD biosynthetic process from tryptophan;GO:0043420|anthranilate metabolic process;GO:0070189|kynurenine metabolic process;GO:0019674|NAD metabolic process;GO:0019805|quinolinate biosynthetic process;GO:0044550|secondary metabolite biosynthetic process;GO:0006569|tryptophan catabolic process;	GO:0016021|integral component of membrane;GO:0005741|mitochondrial outer membrane;GO:0005739|mitochondrion;	GO:0050660|flavin adenine dinucleotide binding;GO:0004502|kynurenine 3-monooxygenase activity;GO:0016174|NAD(P)H oxidase activity;	kmo-2 is an ortholog of human KMO (kynurenine 3-monooxygenase); kmo-2 is predicted to have FAD binding activity, based on protein domain information.
lars-2	0.415751	-1.26621	0.000115689	0.00199151	down	Aminoacyl-tRNA biosynthesis	GO:0006429|leucyl-tRNA aminoacylation;	GO:0005737|cytoplasm;	GO:0002161|aminoacyl-tRNA editing activity;GO:0005524|ATP binding;GO:0004823|leucine-tRNA ligase activity;	lars-2 is an ortholog of human LARS2 (leucyl-tRNA synthetase 2, mitochondrial); lars-2 is predicted to have ATP binding activity, aminoacyl-tRNA editing activity, and leucine-tRNA ligase activity, based on protein domain information; lars-2 is expressed in the nervous system, intestine, and the body wall musculature.
let-630	0.392894	-1.34779	2.97829e-05	0.000663537	down	.	GO:0032543|mitochondrial translation;GO:0006417|regulation of translation;	GO:0005739|mitochondrion;	GO:0043024|ribosomal small subunit binding;GO:0019843|rRNA binding;	let-630 is an ortholog of human PTCD3 (pentatricopeptide repeat domain 3); let-630 is predicted to have rRNA binding activity and ribosomal small subunit binding activity, based on protein domain information.
let-754	0.250506	-1.99709	4.27304e-10	3.44161e-08	down	Purine metabolism	GO:0006172|ADP biosynthetic process;GO:0046033|AMP metabolic process;GO:0046034|ATP metabolic process;GO:0090038|negative regulation of protein kinase C signaling;GO:2000114|regulation of establishment of cell polarity;	GO:0005829|cytosol;GO:0005743|mitochondrial inner membrane;GO:0005758|mitochondrial intermembrane space;	GO:0004017|adenylate kinase activity;GO:0005524|ATP binding;	let-754 is an ortholog of human AK2 (adenylate kinase 2); let-754 is involved in negative regulation of protein kinase C signaling and regulation of establishment of cell polarity; let-754 is predicted to have ATP binding activity and adenylate kinase activity, based on protein domain information; let-754 is expressed in the hypodermis, nervous system, head, tail, reproductive system, intestine, …
lipl-5	0.467274	-1.09766	0.000545209	0.00692991	down	Fat digestion and absorption; Glycerolipid metabolism;	GO:0016042|lipid catabolic process;	GO:0005576|extracellular region;	GO:0004806|triglyceride lipase activity;	lipl-5 is an ortholog of members of the human LIP (Lipases) family including LIPF; lipl-5 is involved in defense response to Gram-negative bacterium; lipl-5 is predicted to have hydrolase activity, acting on ester bonds, based on protein domain information; lipl-5 is expressed in the intestine.
lpd-5	0.432807	-1.20821	0.000173909	0.00277807	down	.	GO:0007420|brain development;GO:0019933|cAMP-mediated signaling;GO:0045333|cellular respiration;GO:0022900|electron transport chain;GO:0032981|mitochondrial respiratory chain complex I assembly;GO:0048146|positive regulation of fibroblast proliferation;GO:0072593|reactive oxygen species metabolic process;GO:0051591|response to cAMP;	GO:0005747|mitochondrial respiratory chain complex I;	GO:0016651|oxidoreductase activity, acting on NAD(P)H;	lpd-5 is an ortholog of human NDUFS4 (NADH:ubiquinone oxidoreductase subunit S4); lpd-5 is involved in lipid storage and mitochondrial electron transport, NADH to ubiquinone; lpd-5 is predicted to have oxidoreductase activity, acting on NAD(P)H, based on protein domain information.
lpl-1	0.496409	-1.0104	0.00211819	0.020288	down	Lipoic acid metabolism	GO:0009107|lipoate biosynthetic process;GO:0009249|protein lipoylation;	GO:0005739|mitochondrion;	GO:0016874|ligase activity;GO:0033819|lipoyl(octanoyl) transferase activity;GO:0016415|octanoyltransferase activity;	lpl-1 is an ortholog of human mRpL42 (mitochondrial ribosomal protein L42); lpl-1 is predicted to have lipoyl(octanoyl) transferase activity, based on protein domain information.
M01B2.13	4.71628	2.23765	0.000318719	0.00450598	up	.	.	GO:0005737|cytoplasm;GO:0005739|mitochondrion;	.	M01B2.13 is an ortholog of human PHYHIP (phytanoyl-CoA 2-hydroxylase interacting protein) and PHYHIPL (phytanoyl-CoA 2-hydroxylase interacting protein like); microarray and RNA sequencing studies indicate that M01B2.13 is affected by bar-1, clk-1, wrn-1, daf-2, daf-16, hsf-1, mir-34, daf-12, pgl-1, pgl-3, glh-4, glh-1, hrde-1, emb-4, sma-2, and sma-4; RNA sequencing studies indicate that M01B2.13…
mai-2	0.412635	-1.27706	4.54775e-05	0.000933395	down	.	GO:0032780|negative regulation of ATPase activity;GO:0045980|negative regulation of nucleotide metabolic process;	GO:0005739|mitochondrion;	GO:0042030|ATPase inhibitor activity;	mai-2 is an ortholog of human ATPIF1 (ATPase inhibitory factor 1); mai-2 is predicted to have ATPase inhibitor activity, based on protein domain information; mai-2 is expressed in the pharynx, hypodermis, nervous system, tail, reproductive system, intestine, rectal gland cell, and the body wall musculature.
maoc-1	0.268537	-1.89681	6.31269e-08	3.17789e-06	down	Peroxisome; Primary bile acid biosynthesis;	GO:0036109|alpha-linolenic acid metabolic process;GO:0008209|androgen metabolic process;GO:0006699|bile acid biosynthetic process;GO:0008206|bile acid metabolic process;GO:0044255|cellular lipid metabolic process;GO:0008210|estrogen metabolic process;GO:0006635|fatty acid beta-oxidation;GO:0033540|fatty acid beta-oxidation using acyl-CoA oxidase;GO:0036112|medium-chain fatty-acyl-CoA metabolic pr…	GO:0043231|intracellular membrane-bounded organelle;GO:0016020|membrane;GO:0005739|mitochondrion;GO:0005782|peroxisomal matrix;GO:0005778|peroxisomal membrane;GO:0005777|peroxisome;	GO:0044594|17-beta-hydroxysteroid dehydrogenase (NAD+) activity;GO:0003857|3-hydroxyacyl-CoA dehydrogenase activity;GO:0033989|3alpha,7alpha,12alpha-trihydroxy-5beta-cholest-24-enoyl-CoA hydratase activity;GO:0016853|isomerase activity;GO:0016508|long-chain-enoyl-CoA hydratase activity;GO:0042803|protein homodimerization activity;GO:0005102|receptor binding;	maoc-1 is an ortholog of human HSD17B4 (hydroxysteroid 17-beta dehydrogenase 4); maoc-1 is involved in defense response to Gram-negative bacterium and innate immune response; maoc-1 exhibits identical protein binding activity; maoc-1 is expressed in the intestine.
mccc-1	0.286809	-1.80184	1.60269e-08	9.25082e-07	down	Valine, leucine and isoleucine degradation	GO:0006768|biotin metabolic process;GO:0009083|branched-chain amino acid catabolic process;GO:0034641|cellular nitrogen compound metabolic process;GO:0006552|leucine catabolic process;GO:0044281|small molecule metabolic process;GO:0006766|vitamin metabolic process;GO:0006767|water-soluble vitamin metabolic process;	GO:0005829|cytosol;GO:0005743|mitochondrial inner membrane;GO:0005759|mitochondrial matrix;GO:0005739|mitochondrion;	GO:0005524|ATP binding;GO:0009374|biotin binding;GO:0004075|biotin carboxylase activity;GO:0046872|metal ion binding;GO:0004485|methylcrotonoyl-CoA carboxylase activity;	mccc-1 is an ortholog of human MCCC1 (methylcrotonoyl-CoA carboxylase 1); mccc-1 is predicted to have ATP binding activity, based on protein domain information; mccc-1 is expressed in the pharynx, anal depressor muscle, nervous system, reproductive system, intestine, rectal gland cell, and the body wall musculature.
mdh-2	0.40476	-1.30486	3.39253e-05	0.000738493	down	Pyruvate metabolism; Citrate cycle (TCA cycle); Glyoxylate and dicarboxylate metabolism; Carbon fixation in photosynthetic organisms;	GO:0005975|carbohydrate metabolic process;GO:0006108|malate metabolic process;GO:0006099|tricarboxylic acid cycle;	GO:0005759|mitochondrial matrix;GO:0005739|mitochondrion;	GO:0030060|L-malate dehydrogenase activity;	mdh-2 is an ortholog of human Mdh2 (malate dehydrogenase 2); mdh-2 is predicted to have L-malate dehydrogenase activity, based on protein domain information; mdh-2 is expressed in the pharynx, intestine, and the body wall musculature.
mel-32	0.283894	-1.81657	0.000468016	0.00611984	down	Glycine, serine and threonine metabolism; One carbon pool by folate; Biosynthesis of amino acids; Cyanoamino acid metabolism; Glyoxylate and dicarboxylate metabolism; Methane metabolism;	GO:0009790|embryo development;GO:0009792|embryo development ending in birth or egg hatching;GO:0006544|glycine metabolic process;GO:0006563|L-serine metabolic process;GO:0009069|serine family amino acid metabolic process;GO:0035999|tetrahydrofolate interconversion;	GO:0005739|mitochondrion;	GO:0004372|glycine hydroxymethyltransferase activity;GO:0030170|pyridoxal phosphate binding;	mel-32 is an ortholog of human SHMT2 (serine hydroxymethyltransferase 2) and SHMT1 (serine hydroxymethyltransferase 1); mel-32 is involved in embryo development; mel-32 is predicted to have glycine hydroxymethyltransferase activity and pyridoxal phosphate binding activity, based on protein domain information; mel-32 is expressed in the hypodermis and the intestine.
mmaa-1	0.271065	-1.88329	2.64645e-06	8.38378e-05	down	.	GO:0009236|cobalamin biosynthetic process;	GO:0005739|mitochondrion;	GO:0005524|ATP binding;GO:0005525|GTP binding;GO:0016787|hydrolase activity;	mmaa-1 is an ortholog of human MMAA (methylmalonic aciduria (cobalamin deficiency) cblA type); mmaa-1 is predicted to have GTP binding activity and GTPase activity, based on protein domain information.
mpc-1	0.211943	-2.23825	8.27281e-12	8.93833e-10	down	.	GO:0006850|mitochondrial pyruvate transport;	GO:0016021|integral component of membrane;GO:0005743|mitochondrial inner membrane;	.	mpc-1 is an ortholog of human Mpc1 (mitochondrial pyruvate carrier 1); microarray, RNA sequencing, and tiling array studies indicate that mpc-1 is affected by alg-1, zfp-1, aak-2, daf-12, prg-1, htz-1, lin-35, daf-2, jmjd-3.1, hsf-1, cebp-1, daf-16, dpy-21, emb-4, sma-2, sma-4, lin-22, sir-2.1, and tdp-1; RNA sequencing and microarray studies indicate that mpc-1 is affected by Rotenone, Cry5B, an…
mpc-2	0.354363	-1.4967	3.95891e-06	0.000118096	down	.	GO:0006850|mitochondrial pyruvate transport;	GO:0016021|integral component of membrane;GO:0005743|mitochondrial inner membrane;	.	mpc-2 is an ortholog of human MPC2 (mitochondrial pyruvate carrier 2); microarray, tiling array, and RNA sequencing studies indicate that mpc-2 is affected by alg-1, rde-4, zfp-1, daf-12, lin-35, cox-5B, jmjd-3.1, jmjd-1.2, mir-34, daf-16, dpy-21, sma-2, sma-4, lin-22, sir-2.1, isp-1, and nuo-6; RNA sequencing and microarray studies indicate that mpc-2 is affected by Rotenone, Cry5B, Hydrolyzable…
mppa-1	0.264106	-1.92081	6.07295e-09	3.82495e-07	down	.	GO:0006627|protein processing involved in protein targeting to mitochondrion;	GO:0005615|extracellular space;GO:0005743|mitochondrial inner membrane;GO:0005759|mitochondrial matrix;	GO:0004222|metalloendopeptidase activity;GO:0008270|zinc ion binding;	mppa-1 is an ortholog of human PMPCA (peptidase, mitochondrial processing alpha subunit); mppa-1 is involved in proteolysis; mppa-1 exhibits metalloendopeptidase activity and is predicted to have metal ion binding activity, based on protein domain information; mppa-1 is localized to the mitochondrial processing peptidase complex.
mppb-1	0.396345	-1.33517	5.10312e-05	0.00103224	down	.	GO:0009060|aerobic respiration;GO:0006122|mitochondrial electron transport, ubiquinol to cytochrome c;GO:0016485|protein processing;	GO:0005759|mitochondrial matrix;GO:0005750|mitochondrial respiratory chain complex III;	GO:0004222|metalloendopeptidase activity;GO:0008270|zinc ion binding;	mppb-1 is an ortholog of human UQCRC1 (ubiquinol-cytochrome c reductase core protein I) and PMPCB (peptidase, mitochondrial processing beta subunit); mppb-1 is involved in proteolysis; mppb-1 is predicted to have metal ion binding activity and metalloendopeptidase activity, based on protein domain information.
mrpl-11	0.358255	-1.48094	6.04598e-06	0.000172421	down	Ribosome	GO:0000027|ribosomal large subunit assembly;GO:0006412|translation;	GO:0005762|mitochondrial large ribosomal subunit;	GO:0044822|poly(A) RNA binding;GO:0019843|rRNA binding;GO:0003735|structural constituent of ribosome;	mrpl-11 is an ortholog of human mRpL11 (mitochondrial ribosomal protein L11); mrpl-11 is a structural constituent of ribosome, based on protein domain information.
mrpl-12	0.303879	-1.71843	1.55624e-07	6.98705e-06	down	Ribosome	GO:0006412|translation;	GO:0005743|mitochondrial inner membrane;GO:0005762|mitochondrial large ribosomal subunit;	GO:0003735|structural constituent of ribosome;	mrpl-12 is an ortholog of human mRpL12 (mitochondrial ribosomal protein L12); mrpl-12 is a structural constituent of ribosome, based on protein domain information.
mrpl-14	0.335286	-1.57653	1.33683e-06	4.63254e-05	down	Ribosome	GO:0032543|mitochondrial translation;GO:0070125|mitochondrial translational elongation;GO:0070124|mitochondrial translational initiation;GO:0070126|mitochondrial translational termination;GO:0006996|organelle organization;	GO:0005743|mitochondrial inner membrane;GO:0005840|ribosome;	GO:0044822|poly(A) RNA binding;GO:0003735|structural constituent of ribosome;	mrpl-14 is an ortholog of human C1orf53 (chromosome 1 open reading frame 53); mrpl-14 is a structural constituent of ribosome, based on protein domain information.
mrpl-15	0.489009	-1.03207	0.0016692	0.0168102	down	Ribosome	GO:0006412|translation;	GO:0005762|mitochondrial large ribosomal subunit;	GO:0003735|structural constituent of ribosome;	mrpl-15 is an ortholog of human mRpL15 (mitochondrial ribosomal protein L15); mrpl-15 is a structural constituent of ribosome, based on protein domain information.
mrpl-16	0.306602	-1.70556	3.15651e-07	1.31706e-05	down	Ribosome	GO:0006412|translation;	GO:0005739|mitochondrion;GO:0005840|ribosome;	GO:0019843|rRNA binding;GO:0003735|structural constituent of ribosome;	mrpl-16 is an ortholog of human mRpL16 (mitochondrial ribosomal protein L16); mrpl-16 is predicted to have rRNA binding activity and is a structural constituent of ribosome; mrpl-16 is expressed in the pharynx, reproductive system, and the intestine.
mrpl-17	0.464178	-1.10725	0.00122718	0.0132644	down	Ribosome	GO:0000002|mitochondrial genome maintenance;GO:0006412|translation;	GO:0005743|mitochondrial inner membrane;GO:0005762|mitochondrial large ribosomal subunit;	GO:0003735|structural constituent of ribosome;	mrpl-17 is an ortholog of human mRpL17 (mitochondrial ribosomal protein L17); mrpl-17 is a structural constituent of ribosome, based on protein domain information.
mrpl-18	0.483988	-1.04696	0.00218509	0.0207865	down	Ribosome	.	GO:0005739|mitochondrion;	GO:0008097|5S rRNA binding;	mrpl-18 is an ortholog of human mRpL18 (mitochondrial ribosomal protein L18); mrpl-18 is a structural constituent of ribosome, based on protein domain information; mrpl-18 is expressed in the nervous system, intestine, body wall musculature, and the vulval muscle.
mrpl-19	0.383407	-1.38305	3.48159e-05	0.00075479	down	Ribosome	GO:0006412|translation;	GO:0005762|mitochondrial large ribosomal subunit;	GO:0003735|structural constituent of ribosome;	mrpl-19 is an ortholog of human mRpL19 (mitochondrial ribosomal protein L19); mrpl-19 is a structural constituent of ribosome, based on protein domain information.
mrpl-23	0.4038	-1.30829	0.000128301	0.00216103	down	Ribosome	GO:0032543|mitochondrial translation;	GO:0005762|mitochondrial large ribosomal subunit;	GO:0000166|nucleotide binding;GO:0003723|RNA binding;GO:0003735|structural constituent of ribosome;	mrpl-23 is an ortholog of human mRpL23 (mitochondrial ribosomal protein L23); mrpl-23 is a structural constituent of ribosome, based on protein domain information.
mrpl-32	0.396651	-1.33406	6.32616e-05	0.00122375	down	.	GO:0006412|translation;	GO:0005743|mitochondrial inner membrane;GO:0005762|mitochondrial large ribosomal subunit;	GO:0044822|poly(A) RNA binding;GO:0003735|structural constituent of ribosome;	mrpl-32 is an ortholog of human mRpL32 (mitochondrial ribosomal protein L32); mrpl-32 is a structural constituent of ribosome, based on protein domain information.
mrpl-34	0.441453	-1.17967	0.000578917	0.00725462	down	.	.	GO:0005743|mitochondrial inner membrane;GO:0005840|ribosome;	.	mrpl-34 is an ortholog of human mRpL43 (mitochondrial ribosomal protein L43); microarray, tiling array, proteomic, and RNA sequencing studies indicate that mrpl-34 is affected by age-1, daf-12, gld-1, let-7, gld-2, npr-1, cox-5B, jmjd-3.1, jmjd-1.2, mir-34, pgl-1, pgl-3, glh-4, glh-1, emb-4, sma-2, sma-4, daf-2, and daf-16; microarray and RNA sequencing studies indicate that mrpl-34 is affected b…
mrpl-35	0.498538	-1.00422	0.0063955	0.0472191	down	Ribosome	GO:0006412|translation;	GO:0005739|mitochondrion;GO:0005840|ribosome;	GO:0003735|structural constituent of ribosome;	mrpl-35 is an ortholog of human mRpL35 (mitochondrial ribosomal protein L35); microarray, RNA sequencing, tiling array, and proteomic studies indicate that mrpl-35 is affected by isp-1, sma-2, mab-5, daf-12, gld-1, let-7, gld-4, jmjd-3.1, jmjd-1.2, mir-34, pgl-1, pgl-3, glh-4, glh-1, emb-4, sma-4, lin-22, daf-16, and lin-35; RNA sequencing and microarray studies indicate that mrpl-35 is affected …
mrpl-39	0.320663	-1.64087	1.17566e-06	4.11699e-05	down	.	GO:0000002|mitochondrial genome maintenance;GO:0006412|translation;	GO:0005762|mitochondrial large ribosomal subunit;GO:0005739|mitochondrion;	GO:0000166|nucleotide binding;GO:0044822|poly(A) RNA binding;GO:0003735|structural constituent of ribosome;	mrpl-39 is an ortholog of human mRpL39 (mitochondrial ribosomal protein L39); mrpl-39 is predicted to have nucleotide binding activity, based on protein domain information.
mrpl-47	0.372311	-1.42542	1.28564e-05	0.000325016	down	.	GO:0032543|mitochondrial translation;GO:0070125|mitochondrial translational elongation;GO:0070124|mitochondrial translational initiation;GO:0070126|mitochondrial translational termination;GO:0006996|organelle organization;	GO:0005743|mitochondrial inner membrane;GO:0005762|mitochondrial large ribosomal subunit;GO:0005739|mitochondrion;	GO:0003735|structural constituent of ribosome;	mrpl-47 is an ortholog of human mRpL47 (mitochondrial ribosomal protein L47); mrpl-47 is a structural constituent of ribosome, based on protein domain information.
mrpl-49	0.396025	-1.33633	0.000118699	0.00203018	down	.	GO:0006412|translation;	GO:0005762|mitochondrial large ribosomal subunit;	GO:0003735|structural constituent of ribosome;	mrpl-49 is an ortholog of human mRpL49 (mitochondrial ribosomal protein L49); mrpl-49 is a structural constituent of ribosome, based on protein domain information.
mrpl-51	0.413415	-1.27434	0.000176556	0.00281504	down	.	GO:0032543|mitochondrial translation;GO:0006412|translation;	GO:0005762|mitochondrial large ribosomal subunit;GO:0005761|mitochondrial ribosome;	GO:0003735|structural constituent of ribosome;	mrpl-51 is an ortholog of human mRpL51 (mitochondrial ribosomal protein L51); mrpl-51 is a structural constituent of ribosome, based on protein domain information.
mrpl-54	0.431002	-1.21423	0.000772556	0.00916686	down	.	.	GO:0005739|mitochondrion;GO:0005840|ribosome;	.	mrpl-54 is an ortholog of human mRpL54 (mitochondrial ribosomal protein L54); microarray studies indicate that mrpl-54 is affected by Cry5B, Sirolimus, and Allantoin; tiling array, RNA sequencing, and microarray studies indicate that mrpl-54 is enriched in the body wall muscle cell, intestine, and germ line and in neurons including the NSM, AFD, ASER, and PLM neurons.
mrpl-55	0.398325	-1.32798	0.00015058	0.00245991	down	.	GO:0006412|translation;	GO:0005743|mitochondrial inner membrane;GO:0005762|mitochondrial large ribosomal subunit;	GO:0003735|structural constituent of ribosome;	mrpl-55 is an ortholog of human mRpL55 (mitochondrial ribosomal protein L55); mrpl-55 is a structural constituent of ribosome, based on protein domain information.
mrps-10	0.377596	-1.40508	7.20283e-05	0.00135584	down	Ribosome	.	GO:0005739|mitochondrion;GO:0005840|ribosome;	.	mrps-10 is an ortholog of human mRpS10 (mitochondrial ribosomal protein S10); microarray and RNA sequencing studies indicate that mrps-10 is affected by Hydrogen sulfide, Rotenone, Cry5B, and Sirolimus; proteomic, RNA sequencing, and microarray studies indicate that mrps-10 is enriched in the germ line and muscle cell.
mrps-11	0.487531	-1.03643	0.0014243	0.0149218	down	Ribosome	GO:0042769|DNA damage response, detection of DNA damage;GO:0000462|maturation of SSU-rRNA from tricistronic rRNA transcript (SSU-rRNA, 5.8S rRNA, LSU-rRNA);GO:0032543|mitochondrial translation;GO:0070125|mitochondrial translational elongation;GO:0070124|mitochondrial translational initiation;GO:0070126|mitochondrial translational termination;GO:0006996|organelle organization;GO:0000028|ribosomal …	GO:0005743|mitochondrial inner membrane;GO:0005763|mitochondrial small ribosomal subunit;GO:0005739|mitochondrion;	GO:0048027|mRNA 5'-UTR binding;GO:0044822|poly(A) RNA binding;GO:0070181|small ribosomal subunit rRNA binding;GO:0003735|structural constituent of ribosome;	mrps-11 is an ortholog of human mRpS11 (mitochondrial ribosomal protein S11); mrps-11 is a structural constituent of ribosome, based on protein domain information.
mrps-12	0.367353	-1.44476	1.90564e-05	0.000454684	down	Ribosome	GO:0032543|mitochondrial translation;	GO:0005743|mitochondrial inner membrane;GO:0005763|mitochondrial small ribosomal subunit;	GO:0044822|poly(A) RNA binding;GO:0003735|structural constituent of ribosome;	mrps-12 is an ortholog of human MRPS12 (mitochondrial ribosomal protein S12); mrps-12 is a structural constituent of ribosome, based on protein domain information.
mrps-14	0.41712	-1.26147	0.000118658	0.00203018	down	Ribosome	GO:0006412|translation;	GO:0005763|mitochondrial small ribosomal subunit;	GO:0003735|structural constituent of ribosome;	mrps-14 is an ortholog of human mRpS14 (mitochondrial ribosomal protein S14); mrps-14 is a structural constituent of ribosome, based on protein domain information.
mrps-15	0.410139	-1.28582	9.36265e-05	0.00168256	down	Ribosome	GO:0032543|mitochondrial translation;	GO:0005763|mitochondrial small ribosomal subunit;	GO:0003735|structural constituent of ribosome;	mrps-15 is a structural constituent of ribosome, based on protein domain information.
mrps-16	0.315626	-1.66371	8.9866e-07	3.26751e-05	down	Ribosome	GO:0032543|mitochondrial translation;GO:0006412|translation;	GO:0005763|mitochondrial small ribosomal subunit;	GO:0003735|structural constituent of ribosome;	mrps-16 is an ortholog of human mRpS16 (mitochondrial ribosomal protein S16); mrps-16 is a structural constituent of ribosome, based on protein domain information; mrps-16 is expressed in the pharynx.
mrps-17	0.30882	-1.69516	6.02004e-07	2.28908e-05	down	Ribosome	GO:0032543|mitochondrial translation;	GO:0005763|mitochondrial small ribosomal subunit;	GO:0003723|RNA binding;GO:0003735|structural constituent of ribosome;	mrps-17 is an ortholog of human mRpS17 (mitochondrial ribosomal protein S17); mrps-17 is expressed in the pharynx, anal depressor muscle, hypodermis, and the intestine.
mrps-18A	0.439007	-1.18768	0.000363042	0.00501262	down	Ribosome	GO:0032543|mitochondrial translation;	GO:0005743|mitochondrial inner membrane;GO:0005763|mitochondrial small ribosomal subunit;	GO:0003735|structural constituent of ribosome;	mrps-18A is an ortholog of human mRpS18A (mitochondrial ribosomal protein S18A); mrps-18A is a structural constituent of ribosome, based on protein domain information.
mrps-18B	0.366013	-1.45003	9.63774e-06	0.000254887	down	Viral carcinogenesis	GO:0006412|translation;	GO:0005739|mitochondrion;GO:0005840|ribosome;	GO:0003735|structural constituent of ribosome;	mrps-18B is an ortholog of human mRpS18B (mitochondrial ribosomal protein S18B); microarray and RNA sequencing studies indicate that mrps-18B is affected by cyc-1, htz-1, lin-35, hsf-1, pgl-1, pgl-3, glh-4, glh-1, emb-4, sma-4, fbf-1, and atfs-1; microarray studies indicate that mrps-18B is affected by Aldicarb, Cry5B, and Diazinon; proteomic, tiling array, and RNA sequencing studies indicate tha…
mrps-24	0.374011	-1.41885	3.83426e-05	0.000813334	down	.	GO:0032543|mitochondrial translation;GO:0006412|translation;	GO:0005761|mitochondrial ribosome;GO:0005763|mitochondrial small ribosomal subunit;	GO:0044822|poly(A) RNA binding;GO:0003735|structural constituent of ribosome;	mrps-24 is an ortholog of human mRpS24 (mitochondrial ribosomal protein S24); RNA sequencing studies indicate that mrps-24 is affected by tdp-1, hsf-1, pgl-1, pgl-3, glh-4, and glh-1; tiling array and RNA sequencing studies indicate that mrps-24 is enriched in the intestine and germ line and in the PVD, OLL, and ASER neurons.
mrps-25	0.483907	-1.0472	0.00166369	0.0167687	down	.	.	GO:0005739|mitochondrion;GO:0005840|ribosome;	GO:0003735|structural constituent of ribosome;	mrps-25 is an ortholog of human mRpS25 (mitochondrial ribosomal protein S25); microarray and RNA sequencing studies indicate that mrps-25 is affected by lin-15B, emr-1, lem-2, htz-1, jmjd-3.1, pgl-1, pgl-3, glh-4, glh-1, sma-4, lin-22, sir-2.1, daf-2, his-24, hpl-1, hpl-2, nuo-6, and hsp-6; microarray studies indicate that mrps-25 is affected by Resveratrol, Atrazine, Cry5B, Humic substances, Sir…
mrps-28	0.376198	-1.41044	3.38727e-05	0.000737952	down	.	.	GO:0005763|mitochondrial small ribosomal subunit;GO:0005739|mitochondrion;	GO:0044822|poly(A) RNA binding;	mrps-28 is an ortholog of human mRpS28 (mitochondrial ribosomal protein S28); microarray studies indicate that mrps-28 is affected by Cry5B; tiling array, RNA sequencing, and microarray studies indicate that mrps-28 is enriched in the germline precursor cell, intestine, germ line, and muscle cell and in the ASER neurons.
mrps-30	0.477425	-1.06665	0.00103663	0.0115696	down	.	GO:0006412|translation;	GO:0005739|mitochondrion;GO:0005840|ribosome;	GO:0044822|poly(A) RNA binding;GO:0003735|structural constituent of ribosome;	mrps-30 is an ortholog of human mRpS30 (mitochondrial ribosomal protein S30); mrps-30 is a structural constituent of ribosome, based on protein domain information.
mrps-31	0.479638	-1.05998	0.00187747	0.0184292	down	.	.	GO:0005763|mitochondrial small ribosomal subunit;GO:0005739|mitochondrion;	GO:0044822|poly(A) RNA binding;GO:0003735|structural constituent of ribosome;	mrps-31 is an ortholog of human mRpS31 (mitochondrial ribosomal protein S31); mrps-31 is a structural constituent of ribosome, based on protein domain information.
mrps-33	0.369571	-1.43608	2.65304e-05	0.000598094	down	.	.	GO:0005743|mitochondrial inner membrane;GO:0005739|mitochondrion;GO:0005840|ribosome;	.	mrps-33 is an ortholog of human mRpS33 (mitochondrial ribosomal protein S33); microarray, RNA sequencing, and tiling array studies indicate that mrps-33 is affected by cyc-1, tdp-1, npr-1, jmjd-3.1, jmjd-1.2, hsf-1, mes-6, mir-34, sma-2, sma-4, fbf-1, daf-2, hcf-1, sir-2.1, lin-35, and daf-16; microarray studies indicate that mrps-33 is affected by Hydrogen sulfide, Fluoranthene, Cry5B, Humic sub…
mrps-34	0.43334	-1.20643	0.000327501	0.00460563	down	.	GO:0032543|mitochondrial translation;	GO:0005743|mitochondrial inner membrane;GO:0005763|mitochondrial small ribosomal subunit;	GO:0003735|structural constituent of ribosome;	mrps-34 is an ortholog of human mRpS34 (mitochondrial ribosomal protein S34); mrps-34 is a structural constituent of ribosome, based on protein domain information.
mrps-35	0.456854	-1.13019	0.000573851	0.00720131	down	.	GO:0042769|DNA damage response, detection of DNA damage;GO:0032543|mitochondrial translation;GO:0070125|mitochondrial translational elongation;GO:0070124|mitochondrial translational initiation;GO:0070126|mitochondrial translational termination;GO:0006996|organelle organization;	GO:0005737|cytoplasm;GO:0005743|mitochondrial inner membrane;GO:0005763|mitochondrial small ribosomal subunit;GO:0005739|mitochondrion;	GO:0044822|poly(A) RNA binding;GO:0003735|structural constituent of ribosome;	mrps-35 is an ortholog of human mRpS35 (mitochondrial ribosomal protein S35); microarray, tiling array, and RNA sequencing studies indicate that mrps-35 is affected by cid-1, hpl-2, npr-1, jmjd-3.1, hsf-1, mir-34, pgl-1, pgl-3, glh-4, glh-1, morc-1, emb-4, sma-2, sma-4, slr-2, ahr-1, fbf-1, mir-243, and daf-2; microarray studies indicate that mrps-35 is affected by Fluoranthene, Paraquat, and Sir…
mrps-5	0.436842	-1.19482	0.000192643	0.00300484	down	Ribosome	GO:0006412|translation;	GO:0005763|mitochondrial small ribosomal subunit;	GO:0003723|RNA binding;GO:0003735|structural constituent of ribosome;	mrps-5 is an ortholog of human mRpS5 (mitochondrial ribosomal protein S5); mrps-5 is predicted to have RNA binding activity and is a structural constituent of ribosome.
mrps-6	0.351888	-1.50681	6.91166e-06	0.000193782	down	Ribosome	GO:0032543|mitochondrial translation;	GO:0005763|mitochondrial small ribosomal subunit;GO:0005739|mitochondrion;	GO:0070181|small ribosomal subunit rRNA binding;GO:0003735|structural constituent of ribosome;	mrps-6 is an ortholog of human mRpS6 (mitochondrial ribosomal protein S6); mrps-6 is predicted to have rRNA binding activity and is a structural constituent of ribosome.
mrps-7	0.411539	-1.2809	0.000146823	0.00241187	down	Ribosome	GO:0032543|mitochondrial translation;GO:0000028|ribosomal small subunit assembly;GO:0006412|translation;	GO:0005763|mitochondrial small ribosomal subunit;	GO:0003729|mRNA binding;GO:0019843|rRNA binding;GO:0003735|structural constituent of ribosome;	mrps-7 is an ortholog of human mRpS7 (mitochondrial ribosomal protein S7); microarray, tiling array, and RNA sequencing studies indicate that mrps-7 is affected by cyc-1, daf-12, hlh-30, gld-4, aak-2, crtc-1, htz-1, skn-1, glp-1, hsf-1, pgl-1, pgl-3, glh-4, glh-1, alg-1, alg-5, emb-4, sir-2.1, and daf-2; tiling array and RNA sequencing studies indicate that mrps-7 is enriched in the body wall mus…
mrps-9	0.445564	-1.16629	0.000367638	0.00505768	down	Ribosome	GO:0000462|maturation of SSU-rRNA from tricistronic rRNA transcript (SSU-rRNA, 5.8S rRNA, LSU-rRNA);GO:0006412|translation;	GO:0005763|mitochondrial small ribosomal subunit;	GO:0044822|poly(A) RNA binding;GO:0003735|structural constituent of ribosome;	mrps-9 is an ortholog of human mRpS9 (mitochondrial ribosomal protein S9); mrps-9 is a structural constituent of ribosome, based on protein domain information.
mtp-18	0.349726	-1.5157	0.000113939	0.00196648	down	.	GO:0006915|apoptotic process;	GO:0016021|integral component of membrane;GO:0005743|mitochondrial inner membrane;	.	mtp-18 is an ortholog of human MTFP1 (mitochondrial fission process 1); RNA sequencing and microarray studies indicate that mtp-18 is affected by tatn-1, ubc-9, jmjd-1.2, blmp-1, skn-1, mir-34, lin-22, mes-4, spg-7, isp-1, and nuo-6; RNA sequencing and microarray studies indicate that mtp-18 is affected by D-glucose, Cadmium, Cry5B, and Chlorpyrifos; tiling array, RNA sequencing, and microarray s…
mtss-1	0.36151	-1.46789	9.83484e-06	0.000259069	down	.	GO:0006260|DNA replication;	GO:0042645|mitochondrial nucleoid;	GO:0003697|single-stranded DNA binding;	mtss-1 is an ortholog of human SSBP1 (single stranded DNA binding protein 1); mtss-1 is predicted to have single-stranded DNA binding activity, based on protein domain information; mtss-1 is expressed in the nervous system, body region, and the body wall musculature.
nars-2	0.456573	-1.13108	0.00123386	0.0133258	down	Aminoacyl-tRNA biosynthesis	GO:0006421|asparaginyl-tRNA aminoacylation;	GO:0005759|mitochondrial matrix;GO:0005739|mitochondrion;	GO:0004816|asparagine-tRNA ligase activity;GO:0005524|ATP binding;GO:0003676|nucleic acid binding;	nars-2 is an ortholog of human NARS2 (asparaginyl-tRNA synthetase 2, mitochondrial (putative)); nars-2 is predicted to have ATP binding activity and aminoacyl-tRNA ligase activity, based on protein domain information.
nduf-2.2	0.472572	-1.08139	0.000814171	0.00957516	down	Oxidative phosphorylation; Parkinson's disease; Alzheimer's disease; Huntington's disease;	GO:0006120|mitochondrial electron transport, NADH to ubiquinone;GO:0042493|response to drug;	GO:0043231|intracellular membrane-bounded organelle;GO:0005743|mitochondrial inner membrane;GO:0070469|respiratory chain;	GO:0051539|4 iron, 4 sulfur cluster binding;GO:0046872|metal ion binding;GO:0051287|NAD binding;GO:0008137|NADH dehydrogenase (ubiquinone) activity;GO:0048038|quinone binding;	nduf-2.2 is an ortholog of human NDUFS2 (NADH:ubiquinone oxidoreductase core subunit S2); nduf-2.2 is predicted to have NAD binding activity, oxidoreductase activity, acting on NAD(P)H, and quinone binding activity, based on protein domain information.
nduf-6	0.287663	-1.79755	2.30406e-08	1.28925e-06	down	Oxidative phosphorylation; Parkinson's disease; Alzheimer's disease; Huntington's disease;	GO:0006120|mitochondrial electron transport, NADH to ubiquinone;GO:0042493|response to drug;	GO:0005743|mitochondrial inner membrane;GO:0005739|mitochondrion;GO:0070469|respiratory chain;	.	nduf-6 is an ortholog of human NDUFS6 (NADH:ubiquinone oxidoreductase subunit S6); nduf-6 is involved in response to drug.
nduo-2	0.454226	-1.13852	0.00111925	0.0123387	down	Oxidative phosphorylation; Parkinson's disease;	GO:0006120|mitochondrial electron transport, NADH to ubiquinone;	GO:0016021|integral component of membrane;GO:0005743|mitochondrial inner membrane;GO:0070469|respiratory chain;	GO:0008137|NADH dehydrogenase (ubiquinone) activity;	RNA sequencing and microarray studies indicate that nduo-2 is affected by alg-3, alg-4, prg-1, clk-1, npr-1, cox-5B, jmjd-3.1, jmjd-1.2, hsf-1, flp-6, adr-2, cdk-4, and cyd-1; RNA sequencing and microarray studies indicate that nduo-2 is affected by Zidovudine and Progesterone.
nduo-4	0.452557	-1.14383	0.00031517	0.00447245	down	Oxidative phosphorylation; Parkinson's disease;	GO:0006120|mitochondrial electron transport, NADH to ubiquinone;	GO:0016021|integral component of membrane;GO:0031966|mitochondrial membrane;GO:0070469|respiratory chain;	GO:0008137|NADH dehydrogenase (ubiquinone) activity;	nduo-4 is an ortholog of human MT-ND4 (mitochondrially encoded NADH:ubiquinone oxidoreductase core subunit 4); nduo-4 is predicted to have NADH dehydrogenase (ubiquinone) activity, based on protein domain information.
nduo-5	0.435926	-1.19785	0.000159205	0.00258563	down	Oxidative phosphorylation; Parkinson's disease;	GO:0006120|mitochondrial electron transport, NADH to ubiquinone;	GO:0016021|integral component of membrane;GO:0005743|mitochondrial inner membrane;GO:0070469|respiratory chain;	GO:0008137|NADH dehydrogenase (ubiquinone) activity;	nduo-5 is an ortholog of human MT-ND5 (mitochondrially encoded NADH:ubiquinone oxidoreductase core subunit 5); RNA sequencing, microarray, and proteomic studies indicate that nduo-5 is affected by aak-2, nhr-114, eat-2, gld-1, let-7, alg-3, alg-4, prg-1, npr-1, cox-5B, jmjd-3.1, jmjd-1.2, dop-1, chd-3, sma-2, and sma-4; microarray studies indicate that nduo-5 is affected by Copper sulfate, single…
nduo-6	0.0983584	-3.34581	0.00306415	0.0268963	down	Oxidative phosphorylation; Parkinson's disease;	GO:0006120|mitochondrial electron transport, NADH to ubiquinone;	GO:0016021|integral component of membrane;GO:0031966|mitochondrial membrane;GO:0070469|respiratory chain;	GO:0008137|NADH dehydrogenase (ubiquinone) activity;	RNA sequencing and tiling array studies indicate that nduo-6 is affected by aak-2, hpl-2, alg-3, alg-4, prg-1, npr-1, jmjd-1.2, hsf-1, let-418, chd-3, daf-12, daf-16, dpy-21, set-4, nlg-1, adr-2, sma-2, lin-22, and mir-71; RNA sequencing and microarray studies indicate that nduo-6 is affected by Rotenone and Progesterone.
nuo-1	0.415428	-1.26733	6.28151e-05	0.00121866	down	Oxidative phosphorylation; Parkinson's disease; Alzheimer's disease; Huntington's disease;	.	GO:0005743|mitochondrial inner membrane;GO:0005747|mitochondrial respiratory chain complex I;GO:0005739|mitochondrion;	GO:0051539|4 iron, 4 sulfur cluster binding;GO:0010181|FMN binding;GO:0046872|metal ion binding;GO:0051287|NAD binding;GO:0008137|NADH dehydrogenase (ubiquinone) activity;	nuo-1 is an ortholog of human NDUFV1 (NADH:ubiquinone oxidoreductase core subunit V1); nuo-1 is involved in dauer exit, defecation, determination of adult lifespan, embryonic morphogenesis, gonad development, inductive cell migration, mitochondrial electron transport, NADH to ubiquinone, mitochondrial respiratory chain complex assembly, pharyngeal pumping and response to drug; nuo-1 is predicted …
nuo-2	0.454928	-1.13629	0.000346263	0.00483114	down	Oxidative phosphorylation; Parkinson's disease; Alzheimer's disease; Huntington's disease;	GO:0030308|negative regulation of cell growth;GO:2001243|negative regulation of intrinsic apoptotic signaling pathway;GO:0072593|reactive oxygen species metabolic process;	GO:0031966|mitochondrial membrane;GO:0005747|mitochondrial respiratory chain complex I;	GO:0008137|NADH dehydrogenase (ubiquinone) activity;GO:0003954|NADH dehydrogenase activity;	nuo-2 is an ortholog of human NDUFS3 (NADH:ubiquinone oxidoreductase core subunit S3); nuo-2 is involved in determination of adult lifespan and mitochondrial electron transport, NADH to ubiquinone; nuo-2 is predicted to have NADH dehydrogenase (ubiquinone) activity, based on protein domain information; nuo-2 is expressed in the reproductive system and the seam cell; nuo-2 is localized to the mito…
nuo-4	0.446867	-1.16208	0.000259016	0.00380984	down	Oxidative phosphorylation; Parkinson's disease; Alzheimer's disease; Huntington's disease;	GO:0055114|oxidation-reduction process;GO:0042493|response to drug;	GO:0005759|mitochondrial matrix;GO:0005747|mitochondrial respiratory chain complex I;GO:0043209|myelin sheath;	GO:0005524|ATP binding;GO:0019206|nucleoside kinase activity;	nuo-4 is an ortholog of human NDUFA10 (NADH:ubiquinone oxidoreductase subunit A10); RNA sequencing, tiling array, and microarray studies indicate that nuo-4 is affected by aak-2, daf-12, rsr-2, emr-1, hsf-1, ifg-1, mir-34, sma-4, lin-22, and nuo-6; proteomic and microarray studies indicate that nuo-4 is affected by 25-azacoprostane, Estrogen, Atrazine, Chlorpyrifos, and Diazinon; tiling array and…
nuo-5	0.488456	-1.0337	0.00119376	0.0129877	down	Oxidative phosphorylation; Parkinson's disease; Alzheimer's disease; Huntington's disease;	GO:0008637|apoptotic mitochondrial changes;GO:0046034|ATP metabolic process;GO:0042773|ATP synthesis coupled electron transport;GO:0045333|cellular respiration;GO:0072593|reactive oxygen species metabolic process;GO:0051881|regulation of mitochondrial membrane potential;	GO:0005758|mitochondrial intermembrane space;GO:0005747|mitochondrial respiratory chain complex I;GO:0005739|mitochondrion;GO:0043209|myelin sheath;	GO:0051537|2 iron, 2 sulfur cluster binding;GO:0051539|4 iron, 4 sulfur cluster binding;GO:0009055|electron carrier activity;GO:0051536|iron-sulfur cluster binding;GO:0046872|metal ion binding;GO:0008137|NADH dehydrogenase (ubiquinone) activity;	nuo-5 is an ortholog of human NDUFS1 (NADH:ubiquinone oxidoreductase core subunit S1); nuo-5 is involved in mitochondrial electron transport, NADH to ubiquinone; nuo-5 is predicted to have electron transfer activity, iron-sulfur cluster binding activity, and oxidoreductase activity, acting on NAD(P)H, based on protein domain information.
oga-1	0.431216	-1.21352	0.00161755	0.0164095	down	.	GO:0007568|aging;GO:0046060|dATP metabolic process;GO:0006516|glycoprotein catabolic process;GO:0006044|N-acetylglucosamine metabolic process;GO:0070265|necrotic cell death;GO:0010616|negative regulation of cardiac muscle adaptation;GO:0060051|negative regulation of protein glycosylation;GO:0010524|positive regulation of calcium ion transport into cytosol;GO:0031343|positive regulation of cell ki…	GO:0005829|cytosol;GO:0016020|membrane;GO:0005739|mitochondrion;GO:0005634|nucleus;	GO:0016231|beta-N-acetylglucosaminidase activity;GO:0004402|histone acetyltransferase activity;GO:0004415|hyalurononglucosaminidase activity;	oga-1 is an ortholog of human MGEA5 (meningioma expressed antigen 5 (hyaluronidase)); oga-1 is involved in dauer larval development, glycogen metabolic process, glycoprotein metabolic process, lipid storage, negative regulation of protein glycosylation and protein dephosphorylation; oga-1 exhibits hexosaminidase activity and protein serine\/threonine phosphatase activity; oga-1 is expressed in th…
oxa-1	0.38085	-1.3927	2.35816e-05	0.000543604	down	Protein export; Bacterial secretion system;	GO:0009060|aerobic respiration;GO:0033615|mitochondrial proton-transporting ATP synthase complex assembly;GO:0032981|mitochondrial respiratory chain complex I assembly;GO:0097031|mitochondrial respiratory chain complex I biogenesis;GO:0032780|negative regulation of ATPase activity;GO:0051354|negative regulation of oxidoreductase activity;GO:0051205|protein insertion into membrane;GO:0051262|prote…	GO:0032592|integral component of mitochondrial membrane;GO:0005743|mitochondrial inner membrane;GO:0031966|mitochondrial membrane;GO:0005739|mitochondrion;GO:0043234|protein complex;	GO:0097177|mitochondrial ribosome binding;GO:0042803|protein homodimerization activity;	oxa-1 is an ortholog of human OXA1L (OXA1L, mitochondrial inner membrane protein); oxa-1 is predicted to have membrane insertase activity, based on protein domain information; oxa-1 is expressed in the pharyngeal muscle cell and the body wall musculature; oxa-1 is localized to the mitochondrion.
pdha-1	0.437208	-1.19361	0.000165173	0.00267202	down	Pyruvate metabolism; Butanoate metabolism; Citrate cycle (TCA cycle); Glycolysis / Gluconeogenesis; HIF-1 signaling pathway;	GO:0006096|glycolytic process;	GO:0005759|mitochondrial matrix;GO:0005739|mitochondrion;	GO:0004739|pyruvate dehydrogenase (acetyl-transferring) activity;	pdha-1 is an ortholog of human PDHA2 (pyruvate dehydrogenase (lipoamide) alpha 2) and PDHA1 (pyruvate dehydrogenase (lipoamide) alpha 1); pdha-1 is predicted to have pyruvate dehydrogenase (acetyl-transferring) activity, based on protein domain information.
pdhb-1	0.382002	-1.38835	1.36859e-05	0.000342845	down	Pyruvate metabolism;Butanoate metabolism;Citrate cycle (TCA cycle);Glycolysis / Gluconeogenesis;HIF-1 signaling pathway;	GO:0006086|acetyl-CoA biosynthetic process from pyruvate;GO:0006096|glycolytic process;	GO:0005759|mitochondrial matrix;GO:0005739|mitochondrion;	GO:0004739|pyruvate dehydrogenase (acetyl-transferring) activity;	pdhb-1 is an ortholog of human PDHB (pyruvate dehydrogenase (lipoamide) beta); pdhb-1 is predicted to have catalytic activity, based on protein domain information; pdhb-1 is expressed in the pharynx, anal depressor muscle, hypodermis, nervous system, head, reproductive system, and the body wall musculature.
pgam-5	0.482257	-1.05213	0.00111286	0.0122784	down	TNF signaling pathway	GO:0006470|protein dephosphorylation;	GO:0016021|integral component of membrane;GO:0005741|mitochondrial outer membrane;	GO:0004721|phosphoprotein phosphatase activity;	pgam-5 is an ortholog of human Pgam5 (PGAM family member 5, mitochondrial serine\/threonine protein phosphatase); pgam-5 is expressed in the pharynx and the nervous system.
pgp-2	0.482539	-1.05128	0.00509588	0.0396613	down	ABC transporters; Bile secretion;	GO:0055085|transmembrane transport;	GO:0016021|integral component of membrane;GO:0046581|intercellular canaliculus;GO:0005739|mitochondrion;GO:0005886|plasma membrane;	GO:0005524|ATP binding;GO:0042626|ATPase activity, coupled to transmembrane movement of substances;GO:0008559|xenobiotic-transporting ATPase activity;	pgp-2 is involved in lipid storage and organelle organization; pgp-2 is predicted to have ATP binding activity and ATPase activity, coupled to transmembrane movement of substances, based on protein domain information; pgp-2 is expressed in the pharynx, nervous system, and the intestine; pgp-2 is localized to the gut granule membrane.
pgrn-1	0.450281	-1.1511	0.000474637	0.00618704	down	.	GO:0001835|blastocyst hatching;GO:0035988|chondrocyte proliferation;GO:0007566|embryo implantation;GO:0060179|male mating behavior;GO:0061351|neural precursor cell proliferation;GO:0060999|positive regulation of dendritic spine development;GO:0050679|positive regulation of epithelial cell proliferation;GO:0032355|response to estradiol;GO:0007165|signal transduction;GO:0048488|synaptic vesicle end…	GO:0009986|cell surface;GO:0070062|extracellular exosome;GO:0005615|extracellular space;GO:0043231|intracellular membrane-bounded organelle;GO:0005739|mitochondrion;	GO:0008083|growth factor activity;GO:0044822|poly(A) RNA binding;	pgrn-1 is an ortholog of human grn (granulin precursor); pgrn-1 is expressed in the nervous system, pseudocoelom, coelomocyte, and the intestine.
phb-1	0.283151	-1.82036	9.2392e-09	5.63231e-07	down	.	GO:0030421|defecation;GO:0009792|embryo development ending in birth or egg hatching;GO:0008406|gonad development;GO:0070584|mitochondrion morphogenesis;GO:0048477|oogenesis;GO:0040018|positive regulation of multicellular organism growth;GO:0002082|regulation of oxidative phosphorylation;GO:0043051|regulation of pharyngeal pumping;GO:0006979|response to oxidative stress;GO:0007283|spermatogenesis;	GO:0031966|mitochondrial membrane;GO:0035632|mitochondrial prohibitin complex;	.	phb-1 is an ortholog of human PHB (prohibitin); phb-1 is involved in defecation, embryo development, gonad development, mitochondrion morphogenesis, oogenesis, positive regulation of growth, regulation of oxidative phosphorylation, regulation of pharyngeal pumping, response to oxidative stress and spermatogenesis; phb-1 is expressed in the pharynx, hypodermis, nervous system, intestine, excretory…
phb-2	0.244922	-2.02961	1.63375e-10	1.42372e-08	down	.	GO:0030421|defecation;GO:0009792|embryo development ending in birth or egg hatching;GO:0008406|gonad development;GO:0070584|mitochondrion morphogenesis;GO:0048477|oogenesis;GO:0040018|positive regulation of multicellular organism growth;GO:0002082|regulation of oxidative phosphorylation;GO:0043051|regulation of pharyngeal pumping;GO:0006979|response to oxidative stress;GO:0007283|spermatogenesis;	GO:0016021|integral component of membrane;GO:0031966|mitochondrial membrane;GO:0035632|mitochondrial prohibitin complex;GO:0005739|mitochondrion;	.	phb-2 is an ortholog of human Phb2 (prohibitin 2); phb-2 is involved in defecation, embryo development, gonad development, mitochondrion morphogenesis, oogenesis, positive regulation of growth, regulation of oxidative phosphorylation, regulation of pharyngeal pumping, response to oxidative stress and spermatogenesis; phb-2 is expressed in the pharynx, hypodermis, nervous system, intestine, excret…
pod-2	0.400564	-1.31989	0.000342925	0.0047896	down	Pyruvate metabolism; Propanoate metabolism; Fatty acid biosynthesis; Insulin signaling pathway;	GO:0006084|acetyl-CoA metabolic process;GO:0006633|fatty acid biosynthetic process;GO:2001295|malonyl-CoA biosynthetic process;GO:0046322|negative regulation of fatty acid oxidation;GO:0060421|positive regulation of heart growth;GO:0010884|positive regulation of lipid storage;GO:0051289|protein homotetramerization;	GO:0012505|endomembrane system;GO:0016020|membrane;GO:0005739|mitochondrion;GO:0005634|nucleus;	GO:0003989|acetyl-CoA carboxylase activity;GO:0005524|ATP binding;GO:0004075|biotin carboxylase activity;GO:0046872|metal ion binding;	pod-2 is an ortholog of human ACACB (acetyl-CoA carboxylase beta) and ACACA (acetyl-CoA carboxylase alpha); pod-2 is involved in nematode larval development, polarity specification of anterior\/posterior axis and water homeostasis; pod-2 is predicted to have ATP binding activity and acetyl-CoA carboxylase activity, based on protein domain information; pod-2 is expressed in the hypodermis, reprodu…
ppgn-1	0.484369	-1.04582	0.00156702	0.0160069	down	.	GO:0008089|anterograde axon cargo transport;GO:0007005|mitochondrion organization;GO:0007399|nervous system development;GO:0006508|proteolysis;	GO:0016021|integral component of membrane;GO:0031966|mitochondrial membrane;GO:0005739|mitochondrion;	GO:0005524|ATP binding;GO:0004222|metalloendopeptidase activity;GO:0008233|peptidase activity;GO:0051082|unfolded protein binding;GO:0008270|zinc ion binding;	ppgn-1 is an ortholog of human SPG7 (SPG7, paraplegin matrix AAA peptidase subunit); ppgn-1 is predicted to have ATP binding activity and metalloendopeptidase activity, based on protein domain information.
prx-10	0.430843	-1.21477	0.000322397	0.00454162	down	Peroxisome	GO:0006436|tryptophanyl-tRNA aminoacylation;	GO:0005759|mitochondrial matrix;	GO:0005524|ATP binding;GO:0004830|tryptophan-tRNA ligase activity;	prx-10 is an ortholog of human WARS2 (tryptophanyl tRNA synthetase 2, mitochondrial); prx-10 is predicted to have ATP binding activity, tryptophan-tRNA ligase activity, and zinc ion binding activity, based on protein domain information.
pyc-1	0.437677	-1.19206	0.000172797	0.00276899	down	.	GO:0006094|gluconeogenesis;GO:0006090|pyruvate metabolic process;	GO:0005739|mitochondrion;	GO:0005524|ATP binding;GO:0009374|biotin binding;GO:0004075|biotin carboxylase activity;GO:0003677|DNA binding;GO:0046872|metal ion binding;GO:0004736|pyruvate carboxylase activity;	pyc-1 is an ortholog of human Pc (pyruvate carboxylase); pyc-1 is predicted to have ATP binding activity, biotin binding activity, and pyruvate carboxylase activity, based on protein domain information.
R02D5.8	0.396402	-1.33497	0.000925753	0.0105735	down	.	GO:0006754|ATP biosynthetic process;GO:0015992|proton transport;	GO:0005743|mitochondrial inner membrane;GO:0045263|proton-transporting ATP synthase complex, coupling factor F(o);	GO:0046872|metal ion binding;	R02D5.8 is an ortholog of human ATP5S (ATP synthase, H+ transporting, mitochondrial Fo complex subunit s (factor B)); tiling array, microarray, and RNA sequencing studies indicate that R02D5.8 is affected by hpl-2, mir-34, pgl-1, pgl-3, glh-4, glh-1, emb-4, sma-4, fbf-1, mir-243, isp-1, and nuo-6; RNA sequencing and microarray studies indicate that R02D5.8 is affected by Rotenone, Zidovudine, Hyd…
R02F2.9	0.476084	-1.07071	0.00212157	0.0203131	down	.	GO:0032543|mitochondrial translation;GO:0070125|mitochondrial translational elongation;GO:0070124|mitochondrial translational initiation;GO:0070126|mitochondrial translational termination;GO:0006996|organelle organization;GO:0072344|rescue of stalled ribosome;	GO:0005743|mitochondrial inner membrane;GO:0005762|mitochondrial large ribosomal subunit;GO:0005759|mitochondrial matrix;GO:0005739|mitochondrion;	GO:0004045|aminoacyl-tRNA hydrolase activity;GO:0043022|ribosome binding;GO:0016150|translation release factor activity, codon nonspecific;	R02F2.9 is an ortholog of human ICT1; R02F2.9 is predicted to have translation release factor activity, based on protein domain information.
R07B7.10	0.467722	-1.09628	0.00516391	0.0400617	down	.	GO:0055085|transmembrane transport;	GO:0016021|integral component of membrane;GO:0005743|mitochondrial inner membrane;GO:0005739|mitochondrion;	.	R07B7.10 is an ortholog of human SLC25A47 (solute carrier family 25 member 47); RNA sequencing and microarray studies indicate that R07B7.10 is affected by htz-1, npr-1, hsf-1, daf-12, daf-16, dpy-21, pgl-1, pgl-3, glh-4, glh-1, alg-2, sma-2, sir-2.1, and tax-6; RNA sequencing and microarray studies indicate that R07B7.10 is affected by Rotenone, Cry5B, Sirolimus, and Allantoin; chronogram analys…
R07E3.4	2.36657	1.24279	0.00214294	0.0204735	up	Calcium signaling pathway; Parkinson's disease; Huntington's disease; HTLV-I infection;	GO:0008637|apoptotic mitochondrial changes;GO:0060546|negative regulation of necroptotic process;GO:0055085|transmembrane transport;	GO:0016021|integral component of membrane;GO:0005743|mitochondrial inner membrane;GO:0005741|mitochondrial outer membrane;GO:0005739|mitochondrion;GO:0043209|myelin sheath;GO:0005634|nucleus;	GO:0005215|transporter activity;	R07E3.4 is an ortholog of human SLC25A4 (solute carrier family 25 member 4), SLC25A5 (solute carrier family 25 member 5) and SLC25A6 (solute carrier family 25 member 6); R07E3.4 is predicted to have transmembrane transporter activity, based on protein domain information.
R119.3	0.28957	-1.78802	4.74058e-08	2.45614e-06	down	Retinol metabolism; Peroxisome;	GO:0006066|alcohol metabolic process;GO:0042180|cellular ketone metabolic process;GO:0055114|oxidation-reduction process;GO:0051262|protein tetramerization;GO:0042574|retinal metabolic process;GO:0008202|steroid metabolic process;	GO:0070062|extracellular exosome;GO:0043231|intracellular membrane-bounded organelle;GO:0005739|mitochondrion;GO:0031965|nuclear membrane;GO:0005634|nucleus;GO:0005778|peroxisomal membrane;GO:0005777|peroxisome;	GO:0000253|3-keto sterol reductase activity;GO:0018455|alcohol dehydrogenase [NAD(P)+] activity;GO:0004090|carbonyl reductase (NADPH) activity;GO:0016655|oxidoreductase activity, acting on NAD(P)H, quinone or similar compound as acceptor;GO:0005102|receptor binding;GO:0001758|retinal dehydrogenase activity;	R119.3 is an ortholog of human DHRS4 (dehydrogenase\/reductase 4), DHRS4L2 (dehydrogenase\/reductase 4 like 2) and DHRS2 (dehydrogenase\/reductase 2); RNA sequencing and microarray studies indicate that R119.3 is affected by Rotenone, Cry5B, Quercetin, Humic substances, and Paraquat; RNA sequencing studies indicate that R119.3 is enriched in the germ line.
R53.4	0.488594	-1.03329	0.00111858	0.0123364	down	Oxidative phosphorylation	GO:0006754|ATP biosynthetic process;GO:0015992|proton transport;	GO:0031966|mitochondrial membrane;GO:0045263|proton-transporting ATP synthase complex, coupling factor F(o);	.	R53.4 is an ortholog of human ATP5J2 (ATP synthase, H+ transporting, mitochondrial Fo complex subunit F2); proteomic, RNA sequencing, and microarray studies indicate that R53.4 is affected by gld-1, let-7, emr-1, lem-2, npr-1, cox-5B, jmjd-3.1, jmjd-1.2, hsf-1, dep-1, morc-1, emb-4, lin-22, sir-2.1, tdp-1, and xpa-1; microarray studies indicate that R53.4 is affected by Sirolimus; chronogram anal…
rab-11.2	14.6485	3.87268	2.28558e-06	7.35452e-05	up	Endocrine and other factor-regulated calcium reabsorption; Endocytosis; Vasopressin-regulated water reabsorption; Pancreatic secretion;	GO:0030953|astral microtubule organization;GO:0000910|cytokinesis;GO:0090150|establishment of protein localization to membrane;GO:0072594|establishment of protein localization to organelle;GO:0006887|exocytosis;GO:1990182|exosomal secretion;GO:0006886|intracellular protein transport;GO:0032402|melanosome transport;GO:0007080|mitotic metaphase plate congression;GO:0090307|mitotic spindle assembly;…	GO:0030424|axon;GO:0032154|cleavage furrow;GO:0070062|extracellular exosome;GO:0005828|kinetochore microtubule;GO:0005739|mitochondrion;GO:0005771|multivesicular body;GO:0048471|perinuclear region of cytoplasm;GO:0045335|phagocytic vesicle;GO:0005886|plasma membrane;GO:0055037|recycling endosome;GO:0055038|recycling endosome membrane;GO:0000922|spindle pole;GO:0005802|trans-Golgi network;	GO:0005525|GTP binding;GO:0003924|GTPase activity;	rab-11.2 is an ortholog of human RAB11B (RAB11B, member RAS oncogene family) and RAB11A (RAB11A, member RAS oncogene family); rab-11.2 is predicted to have GTP binding activity and GTPase activity, based on protein domain information.
rnh-1.1	0.114433	-3.12743	0.000987656	0.0111455	down	DNA replication	GO:0043137|DNA replication, removal of RNA primer;GO:0006401|RNA catabolic process;GO:0090501|RNA phosphodiester bond hydrolysis;GO:0090502|RNA phosphodiester bond hydrolysis, endonucleolytic;	GO:0005739|mitochondrion;	GO:0000287|magnesium ion binding;GO:0003676|nucleic acid binding;GO:0004540|ribonuclease activity;GO:0003723|RNA binding;GO:0004523|RNA-DNA hybrid ribonuclease activity;	rnh-1.1 is an ortholog of human RNASEH1 (ribonuclease H1); rnh-1.1 is involved in RNA phosphodiester bond hydrolysis, endonucleolytic; rnh-1.1 is predicted to have RNA-DNA hybrid ribonuclease activity and nucleic acid binding activity, based on protein domain information.
romo-1	0.346304	-1.52989	0.000653209	0.00799397	down	.	GO:0034614|cellular response to reactive oxygen species;GO:0042742|defense response to bacterium;GO:0008284|positive regulation of cell proliferation;GO:2000379|positive regulation of reactive oxygen species metabolic process;GO:0001302|replicative cell aging;	GO:0016021|integral component of membrane;GO:0005743|mitochondrial inner membrane;GO:0005739|mitochondrion;	.	romo-1 is an ortholog of human ROMO1 (reactive oxygen species modulator 1); RNA sequencing and microarray studies indicate that romo-1 is affected by Rotenone, D-glucose, Cry5B, Humic substances, Paraquat, and Sirolimus; RNA sequencing and microarray studies indicate that romo-1 is enriched in the Psub1 and germ line and in the AFD, ASER, PLM, I5, DA, SAB, and retrovesicular ganglion.
scpl-4	0.439023	-1.18763	0.0002091	0.00320697	down	.	GO:0016311|dephosphorylation;GO:0030150|protein import into mitochondrial matrix;	GO:0016021|integral component of membrane;GO:0005744|mitochondrial inner membrane presequence translocase complex;	GO:0004721|phosphoprotein phosphatase activity;	scpl-4 is an ortholog of human TIMM50 (translocase of inner mitochondrial membrane 50); microarray studies indicate that scpl-4 is affected by Atrazine, Cry5B, single-walled carbon nanotubes, and Sirolimus; tiling array and RNA sequencing studies indicate that scpl-4 is enriched in the body wall muscle cell, intestine, and germ line.
scrm-4	4.16243	2.05743	1.31939e-06	4.57807e-05	up	.	GO:0006915|apoptotic process;GO:0071222|cellular response to lipopolysaccharide;GO:0042632|cholesterol homeostasis;GO:0042593|glucose homeostasis;GO:0017121|phospholipid scrambling;	GO:0016021|integral component of membrane;GO:0031966|mitochondrial membrane;GO:0005886|plasma membrane;	GO:0048306|calcium-dependent protein binding;GO:0017128|phospholipid scramblase activity;	scrm-4 is an ortholog of human TMEM256-PLSCR3 (TMEM256-PLSCR3 readthrough (NMD candidate)) and members of the PLSCR (Phospholipid scramblases) family including PLSCR5; RNA sequencing and microarray studies indicate that scrm-4 is affected by Multi-walled carbon nanotubes, Cry5B, Hydrolyzable Tannins, Paraquat, and Sirolimus; tiling array and microarray studies indicate that scrm-4 is enriched in …
sdhb-1	0.428487	-1.22268	0.000118332	0.00202782	down	Oxidative phosphorylation; Parkinson's disease; Alzheimer's disease; Huntington's disease; Citrate cycle (TCA cycle);	GO:0006099|tricarboxylic acid cycle;	GO:0005743|mitochondrial inner membrane;GO:0005749|mitochondrial respiratory chain complex II, succinate dehydrogenase complex (ubiquinone);GO:0005739|mitochondrion;	GO:0051537|2 iron, 2 sulfur cluster binding;GO:0051538|3 iron, 4 sulfur cluster binding;GO:0051539|4 iron, 4 sulfur cluster binding;GO:0009055|electron carrier activity;GO:0046872|metal ion binding;GO:0008177|succinate dehydrogenase (ubiquinone) activity;GO:0048039|ubiquinone binding;	sdhb-1 is an ortholog of human SdhB (succinate dehydrogenase complex iron sulfur subunit B); sdhb-1 is predicted to have electron transfer activity and iron-sulfur cluster binding activity, based on protein domain information; sdhb-1 is expressed in the hypodermis, nervous system, body region, reproductive system, excretory cell, and the body wall musculature; sdhb-1 is localized to the mitochond…
sfxn-1.1	0.0940612	-3.41026	0.00212768	0.0203496	down	.	.	GO:0016021|integral component of membrane;GO:0031966|mitochondrial membrane;	GO:0015075|ion transmembrane transporter activity;	sfxn-1.1 is an ortholog of human SFXN3 (sideroflexin 3) and SFXN1 (sideroflexin 1); sfxn-1.1 is predicted to have ion transmembrane transporter activity, based on protein domain information.
sfxn-1.3	0.0727454	-3.781	0.000179054	0.00283785	down	.	.	GO:0016021|integral component of membrane;GO:0031966|mitochondrial membrane;	GO:0015075|ion transmembrane transporter activity;	sfxn-1.3 is an ortholog of human SFXN3 (sideroflexin 3) and SFXN1 (sideroflexin 1); sfxn-1.3 is predicted to have ion transmembrane transporter activity, based on protein domain information.
slc-25A26	0.486479	-1.03955	0.00388733	0.0322811	down	.	GO:1901962|S-adenosyl-L-methionine transmembrane transport;GO:0015805|S-adenosyl-L-methionine transport;	GO:0016021|integral component of membrane;GO:0005743|mitochondrial inner membrane;	GO:0000095|S-adenosyl-L-methionine transmembrane transporter activity;	slc-25A26 is an ortholog of human SLC25A26 (solute carrier family 25 member 26); RNA sequencing, tiling array, and microarray studies indicate that slc-25A26 is affected by htz-1, skn-1, glp-1, hsf-1, elli-1, pgl-1, pgl-3, glh-4, glh-1, emb-4, fbf-1, rnp-8, isp-1, and nuo-6; RNA sequencing and microarray studies indicate that slc-25A26 is affected by Zidovudine, Cry5B, Paraquat, Allantoin, and Si…
slc-25A42	0.420478	-1.2499	0.000140091	0.00232498	down	.	GO:0015866|ADP transport;GO:0080121|AMP transport;GO:0015867|ATP transport;GO:0035349|coenzyme A transmembrane transport;	GO:0016021|integral component of membrane;GO:0005743|mitochondrial inner membrane;GO:0005739|mitochondrion;	GO:0043262|adenosine-diphosphatase activity;GO:0015217|ADP transmembrane transporter activity;GO:0080122|AMP transmembrane transporter activity;GO:0005347|ATP transmembrane transporter activity;GO:0015228|coenzyme A transmembrane transporter activity;	slc-25A42 is an ortholog of human SLC25A42 (solute carrier family 25 member 42); slc-25A42 is expressed in the pharynx, head, intestine, and the body wall musculature.
slrp-1	0.453168	-1.14188	0.00052829	0.00674744	down	.	GO:0070584|mitochondrion morphogenesis;GO:0000961|negative regulation of mitochondrial RNA catabolic process;GO:0006355|regulation of transcription, DNA-templated;GO:0007338|single fertilization;GO:0030317|sperm motility;GO:0007286|spermatid development;GO:0006351|transcription, DNA-templated;	GO:0001669|acrosomal vesicle;GO:0005739|mitochondrion;GO:0005634|nucleus;GO:0048471|perinuclear region of cytoplasm;GO:0030529|ribonucleoprotein complex;GO:0036126|sperm flagellum;	GO:0000166|nucleotide binding;GO:0044822|poly(A) RNA binding;	slrp-1 is an ortholog of human SLIRP (SRA stem-loop interacting RNA binding protein); slrp-1 is predicted to have nucleic acid binding activity, based on protein domain information.
spe-4	0.170843	-2.54926	1.32652e-05	0.000334511	down	Notch signaling pathway	GO:0042987|amyloid precursor protein catabolic process;GO:0008105|asymmetric protein localization;GO:0050435|beta-amyloid metabolic process;GO:0006816|calcium ion transport;GO:0061024|membrane organization;GO:0006509|membrane protein ectodomain proteolysis;GO:0043066|negative regulation of apoptotic process;GO:0007220|Notch receptor processing;GO:0007219|Notch signaling pathway;GO:0006996|organel…	GO:0016324|apical plasma membrane;GO:0030424|axon;GO:0005938|cell cortex;GO:0009986|cell surface;GO:0035253|ciliary rootlet;GO:0043198|dendritic shaft;GO:0005789|endoplasmic reticulum membrane;GO:0005794|Golgi apparatus;GO:0030426|growth cone;GO:0005887|integral component of plasma membrane;GO:0043231|intracellular membrane-bounded organelle;GO:0005765|lysosomal membrane;GO:0045121|membrane raft;…	GO:0004190|aspartic-type endopeptidase activity;GO:0004175|endopeptidase activity;	spe-4 is an ortholog of human PSEN1 (presenilin 1); spe-4 is involved in membrane organization, organelle organization and protein localization; spe-4 is predicted to have aspartic-type endopeptidase activity, based on protein domain information; spe-4 is expressed in the male; spe-4 is localized to the intracellular membrane-bounded organelle.
spg-7	0.312381	-1.67862	1.58689e-07	7.10066e-06	down	.	GO:0007409|axonogenesis;GO:0042407|cristae formation;GO:0016265|death;GO:0008053|mitochondrial fusion;GO:0034982|mitochondrial protein processing;GO:0048747|muscle fiber development;GO:0042552|myelination;GO:0021675|nerve development;GO:0007528|neuromuscular junction development;GO:0040014|regulation of multicellular organism growth;GO:0060013|righting reflex;	GO:0016021|integral component of membrane;GO:0005743|mitochondrial inner membrane;GO:0005739|mitochondrion;	GO:0005524|ATP binding;GO:0004222|metalloendopeptidase activity;GO:0051082|unfolded protein binding;GO:0008270|zinc ion binding;	spg-7 is an ortholog of human AFG3L2 (AFG3 like matrix AAA peptidase subunit 2); spg-7 is involved in cellular protein-containing complex assembly; spg-7 is predicted to have ATP binding activity, metalloendopeptidase activity, and zinc ion binding activity, based on protein domain information; spg-7 is expressed in the germ line.
sucg-1	0.270646	-1.88552	6.21235e-09	3.89429e-07	down	Propanoate metabolism; Citrate cycle (TCA cycle);	GO:0006099|tricarboxylic acid cycle;	GO:0005739|mitochondrion;	GO:0005524|ATP binding;GO:0005525|GTP binding;GO:0004776|succinate-CoA ligase (GDP-forming) activity;	sucg-1 is an ortholog of human SUCLG2 (succinate-CoA ligase GDP-forming beta subunit); sucg-1 is predicted to have ATP binding activity and catalytic activity, based on protein domain information; sucg-1 is expressed in the anal depressor muscle, reproductive system, intestine, and the body wall musculature.
sucl-2	0.417443	-1.26035	8.36708e-05	0.00153577	down	Citrate cycle (TCA cycle); Propanoate metabolism;	GO:0006099|tricarboxylic acid cycle;	GO:0005739|mitochondrion;	GO:0048037|cofactor binding;GO:0005525|GTP binding;GO:0004775|succinate-CoA ligase (ADP-forming) activity;GO:0004776|succinate-CoA ligase (GDP-forming) activity;	sucl-2 is an ortholog of human SUCLG1 (succinate-CoA ligase alpha subunit); sucl-2 is predicted to have catalytic activity and cofactor binding activity, based on protein domain information.
suox-1	0.403129	-1.31069	0.000116968	0.00201074	down	Sulfur metabolism	GO:0042128|nitrate assimilation;GO:0006790|sulfur compound metabolic process;	GO:0005758|mitochondrial intermembrane space;	GO:0020037|heme binding;GO:0030151|molybdenum ion binding;GO:0008482|sulfite oxidase activity;	suox-1 is an ortholog of human SUOX (sulfite oxidase); suox-1 is predicted to have molybdenum ion binding activity and oxidoreductase activity, based on protein domain information.
T02G5.7	0.368585	-1.43993	1.98928e-05	0.000470819	down	Valine, leucine and isoleucine degradation; Fatty acid metabolism; Benzoate degradation; Two-component system; Pyruvate metabolism; Propanoate metabolism; Butanoate metabolism; Tryptophan metabolism; Carbon fixation pathways in prokaryotes; Lysine degradation; Synthesis and degradation of ketone bodies; Glyoxylate and dicarboxylate metabolism; Terpenoid backbone biosynthesis;	.	GO:0005739|mitochondrion;	GO:0003985|acetyl-CoA C-acetyltransferase activity;GO:0046872|metal ion binding;	T02G5.7 is an ortholog of human ACAT1 (acetyl-CoA acetyltransferase 1); T02G5.7 is predicted to have transferase activity, transferring acyl groups other than amino-acyl groups, based on protein domain information.
T02H6.11	0.473716	-1.07791	0.000625774	0.0077256	down	Oxidative phosphorylation; Parkinson's disease; Alzheimer's disease; Huntington's disease; Cardiac muscle contraction;	GO:1902600|hydrogen ion transmembrane transport;GO:0006122|mitochondrial electron transport, ubiquinol to cytochrome c;GO:0034551|mitochondrial respiratory chain complex III assembly;	GO:0005743|mitochondrial inner membrane;GO:0005750|mitochondrial respiratory chain complex III;GO:0005739|mitochondrion;	.	T02H6.11 is an ortholog of human UQCRB (ubiquinol-cytochrome c reductase binding protein); proteomic, RNA sequencing, and microarray studies indicate that T02H6.11 is affected by nhr-40, gld-1, let-7, emr-1, ZK1236.1, jmjd-3.1, hsf-1, mir-34, sma-4, lin-22, and sir-2.1; RNA sequencing and microarray studies indicate that T02H6.11 is affected by Rotenone, Deoxyglucose, and Chlorpyrifos; microarray…
T05F1.8	0.184526	-2.4381	3.97786e-05	0.000839108	down	.	GO:0006810|transport;	GO:0016021|integral component of membrane;GO:0005743|mitochondrial inner membrane;	.	T05F1.8 is an ortholog of human SLC25A3 (solute carrier family 25 member 3); RNA sequencing and microarray studies indicate that T05F1.8 is affected by Ethanol, Methylmercuric chloride, Rotenone, Manganese chloride, D-glucose, Diazinon, Hydrolyzable Tannins, Paraquat, Colistin, and Sirolimus; tiling array and RNA sequencing studies indicate that T05F1.8 is enriched in the male and in neurons incl…
T05G5.5	0.49063	-1.02729	0.00204273	0.0196859	down	.	GO:0015937|coenzyme A biosynthetic process;GO:0016310|phosphorylation;	GO:0005739|mitochondrion;	GO:0005524|ATP binding;GO:0004140|dephospho-CoA kinase activity;	T05G5.5 is an ortholog of human DCAKD (dephospho-CoA kinase domain containing); T05G5.5 is predicted to have ATP binding activity and dephospho-CoA kinase activity, based on protein domain information.
T07D3.9	0.14722	-2.76396	8.92931e-13	1.11424e-10	down	.	GO:0006637|acyl-CoA metabolic process;	GO:0005739|mitochondrion;	GO:0003986|acetyl-CoA hydrolase activity;GO:0047617|acyl-CoA hydrolase activity;GO:0052689|carboxylic ester hydrolase activity;	T07D3.9 is an ortholog of human ACOT9 (acyl-CoA thioesterase 9); RNA sequencing and microarray studies indicate that T07D3.9 is affected by Ethanol, Nanoparticle, Cry5B, Quercetin, Hydrolyzable Tannins, Humic substances, Colistin, and Sirolimus.
T09A5.5	0.485941	-1.04115	0.0019721	0.0191371	down	.	.	GO:0005739|mitochondrion;	.	Microarray and RNA sequencing studies indicate that T09A5.5 is affected by cyc-1, csr-1, lin-35, cox-5B, jmjd-3.1, jmjd-1.2, hsf-1, emb-4, sma-4, sir-2.1, fbf-1, daf-2, and let-60; RNA sequencing and microarray studies indicate that T09A5.5 is affected by Rotenone and Cry5B; RNA sequencing and microarray studies indicate that T09A5.5 is enriched in the germ line and intestine and in the NSM neuro…
T09B4.8	0.451897	-1.14593	0.000438484	0.00580112	down	Glycine, serine and threonine metabolism; Alanine, aspartate and glutamate metabolism;	.	GO:0005739|mitochondrion;	GO:0047305|(R)-3-amino-2-methylpropionate-pyruvate transaminase activity;GO:0008453|alanine-glyoxylate transaminase activity;GO:0030170|pyridoxal phosphate binding;	T09B4.8 is an ortholog of human AGXT2 (alanine--glyoxylate aminotransferase 2); T09B4.8 is predicted to have pyridoxal phosphate binding activity and transaminase activity, based on protein domain information; T09B4.8 is expressed in the hypodermis, nervous system, intestine, and the body wall musculature.
T10F2.2	0.441498	-1.17952	0.000306627	0.00437457	down	.	GO:0006520|cellular amino acid metabolic process;GO:0034641|cellular nitrogen compound metabolic process;GO:1903352|L-ornithine transmembrane transport;GO:0000066|mitochondrial ornithine transport;GO:0044281|small molecule metabolic process;GO:0000050|urea cycle;	GO:0016021|integral component of membrane;GO:0005743|mitochondrial inner membrane;	GO:0000064|L-ornithine transmembrane transporter activity;	T10F2.2 is an ortholog of human SLC25A2 (solute carrier family 25 member 2) and SLC25A15 (solute carrier family 25 member 15); T10F2.2 is expressed in the pharynx, nervous system, tail, and the reproductive system.
T20H4.5	0.342001	-1.54793	1.14035e-06	4.0198e-05	down	Oxidative phosphorylation; Parkinson's disease; Alzheimer's disease; Huntington's disease;	GO:0006120|mitochondrial electron transport, NADH to ubiquinone;GO:0042493|response to drug;	GO:0005739|mitochondrion;GO:0070469|respiratory chain;	GO:0051539|4 iron, 4 sulfur cluster binding;GO:0046872|metal ion binding;GO:0008137|NADH dehydrogenase (ubiquinone) activity;	T20H4.5 is an ortholog of human NDUFS8 (NADH:ubiquinone oxidoreductase core subunit S8); T20H4.5 is involved in mitochondrial electron transport, NADH to ubiquinone and response to drug; T20H4.5 is predicted to have 4 iron, 4 sulfur cluster binding activity and oxidoreductase activity, acting on NAD(P)H, based on protein domain information; T20H4.5 is localized to the mitochondrion.
T22B7.7	29.5481	4.88499	4.74704e-11	4.53855e-09	up	.	GO:0006637|acyl-CoA metabolic process;	GO:0005739|mitochondrion;	GO:0003986|acetyl-CoA hydrolase activity;GO:0052689|carboxylic ester hydrolase activity;	T22B7.7 is an ortholog of human ACOT9 (acyl-CoA thioesterase 9); RNA sequencing studies indicate that T22B7.7 is enriched in the intestine.
T28F3.5	3.50723	1.81033	3.03626e-06	9.43894e-05	up	Pyruvate metabolism; Propanoate metabolism; Fatty acid biosynthesis; Insulin signaling pathway;	GO:0006084|acetyl-CoA metabolic process;GO:0006633|fatty acid biosynthetic process;GO:2001295|malonyl-CoA biosynthetic process;GO:0046322|negative regulation of fatty acid oxidation;GO:0060421|positive regulation of heart growth;GO:0010884|positive regulation of lipid storage;GO:0051289|protein homotetramerization;	GO:0012505|endomembrane system;GO:0016020|membrane;GO:0005739|mitochondrion;GO:0005634|nucleus;	GO:0003989|acetyl-CoA carboxylase activity;GO:0005524|ATP binding;GO:0004075|biotin carboxylase activity;GO:0046872|metal ion binding;	T28F3.5 is an ortholog of human ACACB (acetyl-CoA carboxylase beta); T28F3.5 is predicted to have ATP binding activity and acetyl-CoA carboxylase activity, based on protein domain information.
tag-321	0.446841	-1.16217	0.00155402	0.015923	down	.	.	GO:0016021|integral component of membrane;GO:0005739|mitochondrion;	.	tag-321 is an ortholog of human TMEM65 (transmembrane protein 65); microarray and RNA sequencing studies indicate that tag-321 is affected by cyc-1, tatn-1, emr-1, lem-2, jmjd-3.1, hsf-1, pgl-1, pgl-3, glh-4, glh-1, emb-4, ain-1, fbf-1, rnp-8, isp-1, and nuo-6; microarray and RNA sequencing studies indicate that tag-321 is affected by Hydrogen sulfide, Rotenone, Bisphenol S, Zidovudine, Chlorpyri…
tatn-1	0.280954	-1.8316	6.24102e-05	0.00121757	down	Phenylalanine metabolism; Ubiquinone and other terpenoid-quinone biosynthesis; Cysteine and methionine metabolism; Isoquinoline alkaloid biosynthesis; Tyrosine metabolism; Biosynthesis of amino acids; Novobiocin biosynthesis; Tropane, piperidine and pyridine alkaloid biosynthesis; Phenylalanine, tyrosine and tryptophan biosynthesis;	GO:0006103|2-oxoglutarate metabolic process;GO:0009058|biosynthetic process;GO:0006536|glutamate metabolic process;GO:0006559|L-phenylalanine catabolic process;GO:0051384|response to glucocorticoid;GO:0046689|response to mercury ion;GO:0006979|response to oxidative stress;GO:0006572|tyrosine catabolic process;	GO:0005739|mitochondrion;	GO:0016597|amino acid binding;GO:0080130|L-phenylalanine:2-oxoglutarate aminotransferase activity;GO:0004838|L-tyrosine:2-oxoglutarate aminotransferase activity;GO:0030170|pyridoxal phosphate binding;	tatn-1 is an ortholog of human TAT (tyrosine aminotransferase); tatn-1 is involved in dauer entry; tatn-1 is predicted to have L-tyrosine:2-oxoglutarate aminotransferase activity and pyridoxal phosphate binding activity, based on protein domain information; tatn-1 is expressed in the muscle cell, pharynx, hypodermis, reproductive system, intestine, and the body wall musculature.
timm-17B.1	0.287906	-1.79633	2.97745e-08	1.62167e-06	down	.	GO:0006886|intracellular protein transport;	GO:0016021|integral component of membrane;GO:0005744|mitochondrial inner membrane presequence translocase complex;	GO:0015450|P-P-bond-hydrolysis-driven protein transmembrane transporter activity;	timm-17B.1 is an ortholog of human TIMM17B (translocase of inner mitochondrial membrane 17 B (yeast)) and TIMM17A (translocase of inner mitochondrial membrane 17 A (yeast)); timm-17B.1 is predicted to have P-P-bond-hydrolysis-driven protein transmembrane transporter activity, based on protein domain information.
tin-13	0.402496	-1.31295	0.000103718	0.00182083	down	.	GO:0015031|protein transport;	GO:0005743|mitochondrial inner membrane;	GO:0046872|metal ion binding;	tin-13 is an ortholog of human TIMM13 (translocase of inner mitochondrial membrane 13); RNA sequencing and microarray studies indicate that tin-13 is affected by D-glucose, Resveratrol, Cry5B, and Hydrolyzable Tannins; tiling array, RNA sequencing, and microarray studies indicate that tin-13 is enriched in the hypodermis, Psub1, germ line, and intestine and in the ASER neurons.
tin-44	0.474664	-1.07502	0.00100546	0.011319	down	.	GO:0030150|protein import into mitochondrial matrix;	GO:0005743|mitochondrial inner membrane;	GO:0051087|chaperone binding;GO:0015450|P-P-bond-hydrolysis-driven protein transmembrane transporter activity;	tin-44 is an ortholog of human TIMM44 (translocase of inner mitochondrial membrane 44); tin-44 is predicted to have chaperone binding activity, based on protein domain information; tin-44 is expressed in the pharynx, nervous system, tail, reproductive system, and the intestine.
tin-9.2	0.498621	-1.00398	0.00385198	0.0320745	down	.	GO:0040039|inductive cell migration;GO:0015031|protein transport;GO:0040014|regulation of multicellular organism growth;GO:0000003|reproduction;	GO:0005743|mitochondrial inner membrane;GO:0005739|mitochondrion;	GO:0046872|metal ion binding;	tin-9.2 is involved in inductive cell migration, regulation of growth and reproduction; tin-9.2 is localized to the mitochondrion.
toc-1	0.321728	-1.63609	4.68902e-05	0.000957951	down	.	GO:0044267|cellular protein metabolic process;GO:0006895|Golgi to endosome transport;GO:0055085|transmembrane transport;	GO:0005794|Golgi apparatus;GO:0000139|Golgi membrane;GO:0016021|integral component of membrane;GO:0005739|mitochondrion;	GO:0005385|zinc ion transmembrane transporter activity;	toc-1 is an ortholog of human SLC30A6 (solute carrier family 30 member 6); toc-1 is predicted to have cation transmembrane transporter activity, based on protein domain information; toc-1 is expressed in the nervous system.
tomm-20	0.343424	-1.54194	2.68599e-06	8.47874e-05	down	.	GO:0006605|protein targeting;	GO:0016021|integral component of membrane;GO:0005742|mitochondrial outer membrane translocase complex;	.	tomm-20 is an ortholog of human TOMM20L (translocase of outer mitochondrial membrane 20 like) and TOMM20 (translocase of outer mitochondrial membrane 20); proteomic, RNA sequencing, and microarray studies indicate that tomm-20 is affected by gld-1, let-7, csr-1, htz-1, lin-35, npr-1, jmjd-3.1, pgl-1, pgl-3, glh-4, glh-1, emb-4, sma-4, sir-2.1, daf-2, tdp-1, and atfs-1; RNA sequencing and microarr…
tomm-22	0.412957	-1.27594	9.61722e-05	0.0017161	down	.	GO:0045040|protein import into mitochondrial outer membrane;	GO:0016021|integral component of membrane;GO:0005743|mitochondrial inner membrane;GO:0005742|mitochondrial outer membrane translocase complex;	.	tomm-22 is an ortholog of human TOMM22 (translocase of outer mitochondrial membrane 22); microarray and RNA sequencing studies indicate that tomm-22 is affected by cyc-1, aak-2, crtc-1, htz-1, lin-35, npr-1, jmjd-1.2, hsf-1, sma-2, sma-4, sir-2.1, daf-2, and hcf-1; RNA sequencing and microarray studies indicate that tomm-22 is affected by Rotenone, Atrazine, Cry5B, and Paraquat; proteomic and RNA…
tomm-40	0.349884	-1.51505	2.34125e-06	7.49735e-05	down	Amyotrophic lateral sclerosis (ALS)	GO:0006811|ion transport;GO:0006626|protein targeting to mitochondrion;	GO:0031966|mitochondrial membrane;GO:0005741|mitochondrial outer membrane;GO:0046930|pore complex;	GO:0015288|porin activity;	tomm-40 is an ortholog of human TOMM40 (translocase of outer mitochondrial membrane 40) and TOMM40L (translocase of outer mitochondrial membrane 40 like); tomm-40 is predicted to have protein transmembrane transporter activity, based on protein domain information; tomm-40 is expressed in the pharynx, anal depressor muscle, nervous system, seam cell, intestine, body wall musculature, gonadal sheat…
tomm-7	0.152411	-2.71396	0.000212434	0.003245	down	.	GO:0007005|mitochondrion organization;GO:0030150|protein import into mitochondrial matrix;	GO:0016021|integral component of membrane;GO:0005742|mitochondrial outer membrane translocase complex;	.	tomm-7 is an ortholog of human TOMM7 (translocase of outer mitochondrial membrane 7); tomm-7 is involved in mitochondrion organization; tomm-7 is expressed in the pharynx and the intestine.
tomm-70	0.401543	-1.31637	5.24959e-05	0.00105544	down	.	.	GO:0005739|mitochondrion;	.	tomm-70 is expressed in the muscle cell and the tail; tomm-70 is localized to the mitochondrion.
tsfm-1	0.309457	-1.69219	2.98304e-07	1.25652e-05	down	.	GO:0070125|mitochondrial translational elongation;	GO:0005759|mitochondrial matrix;	GO:0003746|translation elongation factor activity;	tsfm-1 is an ortholog of human TSFM (Ts translation elongation factor, mitochondrial); tsfm-1 is predicted to have translation elongation factor activity, based on protein domain information.
tufm-1	0.224669	-2.15413	9.54755e-12	1.01506e-09	down	Plant-pathogen interaction	GO:0006414|translational elongation;	GO:0070062|extracellular exosome;GO:0016020|membrane;GO:0005743|mitochondrial inner membrane;GO:0042645|mitochondrial nucleoid;GO:0005739|mitochondrion;GO:0043209|myelin sheath;	GO:0005525|GTP binding;GO:0003924|GTPase activity;GO:0044822|poly(A) RNA binding;GO:0003746|translation elongation factor activity;	tufm-1 is an ortholog of human TUFM (Tu translation elongation factor, mitochondrial); tufm-1 is predicted to have GTP binding activity and GTPase activity, based on protein domain information.
tufm-2	0.27239	-1.87625	1.60451e-08	9.25082e-07	down	Plant-pathogen interaction	.	GO:0070062|extracellular exosome;GO:0016020|membrane;GO:0042645|mitochondrial nucleoid;	GO:0005525|GTP binding;GO:0003924|GTPase activity;GO:0044822|poly(A) RNA binding;GO:0003746|translation elongation factor activity;	tufm-2 is an ortholog of human TUFM (Tu translation elongation factor, mitochondrial); tufm-2 is predicted to have GTP binding activity and GTPase activity, based on protein domain information.
ucr-1	0.450068	-1.15179	0.000281173	0.00407264	down	.	GO:0055114|oxidation-reduction process;GO:0016485|protein processing;	GO:0005759|mitochondrial matrix;GO:0005739|mitochondrion;GO:0070469|respiratory chain;	GO:0004222|metalloendopeptidase activity;GO:0008270|zinc ion binding;	ucr-1 is an ortholog of human PMPCB (peptidase, mitochondrial processing beta subunit) and UQCRC1 (ubiquinol-cytochrome c reductase core protein I); ucr-1 is predicted to have catalytic activity and metal ion binding activity, based on protein domain information.
ucr-2.2	0.46373	-1.10864	0.000551294	0.00698086	down	.	GO:0006627|protein processing involved in protein targeting to mitochondrion;	GO:0009507|chloroplast;GO:0005743|mitochondrial inner membrane;GO:0005758|mitochondrial intermembrane space;GO:0005759|mitochondrial matrix;GO:0005741|mitochondrial outer membrane;GO:0005750|mitochondrial respiratory chain complex III;GO:0005739|mitochondrion;GO:0009536|plastid;GO:0005774|vacuolar membrane;	GO:0004222|metalloendopeptidase activity;GO:0016491|oxidoreductase activity;GO:0008270|zinc ion binding;	ucr-2.2 is an ortholog of human UQCRC2 (ubiquinol-cytochrome c reductase core protein II); ucr-2.2 is predicted to have catalytic activity and metal ion binding activity, based on protein domain information; ucr-2.2 is expressed in the pharynx, hypodermis, nervous system, intestine, excretory cell, body wall musculature, and the vulval muscle.
ucr-2.3	0.429635	-1.21882	0.000157979	0.0025713	down	Oxidative phosphorylation; Parkinson's disease; Alzheimer's disease; Huntington's disease; Cardiac muscle contraction;	GO:0009060|aerobic respiration;GO:0006122|mitochondrial electron transport, ubiquinol to cytochrome c;GO:0016485|protein processing;	GO:0070062|extracellular exosome;GO:0005750|mitochondrial respiratory chain complex III;GO:0005739|mitochondrion;GO:0043209|myelin sheath;	GO:0004222|metalloendopeptidase activity;GO:0032403|protein complex binding;GO:0008270|zinc ion binding;	ucr-2.3 is an ortholog of human UQCRC2 (ubiquinol-cytochrome c reductase core protein II); ucr-2.3 is predicted to have catalytic activity and metal ion binding activity, based on protein domain information; ucr-2.3 is expressed in the nervous system and the pharyngeal gland cell.
vars-1	0.496487	-1.01017	0.00200511	0.0193795	down	.	GO:0006438|valyl-tRNA aminoacylation;	GO:0005739|mitochondrion;	GO:0002161|aminoacyl-tRNA editing activity;GO:0005524|ATP binding;GO:0004832|valine-tRNA ligase activity;	vars-1 is an ortholog of human VARS2 (valyl-tRNA synthetase 2, mitochondrial); vars-1 is predicted to have ATP binding activity, aminoacyl-tRNA editing activity, and valine-tRNA ligase activity, based on protein domain information.
vdac-1	0.435395	-1.1996	0.000124811	0.00211972	down	Parkinson's disease; Huntington's disease; HTLV-I infection; Calcium signaling pathway;	.	GO:0005741|mitochondrial outer membrane;GO:0046930|pore complex;	GO:0015288|porin activity;GO:0008308|voltage-gated anion channel activity;	vdac-1 is an ortholog of human VDAC1 (voltage dependent anion channel 1), VDAC2 (voltage dependent anion channel 2) and VDAC3 (voltage dependent anion channel 3); vdac-1 is involved in mitochondrion organization; vdac-1 is predicted to have voltage-gated anion channel activity, based on protein domain information; vdac-1 is expressed in the pharynx, anal depressor muscle, hmc, hypodermis, nervous…
Y119D3B.14	0.478354	-1.06385	0.00128796	0.0137592	down	.	GO:0032543|mitochondrial translation;GO:0032790|ribosome disassembly;	GO:0005739|mitochondrion;	GO:0005525|GTP binding;GO:0003924|GTPase activity;	Y119D3B.14 is an ortholog of human GFM2 (G elongation factor mitochondrial 2); Y119D3B.14 is predicted to have GTP binding activity and GTPase activity, based on protein domain information; Y119D3B.14 is expressed in the intestine.
Y16B4A.2	0.125028	-2.99968	3.13127e-17	6.84358e-15	down	Lysosome; Renin-angiotensin system;	.	GO:0070062|extracellular exosome;GO:0043231|intracellular membrane-bounded organelle;GO:0005764|lysosome;GO:0016020|membrane;GO:0005739|mitochondrion;GO:0005654|nucleoplasm;	GO:0004185|serine-type carboxypeptidase activity;	Y16B4A.2 is an ortholog of human CTSA (cathepsin A); Y16B4A.2 is predicted to have serine-type carboxypeptidase activity, based on protein domain information.
Y17G7B.10	0.475043	-1.07387	0.002789	0.0250435	down	Nicotinate and nicotinamide metabolism	GO:0019674|NAD metabolic process;GO:0006741|NADP biosynthetic process;	GO:0005739|mitochondrion;	GO:0005524|ATP binding;GO:0003951|NAD+ kinase activity;GO:0042803|protein homodimerization activity;	Y17G7B.10 is an ortholog of human NADK2 (NAD kinase 2, mitochondrial); Y17G7B.10 is predicted to have NAD+ kinase activity, based on protein domain information.
Y22D7AL.10	0.149082	-2.74583	5.69616e-11	5.33093e-09	down	.	GO:0006457|protein folding;	GO:0005759|mitochondrial matrix;	GO:0005524|ATP binding;	Y22D7AL.10 is an ortholog of human HSPE1 (heat shock protein family E (Hsp10) member 1); RNA sequencing and microarray studies indicate that Y22D7AL.10 is affected by Rotenone, Deoxyglucose, Cry5B, and Sirolimus; RNA sequencing and microarray studies indicate that Y22D7AL.10 is enriched in the germ line, muscle cell, intestine, and body wall musculature and in neurons including the ASER neurons.
Y32F6A.6	0.346398	-1.5295	0.00312101	0.0272693	down	.	GO:0006430|lysyl-tRNA aminoacylation;	GO:0005737|cytoplasm;GO:0015630|microtubule cytoskeleton;GO:0005739|mitochondrion;	GO:0005524|ATP binding;GO:0004824|lysine-tRNA ligase activity;GO:0046872|metal ion binding;GO:0003676|nucleic acid binding;	RNA sequencing and microarray studies indicate that Y32F6A.6 is affected by eat-2, tatn-1, clk-1, pgl-1, pgl-3, glh-4, glh-1, fog-2, sma-4, and smg-2; RNA sequencing studies indicate that Y32F6A.6 is enriched in the germ line.
Y43C5B.3	0.245867	-2.02405	0.00461143	0.0367188	down	.	GO:0055085|transmembrane transport;	GO:0016021|integral component of membrane;GO:0005743|mitochondrial inner membrane;GO:0005739|mitochondrion;	.	Y43C5B.3 is an ortholog of human SLC25A44 (solute carrier family 25 member 44); microarray and RNA sequencing studies indicate that Y43C5B.3 is affected by Methylmercuric chloride, Manganese chloride, D-glucose, Resveratrol, Diazinon, Cry5B, Chlorpyrifos, Quercetin, Humic substances, single-walled carbon nanotubes, Paraquat, Colistin, Dafa#1, and adsorbable organic bromine compounds; RNA sequenci…
Y44A6D.5	0.322956	-1.63059	0.00159751	0.0162506	down	Valine, leucine and isoleucine degradation; Biosynthesis of amino acids; 2-Oxocarboxylic acid metabolism; Pantothenate and CoA biosynthesis; Valine, leucine and isoleucine biosynthesis;	GO:0009082|branched-chain amino acid biosynthetic process;GO:0009792|embryo development ending in birth or egg hatching;GO:0002119|nematode larval development;	GO:0005739|mitochondrion;	GO:0052656|L-isoleucine transaminase activity;GO:0052654|L-leucine transaminase activity;GO:0052655|L-valine transaminase activity;	Y44A6D.5 is an ortholog of human BCAT1 (branched chain amino acid transaminase 1) and BCAT2 (branched chain amino acid transaminase 2); Y44A6D.5 is predicted to have branched-chain-amino-acid transaminase activity, based on protein domain information.
Y45F10D.4	0.488709	-1.03295	0.00191661	0.0187269	down	.	GO:0044571|[2Fe-2S] cluster assembly;GO:0006879|cellular iron ion homeostasis;GO:0097428|protein maturation by iron-sulfur cluster transfer;	GO:0005737|cytoplasm;GO:0005829|cytosol;GO:0005759|mitochondrial matrix;GO:0005739|mitochondrion;	GO:0051537|2 iron, 2 sulfur cluster binding;GO:0051539|4 iron, 4 sulfur cluster binding;GO:0008198|ferrous iron binding;GO:0036455|iron-sulfur transferase activity;GO:0032947|protein complex scaffold;	Y45F10D.4 is an ortholog of human ISCU (iron-sulfur cluster assembly enzyme); Y45F10D.4 is predicted to have iron ion binding activity and iron-sulfur cluster binding activity, based on protein domain information.
Y50E8A.6	0.102156	-3.29116	0.000168635	0.0027181	down	Glycerophospholipid metabolism	GO:0019563|glycerol catabolic process;GO:0006072|glycerol-3-phosphate metabolic process;	GO:0009331|glycerol-3-phosphate dehydrogenase complex;GO:0005739|mitochondrion;	GO:0005509|calcium ion binding;GO:0052591|sn-glycerol-3-phosphate:ubiquinone-8 oxidoreductase activity;	Y50E8A.6 is an ortholog of human GPD2 (glycerol-3-phosphate dehydrogenase 2); Y50E8A.6 is predicted to have glycerol-3-phosphate dehydrogenase (quinone) activity, based on protein domain information.
Y53G8AL.2	0.457617	-1.12779	0.000402468	0.00542454	down	Oxidative phosphorylation; Parkinson's disease; Alzheimer's disease; Huntington's disease;	GO:1901006|ubiquinone-6 biosynthetic process;	GO:0005759|mitochondrial matrix;GO:0005747|mitochondrial respiratory chain complex I;	GO:0003954|NADH dehydrogenase activity;	Y53G8AL.2 is an ortholog of human NDUFA9 (NADH:ubiquinone oxidoreductase subunit A9); Y53G8AL.2 is expressed in the pharynx, anal depressor muscle, hypodermis, head, tail, reproductive system, intestine, excretory cell, and the body wall musculature.
Y54F10AM.5	0.44255	-1.17609	0.000205803	0.00316737	down	Oxidative phosphorylation; Parkinson's disease; Alzheimer's disease; Huntington's disease;	GO:0055114|oxidation-reduction process;	GO:0005743|mitochondrial inner membrane;GO:0005758|mitochondrial intermembrane space;GO:0005747|mitochondrial respiratory chain complex I;GO:0005739|mitochondrion;	GO:0032403|protein complex binding;	Y54F10AM.5 is an ortholog of human NDUFA8 (NADH:ubiquinone oxidoreductase subunit A8); microarray, tiling array, and RNA sequencing studies indicate that Y54F10AM.5 is affected by cyc-1, daf-12, aak-2, crtc-1, cox-5B, jmjd-3.1, jmjd-1.2, hsf-1, mir-34, sma-2, sma-4, lin-22, and gei-8; microarray and RNA sequencing studies indicate that Y54F10AM.5 is affected by Biotin, Rotenone, and Hydrolyzable …
Y54G11A.9	0.397667	-1.33037	0.000550379	0.00697261	down	.	GO:0016226|iron-sulfur cluster assembly;	GO:0005739|mitochondrion;	GO:0051536|iron-sulfur cluster binding;GO:0046872|metal ion binding;GO:0005198|structural molecule activity;	Y54G11A.9 is an ortholog of human ISCA2 (iron-sulfur cluster assembly 2); Y54G11A.9 is predicted to have iron-sulfur cluster binding activity and structural molecule activity, based on protein domain information.
Y56A3A.19	0.382732	-1.3856	1.6989e-05	0.00041313	down	.	GO:0006633|fatty acid biosynthetic process;GO:0006120|mitochondrial electron transport, NADH to ubiquinone;	GO:0005739|mitochondrion;GO:0070469|respiratory chain;	GO:0000036|ACP phosphopantetheine attachment site binding involved in fatty acid biosynthetic process;GO:0031177|phosphopantetheine binding;	Y56A3A.19 is an ortholog of human NDUFAB1 (NADH:ubiquinone oxidoreductase subunit AB1); Y56A3A.19 is expressed in the pharynx and the intestine.
Y57A10A.29	0.458952	-1.12358	0.00137183	0.0144805	down	.	GO:0018293|protein-FAD linkage;	GO:0005759|mitochondrial matrix;	.	Y57A10A.29 is an ortholog of human SDHAF2 (succinate dehydrogenase complex assembly factor 2); microarray and RNA sequencing studies indicate that Y57A10A.29 is affected by cyc-1, lin-15B, jmjd-3.1, sma-4, sir-2.1, daf-16, ash-2, daf-2, tdp-1, and lin-35; microarray and RNA sequencing studies indicate that Y57A10A.29 is affected by Hydrogen sulfide, Rotenone, Cadmium, and Hydrolyzable Tannins; RN…
Y69A2AR.18	0.425242	-1.23364	9.46436e-05	0.0016951	down	Oxidative phosphorylation; Parkinson's disease; Alzheimer's disease; Huntington's disease;	GO:0015986|ATP synthesis coupled proton transport;GO:0006909|phagocytosis;	GO:0005811|lipid particle;GO:0005743|mitochondrial inner membrane;GO:0005739|mitochondrion;GO:0045261|proton-transporting ATP synthase complex, catalytic core F(1);	GO:0046933|proton-transporting ATP synthase activity, rotational mechanism;GO:0046961|proton-transporting ATPase activity, rotational mechanism;	Y69A2AR.18 is an ortholog of human ATP5C1 (ATP synthase, H+ transporting, mitochondrial F1 complex, gamma polypeptide 1); Y69A2AR.18 is predicted to have proton-transporting ATP synthase activity, rotational mechanism, based on protein domain information; Y69A2AR.18 is expressed in the pharynx, anal depressor muscle, hypodermis, nervous system, tail, and the body wall musculature.
Y80D3A.9	0.454427	-1.13788	0.00534629	0.0411384	down	.	.	GO:0005739|mitochondrion;	.	Y80D3A.9 is an ortholog of human Tango2 (transport and golgi organization 2); RNA sequencing and microarray studies indicate that Y80D3A.9 is affected by D-glucopyranose, Sodium arsenite, Resveratrol, Fluoranthene, Hydrolyzable Tannins, and Sirolimus; RNA sequencing studies indicate that Y80D3A.9 is enriched in the intestine, arcade cell, and pharyngeal-intestinal valve cell.
Y94H6A.8	0.478087	-1.06466	0.000904857	0.0103844	down	.	.	GO:0005743|mitochondrial inner membrane;GO:0005739|mitochondrion;GO:0070469|respiratory chain;	GO:0009055|electron carrier activity;GO:0008137|NADH dehydrogenase (ubiquinone) activity;	Y94H6A.8 is an ortholog of human NDUFA12 (NADH:ubiquinone oxidoreductase subunit A12); Y94H6A.8 is predicted to have NADH dehydrogenase (ubiquinone) activity and electron transfer activity, based on protein domain information; Y94H6A.8 is expressed in the nervous system and the intestine.
ZK1010.2	0.387155	-1.36902	5.78783e-05	0.00114631	down	.	GO:0006412|translation;	GO:0005739|mitochondrion;	.	ZK1010.2 is an ortholog of human RMND1 (required for meiotic nuclear division 1); microarray, tiling array, proteomic, and RNA sequencing studies indicate that ZK1010.2 is affected by isp-1, daf-12, hpl-2, gld-1, let-7, emr-1, lem-2, npr-1, jmjd-3.1, pgl-1, pgl-3, glh-4, glh-1, emb-4, sma-2, sma-4, smg-2, fbf-1, and nuo-6; RNA sequencing and microarray studies indicate that ZK1010.2 is affected b…
ZK218.14	41.6626	5.38068	0.000260806	0.00383194	up	.	.	GO:0016021|integral component of membrane;GO:0005739|mitochondrion;	.	N.A.
ZK616.3	0.410857	-1.28329	0.00233636	0.0218655	down	.	GO:0051084|'de novo' posttranslational protein folding;GO:0044267|cellular protein metabolic process;GO:0045041|protein import into mitochondrial intermembrane space;GO:0022417|protein maturation by protein folding;GO:0006626|protein targeting to mitochondrion;	GO:0005758|mitochondrial intermembrane space;GO:0005739|mitochondrion;	GO:0015035|protein disulfide oxidoreductase activity;	ZK616.3 is an ortholog of human CHCHD4 (coiled-coil-helix-coiled-coil-helix domain containing 4); microarray and RNA sequencing studies indicate that ZK616.3 is affected by lin-35, prg-1, jmjd-3.1, hsf-1, pgl-1, pgl-3, glh-4, glh-1, sma-4, fbf-1, mir-243, and daf-19; microarray studies indicate that ZK616.3 is affected by Hydrogen sulfide, Cry5B, Sirolimus, and Allantoin; RNA sequencing studies i…
nucleosome
hil-1	5.86864	2.55303	5.55542e-05	0.00110937	up	.	GO:0006334|nucleosome assembly;	GO:0045111|intermediate filament cytoskeleton;GO:0005730|nucleolus;GO:0000786|nucleosome;GO:0005634|nucleus;	GO:0003677|DNA binding;	hil-1 is an ortholog of human H1F0 (H1 histone family member 0); hil-1 is involved in body morphogenesis, locomotion, growth, oviposition and pharynx development; hil-1 is predicted to have DNA binding activity, based on protein domain information; hil-1 is expressed in several tissues including the excretory system and the body wall musculature; hil-1 is localized to the intermediate filament cy…
hil-2	3.25037	1.7006	0.00010037	0.00176805	up	.	GO:0006334|nucleosome assembly;	GO:0000786|nucleosome;GO:0005634|nucleus;	GO:0003677|DNA binding;	hil-2 is an ortholog of human H1F0 (H1 histone family member 0); hil-2 is predicted to have DNA binding activity, based on protein domain information.
hil-3	11.2616	3.49334	7.56262e-05	0.00141057	up	.	GO:0006334|nucleosome assembly;	GO:0000786|nucleosome;GO:0005634|nucleus;	GO:0003677|DNA binding;	hil-3 is an ortholog of human H1F0 (H1 histone family member 0); hil-3 is predicted to have DNA binding activity, based on protein domain information; hil-3 is expressed in several tissues including the tail.
hil-6	36.403	5.18599	0.00124072	0.0133835	up	.	GO:0006334|nucleosome assembly;	GO:0000786|nucleosome;GO:0005634|nucleus;	GO:0003677|DNA binding;	hil-6 is an ortholog of human H1F0 (H1 histone family member 0); hil-6 is predicted to have DNA binding activity, based on protein domain information; hil-6 is expressed widely.
his-1	19.7491	4.30372	8.99322e-10	6.81e-08	up	Systemic lupus erythematosus; Alcoholism; Viral carcinogenesis;	GO:0006334|nucleosome assembly;	GO:0000786|nucleosome;GO:0005634|nucleus;	GO:0003677|DNA binding;	his-1 is an ortholog of human HIST2H4B (histone cluster 2 H4 family member b) and HIST1H4B (histone cluster 1 H4 family member b); his-1 is predicted to have DNA binding activity and protein heterodimerization activity, based on protein domain information.
his-11	6.16237	2.62348	0.00267945	0.0242978	up	Systemic lupus erythematosus; Alcoholism; Viral carcinogenesis;	GO:0006334|nucleosome assembly;	GO:0005811|lipid particle;GO:0000788|nuclear nucleosome;	GO:0003677|DNA binding;	his-11 is an ortholog of members of the human Histones family including HIST1H2BO; his-11 is involved in innate immune response; his-11 is predicted to have DNA binding activity and protein heterodimerization activity, based on protein domain information; his-11 is localized to the chromatin.
his-17	20.0873	4.32821	3.4291e-07	1.39614e-05	up	Systemic lupus erythematosus; Alcoholism; Transcriptional misregulation in cancer;	.	GO:0000786|nucleosome;GO:0005634|nucleus;	GO:0003677|DNA binding;	his-17 is predicted to have DNA binding activity and protein heterodimerization activity, based on protein domain information.
his-18	14.237	3.83157	1.50168e-14	2.44865e-12	up	Systemic lupus erythematosus; Alcoholism; Viral carcinogenesis;	GO:0006334|nucleosome assembly;	GO:0000786|nucleosome;GO:0005634|nucleus;	GO:0003677|DNA binding;	his-18 is an ortholog of members of the human Histones family including HIST1H4I; his-18 is predicted to have DNA binding activity and protein heterodimerization activity, based on protein domain information.
his-2	19.7947	4.30704	1.09262e-13	1.52045e-11	up	Systemic lupus erythematosus; Alcoholism; Transcriptional misregulation in cancer;	.	GO:0000786|nucleosome;GO:0005634|nucleus;	GO:0003677|DNA binding;	his-2 is an ortholog of human HIST1H3H (histone cluster 1 H3 family member h), HIST2H3A (histone cluster 2 H3 family member a) and HIST1H3D (histone cluster 1 H3 family member d); his-2 is predicted to have DNA binding activity and protein heterodimerization activity, based on protein domain information; his-2 is expressed in the reproductive system.
his-24	8.87408	3.1496	1.37858e-05	0.000345022	up	.	GO:0006334|nucleosome assembly;	GO:0005737|cytoplasm;GO:0000784|nuclear chromosome, telomeric region;GO:0000786|nucleosome;GO:0005634|nucleus;	GO:0003677|DNA binding;	his-24 is an ortholog of human H1F0 (H1 histone family member 0); his-24 is predicted to have DNA binding activity, based on protein domain information; his-24 is expressed in several tissues including the pharynx, gonad, head, and the intestine; his-24 is localized to the cytoplasm and the nuclear chromosome, telomeric region.
his-25	8.06942	3.01247	0.000171663	0.00275521	up	Systemic lupus erythematosus; Alcoholism; Transcriptional misregulation in cancer;	.	GO:0000786|nucleosome;GO:0005634|nucleus;	GO:0003677|DNA binding;	his-25 is predicted to have DNA binding activity and protein heterodimerization activity, based on protein domain information.
his-3	14.4339	3.85139	9.26157e-18	2.21769e-15	up	Systemic lupus erythematosus; Alcoholism;	GO:0006281|DNA repair;GO:0006355|regulation of transcription, DNA-templated;	GO:0000786|nucleosome;GO:0005634|nucleus;	GO:0003677|DNA binding;	his-3 is an ortholog of members of the human Histones family including HIST3H2A; his-3 is predicted to have DNA binding activity and protein heterodimerization activity, based on protein domain information.
his-31	33.5265	5.06723	4.59952e-07	1.82464e-05	up	Systemic lupus erythematosus; Alcoholism; Viral carcinogenesis;	GO:0006334|nucleosome assembly;	GO:0000786|nucleosome;GO:0005634|nucleus;	GO:0003677|DNA binding;	his-31 is an ortholog of members of the human Histones family including HIST1H4I; his-31 is predicted to have DNA binding activity and protein heterodimerization activity, based on protein domain information.
his-32	37.0753	5.21239	1.28298e-26	6.31486e-24	up	Systemic lupus erythematosus; Alcoholism; Transcriptional misregulation in cancer;	.	GO:0000786|nucleosome;GO:0005634|nucleus;	GO:0003677|DNA binding;	his-32 is predicted to have DNA binding activity and protein heterodimerization activity, based on protein domain information.
his-35	2.46515	1.30167	0.000214891	0.00327428	up	Systemic lupus erythematosus; Alcoholism;	GO:0006281|DNA repair;GO:0006355|regulation of transcription, DNA-templated;	GO:0000786|nucleosome;GO:0005634|nucleus;	GO:0003677|DNA binding;	his-35 is an ortholog of members of the human Histones family including HIST3H2A; his-35 is predicted to have DNA binding activity and protein heterodimerization activity, based on protein domain information.
his-4	10.8709	3.4424	5.20999e-06	0.000150681	up	Systemic lupus erythematosus; Alcoholism; Viral carcinogenesis;	GO:0006334|nucleosome assembly;	GO:0005811|lipid particle;GO:0000788|nuclear nucleosome;	GO:0003677|DNA binding;	his-4 is an ortholog of members of the human Histones family including HIST1H2BO; his-4 is predicted to have DNA binding activity and protein heterodimerization activity, based on protein domain information; his-4 is expressed in the nervous system.
his-40	15.6399	3.96716	0.000158192	0.00257319	up	Systemic lupus erythematosus; Alcoholism; Transcriptional misregulation in cancer;	.	GO:0000786|nucleosome;GO:0005634|nucleus;	GO:0003677|DNA binding;	his-40 is an ortholog of human HIST1H3H (histone cluster 1 H3 family member h), HIST2H3A (histone cluster 2 H3 family member a) and HIST1H3D (histone cluster 1 H3 family member d); his-40 is predicted to have DNA binding activity and protein heterodimerization activity, based on protein domain information.
his-41	2.70195	1.434	4.54254e-05	0.000933395	up	Systemic lupus erythematosus; Alcoholism; Viral carcinogenesis;	GO:0006334|nucleosome assembly;	GO:0005811|lipid particle;GO:0000788|nuclear nucleosome;	GO:0003677|DNA binding;	his-41 is an ortholog of members of the human Histones family including HIST1H2BK; his-41 is predicted to have DNA binding activity and protein heterodimerization activity, based on protein domain information; his-41 is expressed in the intestine.
his-47	10.9129	3.44797	0.000205437	0.00316356	up	Systemic lupus erythematosus; Alcoholism;	GO:0006281|DNA repair;GO:0006355|regulation of transcription, DNA-templated;	GO:0000786|nucleosome;GO:0005634|nucleus;	GO:0003677|DNA binding;	his-47 is an ortholog of human RP1-34B20.21 and members of the Histones family including HIST2H2AA4; his-47 is predicted to have DNA binding activity and protein heterodimerization activity, based on protein domain information.
his-48	10.8955	3.44565	0.00356809	0.0302992	up	Systemic lupus erythematosus; Alcoholism; Viral carcinogenesis;	GO:0006334|nucleosome assembly;	GO:0005811|lipid particle;GO:0000788|nuclear nucleosome;	GO:0003677|DNA binding;	his-48 is an ortholog of members of the human Histones family including HIST1H2BO; his-48 is involved in innate immune response; his-48 is predicted to have DNA binding activity and protein heterodimerization activity, based on protein domain information; his-48 is expressed in the gonad.
his-5	14.7649	3.8841	0.000140272	0.00232581	up	Systemic lupus erythematosus; Alcoholism; Viral carcinogenesis;	GO:0006334|nucleosome assembly;	GO:0000786|nucleosome;GO:0005634|nucleus;	GO:0003677|DNA binding;	his-5 is an ortholog of members of the human Histones family including HIST1H4I; his-5 is predicted to have DNA binding activity and protein heterodimerization activity, based on protein domain information.
his-57	41.5349	5.37625	0.00220376	0.0209154	up	Systemic lupus erythematosus; Alcoholism;	GO:0006281|DNA repair;GO:0006355|regulation of transcription, DNA-templated;	GO:0000786|nucleosome;GO:0005634|nucleus;	GO:0003677|DNA binding;	his-57 is an ortholog of human RP1-34B20.21 and members of the Histones family including HIST1H2AJ; his-57 is predicted to have DNA binding activity and protein heterodimerization activity, based on protein domain information.
his-59	12.4606	3.63931	9.60768e-18	2.27325e-15	up	Systemic lupus erythematosus; Alcoholism; Transcriptional misregulation in cancer;	.	GO:0000786|nucleosome;GO:0005634|nucleus;	GO:0003677|DNA binding;	his-59 is predicted to have DNA binding activity and protein heterodimerization activity, based on protein domain information.
his-6	15.7721	3.97931	2.90909e-13	3.86603e-11	up	Systemic lupus erythematosus; Alcoholism; Transcriptional misregulation in cancer;	.	GO:0000786|nucleosome;GO:0005634|nucleus;	GO:0003677|DNA binding;	his-6 is predicted to have DNA binding activity and protein heterodimerization activity, based on protein domain information.
his-60	9.12679	3.19011	9.17699e-12	9.79579e-10	up	Systemic lupus erythematosus; Alcoholism; Viral carcinogenesis;	GO:0006334|nucleosome assembly;	GO:0000786|nucleosome;GO:0005634|nucleus;	GO:0003677|DNA binding;	his-60 is an ortholog of members of the human Histones family including HIST1H4I; his-60 is predicted to have DNA binding activity and protein heterodimerization activity, based on protein domain information.
his-61	15.2889	3.93441	1.5729e-11	1.60793e-09	up	Systemic lupus erythematosus; Alcoholism;	GO:0006281|DNA repair;GO:0006355|regulation of transcription, DNA-templated;	GO:0000786|nucleosome;GO:0005634|nucleus;	GO:0003677|DNA binding;	his-61 is an ortholog of human RP1-34B20.21 and members of the Histones family including HIST2H2AA4; his-61 is predicted to have DNA binding activity and protein heterodimerization activity, based on protein domain information; his-61 is expressed in the nervous system and the intestine.
his-62	9.73093	3.28258	2.35109e-12	2.77732e-10	up	Systemic lupus erythematosus; Alcoholism; Viral carcinogenesis;	GO:0006334|nucleosome assembly;	GO:0005811|lipid particle;GO:0000788|nuclear nucleosome;	GO:0003677|DNA binding;	his-62 is an ortholog of members of the human Histones family including HIST1H2BG; his-62 is predicted to have DNA binding activity and protein heterodimerization activity, based on protein domain information.
his-63	28.3899	4.82731	1.37313e-16	2.82918e-14	up	Systemic lupus erythematosus; Alcoholism; Transcriptional misregulation in cancer;	.	GO:0000786|nucleosome;GO:0005634|nucleus;	GO:0003677|DNA binding;	his-63 is predicted to have DNA binding activity and protein heterodimerization activity, based on protein domain information.
his-64	22.2021	4.47262	4.33724e-05	0.000900374	up	Systemic lupus erythematosus; Alcoholism; Viral carcinogenesis;	GO:0006334|nucleosome assembly;	GO:0000786|nucleosome;GO:0005634|nucleus;	GO:0003677|DNA binding;	his-64 is an ortholog of members of the human Histones family including HIST1H4I; his-64 is involved in positive regulation of transcription by RNA polymerase II; his-64 is predicted to have DNA binding activity and protein heterodimerization activity, based on protein domain information; his-64 is expressed in the hypodermis, nervous system, body region, and the body wall musculature.
his-66	23.9927	4.58452	0.000498261	0.0064507	up	Systemic lupus erythematosus; Alcoholism; Viral carcinogenesis;	GO:0006334|nucleosome assembly;	GO:0005811|lipid particle;GO:0000788|nuclear nucleosome;	GO:0003677|DNA binding;	his-66 is an ortholog of members of the human Histones family including HIST1H2BG; his-66 is predicted to have DNA binding activity and protein heterodimerization activity, based on protein domain information.
his-67	196.568	7.61889	0.000599313	0.00745746	up	Systemic lupus erythematosus; Alcoholism; Viral carcinogenesis;	GO:0006334|nucleosome assembly;	GO:0000786|nucleosome;GO:0005634|nucleus;	GO:0003677|DNA binding;	his-67 is an ortholog of members of the human Histones family including HIST1H4I; his-67 is involved in positive regulation of transcription by RNA polymerase II; his-67 is predicted to have DNA binding activity and protein heterodimerization activity, based on protein domain information.
his-68	6.45026	2.68936	1.34123e-09	9.66087e-08	up	Systemic lupus erythematosus; Alcoholism;	GO:0006281|DNA repair;GO:0006355|regulation of transcription, DNA-templated;	GO:0000786|nucleosome;GO:0005634|nucleus;	GO:0003677|DNA binding;	his-68 is an ortholog of human RP1-34B20.21 and members of the Histones family including HIST2H2AA4; his-68 is predicted to have DNA binding activity and protein heterodimerization activity, based on protein domain information.
his-7	21.1432	4.40212	5.50176e-10	4.30092e-08	up	Systemic lupus erythematosus; Alcoholism;	GO:0006281|DNA repair;GO:0006355|regulation of transcription, DNA-templated;	GO:0000786|nucleosome;GO:0005634|nucleus;	GO:0003677|DNA binding;	his-7 is an ortholog of human RP1-34B20.21 and members of the Histones family including HIST1H2AJ; his-7 is predicted to have DNA binding activity and protein heterodimerization activity, based on protein domain information.
his-70	0.313974	-1.67128	0.00172617	0.017261	down	.	.	GO:0000786|nucleosome;GO:0005634|nucleus;	GO:0003677|DNA binding;	his-70 is an ortholog of human CENPA (centromere protein A), HIST2H3PS2 (histone cluster 2 H3 pseudogene 2) and HIST2H3A (histone cluster 2 H3 family member a); his-70 is predicted to have DNA binding activity and protein heterodimerization activity, based on protein domain information.
his-74	0.375223	-1.41418	1.69638e-05	0.000412896	down	Systemic lupus erythematosus; Alcoholism; Transcriptional misregulation in cancer;	.	GO:0000786|nucleosome;GO:0005634|nucleus;	GO:0003677|DNA binding;	his-74 is an ortholog of human H3F3A (H3 histone family member 3A), H3F3C (H3 histone family member 3C) and H3F3B (H3 histone family member 3B); his-74 is predicted to have DNA binding activity and protein heterodimerization activity, based on protein domain information.
his-8	153.132	7.25863	1.8491e-05	0.000443568	up	Systemic lupus erythematosus; Alcoholism; Viral carcinogenesis;	GO:0006334|nucleosome assembly;	GO:0005811|lipid particle;GO:0000788|nuclear nucleosome;	GO:0003677|DNA binding;	his-8 is an ortholog of members of the human Histones family including HIST1H2BG; his-8 is predicted to have DNA binding activity and protein heterodimerization activity, based on protein domain information.
htas-1	0.241716	-2.04862	0.000561583	0.00709763	down	Systemic lupus erythematosus; Alcoholism;	GO:0006281|DNA repair;	GO:0000786|nucleosome;GO:0005634|nucleus;	GO:0003677|DNA binding;	htas-1 is an ortholog of human H2AFY2 (H2A histone family member Y2) and H2AFY (H2A histone family member Y); htas-1 is predicted to have DNA binding activity and protein heterodimerization activity, based on protein domain information; htas-1 is expressed in the sperm.
htz-1	0.480283	-1.05804	0.000881295	0.0101622	down	Systemic lupus erythematosus; Alcoholism;	.	GO:0000793|condensed chromosome;GO:0000786|nucleosome;GO:0005634|nucleus;	GO:0003677|DNA binding;	htz-1 is an ortholog of human H2AFV (H2A histone family member V) and H2AFZ (H2A histone family member Z); htz-1 is predicted to have DNA binding activity and protein heterodimerization activity, based on protein domain information; htz-1 is expressed in several tissues including the somatic gonad; htz-1 is localized to the condensed chromosome.
pseudopodium
C04G2.3	0.0991333	-3.33449	1.13086e-07	5.29092e-06	down	.	.	GO:0072562|blood microparticle;GO:0005783|endoplasmic reticulum;GO:0005658|nuclear envelope lumen;	.	RNA sequencing studies indicate that C04G2.3 is affected by aak-2, wdr-23, eat-2, npr-1, pgl-1, pgl-3, glh-4, glh-1, sma-4, and mir-71; RNA sequencing and microarray studies indicate that C04G2.3 is affected by Ethanol, Methylmercury hydroxide, Manganese chloride, and Colistin; RNA sequencing studies indicate that C04G2.3 is enriched in the male.
C36H8.1	0.0400286	-4.64283	5.44486e-07	2.09906e-05	down	.	GO:0001556|oocyte maturation;GO:0043410|positive regulation of MAPK cascade;GO:0045987|positive regulation of smooth muscle contraction;	GO:0072562|blood microparticle;GO:0005783|endoplasmic reticulum;GO:0005660|nuclear envelope lumen;	.	RNA sequencing and microarray studies indicate that C36H8.1 is affected by Ethanol, Nicotinic acid, Methylmercuric chloride, Rotenone, Manganese chloride, D-glucose, Zidovudine, Chlorpyrifos, Humic substances, single-walled carbon nanotubes, Paraquat, Colistin, and Dafa#1; RNA sequencing and microarray studies indicate that C36H8.1 is enriched in the germ line, amphid sheath cell, male, and body …
C47A4.4	0.110149	-3.18248	8.48847e-05	0.00155382	down	.	GO:0045214|sarcomere organization;	GO:0072562|blood microparticle;GO:0005783|endoplasmic reticulum;GO:0005661|nuclear envelope lumen;	GO:0008092|cytoskeletal protein binding;GO:0008270|zinc ion binding;	RNA sequencing studies indicate that C47A4.4 is enriched in the male.
F58A6.9	0.0153459	-6.02601	0.00134972	0.0142868	down	.	.	GO:0072562|blood microparticle;GO:0005783|endoplasmic reticulum;GO:0005670|nuclear envelope lumen;	.	Microarray and RNA sequencing studies indicate that F58A6.9 is affected by Aldicarb, Ethanol, Manganese chloride, D-glucose, Zidovudine, Resveratrol, Acrylamide, Atrazine, Cadmium, Fluoranthene, Chlorpyrifos, Quercetin, Hydrolyzable Tannins, Humic substances, Paraquat, Benzene, Colistin, Dafa#1, and Tyrosol; RNA sequencing studies indicate that F58A6.9 is enriched in the amphid sheath cell and ma…
msp-10	0.0320368	-4.96413	0.000170281	0.00273716	down	.	.	GO:0072562|blood microparticle;GO:0005783|endoplasmic reticulum;GO:0005655|nuclear envelope lumen;	.	msp-10 is expressed in the hermaphrodite gonad, male gonad, oocyte, and the sperm.
msp-113	0.0604925	-4.0471	6.4427e-05	0.00123997	down	.	.	GO:0072562|blood microparticle;GO:0005783|endoplasmic reticulum;GO:0005647|nuclear envelope lumen;	.	msp-113 is expressed in the hermaphrodite gonad, male gonad, oocyte, and the sperm.
msp-142	0.114539	-3.12609	0.000660682	0.00806997	down	.	.	GO:0072562|blood microparticle;GO:0005783|endoplasmic reticulum;GO:0005673|nuclear envelope lumen;	.	msp-142 is expressed in the hermaphrodite gonad, male gonad, oocyte, and the sperm.
msp-152	0.0273316	-5.19329	1.24343e-25	5.60153e-23	down	.	.	GO:0072562|blood microparticle;GO:0005783|endoplasmic reticulum;GO:0005666|nuclear envelope lumen;	.	msp-152 is expressed in the hermaphrodite gonad, male gonad, oocyte, and the sperm.
msp-19	0.0933657	-3.42096	7.24037e-06	0.000201526	down	.	.	GO:0072562|blood microparticle;GO:0005783|endoplasmic reticulum;GO:0005645|nuclear envelope lumen;	.	msp-19 is expressed in the hermaphrodite gonad, male gonad, oocyte, and the sperm.
msp-3	0.0339916	-4.87868	0.000144129	0.00238234	down	.	.	GO:0072562|blood microparticle;GO:0005783|endoplasmic reticulum;GO:0005662|nuclear envelope lumen;	.	msp-3 is expressed in the hermaphrodite gonad, male gonad, oocyte, sperm, spermatocyte, and the spermatid.
msp-31	0.0813697	-3.61936	1.77133e-09	1.24222e-07	down	.	.	GO:0072562|blood microparticle;GO:0005783|endoplasmic reticulum;GO:0005665|nuclear envelope lumen;	.	msp-31 is expressed in the hermaphrodite gonad, male gonad, oocyte, and the sperm.
msp-33	0.0719839	-3.79618	6.18347e-09	3.88535e-07	down	.	.	GO:0072562|blood microparticle;GO:0005783|endoplasmic reticulum;GO:0005664|nuclear envelope lumen;	.	msp-33 is expressed in the hermaphrodite gonad, male gonad, oocyte, and the sperm.
msp-36	0.0850006	-3.55638	3.5685e-05	0.000767479	down	.	.	GO:0072562|blood microparticle;GO:0005783|endoplasmic reticulum;GO:0005659|nuclear envelope lumen;	.	msp-36 is expressed in the hermaphrodite gonad, male gonad, oocyte, and the sperm.
msp-40	0.0591804	-4.07874	4.95911e-06	0.000144685	down	.	.	GO:0072562|blood microparticle;GO:0005783|endoplasmic reticulum;GO:0005663|nuclear envelope lumen;	.	msp-40 is expressed in the hermaphrodite gonad, male gonad, oocyte, and the sperm.
msp-45	0.0796911	-3.64944	0.000115449	0.00198868	down	.	.	GO:0072562|blood microparticle;GO:0005783|endoplasmic reticulum;GO:0005669|nuclear envelope lumen;	.	msp-45 is expressed in the hermaphrodite gonad, male gonad, oocyte, and the sperm.
msp-49	0.0538305	-4.21543	2.33947e-07	1.00943e-05	down	.	.	GO:0072562|blood microparticle;GO:0005783|endoplasmic reticulum;GO:0005671|nuclear envelope lumen;	.	msp-49 is expressed in the hermaphrodite gonad, male gonad, oocyte, and the sperm.
msp-50	0.116667	-3.09953	0.000147576	0.00242124	down	.	.	GO:0072562|blood microparticle;GO:0005783|endoplasmic reticulum;GO:0005672|nuclear envelope lumen;	.	msp-50 is expressed in the hermaphrodite gonad, male gonad, oocyte, and the sperm.
msp-51	0.099228	-3.33311	8.20442e-05	0.00151224	down	.	.	GO:0072562|blood microparticle;GO:0005783|endoplasmic reticulum;GO:0005646|nuclear envelope lumen;	.	msp-51 is expressed in the hermaphrodite gonad, male gonad, oocyte, and the sperm.
msp-53	0.0782054	-3.67659	1.43994e-05	0.000357683	down	.	.	GO:0072562|blood microparticle;GO:0005783|endoplasmic reticulum;GO:0005644|nuclear envelope lumen;	.	msp-53 is expressed in the hermaphrodite gonad, male gonad, oocyte, and the sperm.
msp-55	0.0797492	-3.64839	6.04721e-05	0.00118619	down	.	.	GO:0072562|blood microparticle;GO:0005783|endoplasmic reticulum;GO:0005642|nuclear envelope lumen;	.	msp-55 is expressed in the hermaphrodite gonad, male gonad, oocyte, and the sperm.
msp-56	0.100175	-3.3194	4.16926e-05	0.000873244	down	.	.	GO:0072562|blood microparticle;GO:0005783|endoplasmic reticulum;GO:0005656|nuclear envelope lumen;	.	msp-56 is expressed in the hermaphrodite gonad, male gonad, oocyte, and the sperm.
msp-57	0.0724328	-3.78721	8.6528e-06	0.000232776	down	.	.	GO:0072562|blood microparticle;GO:0005783|endoplasmic reticulum;GO:0005643|nuclear envelope lumen;	.	msp-57 is expressed in the hermaphrodite gonad, male gonad, oocyte, and the sperm.
msp-59	0.124126	-3.01012	4.23891e-05	0.000886436	down	.	.	GO:0072562|blood microparticle;GO:0005783|endoplasmic reticulum;GO:0005648|nuclear envelope lumen;	.	msp-59 is expressed in the hermaphrodite gonad, male gonad, oocyte, and the sperm.
msp-64	0.115061	-3.11953	0.000742417	0.00886464	down	.	.	GO:0072562|blood microparticle;GO:0005783|endoplasmic reticulum;GO:0005674|nuclear envelope lumen;	.	msp-64 is expressed in the hermaphrodite gonad, male gonad, oocyte, and the sperm.
msp-65	0.0545511	-4.19625	1.74576e-05	0.000422593	down	.	.	GO:0072562|blood microparticle;GO:0005783|endoplasmic reticulum;GO:0005649|nuclear envelope lumen;	.	msp-65 is expressed in the hermaphrodite gonad, male gonad, oocyte, and the sperm.
msp-71	0.0654053	-3.93445	1.5006e-06	5.10684e-05	down	.	.	GO:0072562|blood microparticle;GO:0005783|endoplasmic reticulum;GO:0005668|nuclear envelope lumen;	.	msp-71 is expressed in the hermaphrodite gonad, male gonad, oocyte, and the sperm.
msp-76	0.0833271	-3.58507	1.95546e-05	0.000464055	down	.	.	GO:0072562|blood microparticle;GO:0005783|endoplasmic reticulum;GO:0005651|nuclear envelope lumen;	.	msp-76 is expressed in the hermaphrodite gonad, male gonad, oocyte, and the sperm.
msp-77	0.117253	-3.0923	0.000227555	0.00343257	down	.	GO:0001556|oocyte maturation;GO:0043410|positive regulation of MAPK cascade;GO:0045987|positive regulation of smooth muscle contraction;	GO:0072562|blood microparticle;GO:0005783|endoplasmic reticulum;GO:0005657|nuclear envelope lumen;	.	msp-77 is involved in oocyte maturation, positive regulation of MAPK cascade and positive regulation of smooth muscle contraction; msp-77 is expressed in the hermaphrodite gonad, male gonad, oocyte, and the sperm.
msp-78	0.0692873	-3.85127	0.000284773	0.00412029	down	.	.	GO:0072562|blood microparticle;GO:0005783|endoplasmic reticulum;GO:0005653|nuclear envelope lumen;	.	msp-78 is expressed in the hermaphrodite gonad, male gonad, oocyte, and the sperm.
msp-79	0.0969857	-3.36608	0.000148448	0.00243255	down	.	GO:0001556|oocyte maturation;GO:0043410|positive regulation of MAPK cascade;GO:0045987|positive regulation of smooth muscle contraction;	GO:0072562|blood microparticle;GO:0005783|endoplasmic reticulum;GO:0005652|nuclear envelope lumen;	.	msp-79 is expressed in the hermaphrodite gonad, male gonad, oocyte, and the sperm.
msp-81	0.0539024	-4.21351	7.01192e-06	0.000196179	down	.	.	GO:0072562|blood microparticle;GO:0005783|endoplasmic reticulum;GO:0005654|nuclear envelope lumen;	.	msp-81 is expressed in the hermaphrodite gonad, male gonad, oocyte, and the sperm.
Y1A5A.1	0.11061	-3.17644	0.000439386	0.00580728	down	.	GO:0045214|sarcomere organization;	GO:0072562|blood microparticle;GO:0005783|endoplasmic reticulum;GO:0005641|nuclear envelope lumen;	GO:0008092|cytoskeletal protein binding;GO:0008270|zinc ion binding;	Y1A5A.1 is an ortholog of human Pxn (paxillin) and members of the LIM domain containing family including LMO4; RNA sequencing and microarray studies indicate that Y1A5A.1 is affected by Ethanol, Methylmercury hydroxide, Methylmercuric chloride, Rotenone, Manganese chloride, D-glucose, Zidovudine, Cadmium, Paraquat, and Colistin; proteomic, tiling array, and RNA sequencing studies indicate that Y1…
Y4C6A.68	0.0510503	-4.29194	0.00124426	0.0134108	down	.	.	GO:0072562|blood microparticle;GO:0005783|endoplasmic reticulum;GO:0005650|nuclear envelope lumen;	.	Microarray studies indicate that Y4C6A.68 is enriched in the male-specific tissues.
ZK546.3	0.222947	-2.16523	1.0339e-07	4.93599e-06	down	.	.	GO:0072562|blood microparticle;GO:0005783|endoplasmic reticulum;GO:0005667|nuclear envelope lumen;	.	RNA sequencing and microarray studies indicate that ZK546.3 is affected by Ethanol, Resveratrol, Quercetin, Hydrolyzable Tannins, Humic substances, Paraquat, Benzene, Tyrosol, and Allantoin; RNA sequencing studies indicate that ZK546.3 is enriched in the male.
V-ATPase
vha-1	0.441699	-1.17886	0.0002383	0.00355431	down	Oxidative phosphorylation; Vibrio cholerae infection; Rheumatoid arthritis; Collecting duct acid secretion; Phagosome; Epithelial cell signaling in Helicobacter pylori infection; Tuberculosis; Synaptic vesicle cycle; Lysosome;	GO:0015991|ATP hydrolysis coupled proton transport;GO:0009792|embryo development ending in birth or egg hatching;GO:0030728|ovulation;GO:0015992|proton transport;GO:0060142|regulation of syncytium formation by plasma membrane fusion;	GO:0016021|integral component of membrane;GO:0045121|membrane raft;GO:0000220|vacuolar proton-transporting V-type ATPase, V0 domain;	GO:0015078|hydrogen ion transmembrane transporter activity;	vha-1 is an ortholog of human ATP6V0C (ATPase H+ transporting V0 subunit c); vha-1 is involved in embryo development, ovulation and regulation of syncytium formation by plasma membrane fusion; vha-1 is predicted to have proton transmembrane transporter activity, based on protein domain information; vha-1 is expressed in the intestine, rectum, and the excretory cell.
vha-10	0.268821	-1.89528	2.30811e-09	1.57705e-07	down	Oxidative phosphorylation; Vibrio cholerae infection; Rheumatoid arthritis; Collecting duct acid secretion; Phagosome; Epithelial cell signaling in Helicobacter pylori infection; Synaptic vesicle cycle;	GO:0006754|ATP biosynthetic process;GO:1902600|hydrogen ion transmembrane transport;GO:0043068|positive regulation of programmed cell death;GO:0012501|programmed cell death;GO:0015992|proton transport;	GO:0016471|vacuolar proton-transporting V-type ATPase complex;	GO:0015078|hydrogen ion transmembrane transporter activity;GO:0016820|hydrolase activity, acting on acid anhydrides, catalyzing transmembrane movement of substances;	vha-10 is an ortholog of human ATP6V1G1 (ATPase H+ transporting V1 subunit G1) and ATP6V1G3 (ATPase H+ transporting V1 subunit G3); vha-10 is involved in positive regulation of programmed cell death; vha-10 is predicted to have ATPase activity, coupled to transmembrane movement of substances, based on protein domain information.
vha-11	0.316196	-1.66111	6.83006e-07	2.56407e-05	down	Oxidative phosphorylation; Vibrio cholerae infection; Rheumatoid arthritis; Collecting duct acid secretion; Phagosome; Epithelial cell signaling in Helicobacter pylori infection; Synaptic vesicle cycle;	GO:0015991|ATP hydrolysis coupled proton transport;GO:0009790|embryo development;GO:0030728|ovulation;	GO:0043229|intracellular organelle;GO:0033180|proton-transporting V-type ATPase, V1 domain;GO:0016471|vacuolar proton-transporting V-type ATPase complex;	GO:0015078|hydrogen ion transmembrane transporter activity;GO:0016787|hydrolase activity;	vha-11 is an ortholog of human ATP6V1C2 (ATPase H+ transporting V1 subunit C2) and ATP6V1C1 (ATPase H+ transporting V1 subunit C1); vha-11 is predicted to have proton transmembrane transporter activity, based on protein domain information; vha-11 is expressed in the hypodermis, intestinal cell, and the excretory cell; vha-11 is localized to the intracellular organelle.
vha-12	0.258002	-1.95455	2.1948e-08	1.23593e-06	down	Oxidative phosphorylation; Vibrio cholerae infection; Rheumatoid arthritis; Collecting duct acid secretion; Phagosome; Epithelial cell signaling in Helicobacter pylori infection; Synaptic vesicle cycle;	GO:0015991|ATP hydrolysis coupled proton transport;GO:0046034|ATP metabolic process;GO:0008219|cell death;GO:0015988|energy coupled proton transmembrane transport, against electrochemical gradient;GO:0043068|positive regulation of programmed cell death;GO:0015992|proton transport;GO:0051453|regulation of intracellular pH;GO:0060142|regulation of syncytium formation by plasma membrane fusion;GO:00…	GO:0005623|cell;GO:0033180|proton-transporting V-type ATPase, V1 domain;	GO:0005524|ATP binding;GO:0046961|proton-transporting ATPase activity, rotational mechanism;	vha-12 is an ortholog of human ATP6V1B2 (ATPase H+ transporting V1 subunit B2) and ATP6V1B1 (ATPase H+ transporting V1 subunit B1); vha-12 is involved in positive regulation of programmed cell death, regulation of intracellular pH, regulation of syncytium formation by plasma membrane fusion and response to hypoxia; vha-12 is predicted to have ATP binding activity, based on protein domain informat…
vha-13	0.261461	-1.93533	1.48675e-08	8.66586e-07	down	Oxidative phosphorylation; Vibrio cholerae infection; Rheumatoid arthritis; Collecting duct acid secretion; Phagosome; Epithelial cell signaling in Helicobacter pylori infection; Synaptic vesicle cycle;	GO:0015991|ATP hydrolysis coupled proton transport;GO:0046034|ATP metabolic process;	GO:0033180|proton-transporting V-type ATPase, V1 domain;	GO:0005524|ATP binding;GO:0046961|proton-transporting ATPase activity, rotational mechanism;	vha-13 is an ortholog of human ATP6V1A (ATPase H+ transporting V1 subunit A); vha-13 is predicted to have ATP binding activity and proton-transporting ATPase activity, rotational mechanism, based on protein domain information; vha-13 is expressed in the head, intestine, excretory cell, and the body wall musculature.
vha-15	0.299615	-1.73882	1.54767e-07	6.96033e-06	down	Oxidative phosphorylation; Vibrio cholerae infection; Rheumatoid arthritis; Phagosome; Epithelial cell signaling in Helicobacter pylori infection; Tuberculosis; Synaptic vesicle cycle; Lysosome;	GO:0015991|ATP hydrolysis coupled proton transport;	GO:0000221|vacuolar proton-transporting V-type ATPase, V1 domain;	GO:0046961|proton-transporting ATPase activity, rotational mechanism;	vha-15 is an ortholog of human ATP6V1H (ATPase H+ transporting V1 subunit H); vha-15 is predicted to have proton-transporting ATPase activity, rotational mechanism, based on protein domain information; vha-15 is expressed in the pharynx, nervous system, seam cell, intestine, body wall musculature, and the vulval muscle.
vha-16	0.312431	-1.67839	3.43007e-07	1.39614e-05	down	Oxidative phosphorylation; Vibrio cholerae infection; Rheumatoid arthritis; Collecting duct acid secretion; Phagosome; Epithelial cell signaling in Helicobacter pylori infection; Tuberculosis; Synaptic vesicle cycle; Lysosome; Viral carcinogenesis;	GO:0015991|ATP hydrolysis coupled proton transport;GO:0008593|regulation of Notch signaling pathway;GO:0007035|vacuolar acidification;	GO:0005886|plasma membrane;GO:0033181|plasma membrane proton-transporting V-type ATPase complex;GO:0000220|vacuolar proton-transporting V-type ATPase, V0 domain;	GO:0046961|proton-transporting ATPase activity, rotational mechanism;	vha-16 is an ortholog of human ATP6V0D2 (ATPase H+ transporting V0 subunit d2) and ATP6V0D1 (ATPase H+ transporting V0 subunit d1); vha-16 is predicted to have proton transmembrane transporter activity, based on protein domain information; vha-16 is expressed in the pharynx, hypodermis, nervous system, head, tail, reproductive system, intestine, and the excretory cell.
vha-17	0.46015	-1.11982	0.000462345	0.00605352	down	Oxidative phosphorylation; Vibrio cholerae infection; Rheumatoid arthritis; Collecting duct acid secretion; Phagosome; Epithelial cell signaling in Helicobacter pylori infection; Synaptic vesicle cycle;	GO:0015991|ATP hydrolysis coupled proton transport;GO:0009792|embryo development ending in birth or egg hatching;GO:0010172|embryonic body morphogenesis;GO:0015992|proton transport;GO:0060142|regulation of syncytium formation by plasma membrane fusion;GO:0055085|transmembrane transport;	GO:0043296|apical junction complex;GO:0016324|apical plasma membrane;GO:0016021|integral component of membrane;GO:0033181|plasma membrane proton-transporting V-type ATPase complex;GO:0033179|proton-transporting V-type ATPase, V0 domain;	GO:0046961|proton-transporting ATPase activity, rotational mechanism;	vha-17 is an ortholog of human ATP6V0E1 (ATPase H+ transporting V0 subunit e1) and ATP6V0E2 (ATPase H+ transporting V0 subunit e2); vha-17 is involved in embryo development, embryonic body morphogenesis and regulation of syncytium formation by plasma membrane fusion; vha-17 is predicted to have proton transmembrane transporter activity, based on protein domain information; vha-17 is expressed in …
vha-19	0.325338	-1.61999	4.35715e-07	1.73887e-05	down	Oxidative phosphorylation; Vibrio cholerae infection; Rheumatoid arthritis; Phagosome; Epithelial cell signaling in Helicobacter pylori infection; Tuberculosis; Lysosome; Hepatitis B;	GO:0015991|ATP hydrolysis coupled proton transport;GO:0051656|establishment of organelle localization;GO:0045851|pH reduction;GO:0045780|positive regulation of bone resorption;GO:0070374|positive regulation of ERK1 and ERK2 cascade;GO:0045921|positive regulation of exocytosis;GO:0045669|positive regulation of osteoblast differentiation;GO:2001206|positive regulation of osteoclast development;	GO:0070062|extracellular exosome;GO:0016021|integral component of membrane;GO:0033180|proton-transporting V-type ATPase, V1 domain;GO:0005774|vacuolar membrane;	GO:0005524|ATP binding;GO:0046933|proton-transporting ATP synthase activity, rotational mechanism;GO:0046961|proton-transporting ATPase activity, rotational mechanism;GO:0017137|Rab GTPase binding;	vha-19 is an ortholog of human ATP6AP1L (ATPase H+ transporting accessory protein 1 like) and ATP6AP1 (ATPase H+ transporting accessory protein 1); vha-19 is predicted to have proton-transporting ATP synthase activity, rotational mechanism and proton-transporting ATPase activity, rotational mechanism, based on protein domain information; vha-19 is expressed in the pharynx, hypodermis, intestine, …
vha-2	0.344944	-1.53557	1.29676e-06	4.50545e-05	down	Oxidative phosphorylation; Vibrio cholerae infection; Rheumatoid arthritis; Collecting duct acid secretion; Phagosome; Epithelial cell signaling in Helicobacter pylori infection; Tuberculosis; Synaptic vesicle cycle; Lysosome;	GO:0015991|ATP hydrolysis coupled proton transport;GO:0010940|positive regulation of necrotic cell death;GO:0043068|positive regulation of programmed cell death;GO:0015992|proton transport;	GO:0016021|integral component of membrane;GO:0000220|vacuolar proton-transporting V-type ATPase, V0 domain;	GO:0015078|hydrogen ion transmembrane transporter activity;	vha-2 is an ortholog of human ATP6V0C (ATPase H+ transporting V0 subunit c); vha-2 is involved in positive regulation of necrotic cell death and positive regulation of programmed cell death; vha-2 is predicted to have proton transmembrane transporter activity, based on protein domain information; vha-2 is expressed in the rectum and the excretory cell.
vha-3	0.318174	-1.65211	5.17801e-06	0.000150083	down	Oxidative phosphorylation; Vibrio cholerae infection; Rheumatoid arthritis; Collecting duct acid secretion; Phagosome; Epithelial cell signaling in Helicobacter pylori infection; Tuberculosis; Synaptic vesicle cycle; Lysosome;	GO:0015991|ATP hydrolysis coupled proton transport;GO:0010940|positive regulation of necrotic cell death;GO:0043068|positive regulation of programmed cell death;GO:0015992|proton transport;	GO:0016021|integral component of membrane;GO:0000220|vacuolar proton-transporting V-type ATPase, V0 domain;	GO:0015078|hydrogen ion transmembrane transporter activity;	vha-3 is an ortholog of human ATP6V0C (ATPase H+ transporting V0 subunit c); vha-3 is predicted to have proton transmembrane transporter activity, based on protein domain information; vha-3 is expressed in the hypodermis, intestinal cell, and the excretory cell.
vha-4	0.350073	-1.51427	1.92189e-06	6.32987e-05	down	Oxidative phosphorylation; Vibrio cholerae infection; Rheumatoid arthritis; Phagosome; Epithelial cell signaling in Helicobacter pylori infection; Tuberculosis; Synaptic vesicle cycle; Lysosome;	GO:0015991|ATP hydrolysis coupled proton transport;GO:0006879|cellular iron ion homeostasis;GO:0008286|insulin receptor signaling pathway;GO:0051701|interaction with host;GO:0034220|ion transmembrane transport;GO:0090382|phagosome maturation;GO:0015992|proton transport;GO:0033572|transferrin transport;GO:0055085|transmembrane transport;	GO:0010008|endosome membrane;GO:0016021|integral component of membrane;GO:0030670|phagocytic vesicle membrane;GO:0033179|proton-transporting V-type ATPase, V0 domain;GO:0005774|vacuolar membrane;	GO:0015078|hydrogen ion transmembrane transporter activity;GO:0005215|transporter activity;	vha-4 is an ortholog of human ATP6V0B (ATPase H+ transporting V0 subunit b); vha-4 is involved in embryo development; vha-4 is predicted to have proton transmembrane transporter activity, based on protein domain information; vha-4 is expressed in the rectum and the excretory cell.
vha-5	0.418716	-1.25596	8.43773e-05	0.0015456	down	Oxidative phosphorylation; Vibrio cholerae infection; Rheumatoid arthritis; Collecting duct acid secretion; Phagosome; Epithelial cell signaling in Helicobacter pylori infection; Tuberculosis; Synaptic vesicle cycle; Lysosome;	GO:0015991|ATP hydrolysis coupled proton transport;GO:0015986|ATP synthesis coupled proton transport;GO:0009792|embryo development ending in birth or egg hatching;GO:0040011|locomotion;GO:0040013|negative regulation of locomotion;GO:0002119|nematode larval development;GO:0043068|positive regulation of programmed cell death;GO:0001666|response to hypoxia;GO:0007271|synaptic transmission, cholinerg…	GO:0016021|integral component of membrane;GO:0005886|plasma membrane;GO:0016471|vacuolar proton-transporting V-type ATPase complex;GO:0000220|vacuolar proton-transporting V-type ATPase, V0 domain;	GO:0051117|ATPase binding;GO:0046961|proton-transporting ATPase activity, rotational mechanism;	vha-5 is an ortholog of members of the human ATP6V (V-type ATPases) family including TCIRG1; vha-5 is involved in collagen and cuticulin-based cuticle development, exosomal secretion, multicellular organismal water homeostasis, nematode larval development and regulation of secretion; vha-5 is predicted to have proton transmembrane transporter activity, based on protein domain information; vha-5 i…
vha-6	0.231024	-2.11389	3.29234e-10	2.7092e-08	down	Oxidative phosphorylation; Vibrio cholerae infection; Rheumatoid arthritis; Collecting duct acid secretion; Phagosome; Epithelial cell signaling in Helicobacter pylori infection; Tuberculosis; Synaptic vesicle cycle; Lysosome;	GO:0015991|ATP hydrolysis coupled proton transport;GO:0015986|ATP synthesis coupled proton transport;GO:0009792|embryo development ending in birth or egg hatching;GO:0040011|locomotion;GO:0040013|negative regulation of locomotion;GO:0002119|nematode larval development;GO:0043068|positive regulation of programmed cell death;GO:0001666|response to hypoxia;GO:0007271|synaptic transmission, cholinerg…	GO:0016021|integral component of membrane;GO:0005886|plasma membrane;GO:0016471|vacuolar proton-transporting V-type ATPase complex;GO:0000220|vacuolar proton-transporting V-type ATPase, V0 domain;	GO:0051117|ATPase binding;GO:0046961|proton-transporting ATPase activity, rotational mechanism;	vha-6 is an ortholog of members of the human ATP6V (V-type ATPases) family including TCIRG1; vha-6 is involved in nematode larval development; vha-6 is predicted to have proton transmembrane transporter activity, based on protein domain information; vha-6 is expressed in the hypodermis, pharyngeal-intestinal valve, intestine, excretory cell, uterus, and the Psub2; vha-6 is localized to the apical…
vha-8	0.253718	-1.9787	4.36076e-10	3.4911e-08	down	.	GO:0015991|ATP hydrolysis coupled proton transport;	GO:0033178|proton-transporting two-sector ATPase complex, catalytic domain;	GO:0046961|proton-transporting ATPase activity, rotational mechanism;	vha-8 is an ortholog of human ATP6V1E1 (ATPase H+ transporting V1 subunit E1) and ATP6V1E2 (ATPase H+ transporting V1 subunit E2); vha-8 is predicted to have proton-transporting ATPase activity, rotational mechanism, based on protein domain information; vha-8 is expressed in the hypodermis, head, reproductive system, intestine, and the excretory cell; vha-8 is localized to the apical plasma membr…
vha-9	0.419908	-1.25185	8.62973e-05	0.00157534	down	Oxidative phosphorylation; Vibrio cholerae infection; Rheumatoid arthritis; Collecting duct acid secretion; Phagosome; Epithelial cell signaling in Helicobacter pylori infection; Synaptic vesicle cycle;	GO:0015991|ATP hydrolysis coupled proton transport;	GO:0016020|membrane;GO:0033180|proton-transporting V-type ATPase, V1 domain;	GO:0042625|ATPase activity, coupled to transmembrane movement of ions;GO:0046961|proton-transporting ATPase activity, rotational mechanism;	vha-9 is an ortholog of human ATP6V1F (ATPase H+ transporting V1 subunit F); vha-9 is predicted to have proton-transporting ATPase activity, rotational mechanism, based on protein domain information.
organelle envelope
abcf-1	0.406597	-1.29833	5.24376e-05	0.00105506	down	.	GO:0006954|inflammatory response;GO:0045727|positive regulation of translation;GO:0006412|translation;GO:0006413|translational initiation;GO:0055085|transmembrane transport;	GO:0005737|cytoplasm;GO:0005829|cytosol;GO:0016020|membrane;GO:0005635|nuclear envelope;GO:0005654|nucleoplasm;GO:0042788|polysomal ribosome;GO:0005840|ribosome;	GO:0005524|ATP binding;GO:0016887|ATPase activity;GO:0044822|poly(A) RNA binding;GO:0043022|ribosome binding;GO:0008494|translation activator activity;GO:0008135|translation factor activity, RNA binding;	abcf-1 is an ortholog of human ABCF1 (ATP binding cassette subfamily F member 1); abcf-1 is predicted to have ATP binding activity and ATPase activity, based on protein domain information; abcf-1 is expressed in the pharynx, spermatheca, and the intestine.
baf-1	2.48604	1.31385	0.000251139	0.00371454	up	.	GO:0051276|chromosome organization;GO:0007059|chromosome segregation;GO:0009792|embryo development ending in birth or egg hatching;GO:0010165|response to X-ray;	GO:0000793|condensed chromosome;GO:0000779|condensed chromosome, centromeric region;GO:0005737|cytoplasm;GO:0005635|nuclear envelope;GO:0005654|nucleoplasm;	GO:0003690|double-stranded DNA binding;GO:0042802|identical protein binding;	baf-1 is an ortholog of human BANF1 (barrier to autointegration factor 1); baf-1 is involved in chromosome organization, chromosome segregation, embryo development and response to X-ray; baf-1 is predicted to have DNA binding activity, based on protein domain information; baf-1 is expressed in the gonad; baf-1 is localized to the condensed chromosome, centromeric region, the cytoplasm, the nuclea…
C53B4.3	0.39756	-1.33076	0.000127779	0.00215361	down	.	GO:0006820|anion transport;GO:0006855|drug transmembrane transport;GO:0015893|drug transport;GO:0015711|organic anion transport;	GO:0016324|apical plasma membrane;GO:0005737|cytoplasm;GO:0005887|integral component of plasma membrane;GO:0016020|membrane;GO:0005635|nuclear envelope;	GO:0015238|drug transmembrane transporter activity;GO:0008514|organic anion transmembrane transporter activity;GO:0015293|symporter activity;GO:0031625|ubiquitin protein ligase binding;	C53B4.3 is an ortholog of human SLC22A18 (solute carrier family 22 member 18); C53B4.3 is predicted to have transporter activity, based on protein domain information.
cal-6	28.4621	4.83097	3.73647e-06	0.000112344	up	Alcoholism; Alzheimer's disease; Tuberculosis; Amphetamine addiction; Long-term potentiation; Phototransduction - fly; Insulin signaling pathway; Dopaminergic synapse; Vascular smooth muscle contraction; Estrogen signaling pathway; Melanogenesis; GnRH signaling pathway; Glioma; Oocyte meiosis; Pertussis; Gastric acid secretion; Circadian entrainment; Salivary secretion; Plant-pathogen interaction…	GO:0043277|apoptotic cell clearance;GO:0016477|cell migration;GO:0009792|embryo development ending in birth or egg hatching;GO:0051296|establishment of meiotic spindle orientation;GO:0042981|regulation of apoptotic process;GO:0051726|regulation of cell cycle;GO:0032880|regulation of protein localization;	GO:0071944|cell periphery;GO:0005813|centrosome;GO:0072686|mitotic spindle;GO:0031965|nuclear membrane;	GO:0005509|calcium ion binding;	Microarray and RNA sequencing studies indicate that cal-6 is affected by cyc-1, tatn-1, daf-16, mir-34, and smg-2; tiling array studies indicate that cal-6 is enriched in neurons including the DA, VA, and NSM neurons.
E01G6.3	0.148859	-2.74798	9.60253e-10	7.18946e-08	down	.	.	GO:0072562|blood microparticle;GO:0005783|endoplasmic reticulum;GO:0005641|nuclear envelope lumen;	GO:0003990|acetylcholinesterase activity;GO:0004104|cholinesterase activity;	RNA sequencing and microarray studies indicate that E01G6.3 is affected by D-glucose, Bisphenol A, Zidovudine, Ethanol, Fluoranthene, Cry5B, Diazinon, Quercetin, and Sirolimus; tiling array and RNA sequencing studies indicate that E01G6.3 is enriched in the intestine and hermaphrodite-specific tissues.
F40E3.5	2.57558	1.3649	0.000902787	0.0103693	up	Alcoholism; Amphetamine addiction; Long-term potentiation; Insulin signaling pathway; Dopaminergic synapse; Vascular smooth muscle contraction; Herpes simplex infection; Focal adhesion; Oocyte meiosis; Meiosis - yeast; Regulation of actin cytoskeleton; mRNA surveillance pathway; Hippo signaling pathway; Proteoglycans in cancer;	GO:0051301|cell division;GO:0016568|chromatin modification;GO:0051321|meiotic cell cycle;GO:0007067|mitotic nuclear division;GO:0007275|multicellular organismal development;GO:0070262|peptidyl-serine dephosphorylation;	GO:0005694|chromosome;GO:0005737|cytoplasm;GO:0031965|nuclear membrane;GO:0005634|nucleus;	GO:0046872|metal ion binding;GO:0004722|protein serine/threonine phosphatase activity;	F40E3.5 is an ortholog of human PPP1CB (protein phosphatase 1 catalytic subunit beta); F40E3.5 is predicted to have hydrolase activity, based on protein domain information.
K08E4.2	2.56487	1.35889	0.00210003	0.0201504	up	.	GO:0046836|glycolipid transport;	GO:0005737|cytoplasm;GO:0070062|extracellular exosome;	GO:0051861|glycolipid binding;GO:0017089|glycolipid transporter activity;GO:0008289|lipid binding;	K08E4.2 is an ortholog of human CPTP (ceramide-1-phosphate transfer protein) and GLTPD2 (glycolipid transfer protein domain containing 2); K08E4.2 is predicted to have intermembrane lipid transfer activity, based on protein domain information.
nrx-1	2.84444	1.50815	7.23297e-05	0.00135766	up	Cell adhesion molecules (CAMs)	GO:0030534|adult behavior;GO:0007411|axon guidance;GO:0030198|extracellular matrix organization;GO:0097116|gephyrin clustering involved in postsynaptic density assembly;GO:0007612|learning;GO:0097118|neuroligin clustering involved in postsynaptic membrane assembly;GO:0050885|neuromuscular process controlling balance;GO:0007158|neuron cell-cell adhesion;GO:0007269|neurotransmitter secretion;GO:200…	GO:0030054|cell junction;GO:0009986|cell surface;GO:0005783|endoplasmic reticulum;GO:0005887|integral component of plasma membrane;GO:0043025|neuronal cell body;GO:0031965|nuclear membrane;GO:0005886|plasma membrane;GO:0042734|presynaptic membrane;GO:0043234|protein complex;GO:0031982|vesicle;	GO:0033130|acetylcholine receptor binding;GO:0005246|calcium channel regulator activity;GO:0005509|calcium ion binding;GO:0050839|cell adhesion molecule binding;GO:0097109|neuroligin family protein binding;GO:0004872|receptor activity;	nrx-1 is an ortholog of human NRXN1 (neurexin 1), NRXN2 (neurexin 2) and NRXN3 (neurexin 3); nrx-1 is involved in negative regulation of receptor clustering; nrx-1 is expressed in the nervous system; nrx-1 is localized to the presynaptic active zone.
T02B5.3	0.404873	-1.30446	0.00123029	0.0132926	down	Glycerophospholipid metabolism; Cholinergic synapse;	GO:0006581|acetylcholine catabolic process;GO:0008291|acetylcholine metabolic process;GO:0019695|choline metabolic process;GO:0070997|neuron death;GO:0050772|positive regulation of axonogenesis;GO:0050775|positive regulation of dendrite morphogenesis;GO:0007416|synapse assembly;GO:0007268|synaptic transmission;	GO:0031225|anchored component of membrane;GO:0030424|axon;GO:0030054|cell junction;GO:0009986|cell surface;GO:0005737|cytoplasm;GO:0030425|dendrite;GO:0005788|endoplasmic reticulum lumen;GO:0005615|extracellular space;GO:0005794|Golgi apparatus;GO:0031594|neuromuscular junction;GO:0043005|neuron projection;GO:0043025|neuronal cell body;GO:0005635|nuclear envelope;GO:0048471|perinuclear region of …	GO:0042166|acetylcholine binding;GO:0003990|acetylcholinesterase activity;GO:0033265|choline binding;	T02B5.3 is an ortholog of human ACHE (acetylcholinesterase (Cartwright blood group)) and CES2 (carboxylesterase 2); RNA sequencing and microarray studies indicate that T02B5.3 is affected by Rotenone, Levamisole, Procyanidin, Zidovudine, Cry5B, Chlorpyrifos, Diazinon, Paraquat, Multi-walled carbon nanotubes, Sirolimus, and Octopamine; RNA sequencing studies indicate that T02B5.3 is enriched in th…
tag-115	2.99898	1.58447	6.15132e-05	0.00120395	up	.	GO:0006260|DNA replication;GO:0002376|immune system process;GO:0051028|mRNA transport;GO:0006606|protein import into nucleus;	GO:0005737|cytoplasm;GO:0005829|cytosol;GO:0031965|nuclear membrane;GO:0005643|nuclear pore;GO:0005654|nucleoplasm;GO:0005634|nucleus;	GO:0003677|DNA binding;GO:0016746|transferase activity, transferring acyl groups;	tag-115 is an ortholog of human SAC3D1 (SAC3 domain containing 1); microarray, tiling array, and RNA sequencing studies indicate that tag-115 is affected by cyc-1, daf-12, hpl-2, tatn-1, daf-16, npr-1, cox-5B, hsf-1, pgl-1, pgl-3, glh-4, glh-1, alg-1, emb-4, sma-2, sma-4, ain-2, and mir-243; RNA sequencing and microarray studies indicate that tag-115 is affected by Mianserin, Zidovudine, and Diaz…
ZC376.1	16.8427	4.07406	2.02118e-08	1.143e-06	up	Glycerophospholipid metabolism; Cholinergic synapse;	GO:0006581|acetylcholine catabolic process;GO:0008291|acetylcholine metabolic process;GO:0019695|choline metabolic process;GO:0070997|neuron death;GO:0050772|positive regulation of axonogenesis;GO:0050775|positive regulation of dendrite morphogenesis;GO:0007416|synapse assembly;GO:0007268|synaptic transmission;	GO:0031225|anchored component of membrane;GO:0030424|axon;GO:0030054|cell junction;GO:0009986|cell surface;GO:0005737|cytoplasm;GO:0030425|dendrite;GO:0005788|endoplasmic reticulum lumen;GO:0005615|extracellular space;GO:0005794|Golgi apparatus;GO:0031594|neuromuscular junction;GO:0043005|neuron projection;GO:0043025|neuronal cell body;GO:0005635|nuclear envelope;GO:0048471|perinuclear region of …	GO:0042166|acetylcholine binding;GO:0003990|acetylcholinesterase activity;GO:0033265|choline binding;	ZC376.1 is an ortholog of human ACHE (acetylcholinesterase (Cartwright blood group)) and CES2 (carboxylesterase 2); tiling array, microarray, and RNA sequencing studies indicate that ZC376.1 is affected by hpl-2, set-2, daf-2, hsf-1, skn-1, pgl-1, pgl-3, glh-4, glh-1, emb-4, slr-2, his-24, and hpl-1; microarray and RNA sequencing studies indicate that ZC376.1 is affected by Methylmercuric chlorid…
cytoplasm
aakg-3	2.48644	1.31408	0.00551225	0.042137	up	Insulin signaling pathway; Adipocytokine signaling pathway; Hypertrophic cardiomyopathy (HCM); Circadian rhythm;	GO:0006633|fatty acid biosynthetic process;GO:0015758|glucose transport;GO:0005978|glycogen biosynthetic process;	GO:0072562|blood microparticle;GO:0005783|endoplasmic reticulum;GO:0005743|nuclear envelope lumen;	GO:0004679|AMP-activated protein kinase activity;GO:0005524|ATP binding;GO:0019901|protein kinase binding;	aakg-3 is an ortholog of human PRKAG1 (protein kinase AMP-activated non-catalytic subunit gamma 1) and PRKAG3 (protein kinase AMP-activated non-catalytic subunit gamma 3); aakg-3 is expressed in the spermatheca, pharyngeal muscle cell, intestinal muscle, body wall musculature, ventral nerve cord, and the head neurons.
aat-1	0.41237	-1.27799	0.000187456	0.00294468	down	.	GO:0030154|cell differentiation;GO:0007399|nervous system development;GO:0015804|neutral amino acid transport;	GO:0072562|blood microparticle;GO:0005783|endoplasmic reticulum;GO:0005919|nuclear envelope lumen;	GO:0015171|amino acid transmembrane transporter activity;GO:0042605|peptide antigen binding;	aat-1 is an ortholog of human SLC7A5 (solute carrier family 7 member 5) and SLC7A8 (solute carrier family 7 member 8); aat-1 is involved in amino acid transmembrane transport; aat-1 exhibits L-amino acid transmembrane transporter activity; aat-1 is expressed in the pharynx, nervous system, tail, reproductive system, intestine, excretory gland cell, rectal gland cell, and the excretory cell; aat-1…
abt-1	0.155921	-2.68111	0.00062441	0.00771557	down	Lysosome; ABC transporters;	GO:0042632|cholesterol homeostasis;GO:0006629|lipid metabolic process;GO:0006869|lipid transport;GO:0032383|regulation of intracellular cholesterol transport;GO:0006357|regulation of transcription from RNA polymerase II promoter;GO:0042493|response to drug;GO:0048545|response to steroid hormone;GO:0055085|transmembrane transport;GO:0006810|transport;	GO:0072562|blood microparticle;GO:0005783|endoplasmic reticulum;GO:0005927|nuclear envelope lumen;	GO:0005524|ATP binding;GO:0016887|ATPase activity;GO:0042626|ATPase activity, coupled to transmembrane movement of substances;GO:0000166|nucleotide binding;	abt-1 is involved in RNA interference; abt-1 is predicted to have ATP binding activity and ATPase activity, coupled to transmembrane movement of substances, based on protein domain information.
abt-4	0.313368	-1.67407	7.02325e-06	0.000196289	down	ABC transporters	GO:0006869|lipid transport;GO:0055085|transmembrane transport;GO:0006810|transport;	GO:0072562|blood microparticle;GO:0005783|endoplasmic reticulum;GO:0005962|nuclear envelope lumen;	GO:0005524|ATP binding;GO:0042626|ATPase activity, coupled to transmembrane movement of substances;	abt-4 is an ortholog of human ABCA3 (ATP binding cassette subfamily A member 3); abt-4 is predicted to have ATP binding activity and ATPase activity, coupled to transmembrane movement of substances, based on protein domain information; abt-4 is expressed in the pharynx, hypodermis, nervous system, head, tail, pharyngeal-intestinal valve, intestine, and the rectal gland cell.
aco-1	0.272594	-1.87517	1.54072e-07	6.9408e-06	down	Citrate cycle (TCA cycle); Biosynthesis of amino acids; Carbon fixation pathways in prokaryotes; Lysine biosynthesis; Glyoxylate and dicarboxylate metabolism; 2-Oxocarboxylic acid metabolism;	GO:0006879|cellular iron ion homeostasis;GO:0006099|tricarboxylic acid cycle;GO:0072350|tricarboxylic acid metabolic process;	GO:0072562|blood microparticle;GO:0005783|endoplasmic reticulum;GO:0006061|nuclear envelope lumen;	GO:0051539|4 iron, 4 sulfur cluster binding;GO:0003994|aconitate hydratase activity;GO:0046872|metal ion binding;	aco-1 is an ortholog of human IREB2 (iron responsive element binding protein 2) and ACO1 (aconitase 1); aco-1 is involved in tricarboxylic acid metabolic process; aco-1 exhibits RNA binding activity and aconitate hydratase activity; aco-1 is expressed in the hypodermis and the intestine; aco-1 is localized to the cytosol.
acox-1.1	0.439299	-1.18673	0.000725333	0.00868798	down	Fatty acid metabolism; Biosynthesis of unsaturated fatty acids; PPAR signaling pathway; Peroxisome; alpha-Linolenic acid metabolism;	GO:0033539|fatty acid beta-oxidation using acyl-CoA dehydrogenase;GO:0033540|fatty acid beta-oxidation using acyl-CoA oxidase;GO:0055088|lipid homeostasis;GO:0042811|pheromone biosynthetic process;	GO:0072562|blood microparticle;GO:0005783|endoplasmic reticulum;GO:0006001|nuclear envelope lumen;	GO:0003995|acyl-CoA dehydrogenase activity;GO:0003997|acyl-CoA oxidase activity;GO:0009055|electron carrier activity;GO:0000062|fatty-acyl-CoA binding;GO:0050660|flavin adenine dinucleotide binding;GO:0052890|oxidoreductase activity, acting on the CH-CH group of donors, with a flavin as acceptor;	acox-1.1 is an ortholog of human ACOX1 (acyl-CoA oxidase 1); acox-1.1 is involved in ascaroside biosynthetic process; acox-1.1 is predicted to have FAD binding activity and acyl-CoA oxidase activity, based on protein domain information; acox-1.1 is expressed in the hypodermis and the intestine; acox-1.1 is localized to the peroxisomal matrix.
acox-1.2	0.309975	-1.68978	1.3623e-05	0.000342237	down	Fatty acid metabolism; Biosynthesis of unsaturated fatty acids; PPAR signaling pathway; Peroxisome; alpha-Linolenic acid metabolism;	GO:0033539|fatty acid beta-oxidation using acyl-CoA dehydrogenase;GO:0033540|fatty acid beta-oxidation using acyl-CoA oxidase;GO:0055088|lipid homeostasis;GO:0042811|pheromone biosynthetic process;	GO:0072562|blood microparticle;GO:0005783|endoplasmic reticulum;GO:0006002|nuclear envelope lumen;	GO:0003995|acyl-CoA dehydrogenase activity;GO:0003997|acyl-CoA oxidase activity;GO:0009055|electron carrier activity;GO:0000062|fatty-acyl-CoA binding;GO:0050660|flavin adenine dinucleotide binding;GO:0052890|oxidoreductase activity, acting on the CH-CH group of donors, with a flavin as acceptor;	acox-1.2 is an ortholog of human ACOX1 (acyl-CoA oxidase 1); acox-1.2 is involved in ascaroside biosynthetic process; acox-1.2 is predicted to have FAD binding activity and acyl-CoA oxidase activity, based on protein domain information; acox-1.2 is expressed in the intestine.
acox-1.3	0.181592	-2.46123	4.03464e-08	2.13619e-06	down	Fatty acid metabolism; Biosynthesis of unsaturated fatty acids; PPAR signaling pathway; Peroxisome; alpha-Linolenic acid metabolism;	GO:0033539|fatty acid beta-oxidation using acyl-CoA dehydrogenase;GO:0033540|fatty acid beta-oxidation using acyl-CoA oxidase;GO:0055088|lipid homeostasis;GO:0042811|pheromone biosynthetic process;	GO:0072562|blood microparticle;GO:0005783|endoplasmic reticulum;GO:0006003|nuclear envelope lumen;	GO:0003995|acyl-CoA dehydrogenase activity;GO:0003997|acyl-CoA oxidase activity;GO:0009055|electron carrier activity;GO:0000062|fatty-acyl-CoA binding;GO:0050660|flavin adenine dinucleotide binding;GO:0052890|oxidoreductase activity, acting on the CH-CH group of donors, with a flavin as acceptor;	acox-1.3 is an ortholog of human ACOX1 (acyl-CoA oxidase 1); acox-1.3 is involved in ascaroside biosynthetic process; acox-1.3 is predicted to have FAD binding activity and acyl-CoA oxidase activity, based on protein domain information.
acox-1.4	0.13747	-2.86281	8.12258e-14	1.17332e-11	down	Fatty acid metabolism; Biosynthesis of unsaturated fatty acids; PPAR signaling pathway; Peroxisome; alpha-Linolenic acid metabolism;	GO:0033539|fatty acid beta-oxidation using acyl-CoA dehydrogenase;GO:0033540|fatty acid beta-oxidation using acyl-CoA oxidase;GO:0055088|lipid homeostasis;GO:0042811|pheromone biosynthetic process;	GO:0072562|blood microparticle;GO:0005783|endoplasmic reticulum;GO:0006004|nuclear envelope lumen;	GO:0003995|acyl-CoA dehydrogenase activity;GO:0003997|acyl-CoA oxidase activity;GO:0009055|electron carrier activity;GO:0000062|fatty-acyl-CoA binding;GO:0050660|flavin adenine dinucleotide binding;GO:0052890|oxidoreductase activity, acting on the CH-CH group of donors, with a flavin as acceptor;	acox-1.4 is an ortholog of human ACOX1 (acyl-CoA oxidase 1); acox-1.4 is predicted to have FAD binding activity and acyl-CoA oxidase activity, based on protein domain information; acox-1.4 is expressed in the intestine.
acp-5	0.488657	-1.03311	0.00604416	0.0452274	down	Riboflavin metabolism	GO:0048102|autophagic cell death;GO:0016311|dephosphorylation;GO:0007040|lysosome organization;GO:0010033|response to organic substance;GO:0001501|skeletal system development;	GO:0072562|blood microparticle;GO:0005783|endoplasmic reticulum;GO:0006051|nuclear envelope lumen;	GO:0003993|acid phosphatase activity;GO:0004721|phosphoprotein phosphatase activity;	acp-5 is an ortholog of human ACPT (acid phosphatase, testicular), ACPP (acid phosphatase, prostate) and ACP2 (acid phosphatase 2, lysosomal); RNA sequencing and microarray studies indicate that acp-5 is affected by Bisphenol A, 4-bromodiphenyl ether, Zidovudine, Atrazine, Cry5B, Chlorpyrifos, Diazinon, Quercetin, Hydrolyzable Tannins, Humic substances, R24, and Paraquat; microarray, tiling array…
acsd-1	0.431823	-1.21149	0.00199812	0.019326	down	Tryptophan metabolism	GO:0046874|quinolinate metabolic process;	GO:0072562|blood microparticle;GO:0005783|endoplasmic reticulum;GO:0006120|nuclear envelope lumen;	GO:0001760|aminocarboxymuconate-semialdehyde decarboxylase activity;GO:0046872|metal ion binding;	acsd-1 is an ortholog of human ACMSD (aminocarboxymuconate semialdehyde decarboxylase); acsd-1 is predicted to have carboxy-lyase activity and hydrolase activity, based on protein domain information.
act-1	0.404601	-1.30543	3.52624e-05	0.000761982	down	Vibrio cholerae infection; Phagosome; Adherens junction; Viral myocarditis; Phototransduction - fly; Leukocyte transendothelial migration; Influenza A; Focal adhesion; Shigellosis; Bacterial invasion of epithelial cells; Pathogenic Escherichia coli infection; Salmonella infection; Tight junction; Arrhythmogenic right ventricular cardiomyopathy (ARVC); Hypertrophic cardiomyopathy (HCM); Dilated ca…	GO:0030866|cortical actin cytoskeleton organization;GO:0009792|embryo development ending in birth or egg hatching;GO:0000281|mitotic cytokinesis;	GO:0072562|blood microparticle;GO:0005783|endoplasmic reticulum;GO:0006211|nuclear envelope lumen;	GO:0005524|ATP binding;	act-1 is an ortholog of human ACTB (actin beta) and ACTG1 (actin gamma 1) and members of the ACT (Actins) family including ACTA2 and Actin related proteins family including ACTRT1; act-1 is involved in cortical actin cytoskeleton organization, embryo development, mitotic cytokinesis and muscle organ development; act-1 is a structural constituent of cytoskeleton, based on sequence information; act…
act-5	0.244467	-2.03229	8.34762e-06	0.000225708	down	Vibrio cholerae infection; Phagosome; Adherens junction; Viral myocarditis; Phototransduction - fly; Leukocyte transendothelial migration; Influenza A; Focal adhesion; Shigellosis; Bacterial invasion of epithelial cells; Pathogenic Escherichia coli infection; Salmonella infection; Tight junction; Arrhythmogenic right ventricular cardiomyopathy (ARVC); Hypertrophic cardiomyopathy (HCM); Dilated ca…	.	GO:0072562|blood microparticle;GO:0005783|endoplasmic reticulum;GO:0005877|nuclear envelope lumen;	GO:0005524|ATP binding;	act-5 is an ortholog of members of the human ACT (Actins) family including ACTA2; act-5 is involved in microvillus assembly, nematode larval development and tube formation; act-5 is expressed in the rect_VR, rect_VL, rect_D, gonad, pharyngeal-intestinal valve, intestine, and the excretory cell; act-5 is localized to the microvillar actin bundle and the terminal web.
ahcy-1	0.278178	-1.84592	0.000116878	0.00201068	down	Cysteine and methionine metabolism	GO:0006730|one-carbon metabolic process;GO:0019510|S-adenosylhomocysteine catabolic process;GO:0033353|S-adenosylmethionine cycle;	GO:0072562|blood microparticle;GO:0005783|endoplasmic reticulum;GO:0005896|nuclear envelope lumen;	GO:0004013|adenosylhomocysteinase activity;	ahcy-1 is an ortholog of human AHCY (adenosylhomocysteinase); ahcy-1 is expressed in the pharynx, head, and the intestine.
ahsa-1	0.48073	-1.0567	0.000868899	0.0100542	down	.	GO:0032781|positive regulation of ATPase activity;GO:0006950|response to stress;	GO:0072562|blood microparticle;GO:0005783|endoplasmic reticulum;GO:0006032|nuclear envelope lumen;	GO:0001671|ATPase activator activity;GO:0051087|chaperone binding;	ahsa-1 is an ortholog of human AHSA1 (activator of Hsp90 ATPase activity 1); ahsa-1 is predicted to have ATPase activator activity and chaperone binding activity, based on protein domain information.
algn-7	0.481334	-1.05489	0.00256111	0.0234568	down	N-Glycan biosynthesis	GO:0019408|dolichol biosynthetic process;GO:0019348|dolichol metabolic process;GO:0006487|protein N-linked glycosylation;GO:0051259|protein oligomerization;GO:0006047|UDP-N-acetylglucosamine metabolic process;	GO:0072562|blood microparticle;GO:0005783|endoplasmic reticulum;GO:0006043|nuclear envelope lumen;	GO:0008963|phospho-N-acetylmuramoyl-pentapeptide-transferase activity;GO:0016757|transferase activity, transferring glycosyl groups;GO:0003975|UDP-N-acetylglucosamine-dolichyl-phosphate N-acetylglucosaminephosphotransferase activity;	algn-7 is an ortholog of human DPAGT1 (dolichyl-phosphate N-acetylglucosaminephosphotransferase 1); algn-7 is predicted to have UDP-N-acetylglucosamine-dolichyl-phosphate N-acetylglucosaminephosphotransferase activity and phospho-N-acetylmuramoyl-pentapeptide-transferase activity, based on protein domain information.
alh-12	0.440682	-1.18219	0.00109507	0.0120973	down	Valine, leucine and isoleucine degradation; Fatty acid metabolism; Pyruvate metabolism; Propanoate metabolism; beta-Alanine metabolism; Tryptophan metabolism; Histidine metabolism; Ascorbate and aldarate metabolism; Arginine and proline metabolism; Lysine degradation; Glycolysis / Gluconeogenesis; Glycerolipid metabolism;	GO:0045329|carnitine biosynthetic process;GO:0006081|cellular aldehyde metabolic process;GO:0042136|neurotransmitter biosynthetic process;GO:0055114|oxidation-reduction process;	GO:0072562|blood microparticle;GO:0005783|endoplasmic reticulum;GO:0006137|nuclear envelope lumen;	GO:0047105|4-trimethylammoniobutyraldehyde dehydrogenase activity;GO:0004029|aldehyde dehydrogenase (NAD) activity;GO:0019145|aminobutyraldehyde dehydrogenase activity;	alh-12 is an ortholog of human ALDH9A1 (aldehyde dehydrogenase 9 family member A1); alh-12 is predicted to have oxidoreductase activity, acting on the aldehyde or oxo group of donors, based on protein domain information.
alh-3	0.482314	-1.05196	0.00105869	0.0117638	down	One carbon pool by folate	GO:0009258|10-formyltetrahydrofolate catabolic process;GO:0009058|biosynthetic process;GO:0006730|one-carbon metabolic process;	GO:0072562|blood microparticle;GO:0005783|endoplasmic reticulum;GO:0006183|nuclear envelope lumen;	GO:0016155|formyltetrahydrofolate dehydrogenase activity;GO:0016742|hydroxymethyl-, formyl- and related transferase activity;GO:0008168|methyltransferase activity;GO:0016620|oxidoreductase activity, acting on the aldehyde or oxo group of donors, NAD or NADP as acceptor;	alh-3 is an ortholog of human ALDH1L2 (aldehyde dehydrogenase 1 family member L2) and ALDH1L1 (aldehyde dehydrogenase 1 family member L1); alh-3 is predicted to have formyltetrahydrofolate dehydrogenase activity, hydroxymethyl-, formyl- and related transferase activity, and oxidoreductase activity, acting on the aldehyde or oxo group of donors, based on protein domain information.
alh-5	0.332122	-1.59022	1.8076e-06	6.04927e-05	down	Phenylalanine metabolism; beta-Alanine metabolism; Histidine metabolism; Tyrosine metabolism; Metabolism of xenobiotics by cytochrome P450; Drug metabolism - cytochrome P450; Chemical carcinogenesis; Glycolysis / Gluconeogenesis;	GO:0007568|aging;GO:0006081|cellular aldehyde metabolic process;GO:0055114|oxidation-reduction process;GO:0008284|positive regulation of cell proliferation;GO:0051591|response to cAMP;GO:0042493|response to drug;GO:0051384|response to glucocorticoid;GO:0001666|response to hypoxia;GO:0007584|response to nutrient;	GO:0072562|blood microparticle;GO:0005783|endoplasmic reticulum;GO:0005965|nuclear envelope lumen;	GO:0004028|3-chloroallyl aldehyde dehydrogenase activity;GO:0008106|alcohol dehydrogenase (NADP+) activity;GO:0004029|aldehyde dehydrogenase (NAD) activity;GO:0004030|aldehyde dehydrogenase [NAD(P)+] activity;GO:0018479|benzaldehyde dehydrogenase (NAD+) activity;GO:0016620|oxidoreductase activity, acting on the aldehyde or oxo group of donors, NAD or NADP as acceptor;	alh-5 is an ortholog of members of the human ALDH (Aldehyde dehydrogenases) family including ALDH3B2; alh-5 is predicted to have oxidoreductase activity, acting on the aldehyde or oxo group of donors, based on protein domain information.
aman-2	0.473673	-1.07804	0.00120878	0.0131243	down	N-Glycan biosynthesis; Various types of N-glycan biosynthesis;	GO:0001701|in utero embryonic development;GO:0001889|liver development;GO:0048286|lung alveolus development;GO:0006013|mannose metabolic process;GO:0007005|mitochondrion organization;GO:0006491|N-glycan processing;GO:0050769|positive regulation of neurogenesis;GO:0006517|protein deglycosylation;GO:0007585|respiratory gaseous exchange;GO:0060042|retina morphogenesis in camera-type eye;GO:0007033|v…	GO:0072562|blood microparticle;GO:0005783|endoplasmic reticulum;GO:0006014|nuclear envelope lumen;	GO:0004559|alpha-mannosidase activity;GO:0030246|carbohydrate binding;GO:0016799|hydrolase activity, hydrolyzing N-glycosyl compounds;GO:0004572|mannosyl-oligosaccharide 1,3-1,6-alpha-mannosidase activity;GO:0008270|zinc ion binding;	aman-2 is an ortholog of human MAN2A2 (mannosidase alpha class 2A member 2) and MAN2A1 (mannosidase alpha class 2A member 1); aman-2 is predicted to have alpha-mannosidase activity and carbohydrate binding activity, based on protein domain information; aman-2 is expressed in the pharynx, hypodermis, nervous system, head, and the intestine; aman-2 is localized to the Golgi apparatus.
ani-2	0.466504	-1.10004	0.000714149	0.00858497	down	.	GO:0009792|embryo development ending in birth or egg hatching;GO:0008406|gonad development;GO:0032504|multicellular organism reproduction;GO:0048477|oogenesis;GO:0030728|ovulation;GO:0006949|syncytium formation;	GO:0072562|blood microparticle;GO:0005783|endoplasmic reticulum;GO:0006236|nuclear envelope lumen;	.	ani-2 is an ortholog of human ANLN (anillin actin binding protein); ani-2 is involved in embryo development, gonad development, oogenesis, ovulation and syncytium formation; ani-2 is expressed in the germ line; ani-2 is localized to the cytoplasm.
apm-1	0.473599	-1.07826	0.000917233	0.0105128	down	Lysosome	GO:0045176|apical protein localization;GO:0042384|cilium assembly;GO:0009792|embryo development ending in birth or egg hatching;GO:0006886|intracellular protein transport;GO:0002119|nematode larval development;GO:0097500|receptor localization to nonmotile primary cilium;GO:0016192|vesicle-mediated transport;GO:0040025|vulval development;	GO:0072562|blood microparticle;GO:0005783|endoplasmic reticulum;GO:0005865|nuclear envelope lumen;	.	apm-1 is an ortholog of human AP1M2 (adaptor related protein complex 1 mu 2 subunit) and AP1M1 (adaptor related protein complex 1 mu 1 subunit); apm-1 is involved in apical protein localization and innate immune response[HEP]; apm-1 is expressed in the pharynx, hypodermis, head, tail, pharyngeal-intestinal valve, intestine, and the vulva.
app-1	0.445073	-1.16789	0.000440736	0.00581528	down	.	GO:0010815|bradykinin catabolic process;GO:0006508|proteolysis;	GO:0072562|blood microparticle;GO:0005783|endoplasmic reticulum;GO:0006127|nuclear envelope lumen;	GO:0004177|aminopeptidase activity;GO:0030145|manganese ion binding;GO:0070006|metalloaminopeptidase activity;GO:0042803|protein homodimerization activity;	app-1 is an ortholog of human XPNPEP1 (X-prolyl aminopeptidase 1); app-1 is predicted to have hydrolase activity, based on protein domain information; app-1 is expressed in the intestine.
aps-1	0.471455	-1.08481	0.00136468	0.0144222	down	.	GO:0019886|antigen processing and presentation of exogenous peptide antigen via MHC class II;GO:0006886|intracellular protein transport;GO:0061024|membrane organization;GO:0006892|post-Golgi vesicle-mediated transport;GO:0050690|regulation of defense response to virus by virus;GO:0016032|viral process;	GO:0072562|blood microparticle;GO:0005783|endoplasmic reticulum;GO:0005983|nuclear envelope lumen;	GO:0008565|protein transporter activity;	aps-1 is an ortholog of human AP1S1 (adaptor related protein complex 1 sigma 1 subunit), AP1S2 (adaptor related protein complex 1 sigma 2 subunit) and AP1S3 (adaptor related protein complex 1 sigma 3 subunit); aps-1 is involved in apical protein localization.
apy-1	0.362011	-1.46589	5.02041e-06	0.000145993	down	Pyrimidine metabolism; Purine metabolism;	GO:0043123|positive regulation of I-kappaB kinase/NF-kappaB signaling;GO:0030166|proteoglycan biosynthetic process;	GO:0072562|blood microparticle;GO:0005783|endoplasmic reticulum;GO:0006057|nuclear envelope lumen;	GO:0005509|calcium ion binding;GO:0004871|signal transducer activity;GO:0045134|uridine-diphosphatase activity;	apy-1 is an ortholog of human CANT1 (calcium activated nucleotidase 1); apy-1 is involved in GDP catabolic process, UDP catabolic process, determination of adult lifespan, endoplasmic reticulum unfolded protein response, gastrulation, pharynx development, regulation of growth rate, reproduction and response to heat; apy-1 exhibits guanosine-diphosphatase activity and uridine-diphosphatase activit…
arf-1.1	0.2275	-2.13606	0.000345777	0.0048269	down	.	GO:0030968|endoplasmic reticulum unfolded protein response;GO:0015031|protein transport;GO:0007264|small GTPase mediated signal transduction;GO:0016192|vesicle-mediated transport;	GO:0072562|blood microparticle;GO:0005783|endoplasmic reticulum;GO:0005909|nuclear envelope lumen;	GO:0005525|GTP binding;	arf-1.1 is an ortholog of human ARL14 (ADP ribosylation factor like GTPase 14), ARL11 (ADP ribosylation factor like GTPase 11) and RP11-302B13.5; arf-1.1 is involved in endoplasmic reticulum unfolded protein response[HEP]; arf-1.1 is predicted to have GTP binding activity, based on protein domain information.
arf-1.2	0.438183	-1.1904	0.000289466	0.00416778	down	Vibrio cholerae infection; Legionellosis;	GO:0009792|embryo development ending in birth or egg hatching;GO:0007276|gamete generation;GO:0006886|intracellular protein transport;GO:0048599|oocyte development;GO:0048259|regulation of receptor-mediated endocytosis;GO:0007264|small GTPase mediated signal transduction;GO:0016192|vesicle-mediated transport;	GO:0072562|blood microparticle;GO:0005783|endoplasmic reticulum;GO:0005854|nuclear envelope lumen;	GO:0005525|GTP binding;	arf-1.2 is an ortholog of human ARF3 (ADP ribosylation factor 3) and ARF1 (ADP ribosylation factor 1); arf-1.2 is involved in embryo development, intracellular protein transport, mitochondrion organization, oocyte development and regulation of receptor-mediated endocytosis; arf-1.2 is predicted to have GTP binding activity, based on protein domain information; arf-1.2 is expressed in the pharynx,…
arl-3	0.303981	-1.71795	0.000962933	0.0109189	down	.	GO:0015031|protein transport;GO:0007264|small GTPase mediated signal transduction;GO:0016192|vesicle-mediated transport;	GO:0072562|blood microparticle;GO:0005783|endoplasmic reticulum;GO:0006114|nuclear envelope lumen;	GO:0005525|GTP binding;	arl-3 is an ortholog of human ARL3 (ADP ribosylation factor like GTPase 3); arl-3 is predicted to have GTP binding activity, based on protein domain information; arl-3 is expressed in the head neurons and the tail neurons.
arrd-11	4.45873	2.15663	0.000125933	0.00213061	up	.	GO:0007165|signal transduction;	GO:0072562|blood microparticle;GO:0005783|endoplasmic reticulum;GO:0005778|nuclear envelope lumen;	.	arrd-11 is an ortholog of human ARRDC1 (arrestin domain containing 1); microarray and RNA sequencing studies indicate that arrd-11 is affected by Methylmercuric chloride, Tunicamycin, Multi-walled carbon nanotubes, Resveratrol, Quercetin, Colistin, and Cholesterol; tiling array and RNA sequencing studies indicate that arrd-11 is enriched in the intestine and in the dopaminergic neurons.
arrd-15	2.64368	1.40255	0.00553303	0.0422351	up	.	.	GO:0072562|blood microparticle;GO:0005783|endoplasmic reticulum;GO:0005681|nuclear envelope lumen;	.	arrd-15 is an ortholog of human ARRDC1 (arrestin domain containing 1) and ARRDC5 (arrestin domain containing 5); arrd-15 is expressed in the nervous system and the vulval muscle, type 1.
arrd-9	47.3609	5.56562	1.63113e-19	4.66171e-17	up	.	GO:0060613|fat pad development;GO:0031651|negative regulation of heat generation;GO:0090327|negative regulation of locomotion involved in locomotory behavior;GO:0044252|negative regulation of multicellular organismal metabolic process;GO:0071879|positive regulation of adrenergic receptor signaling pathway;GO:0051443|positive regulation of ubiquitin-protein transferase activity;GO:0043588|skin dev…	GO:0072562|blood microparticle;GO:0005783|endoplasmic reticulum;GO:0005773|nuclear envelope lumen;	.	arrd-9 is an ortholog of human ARRDC1 (arrestin domain containing 1) and ARRDC5 (arrestin domain containing 5); microarray and RNA sequencing studies indicate that arrd-9 is affected by cyc-1, lin-15B, swsn-2.2, hsf-1, chd-3, dpy-21, pgl-1, pgl-3, glh-4, glh-1, and eat-2; microarray studies indicate that arrd-9 is affected by Methylmercuric chloride, Cadmium, Fluoranthene, and Sirolimus; tiling a…
art-1	0.239664	-2.06092	3.52046e-10	2.87908e-08	down	Fatty acid elongation; Biosynthesis of unsaturated fatty acids;	GO:0006633|fatty acid biosynthetic process;	GO:0072562|blood microparticle;GO:0005783|endoplasmic reticulum;GO:0006085|nuclear envelope lumen;	GO:0016627|oxidoreductase activity, acting on the CH-CH group of donors;	art-1 is an ortholog of human TECR (trans-2,3-enoyl-CoA reductase) and TECRL (trans-2,3-enoyl-CoA reductase-like); art-1 is predicted to have oxidoreductase activity, acting on the CH-CH group of donors, based on protein domain information.
asp-12	0.0737572	-3.76107	1.32834e-11	1.36844e-09	down	.	GO:0030163|protein catabolic process;GO:0006508|proteolysis;	GO:0072562|blood microparticle;GO:0005783|endoplasmic reticulum;GO:0005995|nuclear envelope lumen;	GO:0004190|aspartic-type endopeptidase activity;	asp-12 is an ortholog of human pgc (progastricsin), PGA3 (pepsinogen 3, group I (pepsinogen A)), PGA5 (pepsinogen 5, group I (pepsinogen A)), PGA4 (pepsinogen 4, group I (pepsinogen A)), REN (renin), NAPSA (napsin A aspartic peptidase) and RP11-295K3.1 and members of the CTS (Cathepsins) family including CTSE; asp-12 is involved in innate immune response[HEP]; asp-12 is predicted to have aspartic…
asp-13	0.192054	-2.38042	1.39697e-05	0.00034864	down	.	GO:0030163|protein catabolic process;GO:0006508|proteolysis;	GO:0072562|blood microparticle;GO:0005783|endoplasmic reticulum;GO:0005998|nuclear envelope lumen;	GO:0004190|aspartic-type endopeptidase activity;	asp-13 is an ortholog of human pgc (progastricsin), PGA3 (pepsinogen 3, group I (pepsinogen A)), PGA5 (pepsinogen 5, group I (pepsinogen A)), PGA4 (pepsinogen 4, group I (pepsinogen A)), REN (renin), NAPSA (napsin A aspartic peptidase) and RP11-295K3.1 and members of the CTS (Cathepsins) family including CTSE; asp-13 is predicted to have aspartic-type endopeptidase activity, based on protein doma…
asp-18	Inf	Inf	8.25068e-06	0.00022377	up	.	GO:0030163|protein catabolic process;GO:0006508|proteolysis;	GO:0072562|blood microparticle;GO:0005783|endoplasmic reticulum;GO:0005733|nuclear envelope lumen;	GO:0004190|aspartic-type endopeptidase activity;	asp-18 is an ortholog of human pgc (progastricsin), PGA4 (pepsinogen 4, group I (pepsinogen A)), PGA3 (pepsinogen 3, group I (pepsinogen A)), PGA5 (pepsinogen 5, group I (pepsinogen A)), REN (renin), NAPSA (napsin A aspartic peptidase) and RP11-295K3.1 and members of the CTS (Cathepsins) family including CTSE; asp-18 is predicted to have aspartic-type endopeptidase activity, based on protein doma…
asp-2	0.465162	-1.10419	0.0032817	0.0284025	down	.	GO:0030163|protein catabolic process;GO:0006508|proteolysis;	GO:0072562|blood microparticle;GO:0005783|endoplasmic reticulum;GO:0005999|nuclear envelope lumen;	GO:0004190|aspartic-type endopeptidase activity;	asp-2 is an ortholog of human pgc (progastricsin), PGA4 (pepsinogen 4, group I (pepsinogen A)), PGA3 (pepsinogen 3, group I (pepsinogen A)), PGA5 (pepsinogen 5, group I (pepsinogen A)), REN (renin), NAPSA (napsin A aspartic peptidase) and RP11-295K3.1 and members of the CTS (Cathepsins) family including CTSE; asp-2 is predicted to have aspartic-type endopeptidase activity, based on protein domain…
asp-3	0.430873	-1.21467	0.000983964	0.0111147	down	Tuberculosis; Lysosome;	GO:0070265|necrotic cell death;GO:0030163|protein catabolic process;GO:0006508|proteolysis;	GO:0072562|blood microparticle;GO:0005783|endoplasmic reticulum;GO:0006054|nuclear envelope lumen;	GO:0004190|aspartic-type endopeptidase activity;	asp-3 is an ortholog of human pgc (progastricsin), PGA4 (pepsinogen 4, group I (pepsinogen A)), PGA3 (pepsinogen 3, group I (pepsinogen A)), PGA5 (pepsinogen 5, group I (pepsinogen A)), REN (renin), NAPSA (napsin A aspartic peptidase) and RP11-295K3.1 and members of the CTS (Cathepsins) family including CTSE; asp-3 is involved in necrotic cell death; asp-3 is predicted to have aspartic-type endop…
asp-8	0.246234	-2.0219	7.17576e-08	3.57162e-06	down	.	GO:0030163|protein catabolic process;GO:0006508|proteolysis;	GO:0072562|blood microparticle;GO:0005783|endoplasmic reticulum;GO:0005967|nuclear envelope lumen;	GO:0004190|aspartic-type endopeptidase activity;	asp-8 is an ortholog of human pgc (progastricsin), PGA4 (pepsinogen 4, group I (pepsinogen A)), PGA3 (pepsinogen 3, group I (pepsinogen A)), PGA5 (pepsinogen 5, group I (pepsinogen A)), REN (renin), NAPSA (napsin A aspartic peptidase) and RP11-295K3.1 and members of the CTS (Cathepsins) family including CTSE; asp-8 is predicted to have aspartic-type endopeptidase activity, based on protein domain…
atic-1	0.370769	-1.43141	0.00310872	0.0271977	down	Purine metabolism; One carbon pool by folate;	GO:0006189|'de novo' IMP biosynthetic process;GO:0055086|nucleobase-containing small molecule metabolic process;GO:0006144|purine nucleobase metabolic process;GO:0044281|small molecule metabolic process;	GO:0072562|blood microparticle;GO:0005783|endoplasmic reticulum;GO:0005911|nuclear envelope lumen;	GO:0003937|IMP cyclohydrolase activity;GO:0004643|phosphoribosylaminoimidazolecarboxamide formyltransferase activity;GO:0042803|protein homodimerization activity;	atic-1 is an ortholog of human ATIC (5-aminoimidazole-4-carboxamide ribonucleotide formyltransferase\/IMP cyclohydrolase); atic-1 is predicted to have IMP cyclohydrolase activity and phosphoribosylaminoimidazolecarboxamide formyltransferase activity, based on protein domain information.
B0207.7	0.0680616	-3.87701	5.18955e-06	0.000150254	down	.	GO:0018105|peptidyl-serine phosphorylation;GO:0006468|protein phosphorylation;GO:0008360|regulation of cell shape;	GO:0072562|blood microparticle;GO:0005783|endoplasmic reticulum;GO:0006154|nuclear envelope lumen;	GO:0005524|ATP binding;GO:0004674|protein serine/threonine kinase activity;	B0207.7 is an ortholog of human TTBK1 (tau tubulin kinase 1), CTD-2116N17.1 and TTBK2 (tau tubulin kinase 2); B0207.7 is predicted to have ATP binding activity and protein kinase activity, based on protein domain information; B0207.7 is expressed in certain interneurons.
B0238.13	72.0537	6.171	0.000612871	0.00761548	up	Drug metabolism - other enzymes	.	GO:0072562|blood microparticle;GO:0005783|endoplasmic reticulum;GO:0005799|nuclear envelope lumen;	GO:0052689|carboxylic ester hydrolase activity;	Microarray studies indicate that B0238.13 is affected by Tryptophan, Fluoranthene, R24, single-walled carbon nanotubes, Colistin, Allantoin, and Sirolimus.
B0280.17	0.306749	-1.70487	9.87828e-05	0.0017492	down	.	GO:0051321|meiotic cell cycle;GO:0007275|multicellular organismal development;GO:0017148|negative regulation of translation;GO:0048477|oogenesis;	GO:0072562|blood microparticle;GO:0005783|endoplasmic reticulum;GO:0005858|nuclear envelope lumen;	GO:0003730|mRNA 3'-UTR binding;GO:0048027|mRNA 5'-UTR binding;GO:0003727|single-stranded RNA binding;	B0280.17 is predicted to have RNA binding activity, based on protein domain information.
B0281.3	5.99361	2.58343	1.8322e-10	1.58625e-08	up	.	GO:0045087|innate immune response;GO:0043124|negative regulation of I-kappaB kinase/NF-kappaB signaling;GO:0046597|negative regulation of viral entry into host cell;	GO:0072562|blood microparticle;GO:0005783|endoplasmic reticulum;GO:0005764|nuclear envelope lumen;	GO:0061630|ubiquitin protein ligase activity;GO:0008270|zinc ion binding;	B0281.3 is an ortholog of human TRIM59 (tripartite motif containing 59) and TRIM13 (tripartite motif containing 13); B0281.3 is predicted to have zinc ion binding activity, based on protein domain information.
B0495.7	0.406866	-1.29738	6.14886e-05	0.00120395	down	.	.	GO:0072562|blood microparticle;GO:0005783|endoplasmic reticulum;GO:0006088|nuclear envelope lumen;	GO:0046872|metal ion binding;GO:0008237|metallopeptidase activity;	B0495.7 is an ortholog of human ERMP1 (endoplasmic reticulum metallopeptidase 1); B0495.7 is expressed widely.
bas-1	0.443458	-1.17313	0.00155735	0.0159462	down	Alcoholism; Phenylalanine metabolism; Tryptophan metabolism; Betalain biosynthesis; Indole alkaloid biosynthesis; Histidine metabolism; Isoquinoline alkaloid biosynthesis; Tyrosine metabolism; Amphetamine addiction; Dopaminergic synapse; Serotonergic synapse; Cocaine addiction;	GO:0042423|catecholamine biosynthetic process;GO:0006520|cellular amino acid metabolic process;GO:0071312|cellular response to alkaloid;GO:0035690|cellular response to drug;GO:0071363|cellular response to growth factor stimulus;GO:0007623|circadian rhythm;GO:0042416|dopamine biosynthetic process;GO:0042417|dopamine metabolic process;GO:0033076|isoquinoline alkaloid metabolic process;GO:0010259|mu…	GO:0072562|blood microparticle;GO:0005783|endoplasmic reticulum;GO:0005852|nuclear envelope lumen;	GO:0016597|amino acid binding;GO:0004058|aromatic-L-amino-acid decarboxylase activity;GO:0036468|L-dopa decarboxylase activity;GO:0019904|protein domain specific binding;GO:0030170|pyridoxal phosphate binding;	bas-1 is an ortholog of human Ddc (dopa decarboxylase); bas-1 is involved in dopamine biosynthetic process from tyrosine and functions in locomotion involved in locomotory behavior, oviposition, sensory perception of chemical stimulus, serotonin biosynthetic process and turning behavior involved in mating; bas-1 is predicted to have carboxy-lyase activity and pyridoxal phosphate binding activity,…
basl-1	0.127656	-2.96966	1.42105e-08	8.31941e-07	down	Alcoholism; Phenylalanine metabolism; Tryptophan metabolism; Betalain biosynthesis; Indole alkaloid biosynthesis; Histidine metabolism; Isoquinoline alkaloid biosynthesis; Tyrosine metabolism; Amphetamine addiction; Dopaminergic synapse; Serotonergic synapse; Cocaine addiction;	GO:0042423|catecholamine biosynthetic process;GO:0006520|cellular amino acid metabolic process;GO:0071312|cellular response to alkaloid;GO:0035690|cellular response to drug;GO:0071363|cellular response to growth factor stimulus;GO:0007623|circadian rhythm;GO:0042416|dopamine biosynthetic process;GO:0042417|dopamine metabolic process;GO:0033076|isoquinoline alkaloid metabolic process;GO:0010259|mu…	GO:0072562|blood microparticle;GO:0005783|endoplasmic reticulum;GO:0005853|nuclear envelope lumen;	GO:0016597|amino acid binding;GO:0004058|aromatic-L-amino-acid decarboxylase activity;GO:0036468|L-dopa decarboxylase activity;GO:0019904|protein domain specific binding;GO:0030170|pyridoxal phosphate binding;	basl-1 is an ortholog of human Ddc (dopa decarboxylase); basl-1 is predicted to have carboxy-lyase activity and pyridoxal phosphate binding activity, based on protein domain information.
bbs-4	6.502	2.70088	1.08409e-05	0.000281939	up	.	GO:0051297|centrosome organization;	GO:0072562|blood microparticle;GO:0005783|endoplasmic reticulum;GO:0005682|nuclear envelope lumen;	GO:0003777|microtubule motor activity;	bbs-4 is an ortholog of human BBS4 (Bardet-Biedl syndrome 4); bbs-4 is localized to the ciliary basal body.
bbs-5	5.09138	2.34806	2.66892e-06	8.43487e-05	up	.	GO:0042384|cilium assembly;GO:0046907|intracellular transport;GO:0015031|protein transport;	GO:0072562|blood microparticle;GO:0005783|endoplasmic reticulum;GO:0005683|nuclear envelope lumen;	GO:0032266|phosphatidylinositol-3-phosphate binding;GO:0001103|RNA polymerase II repressing transcription factor binding;	bbs-5 is an ortholog of human BBS5 (Bardet-Biedl syndrome 5) and RP11-724O16.1; bbs-5 is expressed in the nervous system, head, and the tail; bbs-5 is localized to the ciliary basal body and the non-motile cilium.
bgnt-1.3	Inf	Inf	0.00144114	0.015047	up	Glycosphingolipid biosynthesis - lacto and neolacto series; Glycosaminoglycan biosynthesis - keratan sulfate;	GO:0007411|axon guidance;GO:0005975|carbohydrate metabolic process;GO:0030203|glycosaminoglycan metabolic process;GO:0018146|keratan sulfate biosynthetic process;GO:0042339|keratan sulfate metabolic process;GO:0030311|poly-N-acetyllactosamine biosynthetic process;GO:0035269|protein O-linked mannosylation;GO:0044281|small molecule metabolic process;	GO:0072562|blood microparticle;GO:0005783|endoplasmic reticulum;GO:0005729|nuclear envelope lumen;	GO:0015020|glucuronosyltransferase activity;GO:0046872|metal ion binding;GO:0008532|N-acetyllactosaminide beta-1,3-N-acetylglucosaminyltransferase activity;	bgnt-1.3 is an ortholog of human B4GAT1 (beta-1,4-glucuronyltransferase 1); RNA sequencing and microarray studies indicate that bgnt-1.3 is affected by prg-1, ubc-9, clk-1, dpy-21, daf-16, set-4, mir-35, lin-22, lin-54, and eat-2; RNA sequencing and microarray studies indicate that bgnt-1.3 is affected by Ethanol, Methylmercuric chloride, Multi-walled carbon nanotubes, Zidovudine, and Colistin; t…
C01B10.4	0.385501	-1.37519	0.00320145	0.027835	down	Drug metabolism - other enzymes	.	GO:0072562|blood microparticle;GO:0005783|endoplasmic reticulum;GO:0005902|nuclear envelope lumen;	GO:0052689|carboxylic ester hydrolase activity;	RNA sequencing and microarray studies indicate that C01B10.4 is affected by D-glucose, Levamisole, Cry5B, Paraquat, and Sirolimus; tiling array and RNA sequencing studies indicate that C01B10.4 is enriched in the intestine.
C08F8.6	0.196324	-2.34869	0.000649262	0.00796342	down	.	GO:0018105|peptidyl-serine phosphorylation;GO:0008360|regulation of cell shape;GO:0021762|substantia nigra development;	GO:0072562|blood microparticle;GO:0005783|endoplasmic reticulum;GO:0006186|nuclear envelope lumen;	GO:0005524|ATP binding;GO:0004674|protein serine/threonine kinase activity;	C08F8.6 is an ortholog of human TTBK1 (tau tubulin kinase 1), CTD-2116N17.1 and TTBK2 (tau tubulin kinase 2); C08F8.6 is predicted to have ATP binding activity and protein kinase activity, based on protein domain information.
C09B9.4	0.102605	-3.28483	0.00170292	0.0170736	down	.	GO:0006897|endocytosis;GO:0007275|multicellular organismal development;GO:0018105|peptidyl-serine phosphorylation;GO:0008360|regulation of cell shape;GO:0048511|rhythmic process;GO:0016055|Wnt signaling pathway;	GO:0072562|blood microparticle;GO:0005783|endoplasmic reticulum;GO:0006160|nuclear envelope lumen;	GO:0005524|ATP binding;GO:0004674|protein serine/threonine kinase activity;	C09B9.4 is an ortholog of human TTBK1 (tau tubulin kinase 1), CTD-2116N17.1 and TTBK2 (tau tubulin kinase 2); C09B9.4 is predicted to have ATP binding activity and protein kinase activity, based on protein domain information.
C09D4.3	0.212686	-2.2332	5.79749e-05	0.00114651	down	.	GO:0018105|peptidyl-serine phosphorylation;GO:0006468|protein phosphorylation;GO:0008360|regulation of cell shape;	GO:0072562|blood microparticle;GO:0005783|endoplasmic reticulum;GO:0006143|nuclear envelope lumen;	GO:0005524|ATP binding;GO:0004674|protein serine/threonine kinase activity;	C09D4.3 is an ortholog of human TTBK1 (tau tubulin kinase 1), CTD-2116N17.1 and TTBK2 (tau tubulin kinase 2); C09D4.3 is predicted to have ATP binding activity and protein kinase activity, based on protein domain information.
C10A4.1	27.1422	4.76247	7.24097e-06	0.000201526	up	.	.	GO:0072562|blood microparticle;GO:0005783|endoplasmic reticulum;GO:0005820|nuclear envelope lumen;	GO:0003677|DNA binding;GO:0046872|metal ion binding;	C10A4.1 is an ortholog of human ZBED6 (zinc finger BED-type containing 6) and ZBED4 (zinc finger BED-type containing 4); C10A4.1 is predicted to have protein dimerization activity, based on protein domain information.
C10G11.8	0.0636429	-3.97386	3.68083e-06	0.000110796	down	Viral carcinogenesis; Epstein-Barr virus infection; Proteasome;	GO:0030433|ER-associated ubiquitin-dependent protein catabolic process;GO:1901800|positive regulation of proteasomal protein catabolic process;GO:0045899|positive regulation of RNA polymerase II transcriptional preinitiation complex assembly;	GO:0072562|blood microparticle;GO:0005783|endoplasmic reticulum;GO:0005887|nuclear envelope lumen;	GO:0005524|ATP binding;GO:0016887|ATPase activity;GO:0044822|poly(A) RNA binding;GO:0036402|proteasome-activating ATPase activity;GO:0017025|TBP-class protein binding;	C10G11.8 is an ortholog of human PSMC1 (proteasome 26S subunit, ATPase 1); C10G11.8 is predicted to have ATP binding activity and hydrolase activity, based on protein domain information.
C11D2.7	0.457468	-1.12826	0.000715031	0.00859169	down	.	GO:0007049|cell cycle;GO:0006974|cellular response to DNA damage stimulus;GO:0001731|formation of translation preinitiation complex;GO:0002192|IRES-dependent translational initiation;GO:0008284|positive regulation of cell proliferation;GO:0040008|regulation of growth;GO:0006355|regulation of transcription, DNA-templated;GO:0032790|ribosome disassembly;GO:0006351|transcription, DNA-templated;	GO:0072562|blood microparticle;GO:0005783|endoplasmic reticulum;GO:0006168|nuclear envelope lumen;	GO:0003743|translation initiation factor activity;	C11D2.7 is an ortholog of human MCTS1 (MCTS1, re-initiation and release factor); C11D2.7 is predicted to have RNA binding activity, based on protein domain information.
C14A4.13	0.329683	-1.60085	0.00162648	0.0164687	down	.	GO:0018105|peptidyl-serine phosphorylation;GO:0008360|regulation of cell shape;GO:0021762|substantia nigra development;	GO:0072562|blood microparticle;GO:0005783|endoplasmic reticulum;GO:0006244|nuclear envelope lumen;	GO:0005524|ATP binding;GO:0004674|protein serine/threonine kinase activity;	C14A4.13 is an ortholog of human TTBK1 (tau tubulin kinase 1), CTD-2116N17.1 and TTBK2 (tau tubulin kinase 2); C14A4.13 is predicted to have ATP binding activity and protein kinase activity, based on protein domain information.
C15C7.7	0.443994	-1.17139	0.00146673	0.0152223	down	Other types of O-glycan biosynthesis	GO:0006004|fucose metabolic process;GO:0007219|Notch signaling pathway;GO:0036066|protein O-linked fucosylation;GO:0006493|protein O-linked glycosylation;	GO:0072562|blood microparticle;GO:0005783|endoplasmic reticulum;GO:0006047|nuclear envelope lumen;	GO:0008417|fucosyltransferase activity;GO:0046922|peptide-O-fucosyltransferase activity;	C15C7.7 is an ortholog of human POFUT1 (protein O-fucosyltransferase 1); C15C7.7 is involved in protein O-linked fucosylation; C15C7.7 exhibits peptide-O-fucosyltransferase activity.
C17C3.1	0.158103	-2.66107	2.18179e-15	3.91823e-13	down	.	GO:0006637|acyl-CoA metabolic process;GO:0007031|peroxisome organization;	GO:0072562|blood microparticle;GO:0005783|endoplasmic reticulum;GO:0006080|nuclear envelope lumen;	GO:0047617|acyl-CoA hydrolase activity;GO:0052689|carboxylic ester hydrolase activity;GO:0033882|choloyl-CoA hydrolase activity;	C17C3.1 is an ortholog of human ACOT8 (acyl-CoA thioesterase 8); C17C3.1 is predicted to have acyl-CoA hydrolase activity, based on protein domain information.
C17H12.3	0.156398	-2.6767	9.37246e-05	0.00168318	down	.	GO:0035335|peptidyl-tyrosine dephosphorylation;GO:0006470|protein dephosphorylation;	GO:0072562|blood microparticle;GO:0005783|endoplasmic reticulum;GO:0006172|nuclear envelope lumen;	GO:0004726|non-membrane spanning protein tyrosine phosphatase activity;GO:0004725|protein tyrosine phosphatase activity;	C17H12.3 is predicted to have protein tyrosine phosphatase activity, based on protein domain information.
C17H12.4	0.436116	-1.19721	0.00193528	0.0188763	down	Drug metabolism - other enzymes	.	GO:0072562|blood microparticle;GO:0005783|endoplasmic reticulum;GO:0005903|nuclear envelope lumen;	GO:0047619|acylcarnitine hydrolase activity;	Microarray and RNA sequencing studies indicate that C17H12.4 is affected by Tryptophan, Bisphenol A, Bisphenol S, 4-bromodiphenyl ether, Levamisole, Zidovudine, Fluoranthene, R24, single-walled carbon nanotubes, Paraquat, Colistin, and Sirolimus; microarray, tiling array, and RNA sequencing studies indicate that C17H12.4 is enriched in the intestine and in the PVD and OLL neurons.
C18E9.2	0.485975	-1.04104	0.0022185	0.0209991	down	Protein processing in endoplasmic reticulum; Protein export;	GO:0006620|posttranslational protein targeting to membrane;	GO:0072562|blood microparticle;GO:0005783|endoplasmic reticulum;GO:0006097|nuclear envelope lumen;	GO:0008565|protein transporter activity;	C18E9.2 is an ortholog of human SEC62 (SEC62 , preprotein translocation factor); RNA sequencing and microarray studies indicate that C18E9.2 is affected by emr-1, lem-2, tdp-1, jmjd-3.1, jmjd-1.2, hsf-1, vgln-1, sma-4, sir-2.1, lin-14, lin-4, daf-2, and let-60; RNA sequencing and microarray studies indicate that C18E9.2 is affected by D-glucose, Zidovudine, single-walled carbon nanotubes, and Par…
C23H4.3	0.255536	-1.9684	4.59395e-08	2.38948e-06	down	Drug metabolism - other enzymes	.	GO:0072562|blood microparticle;GO:0005783|endoplasmic reticulum;GO:0006064|nuclear envelope lumen;	GO:0052689|carboxylic ester hydrolase activity;	Microarray studies indicate that C23H4.3 is affected by Cadmium, Cry5B, and Sirolimus; RNA sequencing studies indicate that C23H4.3 is enriched in the intestine.
C27D6.11	0.130647	-2.93626	0.00310325	0.0271588	down	.	GO:0035556|intracellular signal transduction;GO:0007275|multicellular organismal development;GO:0046777|protein autophosphorylation;GO:0006468|protein phosphorylation;GO:0007286|spermatid development;	GO:0072562|blood microparticle;GO:0005783|endoplasmic reticulum;GO:0006079|nuclear envelope lumen;	GO:0005524|ATP binding;GO:0000287|magnesium ion binding;GO:0004674|protein serine/threonine kinase activity;	C27D6.11 is an ortholog of human TSSK2 (testis specific serine kinase 2), TSSK1B (testis specific serine kinase 1B) and TSSK6 (testis specific serine kinase 6); C27D6.11 is predicted to have ATP binding activity and protein kinase activity, based on protein domain information.
C27D8.1	0.198221	-2.33482	0.000573063	0.0071958	down	.	GO:0018105|peptidyl-serine phosphorylation;GO:0008360|regulation of cell shape;GO:0021762|substantia nigra development;	GO:0072562|blood microparticle;GO:0005783|endoplasmic reticulum;GO:0006190|nuclear envelope lumen;	GO:0005524|ATP binding;GO:0004674|protein serine/threonine kinase activity;	C27D8.1 is an ortholog of human TTBK1 (tau tubulin kinase 1), CTD-2116N17.1 and TTBK2 (tau tubulin kinase 2); C27D8.1 is predicted to have ATP binding activity and protein kinase activity, based on protein domain information.
C29E4.14	0.0768299	-3.70219	8.50385e-05	0.0015545	down	.	GO:0015031|protein transport;GO:0016192|vesicle-mediated transport;	GO:0072562|blood microparticle;GO:0005783|endoplasmic reticulum;GO:0005863|nuclear envelope lumen;	GO:0005509|calcium ion binding;	C29E4.14 is an ortholog of human CGREF1 (cell growth regulator with EF-hand domain 1) and MCFD2 (multiple coagulation factor deficiency 2); C29E4.14 is predicted to have calcium ion binding activity, based on protein domain information.
C29F9.6	4.61815	2.20732	1.06472e-06	3.80365e-05	up	Huntington's disease; Tuberculosis; Long-term potentiation; Adherens junction; Viral carcinogenesis; Epstein-Barr virus infection; Herpes simplex infection; HTLV-I infection; Melanogenesis; Hepatitis B; Renal cell carcinoma; Prostate cancer; Influenza A; TGF-beta signaling pathway; Cell cycle; Jak-STAT signaling pathway; HIF-1 signaling pathway; Wnt signaling pathway; Pathways in cancer; Notch si…	GO:0006915|apoptotic process;GO:0071320|cellular response to cAMP;GO:0071549|cellular response to dexamethasone stimulus;GO:0035690|cellular response to drug;GO:0071333|cellular response to glucose stimulus;GO:0034605|cellular response to heat;GO:0070301|cellular response to hydrogen peroxide;GO:0071456|cellular response to hypoxia;GO:0071389|cellular response to mineralocorticoid stimulus;GO:199…	GO:0072562|blood microparticle;GO:0005783|endoplasmic reticulum;GO:0005839|nuclear envelope lumen;	GO:0016407|acetyltransferase activity;GO:0033613|activating transcription factor binding;GO:0050681|androgen receptor binding;GO:0003823|antigen binding;GO:0008013|beta-catenin binding;GO:0003682|chromatin binding;GO:0031490|chromatin DNA binding;GO:0001047|core promoter binding;GO:0003684|damaged DNA binding;GO:0003677|DNA binding;GO:0004402|histone acetyltransferase activity;GO:0004468|lysine N…	C29F9.6 is an ortholog of human EP300 (E1A binding protein p300); C29F9.6 is predicted to have histone acetyltransferase activity, transcription coregulator activity, and zinc ion binding activity, based on protein domain information.
C30G12.2	3.38642	1.75976	9.35939e-06	0.000248763	up	Retinol metabolism; Steroid hormone biosynthesis;	GO:0006702|androgen biosynthetic process;GO:0006710|androgen catabolic process;	GO:0072562|blood microparticle;GO:0005783|endoplasmic reticulum;GO:0005768|nuclear envelope lumen;	GO:0003824|catalytic activity;GO:0009055|electron carrier activity;GO:0004303|estradiol 17-beta-dehydrogenase activity;GO:0016491|oxidoreductase activity;GO:0004745|retinol dehydrogenase activity;GO:0047035|testosterone dehydrogenase (NAD+) activity;	RNA sequencing and microarray studies indicate that C30G12.2 is affected by Ethanol, Tryptophan, 1-methylnicotinamide, Rotenone, Manganese chloride, D-glucopyranose, Sodium arsenite, D-glucose, Indole, Zidovudine, Atrazine, Chlorpyrifos, Diazinon, Cry5B, Humic substances, Colistin, Dafa#1, Ethosuximide, Sirolimus, and Octopamine; sage analysis, tiling array, RNA sequencing, and microarray studies…
C31C9.2	0.416656	-1.26307	0.000222741	0.00336568	down	Glycine, serine and threonine metabolism; Biosynthesis of amino acids; Methane metabolism;	GO:0007420|brain development;GO:0008652|cellular amino acid biosynthetic process;GO:0034641|cellular nitrogen compound metabolic process;GO:0070314|G1 to G0 transition;GO:0009448|gamma-aminobutyric acid metabolic process;GO:0021782|glial cell development;GO:0006541|glutamine metabolic process;GO:0006544|glycine metabolic process;GO:0006564|L-serine biosynthetic process;GO:0021915|neural tube deve…	GO:0072562|blood microparticle;GO:0005783|endoplasmic reticulum;GO:0006113|nuclear envelope lumen;	GO:0009055|electron carrier activity;GO:0051287|NAD binding;GO:0004617|phosphoglycerate dehydrogenase activity;	C31C9.2 is an ortholog of human PHGDH (phosphoglycerate dehydrogenase); C31C9.2 is predicted to have NAD binding activity and oxidoreductase activity, acting on the CH-OH group of donors, based on protein domain information; C31C9.2 is expressed in the pharynx, hypodermis, nervous system, and the intestine.
C34D4.2	0.126741	-2.98004	9.91012e-05	0.00175134	down	Alcoholism; Amphetamine addiction; Long-term potentiation; Insulin signaling pathway; Dopaminergic synapse; Vascular smooth muscle contraction; Herpes simplex infection; Focal adhesion; Oocyte meiosis; Meiosis - yeast; Regulation of actin cytoskeleton; mRNA surveillance pathway; Hippo signaling pathway; Proteoglycans in cancer;	GO:0007049|cell cycle;GO:0051301|cell division;GO:0016311|dephosphorylation;GO:0005977|glycogen metabolic process;GO:0030155|regulation of cell adhesion;	GO:0072562|blood microparticle;GO:0005783|endoplasmic reticulum;GO:0006174|nuclear envelope lumen;	GO:0046872|metal ion binding;GO:0050115|myosin-light-chain-phosphatase activity;GO:0004721|phosphoprotein phosphatase activity;	C34D4.2 is an ortholog of human PPP1CB (protein phosphatase 1 catalytic subunit beta); C34D4.2 is predicted to have hydrolase activity, based on protein domain information.
C35A11.4	0.29157	-1.77809	8.99877e-06	0.00024135	down	.	GO:0070837|dehydroascorbic acid transport;GO:0046323|glucose import;GO:0015758|glucose transport;GO:0035428|hexose transmembrane transport;GO:0015749|monosaccharide transport;GO:0043066|negative regulation of apoptotic process;GO:0015992|proton transport;GO:0009749|response to glucose;	GO:0072562|blood microparticle;GO:0005783|endoplasmic reticulum;GO:0005979|nuclear envelope lumen;	GO:0055056|D-glucose transmembrane transporter activity;GO:0033300|dehydroascorbic acid transporter activity;GO:0016936|galactoside binding;GO:0005536|glucose binding;GO:0005355|glucose transmembrane transporter activity;GO:0019900|kinase binding;GO:0015145|monosaccharide transmembrane transporter activity;GO:0005351|sugar:proton symporter activity;GO:0033222|xylose binding;	C35A11.4 is an ortholog of members of the human SLC (Solute carriers) family including SLC2A9; C35A11.4 is predicted to have transmembrane transporter activity, based on protein domain information.
C38C3.4	2.03386	1.02422	0.00642775	0.0474169	up	.	GO:0018105|peptidyl-serine phosphorylation;GO:0006468|protein phosphorylation;GO:0008360|regulation of cell shape;	GO:0072562|blood microparticle;GO:0005783|endoplasmic reticulum;GO:0005796|nuclear envelope lumen;	GO:0005524|ATP binding;GO:0004674|protein serine/threonine kinase activity;	C38C3.4 is an ortholog of human TTBK1 (tau tubulin kinase 1), CTD-2116N17.1 and TTBK2 (tau tubulin kinase 2); C38C3.4 is predicted to have ATP binding activity and protein kinase activity, based on protein domain information.
C39H7.1	0.0740925	-3.75453	4.47876e-05	0.000922798	down	.	GO:0042384|cilium assembly;GO:0006996|organelle organization;GO:0018105|peptidyl-serine phosphorylation;GO:0008360|regulation of cell shape;GO:0007224|smoothened signaling pathway;	GO:0072562|blood microparticle;GO:0005783|endoplasmic reticulum;GO:0005892|nuclear envelope lumen;	GO:0005524|ATP binding;GO:0004674|protein serine/threonine kinase activity;	C39H7.1 is an ortholog of human TTBK1 (tau tubulin kinase 1), CTD-2116N17.1 and TTBK2 (tau tubulin kinase 2); C39H7.1 is predicted to have ATP binding activity and protein kinase activity, based on protein domain information.
C42D4.2	0.445418	-1.16677	0.00431942	0.0350387	down	Drug metabolism - other enzymes	.	GO:0072562|blood microparticle;GO:0005783|endoplasmic reticulum;GO:0005908|nuclear envelope lumen;	GO:0052689|carboxylic ester hydrolase activity;GO:0016788|hydrolase activity, acting on ester bonds;	Microarray and RNA sequencing studies indicate that C42D4.2 is affected by Methylmercuric chloride, Tunicamycin, Manganese chloride, Levamisole, Zidovudine, Resveratrol, Cry5B, Humic substances, and Dafa#1; RNA sequencing studies indicate that C42D4.2 is enriched in the intestine.
C44B7.11	0.296418	-1.75429	1.06063e-07	5.05204e-06	down	.	.	GO:0072562|blood microparticle;GO:0005783|endoplasmic reticulum;GO:0006084|nuclear envelope lumen;	GO:0046872|metal ion binding;GO:0008237|metallopeptidase activity;	C44B7.11 is an ortholog of human ERMP1 (endoplasmic reticulum metallopeptidase 1); microarray, tiling array, RNA sequencing, and proteomic studies indicate that C44B7.11 is affected by lin-35, lin-15B, daf-12, hpl-2, set-2, wdr-5.1, csr-1, daf-2, npr-1, jmjd-3.1, jmjd-1.2, hsf-1, set-25, met-2, mir-34, glp-1, vgln-1, dpy-10, and lin-54; RNA sequencing and microarray studies indicate that C44B7.11…
C44B7.7	0.468855	-1.09279	0.00457195	0.0365248	down	Glutathione metabolism	GO:0006750|glutathione biosynthetic process;GO:0001836|release of cytochrome c from mitochondria;	GO:0072562|blood microparticle;GO:0005783|endoplasmic reticulum;GO:0006083|nuclear envelope lumen;	GO:0003839|gamma-glutamylcyclotransferase activity;GO:0042803|protein homodimerization activity;	C44B7.7 is an ortholog of human GGCT (gamma-glutamylcyclotransferase); C44B7.7 is predicted to have gamma-glutamylcyclotransferase activity, based on protein domain information.
C47E12.3	0.413412	-1.27435	0.00013786	0.00229585	down	Protein processing in endoplasmic reticulum	GO:0044267|cellular protein metabolic process;GO:0030968|endoplasmic reticulum unfolded protein response;GO:0030433|ER-associated ubiquitin-dependent protein catabolic process;GO:0097466|glycoprotein ERAD pathway;GO:0036498|IRE1-mediated unfolded protein response;GO:1904382|mannose trimming involved in glycoprotein ERAD pathway;GO:0006491|N-glycan processing;GO:1904154|positive regulation of retr…	GO:0072562|blood microparticle;GO:0005783|endoplasmic reticulum;GO:0005924|nuclear envelope lumen;	GO:0005509|calcium ion binding;GO:0004571|mannosyl-oligosaccharide 1,2-alpha-mannosidase activity;GO:0051787|misfolded protein binding;	C47E12.3 is an ortholog of human Edem1 (ER degradation enhancing alpha-mannosidase like protein 1); C47E12.3 is predicted to have calcium ion binding activity and mannosyl-oligosaccharide 1,2-alpha-mannosidase activity, based on protein domain information.
C49C3.2	0.0660707	-3.91985	1.80939e-06	6.04927e-05	down	Circadian rhythm - fly; Hedgehog signaling pathway; Hippo signaling pathway - fly; Hippo signaling pathway; Wnt signaling pathway; Circadian rhythm;	GO:0048148|behavioral response to cocaine;GO:0007154|cell communication;GO:0007623|circadian rhythm;GO:0008062|eclosion rhythm;GO:0006897|endocytosis;GO:0001737|establishment of imaginal disc-derived wing hair orientation;GO:0042067|establishment of ommatidial planar polarity;GO:0007446|imaginal disc growth;GO:0045475|locomotor rhythm;GO:0043066|negative regulation of apoptotic process;GO:0018105…	GO:0072562|blood microparticle;GO:0005783|endoplasmic reticulum;GO:0006198|nuclear envelope lumen;	GO:0005524|ATP binding;GO:0016301|kinase activity;GO:0004672|protein kinase activity;GO:0004674|protein serine/threonine kinase activity;	Tiling array, RNA sequencing, and microarray studies indicate that C49C3.2 is affected by rsr-2, eat-2, clk-1, fog-3, npr-1, pgl-1, pgl-3, glh-4, glh-1, sma-4, mir-71, and sir-2.1; RNA sequencing and microarray studies indicate that C49C3.2 is affected by Manganese chloride, Diazinon, Paraquat, and Colistin.
C49C8.1	0.268162	-1.89882	4.53237e-05	0.00093312	down	.	GO:0018105|peptidyl-serine phosphorylation;GO:0008360|regulation of cell shape;	GO:0072562|blood microparticle;GO:0005783|endoplasmic reticulum;GO:0006176|nuclear envelope lumen;	GO:0005524|ATP binding;GO:0004674|protein serine/threonine kinase activity;	C49C8.1 is an ortholog of human TTBK1 (tau tubulin kinase 1), CTD-2116N17.1 and TTBK2 (tau tubulin kinase 2); C49C8.1 is predicted to have ATP binding activity and protein kinase activity, based on protein domain information.
C50F4.10	0.22874	-2.12822	0.00142859	0.0149549	down	.	GO:0018105|peptidyl-serine phosphorylation;GO:0008360|regulation of cell shape;GO:0021762|substantia nigra development;	GO:0072562|blood microparticle;GO:0005783|endoplasmic reticulum;GO:0006207|nuclear envelope lumen;	GO:0005524|ATP binding;GO:0004674|protein serine/threonine kinase activity;	C50F4.10 is an ortholog of human TTBK1 (tau tubulin kinase 1), CTD-2116N17.1 and TTBK2 (tau tubulin kinase 2); C50F4.10 is predicted to have ATP binding activity and protein kinase activity, based on protein domain information.
C52E4.7	0.16234	-2.62291	0.000429947	0.00571379	down	.	GO:0050860|negative regulation of T cell receptor signaling pathway;GO:0001817|regulation of cytokine production;	GO:0072562|blood microparticle;GO:0005783|endoplasmic reticulum;GO:0006015|nuclear envelope lumen;	.	C52E4.7 is an ortholog of human UBASH3B (ubiquitin associated and SH3 domain containing B) and UBASH3A (ubiquitin associated and SH3 domain containing A); microarray and RNA sequencing studies indicate that C52E4.7 is affected by Methylmercuric chloride, Manganese chloride, D-glucose, Resveratrol, Diazinon, Humic substances, Paraquat, Colistin, and Sirolimus; proteomic, tiling array, and RNA sequ…
C53A5.11	95.6281	6.57936	3.66045e-13	4.79267e-11	up	.	.	GO:0072562|blood microparticle;GO:0005783|endoplasmic reticulum;GO:0005808|nuclear envelope lumen;	GO:0003779|actin binding;	C53A5.11 is an ortholog of human KBTBD12 (kelch repeat and BTB domain containing 12), GAN (gigaxonin) and KLHL8 (kelch like family member 8); microarray and RNA sequencing studies indicate that C53A5.11 is affected by lin-15B, lin-35, elt-2, mir-34, hrp-2, pgl-1, pgl-3, glh-4, glh-1, lin-14, lin-4, his-24, hpl-1, and hpl-2; microarray studies indicate that C53A5.11 is affected by Tunicamycin and …
C53A5.16	0.451821	-1.14618	0.00201424	0.0194395	down	.	.	GO:0072562|blood microparticle;GO:0005783|endoplasmic reticulum;GO:0006218|nuclear envelope lumen;	GO:0004652|polynucleotide adenylyltransferase activity;	C53A5.16 is an ortholog of human PAPD4 (poly(A) RNA polymerase D4, non-canonical); RNA sequencing and microarray studies indicate that C53A5.16 is affected by daf-2, npr-1, jmjd-3.1, chd-3, mafr-1, pgl-1, pgl-3, glh-4, glh-1, emb-4, and sir-2.1; RNA sequencing studies indicate that C53A5.16 is enriched in the intestine and germ line.
C53A5.9	400.612	8.64606	1.75146e-29	1.10838e-26	up	.	GO:0072156|distal tubule morphogenesis;GO:0050801|ion homeostasis;GO:0070936|protein K48-linked ubiquitination;GO:0016567|protein ubiquitination;GO:0042787|protein ubiquitination involved in ubiquitin-dependent protein catabolic process;GO:0070294|renal sodium ion absorption;	GO:0072562|blood microparticle;GO:0005783|endoplasmic reticulum;GO:0005726|nuclear envelope lumen;	.	C53A5.9 is an ortholog of human KBTBD12 (kelch repeat and BTB domain containing 12), GAN (gigaxonin) and KLHL8 (kelch like family member 8); microarray studies indicate that C53A5.9 is affected by Methylmercuric chloride, Mercuric Chloride, Resveratrol, Atrazine, Cadmium, Dibromoacetic acid, Colistin, and Sirolimus; tiling array and microarray studies indicate that C53A5.9 is enriched in the body…
C55A6.4	0.361499	-1.46794	9.03074e-05	0.00163173	down	.	.	GO:0072562|blood microparticle;GO:0005783|endoplasmic reticulum;GO:0006011|nuclear envelope lumen;	GO:0016491|oxidoreductase activity;	Microarray and RNA sequencing studies indicate that C55A6.4 is affected by Tunicamycin, Bisphenol A, Juglone, Acrylamide, Diazinon, Cry5B, Humic substances, Paraquat, and Ag nanoparticles; tiling array, RNA sequencing, and microarray studies indicate that C55A6.4 is enriched in the hypodermis, male, and intestine.
C55B7.10	0.105411	-3.24591	3.25354e-09	2.16732e-07	down	.	GO:0018105|peptidyl-serine phosphorylation;GO:0006468|protein phosphorylation;GO:0008360|regulation of cell shape;	GO:0072562|blood microparticle;GO:0005783|endoplasmic reticulum;GO:0006165|nuclear envelope lumen;	GO:0005524|ATP binding;GO:0004674|protein serine/threonine kinase activity;	C55B7.10 is an ortholog of human TTBK1 (tau tubulin kinase 1), CTD-2116N17.1 and TTBK2 (tau tubulin kinase 2); C55B7.10 is predicted to have ATP binding activity and protein kinase activity, based on protein domain information.
C56A3.8	0.49028	-1.02832	0.00360707	0.0305521	down	Inositol phosphate metabolism; Phosphatidylinositol signaling system;	GO:0033339|pectoral fin development;	GO:0072562|blood microparticle;GO:0005783|endoplasmic reticulum;GO:0006216|nuclear envelope lumen;	GO:0004430|1-phosphatidylinositol 4-kinase activity;GO:0005524|ATP binding;	C56A3.8 is an ortholog of human PI4K2B (phosphatidylinositol 4-kinase type 2 beta), RP11-717K11.2 and RP11-548K23.11; tiling array, RNA sequencing, and microarray studies indicate that C56A3.8 is affected by daf-12, tatn-1, skn-1, glp-1, plep-1, jmjd-3.1, jmjd-1.2, hsf-1, chd-3, mir-34, pgl-1, pgl-3, glh-4, glh-1, alg-2, emb-4, sma-2, smg-2, and sir-2.1; RNA sequencing and microarray studies indi…
C56G2.5	0.186589	-2.42206	2.48229e-05	0.000565353	down	Vibrio cholerae infection; Amphetamine addiction; Long-term potentiation; Endocrine and other factor-regulated calcium reabsorption; African trypanosomiasis; Phototransduction - fly; Dopaminergic synapse; Serotonergic synapse; Vascular smooth muscle contraction; Melanogenesis; Insulin secretion; Hepatitis B; Morphine addiction; Glioma; Leukocyte transendothelial migration; Fc gamma R-mediated pha…	GO:0007015|actin filament organization;GO:0007049|cell cycle;GO:0033962|cytoplasmic mRNA processing body assembly;GO:0035556|intracellular signal transduction;GO:0030242|pexophagy;GO:0006468|protein phosphorylation;GO:0060237|regulation of fungal-type cell wall organization;GO:0060211|regulation of nuclear-transcribed mRNA poly(A) tail shortening;GO:0007165|signal transduction;	GO:0072562|blood microparticle;GO:0005783|endoplasmic reticulum;GO:0006133|nuclear envelope lumen;	GO:0005524|ATP binding;GO:0046872|metal ion binding;GO:0004697|protein kinase C activity;	C56G2.5 is an ortholog of human PKN3 (protein kinase N3), PKN1 (protein kinase N1) and PKN2 (protein kinase N2); C56G2.5 is predicted to have ATP binding activity and protein kinase activity, based on protein domain information.
calu-1	0.47764	-1.066	0.00157934	0.016108	down	.	.	GO:0072562|blood microparticle;GO:0005783|endoplasmic reticulum;GO:0006049|nuclear envelope lumen;	GO:0005509|calcium ion binding;	calu-1 is an ortholog of human CALU (calumenin), RCN3 (reticulocalbin 3) and RCN1 (reticulocalbin 1); calu-1 is involved in cuticle development; calu-1 is predicted to have calcium ion binding activity, based on protein domain information; calu-1 is expressed in the pharynx, hypodermis, tail, reproductive system, intestine, and the body wall musculature.
cav-1	10.0855	3.33421	0.000517328	0.00662973	up	.	GO:0070836|caveola assembly;GO:0007126|meiotic nuclear division;GO:0007274|neuromuscular synaptic transmission;GO:0007265|Ras protein signal transduction;GO:0046662|regulation of oviposition;	GO:0072562|blood microparticle;GO:0005783|endoplasmic reticulum;GO:0005696|nuclear envelope lumen;	.	cav-1 is an ortholog of human CAV2 (caveolin 2), CAV1 (caveolin 1) and CAV3 (caveolin 3); cav-1 is involved in Ras protein signal transduction, meiotic cell cycle and regulation of oviposition; cav-1 is expressed in the nervous system, germ cell, and the embryonic cell; cav-1 is localized to the caveola, the cell cortex, the cortical granule, the cytoplasmic side of plasma membrane and is an inte…
cav-2	5.01969	2.3276	8.55444e-07	3.1318e-05	up	Focal adhesion; Bacterial invasion of epithelial cells; Endocytosis; Proteoglycans in cancer;	GO:0070836|caveola assembly;GO:0007166|cell surface receptor signaling pathway;GO:0006869|lipid transport;GO:0007567|parturition;GO:0046662|regulation of oviposition;	GO:0072562|blood microparticle;GO:0005783|endoplasmic reticulum;GO:0005723|nuclear envelope lumen;	GO:0005319|lipid transporter activity;GO:0004871|signal transducer activity;	cav-2 is an ortholog of human CAV2 (caveolin 2); cav-2 is involved in cell surface receptor signaling pathway and regulation of oviposition; cav-2 is expressed in the pharynx, hypodermis, nervous system, reproductive system, and the intestine; cav-2 is localized to the caveola.
cblc-1	0.401852	-1.31526	0.000194341	0.00302601	down	Vitamin digestion and absorption	.	GO:0072562|blood microparticle;GO:0005783|endoplasmic reticulum;GO:0006231|nuclear envelope lumen;	.	cblc-1 is an ortholog of human MMACHC (methylmalonic aciduria (cobalamin deficiency) cblC type, with homocystinuria); tiling array, RNA sequencing, and microarray studies indicate that cblc-1 is affected by daf-12, tatn-1, prg-1, clk-1, mir-34, pgl-1, pgl-3, glh-4, glh-1, lin-22, ain-1, ain-2, slr-2, fbf-1, tdp-1, isp-1, and nuo-6; RNA sequencing and microarray studies indicate that cblc-1 is aff…
cct-1	0.482128	-1.05251	0.00101117	0.0113592	down	.	GO:0006457|protein folding;	GO:0072562|blood microparticle;GO:0005783|endoplasmic reticulum;GO:0006091|nuclear envelope lumen;	GO:0005524|ATP binding;	cct-1 is an ortholog of human TCP1 (t-complex 1); cct-1 is predicted to have ATP binding activity and unfolded protein binding activity, based on protein domain information; cct-1 is expressed in the muscle cell, pharynx, hypodermis, nervous system, tail, intestine, body wall musculature, vulva, and in the male; cct-1 is localized to the chaperonin-containing T-complex and the nucleus.
cct-6	0.419689	-1.25261	8.63999e-05	0.00157613	down	.	GO:0006457|protein folding;	GO:0072562|blood microparticle;GO:0005783|endoplasmic reticulum;GO:0006130|nuclear envelope lumen;	GO:0005524|ATP binding;	cct-6 is an ortholog of human CCT6A (chaperonin containing TCP1 subunit 6A) and CCT6B (chaperonin containing TCP1 subunit 6B); cct-6 is predicted to have ATP binding activity and unfolded protein binding activity, based on protein domain information.
cdr-2	0.253648	-1.9791	3.32473e-09	2.2092e-07	down	.	GO:0007409|axonogenesis;GO:0022008|neurogenesis;	GO:0072562|blood microparticle;GO:0005783|endoplasmic reticulum;GO:0006215|nuclear envelope lumen;	.	cdr-2 is an ortholog of human FAXC (failed axon connections); cdr-2 is involved in regulation of protein deneddylation and stress response to cadmium ion; cdr-2 is expressed in the pharynx, nervous system, reproductive system, and the rectal epithelium.
cdr-6	0.478183	-1.06436	0.00137726	0.0145205	down	.	GO:0007409|axonogenesis;GO:0022008|neurogenesis;	GO:0072562|blood microparticle;GO:0005783|endoplasmic reticulum;GO:0006214|nuclear envelope lumen;	.	cdr-6 is an ortholog of human FAXC (failed axon connections); cdr-6 is expressed in the pharynx, intestine, and the rectal gland cell.
cest-1	0.207554	-2.26844	0.000673609	0.00820304	down	Drug metabolism - other enzymes	.	GO:0072562|blood microparticle;GO:0005783|endoplasmic reticulum;GO:0006025|nuclear envelope lumen;	GO:0047619|acylcarnitine hydrolase activity;	cest-1 is an ortholog of human ACHE (acetylcholinesterase (Cartwright blood group)) and CES2 (carboxylesterase 2); microarray and RNA sequencing studies indicate that cest-1 is affected by Hydrogen sulfide, Ethanol, Methylmercury hydroxide, Methylmercuric chloride, Tunicamycin, 4-bromodiphenyl ether, TPEN, Cholestanol, Resveratrol, Atrazine, Chlorpyrifos, Diazinon, Humic substances, and Sirolimus…
cfap-36	2.36665	1.24285	0.00456396	0.0364719	up	.	.	GO:0072562|blood microparticle;GO:0005783|endoplasmic reticulum;GO:0005795|nuclear envelope lumen;	.	cfap-36 is an ortholog of human CFAP36 (cilia and flagella associated protein 36); cfap-36 is expressed in the ciliated neurons.
cgh-1	0.414599	-1.27021	6.64746e-05	0.0012711	down	RNA degradation	GO:0006915|apoptotic process;GO:0033962|cytoplasmic mRNA processing body assembly;GO:0008340|determination of adult lifespan;GO:0007276|gamete generation;GO:0016071|mRNA metabolic process;GO:0043066|negative regulation of apoptotic process;GO:0017148|negative regulation of translation;GO:0048477|oogenesis;GO:0010501|RNA secondary structure unwinding;GO:0007283|spermatogenesis;	GO:0072562|blood microparticle;GO:0005783|endoplasmic reticulum;GO:0005860|nuclear envelope lumen;	GO:0005524|ATP binding;GO:0004004|ATP-dependent RNA helicase activity;GO:0003723|RNA binding;GO:0003724|RNA helicase activity;	cgh-1 is an ortholog of human DDX6 (DEAD-box helicase 6); cgh-1 is involved in cytoplasmic mRNA processing body assembly, determination of adult lifespan, gamete generation, mRNA metabolic process, negative regulation of apoptotic process and negative regulation of translation; cgh-1 is predicted to have RNA helicase activity, based on sequence information and is predicted to have ATP binding act…
che-11	2.44248	1.28835	0.00309115	0.0270975	up	.	GO:0042384|cilium assembly;GO:0035721|intraciliary retrograde transport;GO:0006996|organelle organization;GO:0035845|photoreceptor cell outer segment organization;GO:0061512|protein localization to cilium;GO:1902017|regulation of cilium assembly;GO:0072001|renal system development;GO:0060041|retina development in camera-type eye;GO:0048705|skeletal system morphogenesis;	GO:0072562|blood microparticle;GO:0005783|endoplasmic reticulum;GO:0005721|nuclear envelope lumen;	.	che-11 is an ortholog of human IFT140 (intraflagellar transport 140); che-11 is involved in determination of adult lifespan, hyperosmotic response, response to heat and response to oxidative stress; che-11 is expressed in the head, all sensory neurons, body wall musculature, tail neurons, and the ciliated neurons; che-11 is localized to the non-motile cilium.
chil-16	59.0073	5.88282	1.26186e-05	0.000320335	up	Amino sugar and nucleotide sugar metabolism	GO:0006915|apoptotic process;GO:0006032|chitin catabolic process;GO:0002376|immune system process;GO:0000272|polysaccharide catabolic process;GO:0090197|positive regulation of chemokine secretion;GO:0002532|production of molecular mediator involved in inflammatory response;	GO:0072562|blood microparticle;GO:0005783|endoplasmic reticulum;GO:0005833|nuclear envelope lumen;	GO:0008061|chitin binding;GO:0004568|chitinase activity;	chil-16 is predicted to have chitin binding activity, based on protein domain information.
chil-17	Inf	Inf	0.00017729	0.00281897	up	Amino sugar and nucleotide sugar metabolism	GO:0006915|apoptotic process;GO:0006032|chitin catabolic process;GO:0002376|immune system process;GO:0000272|polysaccharide catabolic process;GO:0090197|positive regulation of chemokine secretion;GO:0002532|production of molecular mediator involved in inflammatory response;	GO:0072562|blood microparticle;GO:0005783|endoplasmic reticulum;GO:0005832|nuclear envelope lumen;	GO:0008061|chitin binding;GO:0004568|chitinase activity;	chil-17 is predicted to have chitin binding activity, based on protein domain information.
chil-18	9.63596	3.26843	1.63631e-08	9.41376e-07	up	Amino sugar and nucleotide sugar metabolism	GO:0006915|apoptotic process;GO:0006032|chitin catabolic process;GO:0002376|immune system process;GO:0000272|polysaccharide catabolic process;GO:0090197|positive regulation of chemokine secretion;GO:0002532|production of molecular mediator involved in inflammatory response;	GO:0072562|blood microparticle;GO:0005783|endoplasmic reticulum;GO:0005834|nuclear envelope lumen;	GO:0008061|chitin binding;GO:0004568|chitinase activity;GO:0019900|kinase binding;	chil-18 is predicted to have chitin binding activity, based on protein domain information.
chil-28	53.746	5.74809	0.000269635	0.00392692	up	.	GO:0007250|activation of NF-kappaB-inducing kinase activity;GO:0006915|apoptotic process;GO:0005975|carbohydrate metabolic process;GO:0071347|cellular response to interleukin-1;GO:0071356|cellular response to tumor necrosis factor;GO:0006954|inflammatory response;GO:0072606|interleukin-8 secretion;GO:0030324|lung development;GO:0045766|positive regulation of angiogenesis;GO:0070374|positive regul…	GO:0072562|blood microparticle;GO:0005783|endoplasmic reticulum;GO:0005772|nuclear envelope lumen;	GO:0008061|chitin binding;GO:0004553|hydrolase activity, hydrolyzing O-glycosyl compounds;	Microarray, tiling array, and RNA sequencing studies indicate that chil-28 is affected by cyc-1, ung-1, lin-15B, lin-35, rsr-2, daf-2, daf-16, daf-12, dpy-21, sma-2, sma-4, and mdt-15; RNA sequencing and microarray studies indicate that chil-28 is affected by Multi-walled carbon nanotubes and Resveratrol.
chil-3	5.52834	2.46685	5.88893e-05	0.00116287	up	.	GO:0007250|activation of NF-kappaB-inducing kinase activity;GO:0006915|apoptotic process;GO:0005975|carbohydrate metabolic process;GO:0051216|cartilage development;GO:0071347|cellular response to interleukin-1;GO:0071356|cellular response to tumor necrosis factor;GO:0006954|inflammatory response;GO:0072606|interleukin-8 secretion;GO:0030324|lung development;GO:0045766|positive regulation of angio…	GO:0072562|blood microparticle;GO:0005783|endoplasmic reticulum;GO:0005770|nuclear envelope lumen;	GO:0030246|carbohydrate binding;GO:0008061|chitin binding;GO:0005201|extracellular matrix structural constituent;GO:0004553|hydrolase activity, hydrolyzing O-glycosyl compounds;	chil-3 is predicted to have chitin binding activity, based on protein domain information.
chil-4	8.06308	3.01133	0.00245413	0.0227118	up	Amino sugar and nucleotide sugar metabolism	GO:0006915|apoptotic process;GO:0006032|chitin catabolic process;GO:0002376|immune system process;GO:0000272|polysaccharide catabolic process;GO:0090197|positive regulation of chemokine secretion;GO:0002532|production of molecular mediator involved in inflammatory response;	GO:0072562|blood microparticle;GO:0005783|endoplasmic reticulum;GO:0005836|nuclear envelope lumen;	GO:0008061|chitin binding;GO:0004568|chitinase activity;GO:0019900|kinase binding;	chil-4 is predicted to have chitin binding activity, based on protein domain information.
chil-9	89.3052	6.48067	8.42929e-05	0.00154512	up	Amino sugar and nucleotide sugar metabolism	GO:0006915|apoptotic process;GO:0006032|chitin catabolic process;GO:0002376|immune system process;GO:0000272|polysaccharide catabolic process;GO:0090197|positive regulation of chemokine secretion;GO:0002532|production of molecular mediator involved in inflammatory response;	GO:0072562|blood microparticle;GO:0005783|endoplasmic reticulum;GO:0005835|nuclear envelope lumen;	GO:0008061|chitin binding;GO:0004568|chitinase activity;	chil-9 is predicted to have chitin binding activity, based on protein domain information.
chs-1	3.52359	1.81705	5.90914e-06	0.000168881	up	.	GO:0071555|cell wall organization;	GO:0072562|blood microparticle;GO:0005783|endoplasmic reticulum;GO:0005695|nuclear envelope lumen;	GO:0004100|chitin synthase activity;GO:0003677|DNA binding;	chs-1 is involved in eggshell formation; chs-1 is predicted to have transferase activity, transferring hexosyl groups, based on protein domain information; chs-1 is localized to the cell cortex and the plasma membrane.
cka-1	0.462703	-1.11184	0.00239093	0.0222665	down	Glycerophospholipid metabolism	GO:0006657|CDP-choline pathway;GO:0046474|glycerophospholipid biosynthetic process;GO:0006656|phosphatidylcholine biosynthetic process;GO:0006646|phosphatidylethanolamine biosynthetic process;GO:0006644|phospholipid metabolic process;GO:0044281|small molecule metabolic process;	GO:0072562|blood microparticle;GO:0005783|endoplasmic reticulum;GO:0005922|nuclear envelope lumen;	GO:0005524|ATP binding;GO:0004103|choline kinase activity;GO:0004305|ethanolamine kinase activity;	cka-1 is an ortholog of human CHKA (choline kinase alpha) and CHKB (choline kinase beta); cka-1 is involved in CDP-choline pathway; cka-1 exhibits choline kinase activity; cka-1 is localized to the cell cortex.
ckc-1	0.313286	-1.67445	1.15274e-05	0.000297175	down	Glycerophospholipid metabolism	GO:0006646|phosphatidylethanolamine biosynthetic process;	GO:0072562|blood microparticle;GO:0005783|endoplasmic reticulum;GO:0006223|nuclear envelope lumen;	GO:0005524|ATP binding;GO:0004305|ethanolamine kinase activity;	ckc-1 is an ortholog of human ETNK2 (ethanolamine kinase 2) and ETNK1 (ethanolamine kinase 1); RNA sequencing and microarray studies indicate that ckc-1 is affected by emr-1, lem-2, ubc-9, clk-1, daf-16, elt-2, jmjd-1.2, rbr-2, mir-34, pgl-1, pgl-3, glh-4, glh-1, sir-2.1, dpy-10, lin-54, and hcf-1; microarray and RNA sequencing studies indicate that ckc-1 is affected by Methylmercuric chloride, T…
clec-153	0.102419	-3.28745	0.000537116	0.00683716	down	.	.	GO:0072562|blood microparticle;GO:0005783|endoplasmic reticulum;GO:0005846|nuclear envelope lumen;	GO:0030246|carbohydrate binding;GO:0008061|chitin binding;	Microarray and RNA sequencing studies indicate that clec-153 is affected by spe-44, nhr-114, wdr-23, eat-2, csr-1, pgl-1, pgl-3, glh-4, glh-1, sma-4, mir-71, sir-2.1, aak-2, isp-1, and nuo-6; RNA sequencing and microarray studies indicate that clec-153 is affected by Ethanol, Methylmercuric chloride, Acrylamide, Atrazine, Paraquat, and Colistin; RNA sequencing studies indicate that clec-153 is en…
clec-17	3.55185	1.82857	0.00571491	0.0433663	up	Phagosome; Tuberculosis;	GO:0071346|cellular response to interferon-gamma;GO:0071353|cellular response to interleukin-4;GO:0071222|cellular response to lipopolysaccharide;GO:0006898|receptor-mediated endocytosis;	GO:0072562|blood microparticle;GO:0005783|endoplasmic reticulum;GO:0005712|nuclear envelope lumen;	GO:0005537|mannose binding;GO:0004872|receptor activity;GO:0004888|transmembrane signaling receptor activity;	clec-17 is an ortholog of human CLEC3B (C-type lectin domain family 3 member B) and CLEC3A (C-type lectin domain family 3 member A); microarray and RNA sequencing studies indicate that clec-17 is affected by Heme, Hydrogen sulfide, Methylmercury hydroxide, 1-methylnicotinamide, Nicotinic acid, Sodium arsenite, D-glucose, Bisphenol A, Sesamin, TPEN, Ag nanoparticles, Zidovudine, Resveratrol, Atraz…
clec-19	Inf	Inf	1.38143e-09	9.89675e-08	up	Phagosome; Tuberculosis;	GO:0071346|cellular response to interferon-gamma;GO:0071353|cellular response to interleukin-4;GO:0071222|cellular response to lipopolysaccharide;GO:0006898|receptor-mediated endocytosis;GO:0007165|signal transduction;	GO:0072562|blood microparticle;GO:0005783|endoplasmic reticulum;GO:0005763|nuclear envelope lumen;	GO:0005537|mannose binding;GO:0004872|receptor activity;GO:0004888|transmembrane signaling receptor activity;	clec-19 is an ortholog of human CLEC3B (C-type lectin domain family 3 member B) and CLEC3A (C-type lectin domain family 3 member A); RNA sequencing and microarray studies indicate that clec-19 is affected by pgl-1, pgl-3, glh-4, glh-1, and mir-243; microarray studies indicate that clec-19 is affected by Methylmercuric chloride, single-walled carbon nanotubes, Sirolimus, and Allantoin.
clec-210	0.201879	-2.30843	0.00124525	0.0134161	down	.	GO:0071375|cellular response to peptide hormone stimulus;GO:0097421|liver regeneration;GO:0007494|midgut development;GO:0008285|negative regulation of cell proliferation;GO:0008284|positive regulation of cell proliferation;GO:1900006|positive regulation of dendrite development;GO:0010628|positive regulation of gene expression;GO:0051262|protein tetramerization;GO:0031099|regeneration;GO:1903492|r…	GO:0072562|blood microparticle;GO:0005783|endoplasmic reticulum;GO:0005968|nuclear envelope lumen;	GO:0030246|carbohydrate binding;GO:0008083|growth factor activity;GO:0019902|phosphatase binding;GO:0042803|protein homodimerization activity;GO:0019903|protein phosphatase binding;GO:0005102|receptor binding;	clec-210 is an ortholog of members of the human COLEC (Collectins) family including COLEC11; microarray and RNA sequencing studies indicate that clec-210 is affected by Hydrogen sulfide, Tryptophan, 1-methylnicotinamide, Rotenone, Bisphenol A, Bisphenol S, Indole, 4-bromodiphenyl ether, Zidovudine, Chlorpyrifos, Diazinon, Cry5B, Colistin, Dafa#1, adsorbable organic bromine compounds, and Allantoi…
clec-227	0.264394	-1.91924	3.21933e-05	0.000707147	down	Vitamin digestion and absorption	GO:0008203|cholesterol metabolic process;GO:0015031|protein transport;GO:0006898|receptor-mediated endocytosis;	GO:0072562|blood microparticle;GO:0005783|endoplasmic reticulum;GO:0006028|nuclear envelope lumen;	GO:0005509|calcium ion binding;GO:0031419|cobalamin binding;GO:0004872|receptor activity;	clec-227 is an ortholog of human CDCP2 (CUB domain containing protein 2); microarray studies indicate that clec-227 is affected by Heme, Aldicarb, Hydrogen sulfide, Tryptophan, Tunicamycin, Indole, Atrazine, Cry5B, Quercetin, Humic substances, R24, single-walled carbon nanotubes, and Colistin; RNA sequencing studies indicate that clec-227 is enriched in the intestine.
clec-35	14.4204	3.85004	7.25476e-07	2.70811e-05	up	Phagosome; Tuberculosis;	GO:0071346|cellular response to interferon-gamma;GO:0071353|cellular response to interleukin-4;GO:0071222|cellular response to lipopolysaccharide;GO:0006898|receptor-mediated endocytosis;	GO:0072562|blood microparticle;GO:0005783|endoplasmic reticulum;GO:0005730|nuclear envelope lumen;	GO:0005537|mannose binding;GO:0004872|receptor activity;GO:0004888|transmembrane signaling receptor activity;	clec-35 is an ortholog of human CLEC3B (C-type lectin domain family 3 member B) and CLEC3A (C-type lectin domain family 3 member A); microarray, tiling array, and RNA sequencing studies indicate that clec-35 is affected by cyc-1, hpl-2, nhr-8, daf-16, npr-1, jmjd-3.1, and mir-34; microarray and RNA sequencing studies indicate that clec-35 is affected by Aldicarb and Multi-walled carbon nanotubes;…
clec-42	4.98192	2.3167	1.18936e-07	5.53675e-06	up	Phagosome; Tuberculosis;	GO:0071346|cellular response to interferon-gamma;GO:0071353|cellular response to interleukin-4;GO:0071222|cellular response to lipopolysaccharide;GO:0006898|receptor-mediated endocytosis;	GO:0072562|blood microparticle;GO:0005783|endoplasmic reticulum;GO:0005732|nuclear envelope lumen;	GO:0005537|mannose binding;GO:0004872|receptor activity;GO:0004888|transmembrane signaling receptor activity;	clec-42 is expressed in the nervous system.
clec-45	12.4057	3.63293	0.00514985	0.0399993	up	.	.	GO:0072562|blood microparticle;GO:0005783|endoplasmic reticulum;GO:0005714|nuclear envelope lumen;	GO:0030246|carbohydrate binding;GO:0008061|chitin binding;	clec-45 is an ortholog of human CD209 (CD209 molecule) and members of the CD (CD molecules) family including FCER2 and CLEC (C-type lectin domain containing) family including CLEC6A; microarray and RNA sequencing studies indicate that clec-45 is affected by Heme, Mercuric Chloride, Tunicamycin, D-glucose, Chlorpyrifos, Diazinon, Cry5B, and Allantoin; microarray and tiling array studies indicate t…
clec-52	8.17058	3.03044	1.76176e-05	0.000424918	up	Phagosome; Tuberculosis;	GO:0071346|cellular response to interferon-gamma;GO:0071353|cellular response to interleukin-4;GO:0071222|cellular response to lipopolysaccharide;GO:0006898|receptor-mediated endocytosis;	GO:0072562|blood microparticle;GO:0005783|endoplasmic reticulum;GO:0005694|nuclear envelope lumen;	GO:0005537|mannose binding;GO:0004872|receptor activity;GO:0004888|transmembrane signaling receptor activity;	clec-52 is an ortholog of human PLA2R1 (phospholipase A2 receptor 1) and members of the COLEC (Collectins) family including COLEC11, CD (CD molecules) family including CD302 and SCAR (Scavenger receptors) family including LY75; clec-52 is involved in defense response to Gram-positive bacterium; clec-52 is expressed in the pharynx, nervous system, and the intestine.
clec-53	0.239428	-2.06234	7.11464e-07	2.65964e-05	down	Phagosome; Tuberculosis;	GO:0071346|cellular response to interferon-gamma;GO:0071353|cellular response to interleukin-4;GO:0071222|cellular response to lipopolysaccharide;GO:0006898|receptor-mediated endocytosis;	GO:0072562|blood microparticle;GO:0005783|endoplasmic reticulum;GO:0006100|nuclear envelope lumen;	GO:0005537|mannose binding;GO:0004872|receptor activity;GO:0004888|transmembrane signaling receptor activity;	clec-53 is an ortholog of human PLA2R1 (phospholipase A2 receptor 1) and members of the COLEC (Collectins) family including COLEC11, CD (CD molecules) family including CD302 and SCAR (Scavenger receptors) family including LY75; clec-53 is expressed in the intestine.
clec-55	4.68875	2.2292	0.000961349	0.0109056	up	Salivary secretion	GO:0001824|blastocyst development;GO:0030154|cell differentiation;GO:0001833|inner cell mass cell proliferation;GO:0030858|positive regulation of epithelial cell differentiation;GO:0015031|protein transport;	GO:0072562|blood microparticle;GO:0005783|endoplasmic reticulum;GO:0005725|nuclear envelope lumen;	GO:0005044|scavenger receptor activity;GO:0035375|zymogen binding;	clec-55 is an ortholog of human CDCP2 (CUB domain containing protein 2); microarray, RNA sequencing, and tiling array studies indicate that clec-55 is affected by nhr-114, daf-2, mir-34, elli-1, lin-22, his-3, sir-2.1, alg-1, his-24, hpl-1, hpl-2, and let-60; microarray studies indicate that clec-55 is affected by Aldicarb, Methylmercuric chloride, Mercuric Chloride, Resveratrol, and Copper sulfa…
clec-56	0.494843	-1.01496	0.00352131	0.029993	down	Vitamin digestion and absorption	GO:0008203|cholesterol metabolic process;GO:0015889|cobalamin transport;GO:0020028|hemoglobin import;GO:0001701|in utero embryonic development;GO:0070207|protein homotrimerization;GO:0006898|receptor-mediated endocytosis;GO:0007584|response to nutrient;GO:0006766|vitamin metabolic process;	GO:0072562|blood microparticle;GO:0005783|endoplasmic reticulum;GO:0006029|nuclear envelope lumen;	GO:0005509|calcium ion binding;GO:0031419|cobalamin binding;GO:0015235|cobalamin transporter activity;GO:0030492|hemoglobin binding;GO:0042802|identical protein binding;GO:0004872|receptor activity;	clec-56 is an ortholog of human CDCP2 (CUB domain containing protein 2); microarray and RNA sequencing studies indicate that clec-56 is affected by Mercuric Chloride, Rotenone, Manganese chloride, D-glucopyranose, Bisphenol A, Cholestanol, Cry5B, Chlorpyrifos, Diazinon, Humic substances, R24, Colistin, and Sirolimus; tiling array and RNA sequencing studies indicate that clec-56 is enriched in the…
clik-1	0.472648	-1.08116	0.000596254	0.00743834	down	.	GO:0051017|actin filament bundle assembly;GO:0031032|actomyosin structure organization;GO:0031034|myosin filament assembly;GO:1904113|negative regulation of muscle filament sliding;GO:1904111|negative regulation of plus-end directed microfilament motor activity;	GO:0072562|blood microparticle;GO:0005783|endoplasmic reticulum;GO:0005990|nuclear envelope lumen;	GO:0051015|actin filament binding;GO:0017022|myosin binding;	RNA sequencing and microarray studies indicate that clik-1 is affected by D-glucose, Aspirin, Cholestanol, Estrogen, Deoxyglucose, Humic substances, Sirolimus, and Ag nanoparticles; tiling array, proteomic, RNA sequencing, and microarray studies indicate that clik-1 is enriched in the body wall muscle cell, germ line, muscle cell, and body wall musculature.
cln-3.1	0.218948	-2.19134	0.000199444	0.00309383	down	Lysosome	GO:0042987|amyloid precursor protein catabolic process;GO:0015809|arginine transport;GO:0006672|ceramide metabolic process;GO:0006681|galactosylceramide metabolic process;GO:0001575|globoside metabolic process;GO:0006678|glucosylceramide metabolic process;GO:0007042|lysosomal lumen acidification;GO:0035752|lysosomal lumen pH elevation;GO:0043066|negative regulation of apoptotic process;GO:0006898…	GO:0072562|blood microparticle;GO:0005783|endoplasmic reticulum;GO:0006009|nuclear envelope lumen;	.	cln-3.1 is an ortholog of human cln3 (CLN3, battenin); cln-3.1 is involved in determination of adult lifespan and regulation of oviposition; cln-3.1 is expressed in the pharynx, hypodermis, cuticle, intestine, and the diagonal muscle; cln-3.1 is localized to the cytoplasm.
cls-3	2.64777	1.40478	0.000840438	0.00979286	up	.	.	GO:0072562|blood microparticle;GO:0005783|endoplasmic reticulum;GO:0005783|nuclear envelope lumen;	.	cls-3 is an ortholog of human CLASP1 (cytoplasmic linker associated protein 1) and CLASP2 (cytoplasmic linker associated protein 2); cls-3 is involved in astral microtubule organization and establishment of mitotic spindle localization; cls-3 is expressed in the nervous system and the pharyngeal gland cell.
clu-1	0.310723	-1.6863	1.22377e-07	5.63136e-06	down	.	GO:0048312|intracellular distribution of mitochondria;	GO:0072562|blood microparticle;GO:0005783|endoplasmic reticulum;GO:0006142|nuclear envelope lumen;	.	clu-1 is an ortholog of human CLUH (clustered mitochondria); RNA sequencing and microarray studies indicate that clu-1 is affected by Rotenone, Bisphenol S, Deoxyglucose, Cry5B, Humic substances, and single-walled carbon nanotubes; proteomic, tiling array, and RNA sequencing studies indicate that clu-1 is enriched in the germ line, intestine, EMS, and Psub1.
cpb-2	0.235168	-2.08823	0.00173996	0.0173663	down	Dorso-ventral axis formation; Oocyte meiosis; Progesterone-mediated oocyte maturation;	GO:2000766|negative regulation of cytoplasmic translation;GO:0006412|translation;	GO:0072562|blood microparticle;GO:0005783|endoplasmic reticulum;GO:0006235|nuclear envelope lumen;	GO:0003730|mRNA 3'-UTR binding;GO:0000166|nucleotide binding;GO:0043022|ribosome binding;GO:0008135|translation factor activity, RNA binding;GO:0000900|translation repressor activity, nucleic acid binding;	cpb-2 is predicted to have mRNA 3'-UTR binding activity and translation regulator activity, based on protein domain information.
cpr-1	2.03313	1.0237	0.00317381	0.0276398	up	Lysosome; Antigen processing and presentation;	GO:0051603|proteolysis involved in cellular protein catabolic process;	GO:0072562|blood microparticle;GO:0005783|endoplasmic reticulum;GO:0005720|nuclear envelope lumen;	GO:0004197|cysteine-type endopeptidase activity;GO:0008234|cysteine-type peptidase activity;	cpr-1 is an ortholog of human CTSB (cathepsin B); cpr-1 is predicted to have cysteine-type peptidase activity, based on protein domain information; cpr-1 is expressed in the intestine and in the male.
cpr-8	0.457954	-1.12672	0.00200624	0.0193834	down	Lysosome; Antigen processing and presentation;	GO:0051603|proteolysis involved in cellular protein catabolic process;	GO:0072562|blood microparticle;GO:0005783|endoplasmic reticulum;GO:0005963|nuclear envelope lumen;	GO:0004197|cysteine-type endopeptidase activity;	cpr-8 is an ortholog of human CTSB (cathepsin B); cpr-8 is predicted to have cysteine-type peptidase activity, based on protein domain information.
cra-1	0.458503	-1.125	0.000407878	0.00547801	down	.	GO:0007059|chromosome segregation;GO:0006310|DNA recombination;GO:0006281|DNA repair;GO:0051321|meiotic cell cycle;	GO:0072562|blood microparticle;GO:0005783|endoplasmic reticulum;GO:0006134|nuclear envelope lumen;	.	cra-1 is an ortholog of human NAA25 (N(alpha)-acetyltransferase 25, NatB auxiliary subunit); cra-1 is expressed in the reproductive system, intestine, and the body wall musculature.
cri-1	5.22265	2.38478	2.06437e-05	0.000486426	up	.	GO:0048675|axon extension;GO:0035147|branch fusion, open tracheal system;GO:0007476|imaginal disc-derived wing morphogenesis;GO:0002165|instar larval or pupal development;GO:0050768|negative regulation of neurogenesis;GO:0035155|negative regulation of terminal cell fate specification, open tracheal system;GO:0022008|neurogenesis;GO:0016246|RNA interference;GO:0035071|salivary gland cell autophagi…	GO:0072562|blood microparticle;GO:0005783|endoplasmic reticulum;GO:0005792|nuclear envelope lumen;	.	cri-1 is an ortholog of human HECA (hdc , cell cycle regulator); cri-1 is expressed in the marginal cell, all amphid neurons, intestine, and the rectal gland cell.
crn-4	4.2971	2.10336	1.93117e-05	0.000459109	up	.	GO:0006309|apoptotic DNA fragmentation;GO:0000737|DNA catabolic process, endonucleolytic;GO:0000738|DNA catabolic process, exonucleolytic;GO:0000467|exonucleolytic trimming to generate mature 3'-end of 5.8S rRNA from tricistronic rRNA transcript (SSU-rRNA, 5.8S rRNA, LSU-rRNA);GO:0006401|RNA catabolic process;	GO:0072562|blood microparticle;GO:0005783|endoplasmic reticulum;GO:0005817|nuclear envelope lumen;	GO:0008408|3'-5' exonuclease activity;GO:0000175|3'-5'-exoribonuclease activity;GO:0004536|deoxyribonuclease activity;GO:0004520|endodeoxyribonuclease activity;GO:0004540|ribonuclease activity;GO:0003697|single-stranded DNA binding;	crn-4 is an ortholog of human ERI1 (exoribonuclease 1); crn-4 is involved in DNA catabolic process, exonucleolytic, RNA catabolic process and apoptotic DNA fragmentation; crn-4 exhibits 3'-5' exonuclease activity, endodeoxyribonuclease activity, and single-stranded DNA binding activity.
crt-1	0.41594	-1.26555	0.00673584	0.0491037	down	Phagosome; Protein processing in endoplasmic reticulum; Antigen processing and presentation; HTLV-I infection; Chagas disease (American trypanosomiasis);	GO:0030421|defecation;GO:0030968|endoplasmic reticulum unfolded protein response;GO:0031581|hemidesmosome assembly;GO:0048609|multicellular organismal reproductive process;GO:0012501|programmed cell death;GO:0006457|protein folding;GO:0010468|regulation of gene expression;GO:0045471|response to ethanol;GO:0009408|response to heat;	GO:0072562|blood microparticle;GO:0005783|endoplasmic reticulum;GO:0005985|nuclear envelope lumen;	GO:0005509|calcium ion binding;GO:0030246|carbohydrate binding;	crt-1 is an ortholog of human CALR3 (calreticulin 3) and CALR (calreticulin); crt-1 is involved in defecation, endoplasmic reticulum unfolded protein response, hemidesmosome assembly, multicellular organismal reproductive process, programmed cell death, regulation of gene expression, response to ethanol and response to heat; crt-1 is predicted to have calcium ion binding activity and unfolded pro…
csp-1	4.96635	2.31219	0.00284081	0.025299	up	.	GO:0006919|activation of cysteine-type endopeptidase activity involved in apoptotic process;GO:0006915|apoptotic process;GO:0097190|apoptotic signaling pathway;GO:0009792|embryo development ending in birth or egg hatching;GO:0097194|execution phase of apoptosis;GO:0012501|programmed cell death;GO:0016540|protein autoprocessing;GO:0030163|protein catabolic process;	GO:0072562|blood microparticle;GO:0005783|endoplasmic reticulum;GO:0005775|nuclear envelope lumen;	GO:0004197|cysteine-type endopeptidase activity;GO:0097199|cysteine-type endopeptidase activity involved in apoptotic signaling pathway;GO:0097200|cysteine-type endopeptidase activity involved in execution phase of apoptosis;GO:0004175|endopeptidase activity;GO:0042802|identical protein binding;	csp-1 is an ortholog of members of the human CASP (Caspases) family including CASP4; csp-1 is predicted to have cysteine-type peptidase activity, based on protein domain information; csp-1 is expressed in the germ line.
csp-2	3.47042	1.79511	0.000396222	0.00536484	up	.	GO:0006919|activation of cysteine-type endopeptidase activity involved in apoptotic process;GO:0006915|apoptotic process;GO:0097190|apoptotic signaling pathway;GO:0009792|embryo development ending in birth or egg hatching;GO:0097194|execution phase of apoptosis;GO:0012501|programmed cell death;GO:0016540|protein autoprocessing;GO:0030163|protein catabolic process;	GO:0072562|blood microparticle;GO:0005783|endoplasmic reticulum;GO:0005691|nuclear envelope lumen;	GO:0004197|cysteine-type endopeptidase activity;GO:0097199|cysteine-type endopeptidase activity involved in apoptotic signaling pathway;GO:0097200|cysteine-type endopeptidase activity involved in execution phase of apoptosis;GO:0004175|endopeptidase activity;GO:0042802|identical protein binding;	csp-2 is an ortholog of human CASP14 (caspase 14) and PYCARD (PYD and CARD domain containing) and members of the PPP1R (Protein phosphatase 1 regulatory subunits) family including CASP2; csp-2 is predicted to have cysteine-type peptidase activity, based on protein domain information; csp-2 is expressed in the germ line.
csr-1	0.469241	-1.0916	0.000658345	0.00804513	down	.	GO:0007275|multicellular organismal development;	GO:0072562|blood microparticle;GO:0005783|endoplasmic reticulum;GO:0005912|nuclear envelope lumen;	GO:0017151|DEAD/H-box RNA helicase binding;GO:0003676|nucleic acid binding;	csr-1 is an ortholog of members of the human AGO, PIWIL (Argonaute\/PIWI) family including AGO4; csr-1 is involved in P granule assembly and functions in mRNA cleavage involved in gene silencing by siRNA and mitotic sister chromatid segregation; csr-1 exhibits endoribonuclease activity, cleaving siRNA-paired mRNA and is predicted to have nucleic acid binding activity, based on protein domain info…
ctg-1	0.493144	-1.01992	0.00198609	0.0192377	down	.	GO:0006355|regulation of transcription, DNA-templated;GO:0006351|transcription, DNA-templated;	GO:0072562|blood microparticle;GO:0005783|endoplasmic reticulum;GO:0006169|nuclear envelope lumen;	GO:0008289|lipid binding;GO:0005215|transporter activity;	ctg-1 is an ortholog of members of the human SEC14 (SEC14) family including SEC14L3; RNA sequencing and microarray studies indicate that ctg-1 is affected by Rotenone, Mianserin, Resveratrol, Chlorpyrifos, Diazinon, single-walled carbon nanotubes, and Sirolimus; tiling array, RNA sequencing, and microarray studies indicate that ctg-1 is enriched in the hypodermis, germ line, and intestine and in …
cup-2	0.460736	-1.11799	0.000685529	0.00830856	down	Amyotrophic lateral sclerosis (ALS); Protein processing in endoplasmic reticulum;	GO:0006897|endocytosis;GO:0015031|protein transport;GO:0051788|response to misfolded protein;	GO:0072562|blood microparticle;GO:0005783|endoplasmic reticulum;GO:0005956|nuclear envelope lumen;	.	cup-2 is an ortholog of human DERL1 (derlin 1); cup-2 is involved in endocytosis and response to misfolded protein; cup-2 is expressed widely; cup-2 is localized to the early endosome and the perinuclear endoplasmic reticulum.
cutc-1	0.457339	-1.12867	0.00141609	0.0148591	down	.	GO:0055070|copper ion homeostasis;GO:0035264|multicellular organism growth;GO:0032504|multicellular organism reproduction;GO:0018991|oviposition;GO:0046688|response to copper ion;GO:0040025|vulval development;	GO:0072562|blood microparticle;GO:0005783|endoplasmic reticulum;GO:0005866|nuclear envelope lumen;	GO:0005507|copper ion binding;	cutc-1 is an ortholog of human CUTC (cutC copper transporter); cutc-1 is involved in growth, oviposition, response to copper ion and vulval development; cutc-1 is predicted to have copper ion binding activity, based on protein domain information.
cyp-14A1	0.313795	-1.6721	0.00019513	0.00303474	down	Retinol metabolism; Metabolism of xenobiotics by cytochrome P450; Drug metabolism - cytochrome P449; Chemical carcinogenesis; Arachidonic acid metabolism; Serotonergic synapse; Linoleic acid metabolism;	GO:0019373|epoxygenase P450 pathway;GO:0042738|exogenous drug catabolic process;GO:0055114|oxidation-reduction process;GO:0006805|xenobiotic metabolic process;	GO:0072562|blood microparticle;GO:0005783|endoplasmic reticulum;GO:0006066|nuclear envelope lumen;	GO:0008392|arachidonic acid epoxygenase activity;GO:0070330|aromatase activity;GO:0020037|heme binding;GO:0005506|iron ion binding;GO:0016712|oxidoreductase activity, acting on paired donors, with incorporation or reduction of molecular oxygen, reduced flavin or flavoprotein as one donor, and incorporation of one atom of oxygen;GO:0019825|oxygen binding;GO:0008395|steroid hydroxylase activity;	cyp-14A1 is an ortholog of human RP11-400G3.5 and members of the CYP2 (Cytochrome P4502) family including CYP2C9; cyp-14A1 is predicted to have heme binding activity, iron ion binding activity, and oxidoreductase activity, acting on paired donors, with incorporation or reduction of molecular oxygen, based on protein domain information.
cyp-14A3	38.0851	5.25115	0.00053665	0.0068345	up	.	.	GO:0072562|blood microparticle;GO:0005783|endoplasmic reticulum;GO:0005757|nuclear envelope lumen;	GO:0070330|aromatase activity;GO:0020037|heme binding;GO:0005506|iron ion binding;	cyp-14A3 is an ortholog of human RP11-400G3.5 and members of the CYP2 (Cytochrome P4502) family including CYP2C9; cyp-14A3 is predicted to have heme binding activity, iron ion binding activity, and oxidoreductase activity, acting on paired donors, with incorporation or reduction of molecular oxygen, based on protein domain information; cyp-14A3 is expressed in the nervous system, intestine, and t…
cyp-14A4	0.289236	-1.78968	0.00191558	0.0187254	down	Retinol metabolism; Metabolism of xenobiotics by cytochrome P450; Drug metabolism - cytochrome P450; Chemical carcinogenesis; Arachidonic acid metabolism; Serotonergic synapse; Linoleic acid metabolism;	GO:0019373|epoxygenase P450 pathway;GO:0042738|exogenous drug catabolic process;GO:0055114|oxidation-reduction process;GO:0006805|xenobiotic metabolic process;	GO:0072562|blood microparticle;GO:0005783|endoplasmic reticulum;GO:0006067|nuclear envelope lumen;	GO:0008392|arachidonic acid epoxygenase activity;GO:0070330|aromatase activity;GO:0020037|heme binding;GO:0005506|iron ion binding;GO:0016712|oxidoreductase activity, acting on paired donors, with incorporation or reduction of molecular oxygen, reduced flavin or flavoprotein as one donor, and incorporation of one atom of oxygen;GO:0019825|oxygen binding;GO:0008395|steroid hydroxylase activity;	cyp-14A4 is an ortholog of human RP11-400G3.5 and members of the CYP2 (Cytochrome P4502) family including CYP2C9; cyp-14A4 is predicted to have heme binding activity, iron ion binding activity, and oxidoreductase activity, acting on paired donors, with incorporation or reduction of molecular oxygen, based on protein domain information.
cyp-31A2	3.41283	1.77097	2.34837e-05	0.000541816	up	.	GO:0010430|fatty acid omega-oxidation;	GO:0072562|blood microparticle;GO:0005783|endoplasmic reticulum;GO:0005699|nuclear envelope lumen;	GO:0020037|heme binding;GO:0005506|iron ion binding;GO:0004497|monooxygenase activity;GO:0016705|oxidoreductase activity, acting on paired donors, with incorporation or reduction of molecular oxygen;	cyp-31A2 is an ortholog of human CYP4V2 (cytochrome P450 family 4 subfamily V member 2); cyp-31A2 is involved in asymmetric cell division, eggshell formation, embryonic morphogenesis, lipid biosynthetic process and polar body extrusion after meiotic divisions; cyp-31A2 is predicted to have heme binding activity, iron ion binding activity, and oxidoreductase activity, acting on paired donors, with…
cyp-33A1	0.0636537	-3.97361	1.03068e-22	3.6526e-20	down	Retinol metabolism; Metabolism of xenobiotics by cytochrome P450; Drug metabolism - cytochrome P450; Chemical carcinogenesis; Arachidonic acid metabolism;	GO:0019373|epoxygenase P450 pathway;GO:0042738|exogenous drug catabolic process;GO:0055114|oxidation-reduction process;GO:0006805|xenobiotic metabolic process;	GO:0072562|blood microparticle;GO:0005783|endoplasmic reticulum;GO:0005994|nuclear envelope lumen;	GO:0008392|arachidonic acid epoxygenase activity;GO:0070330|aromatase activity;GO:0020037|heme binding;GO:0005506|iron ion binding;GO:0016712|oxidoreductase activity, acting on paired donors, with incorporation or reduction of molecular oxygen, reduced flavin or flavoprotein as one donor, and incorporation of one atom of oxygen;GO:0019825|oxygen binding;GO:0008395|steroid hydroxylase activity;	cyp-33A1 is an ortholog of human CYP2J2 (cytochrome P450 family 2 subfamily J member 2), CYP2U1 (cytochrome P450 family 2 subfamily U member 1) and CYP2R1 (cytochrome P450 family 2 subfamily R member 1); cyp-33A1 is predicted to have heme binding activity, iron ion binding activity, and oxidoreductase activity, acting on paired donors, with incorporation or reduction of molecular oxygen, based on…
cyp-33B1	9.26206	3.21133	7.32603e-09	4.56015e-07	up	Retinol metabolism; Metabolism of xenobiotics by cytochrome P450; Drug metabolism - cytochrome P450; Chemical carcinogenesis; Arachidonic acid metabolism; Serotonergic synapse; Linoleic acid metabolism;	.	GO:0072562|blood microparticle;GO:0005783|endoplasmic reticulum;GO:0005715|nuclear envelope lumen;	GO:0070330|aromatase activity;GO:0020037|heme binding;GO:0005506|iron ion binding;	cyp-33B1 is an ortholog of human CYP2R1 (cytochrome P450 family 2 subfamily R member 1), CYP2J2 (cytochrome P450 family 2 subfamily J member 2) and CYP2U1 (cytochrome P450 family 2 subfamily U member 1); cyp-33B1 is predicted to have heme binding activity, iron ion binding activity, and oxidoreductase activity, acting on paired donors, with incorporation or reduction of molecular oxygen, based on…
cyp-33C1	53.6873	5.74651	2.08825e-10	1.77328e-08	up	Retinol metabolism; Metabolism of xenobiotics by cytochrome P450; Drug metabolism - cytochrome P450; Chemical carcinogenesis; Arachidonic acid metabolism;	.	GO:0072562|blood microparticle;GO:0005783|endoplasmic reticulum;GO:0005711|nuclear envelope lumen;	GO:0070330|aromatase activity;GO:0020037|heme binding;GO:0005506|iron ion binding;	cyp-33C1 is an ortholog of human CYP2J2 (cytochrome P450 family 2 subfamily J member 2), CYP2U1 (cytochrome P450 family 2 subfamily U member 1) and CYP2R1 (cytochrome P450 family 2 subfamily R member 1); cyp-33C1 is predicted to have heme binding activity, iron ion binding activity, and oxidoreductase activity, acting on paired donors, with incorporation or reduction of molecular oxygen, based on…
cyp-33E2	0.493077	-1.02011	0.00682216	0.0495698	down	.	.	GO:0072562|blood microparticle;GO:0005783|endoplasmic reticulum;GO:0005916|nuclear envelope lumen;	GO:0070330|aromatase activity;GO:0020037|heme binding;GO:0005506|iron ion binding;	cyp-33E2 is an ortholog of human CYP2R1 (cytochrome P450 family 2 subfamily R member 1), CYP2J2 (cytochrome P450 family 2 subfamily J member 2) and CYP2U1 (cytochrome P450 family 2 subfamily U member 1); cyp-33E2 is involved in long-chain fatty acid metabolic process and regulation of pharyngeal pumping; cyp-33E2 exhibits monooxygenase activity and is predicted to have heme binding activity, iron…
cyp-34A2	5.45104	2.44653	0.00069941	0.00844982	up	.	.	GO:0072562|blood microparticle;GO:0005783|endoplasmic reticulum;GO:0005727|nuclear envelope lumen;	GO:0070330|aromatase activity;GO:0020037|heme binding;GO:0005506|iron ion binding;	cyp-34A2 is an ortholog of human CYP21A2 (cytochrome P450 family 21 subfamily A member 2) and members of the CYP2 (Cytochrome P4502) family including CYP2J2; cyp-34A2 is predicted to have heme binding activity, iron ion binding activity, and oxidoreductase activity, acting on paired donors, with incorporation or reduction of molecular oxygen, based on protein domain information.
cyp-35A2	0.219501	-2.1877	1.37528e-06	4.74722e-05	down	Metabolism of xenobiotics by cytochrome P450	GO:0019373|epoxygenase P450 pathway;GO:0042738|exogenous drug catabolic process;GO:0018931|naphthalene metabolic process;GO:0055114|oxidation-reduction process;GO:0009636|response to toxic substance;GO:0018979|trichloroethylene metabolic process;GO:0006805|xenobiotic metabolic process;	GO:0072562|blood microparticle;GO:0005783|endoplasmic reticulum;GO:0005993|nuclear envelope lumen;	GO:0008392|arachidonic acid epoxygenase activity;GO:0020037|heme binding;GO:0005506|iron ion binding;GO:0016712|oxidoreductase activity, acting on paired donors, with incorporation or reduction of molecular oxygen, reduced flavin or flavoprotein as one donor, and incorporation of one atom of oxygen;GO:0019825|oxygen binding;GO:0008395|steroid hydroxylase activity;	cyp-35A2 is an ortholog of human CYP21A2 (cytochrome P450 family 21 subfamily A member 2) and members of the CYP2 (Cytochrome P4502) family including CYP2J2; cyp-35A2 is involved in response to xenobiotic stimulus; cyp-35A2 is predicted to have heme binding activity, iron ion binding activity, and oxidoreductase activity, acting on paired donors, with incorporation or reduction of molecular oxyge…
cyp-35A3	0.213272	-2.22924	0.00050896	0.00655727	down	.	GO:0019369|arachidonic acid metabolic process;GO:0019373|epoxygenase P450 pathway;GO:0042738|exogenous drug catabolic process;GO:0055114|oxidation-reduction process;GO:0033574|response to testosterone;GO:0006805|xenobiotic metabolic process;	GO:0072562|blood microparticle;GO:0005783|endoplasmic reticulum;GO:0005973|nuclear envelope lumen;	GO:0008392|arachidonic acid epoxygenase activity;GO:0070330|aromatase activity;GO:0020037|heme binding;GO:0005506|iron ion binding;GO:0016712|oxidoreductase activity, acting on paired donors, with incorporation or reduction of molecular oxygen, reduced flavin or flavoprotein as one donor, and incorporation of one atom of oxygen;GO:0019825|oxygen binding;GO:0008395|steroid hydroxylase activity;	cyp-35A3 is an ortholog of human CYP21A2 (cytochrome P450 family 21 subfamily A member 2) and members of the CYP2 (Cytochrome P4502) family including CYP2J2; cyp-35A3 is involved in response to xenobiotic stimulus; cyp-35A3 is predicted to have heme binding activity, iron ion binding activity, and oxidoreductase activity, acting on paired donors, with incorporation or reduction of molecular oxyge…
cyp-35A4	0.251319	-1.99241	0.000200243	0.00309975	down	Retinol metabolism; Metabolism of xenobiotics by cytochrome P450; Drug metabolism - cytochrome P450; Chemical carcinogenesis; Arachidonic acid metabolism; Serotonergic synapse; Linoleic acid metabolism;	.	GO:0072562|blood microparticle;GO:0005783|endoplasmic reticulum;GO:0005974|nuclear envelope lumen;	GO:0070330|aromatase activity;GO:0020037|heme binding;GO:0005506|iron ion binding;	cyp-35A4 is an ortholog of human CYP21A2 (cytochrome P450 family 21 subfamily A member 2) and members of the CYP2 (Cytochrome P4502) family including CYP2J2; cyp-35A4 is involved in response to xenobiotic stimulus; cyp-35A4 is predicted to have heme binding activity, iron ion binding activity, and oxidoreductase activity, acting on paired donors, with incorporation or reduction of molecular oxyge…
cyp-35A5	0.163477	-2.61284	1.1107e-07	5.24358e-06	down	Retinol metabolism; Metabolism of xenobiotics by cytochrome P450; Drug metabolism - cytochrome P450; Chemical carcinogenesis; Arachidonic acid metabolism; Serotonergic synapse; Linoleic acid metabolism;	.	GO:0072562|blood microparticle;GO:0005783|endoplasmic reticulum;GO:0005972|nuclear envelope lumen;	GO:0070330|aromatase activity;GO:0020037|heme binding;GO:0005506|iron ion binding;	cyp-35A5 is an ortholog of human CYP21A2 (cytochrome P450 family 21 subfamily A member 2) and members of the CYP2 (Cytochrome P4502) family including CYP2J2; cyp-35A5 is involved in innate immune response[HEP] and response to xenobiotic stimulus; cyp-35A5 is predicted to have heme binding activity, iron ion binding activity, and oxidoreductase activity, acting on paired donors, with incorporation…
cyp-35C1	0.187744	-2.41316	1.65436e-10	1.43697e-08	down	Arachidonic acid metabolism; Serotonergic synapse; Ovarian steroidogenesis; Linoleic acid metabolism;	GO:0001998|angiotensin mediated vasoconstriction involved in regulation of systemic arterial blood pressure;GO:0019369|arachidonic acid metabolic process;GO:0042738|exogenous drug catabolic process;GO:0055114|oxidation-reduction process;GO:2000863|positive regulation of estrogen secretion;GO:0001990|regulation of systemic arterial blood pressure by hormone;GO:0097254|renal tubular secretion;GO:00…	GO:0072562|blood microparticle;GO:0005783|endoplasmic reticulum;GO:0006024|nuclear envelope lumen;	GO:0008392|arachidonic acid epoxygenase activity;GO:0070330|aromatase activity;GO:0020037|heme binding;GO:0005506|iron ion binding;GO:0016712|oxidoreductase activity, acting on paired donors, with incorporation or reduction of molecular oxygen, reduced flavin or flavoprotein as one donor, and incorporation of one atom of oxygen;GO:0019825|oxygen binding;GO:0008395|steroid hydroxylase activity;	cyp-35C1 is an ortholog of human CYP21A2 (cytochrome P450 family 21 subfamily A member 2) and members of the CYP2 (Cytochrome P4502) family including CYP2J2; cyp-35C1 is involved in response to xenobiotic stimulus; cyp-35C1 is predicted to have heme binding activity, iron ion binding activity, and oxidoreductase activity, acting on paired donors, with incorporation or reduction of molecular oxyge…
cysl-3	0.421537	-1.24627	0.00133365	0.0141718	down	.	GO:0006535|cysteine biosynthetic process from serine;	GO:0072562|blood microparticle;GO:0005783|endoplasmic reticulum;GO:0005970|nuclear envelope lumen;	GO:0004124|cysteine synthase activity;GO:0016740|transferase activity;	cysl-3 is an ortholog of human Cbs (cystathionine-beta-synthase); cysl-3 is predicted to have cysteine synthase activity, based on protein domain information.
cysl-4	0.045468	-4.45901	0.000448445	0.00589476	down	.	GO:0006535|cysteine biosynthetic process from serine;	GO:0072562|blood microparticle;GO:0005783|endoplasmic reticulum;GO:0005966|nuclear envelope lumen;	GO:0004124|cysteine synthase activity;GO:0016740|transferase activity;	cysl-4 is an ortholog of human Cbs (cystathionine-beta-synthase); cysl-4 is predicted to have cysteine synthase activity, based on protein domain information.
cytb-5.1	0.464615	-1.10589	0.000688548	0.00833685	down	.	GO:0055114|oxidation-reduction process;GO:0045610|regulation of hemocyte differentiation;GO:0035206|regulation of hemocyte proliferation;	GO:0072562|blood microparticle;GO:0005783|endoplasmic reticulum;GO:0006068|nuclear envelope lumen;	GO:0020037|heme binding;GO:0046872|metal ion binding;	cytb-5.1 is an ortholog of human CYB5B (cytochrome b5 type B) and CYB5A (cytochrome b5 type A); cytb-5.1 is expressed in the intestine; cytb-5.1 is localized to the perinuclear region of cytoplasm.
D2023.4	0.340424	-1.55459	6.44145e-06	0.000183165	down	Arginine and proline metabolism	GO:0009447|putrescine catabolic process;	GO:0072562|blood microparticle;GO:0005783|endoplasmic reticulum;GO:0006212|nuclear envelope lumen;	GO:0004145|diamine N-acetyltransferase activity;	D2023.4 is an ortholog of human SAT1 (spermidine\/spermine N1-acetyltransferase 1), SAT2 (spermidine\/spermine N1-acetyltransferase family member 2) and SATL1 (spermidine\/spermine N1-acetyl transferase-like 1); RNA sequencing and microarray studies indicate that D2023.4 is affected by Rotenone, Cry5B, and Allantoin; tiling array, RNA sequencing, and microarray studies indicate that D2023.4 is en…
D2045.8	0.354698	-1.49534	1.22252e-05	0.000312736	down	.	GO:0043161|proteasome-mediated ubiquitin-dependent protein catabolic process;GO:0051260|protein homooligomerization;GO:0016567|protein ubiquitination;	GO:0072562|blood microparticle;GO:0005783|endoplasmic reticulum;GO:0006147|nuclear envelope lumen;	.	D2045.8 is an ortholog of human KCTD10 (potassium channel tetramerization domain containing 10), TNFAIP1 (TNF alpha induced protein 1) and KCTD13 (potassium channel tetramerization domain containing 13); RNA sequencing and microarray studies indicate that D2045.8 is affected by Rotenone, Procyanidin, Zidovudine, Acrylamide, Cry5B, Quercetin, Humic substances, and Sirolimus; microarray, tiling arr…
daam-1	2.58955	1.3727	0.000854331	0.0099245	up	Wnt signaling pathway	GO:0030036|actin cytoskeleton organization;GO:0007264|small GTPase mediated signal transduction;	GO:0072562|blood microparticle;GO:0005783|endoplasmic reticulum;GO:0005705|nuclear envelope lumen;	GO:0042802|identical protein binding;	daam-1 is an ortholog of human DAAM2 (dishevelled associated activator of morphogenesis 2) and DAAM1 (dishevelled associated activator of morphogenesis 1); daam-1 is predicted to have Rho GTPase binding activity and actin binding activity, based on protein domain information; daam-1 is expressed in the excretory cell.
daao-1	0.239881	-2.05961	6.32255e-09	3.95405e-07	down	Glycine, serine and threonine metabolism; Arginine and proline metabolism; Penicillin and cephalosporin biosynthesis; D-Arginine and D-ornithine metabolism; Peroxisome;	GO:0046416|D-amino acid metabolic process;GO:0007275|multicellular organismal development;GO:0055114|oxidation-reduction process;	GO:0072562|blood microparticle;GO:0005783|endoplasmic reticulum;GO:0005882|nuclear envelope lumen;	GO:0003884|D-amino-acid oxidase activity;GO:0071949|FAD binding;	daao-1 is an ortholog of human dao (D-amino acid oxidase) and DDO (D-aspartate oxidase); daao-1 is predicted to have D-amino-acid oxidase activity and FAD binding activity, based on protein domain information; daao-1 is expressed in the intestinal cell.
dad-1	0.45004	-1.15188	0.000371411	0.00509641	down	N-Glycan biosynthesis; Various types of N-glycan biosynthesis; Protein processing in endoplasmic reticulum;	GO:0006915|apoptotic process;GO:0043066|negative regulation of apoptotic process;GO:0006486|protein glycosylation;	GO:0072562|blood microparticle;GO:0005783|endoplasmic reticulum;GO:0005890|nuclear envelope lumen;	GO:0004579|dolichyl-diphosphooligosaccharide-protein glycotransferase activity;	dad-1 is an ortholog of human DAD1 (defender against cell death 1); dad-1 is involved in negative regulation of apoptotic process; dad-1 is predicted to have dolichyl-diphosphooligosaccharide-protein glycotransferase activity, based on protein domain information.
daf-3	0.238586	-2.06742	2.34895e-08	1.30886e-06	down	Adherens junction; HTLV-I infection; Hepatitis B; Colorectal cancer; Pancreatic cancer; TGF-beta signaling pathway; Chronic myeloid leukemia; Cell cycle; Hippo signaling pathway; Wnt signaling pathway; Pathways in cancer;	GO:0006351|transcription, DNA-templated;GO:0007179|transforming growth factor beta receptor signaling pathway;	GO:0072562|blood microparticle;GO:0005783|endoplasmic reticulum;GO:0006221|nuclear envelope lumen;	GO:0003677|DNA binding;GO:0031005|filamin binding;GO:0046872|metal ion binding;GO:0003700|transcription factor activity, sequence-specific DNA binding;GO:0046332|SMAD binding;	daf-3 is involved in dauer larval development, determination of adult lifespan, negative regulation of transcription by RNA polymerase II, positive regulation of dauer larval development and regulation of pharyngeal pumping; daf-3 exhibits enhancer sequence-specific DNA binding activity; daf-3 is localized to the condensed chromosome, the cytoplasm and the nucleus.
daf-36	0.237065	-2.07664	0.000831925	0.00973657	down	Insect hormone biosynthesis	GO:0008203|cholesterol metabolic process;	GO:0072562|blood microparticle;GO:0005783|endoplasmic reticulum;GO:0006210|nuclear envelope lumen;	GO:0051537|2 iron, 2 sulfur cluster binding;GO:0047598|7-dehydrocholesterol reductase activity;GO:0046872|metal ion binding;	daf-36 is predicted to have 2 iron, 2 sulfur cluster binding activity and oxidoreductase activity, based on protein domain information; daf-36 is expressed in the hmc, nervous system, seam cell, and the intestine; daf-36 is localized to the cytoplasm.
daf-41	0.475169	-1.07349	0.000788355	0.00932635	down	Arachidonic acid metabolism	.	GO:0072562|blood microparticle;GO:0005783|endoplasmic reticulum;GO:0005851|nuclear envelope lumen;	.	daf-41 is an ortholog of human PTGES3 (prostaglandin E synthase 3); daf-41 is expressed in the pharynx, anal depressor muscle, nervous system, reproductive system, seam cell, intestine, and the body wall musculature.
daz-1	0.335808	-1.57429	1.07347e-06	3.82977e-05	down	.	GO:0007275|multicellular organismal development;GO:0048477|oogenesis;GO:0006417|regulation of translation;	GO:0072562|blood microparticle;GO:0005783|endoplasmic reticulum;GO:0006234|nuclear envelope lumen;	GO:0000166|nucleotide binding;GO:0003723|RNA binding;	daz-1 is an ortholog of human BOLL (boule , RNA binding protein); daz-1 is predicted to have mRNA binding activity, based on protein domain information; daz-1 is expressed in the gonad, germ line, and in the male; daz-1 is localized to the cytoplasm.
DC2.5	0.272756	-1.87432	6.89947e-08	3.44054e-06	down	.	GO:0006915|apoptotic process;GO:0016055|Wnt signaling pathway;	GO:0072562|blood microparticle;GO:0005783|endoplasmic reticulum;GO:0006199|nuclear envelope lumen;	GO:0016491|oxidoreductase activity;	DC2.5 is an ortholog of human Wwox (WW domain containing oxidoreductase); RNA sequencing and microarray studies indicate that DC2.5 is affected by TPEN, Zidovudine, Resveratrol, Humic substances, Selenium, and Sirolimus; RNA sequencing and microarray studies indicate that DC2.5 is enriched in the intestine, pharynx, and muscle cell and in neurons including the AFD neurons.
ddo-1	0.301684	-1.72889	9.05522e-05	0.00163505	down	.	GO:0046416|D-amino acid metabolic process;GO:0055114|oxidation-reduction process;	GO:0072562|blood microparticle;GO:0005783|endoplasmic reticulum;GO:0006037|nuclear envelope lumen;	GO:0048037|cofactor binding;GO:0008445|D-aspartate oxidase activity;GO:0047821|D-glutamate oxidase activity;GO:0071949|FAD binding;	ddo-1 is an ortholog of human dao (D-amino acid oxidase) and DDO (D-aspartate oxidase); ddo-1 exhibits D-aspartate oxidase activity and D-glutamate oxidase activity and is predicted to have FAD binding activity, based on protein domain information; ddo-1 is expressed in the hypodermis and the intestinal cell.
ddo-2	0.150947	-2.72789	1.9712e-15	3.58853e-13	down	Alanine, aspartate and glutamate metabolism; Peroxisome;	GO:0046416|D-amino acid metabolic process;GO:0055114|oxidation-reduction process;	GO:0072562|blood microparticle;GO:0005783|endoplasmic reticulum;GO:0006203|nuclear envelope lumen;	GO:0008445|D-aspartate oxidase activity;GO:0047821|D-glutamate oxidase activity;GO:0071949|FAD binding;	ddo-2 is an ortholog of human dao (D-amino acid oxidase) and DDO (D-aspartate oxidase); ddo-2 exhibits D-aspartate oxidase activity and D-glutamate oxidase activity and is predicted to have FAD binding activity, based on protein domain information; ddo-2 is expressed in the pharyngeal muscle cell, intestinal cell, and the body wall musculature.
dgat-2	0.394545	-1.34174	0.000146301	0.00240884	down	Fat digestion and absorption	GO:0006071|glycerol metabolic process;GO:0019432|triglyceride biosynthetic process;	GO:0072562|blood microparticle;GO:0005783|endoplasmic reticulum;GO:0006036|nuclear envelope lumen;	GO:0003846|2-acylglycerol O-acyltransferase activity;	dgat-2 is an ortholog of members of the human DGAT2 (Diacylglycerol O-acyltransferase 2) family including DGAT2; dgat-2 is predicted to have transferase activity, transferring acyl groups other than amino-acyl groups, based on protein domain information; dgat-2 is localized to the lipid droplet.
dhc-4	7.33873	2.87553	2.33306e-06	7.48919e-05	up	.	GO:0007018|microtubule-based movement;GO:0016567|protein ubiquitination;	GO:0072562|blood microparticle;GO:0005783|endoplasmic reticulum;GO:0005684|nuclear envelope lumen;	GO:0005524|ATP binding;GO:0016887|ATPase activity;GO:0003777|microtubule motor activity;	dhc-4 is an ortholog of human DNAH3 (dynein axonemal heavy chain 3); dhc-4 is predicted to have microtubule motor activity, based on protein domain information; dhc-4 is expressed in the nervous system.
dhcr-7	2.25296	1.17182	0.00374327	0.0313362	up	.	GO:0016132|brassinosteroid biosynthetic process;GO:0006695|cholesterol biosynthetic process;	GO:0072562|blood microparticle;GO:0005783|endoplasmic reticulum;GO:0005737|nuclear envelope lumen;	GO:0047598|7-dehydrocholesterol reductase activity;GO:0009918|sterol delta7 reductase activity;	dhcr-7 is an ortholog of human DHCR7 (7-dehydrocholesterol reductase) and LBR (lamin B receptor); microarray, tiling array, and RNA sequencing studies indicate that dhcr-7 is affected by cyc-1, daf-12, wrn-1, csr-1, daf-2, mir-34, pgl-1, pgl-3, glh-4, glh-1, emb-4, sma-2, sir-2.1, his-24, hpl-1, hpl-2, and eat-2; microarray studies indicate that dhcr-7 is affected by Estrogen and Progesterone; mi…
dhhc-12	0.218129	-2.19674	0.0014418	0.015047	down	.	GO:0006915|apoptotic process;GO:0018345|protein palmitoylation;	GO:0072562|blood microparticle;GO:0005783|endoplasmic reticulum;GO:0005957|nuclear envelope lumen;	GO:0019706|protein-cysteine S-palmitoyltransferase activity;GO:0008270|zinc ion binding;	dhhc-12 is an ortholog of human ZDHHC18 (zinc finger DHHC-type containing 18); dhhc-12 is expressed in the head neurons and the tail neurons.
dhhc-13	0.129382	-2.9503	0.00396448	0.0327343	down	.	GO:0090002|establishment of protein localization to plasma membrane;	GO:0072562|blood microparticle;GO:0005783|endoplasmic reticulum;GO:0005895|nuclear envelope lumen;	GO:0019706|protein-cysteine S-palmitoyltransferase activity;GO:0008270|zinc ion binding;	dhhc-13 is an ortholog of human ANKRD35 (ankyrin repeat domain 35); microarray, tiling array, and RNA sequencing studies indicate that dhhc-13 is affected by daf-16, hpl-2, nhr-114, wdr-23, eat-2, ahr-1, csr-1, npr-1, jmjd-3.1, pgl-1, pgl-3, glh-4, glh-1, sma-4, mir-71, aak-2, and isp-1; RNA sequencing and microarray studies indicate that dhhc-13 is affected by Ethanol, Methylmercuric chloride, M…
dhhc-6	0.484723	-1.04477	0.00173466	0.0173272	down	.	GO:0018345|protein palmitoylation;	GO:0072562|blood microparticle;GO:0005783|endoplasmic reticulum;GO:0005936|nuclear envelope lumen;	GO:0019706|protein-cysteine S-palmitoyltransferase activity;GO:0008270|zinc ion binding;	dhhc-6 is an ortholog of human ZDHHC6 (zinc finger DHHC-type containing 6); dhhc-6 is expressed in the nervous system and the intestine.
dhs-18	0.371752	-1.42759	2.40321e-05	0.000551539	down	.	.	GO:0072562|blood microparticle;GO:0005783|endoplasmic reticulum;GO:0006007|nuclear envelope lumen;	GO:0016491|oxidoreductase activity;	dhs-18 is an ortholog of human HSDL2 (hydroxysteroid dehydrogenase like 2); RNA sequencing and microarray studies indicate that dhs-18 is affected by Ethanol, Lactoferrin, 4-bromodiphenyl ether, Levamisole, D-glucose, Quercetin, Hydrolyzable Tannins, Humic substances, and Colistin; tiling array, RNA sequencing, and microarray studies indicate that dhs-18 is enriched in the intestine and Psub1 and…
dhs-3	0.344019	-1.53944	3.47817e-06	0.000105412	down	Retinol metabolism	GO:0043616|keratinocyte proliferation;GO:0042574|retinal metabolic process;GO:0042572|retinol metabolic process;	GO:0072562|blood microparticle;GO:0005783|endoplasmic reticulum;GO:0005941|nuclear envelope lumen;	GO:0004745|retinol dehydrogenase activity;	dhs-3 is an ortholog of human RDH10 (retinol dehydrogenase 10 (all-trans)) and SDR16C5 (short chain dehydrogenase\/reductase family 16C, member 5); dhs-3 is involved in multicellular organismal response to stress; dhs-3 is expressed in the intestinal cell; dhs-3 is localized to the lipid droplet.
dhs-4	0.390456	-1.35677	0.000264112	0.00386342	down	Retinol metabolism	GO:0043616|keratinocyte proliferation;GO:0042574|retinal metabolic process;GO:0042572|retinol metabolic process;	GO:0072562|blood microparticle;GO:0005783|endoplasmic reticulum;GO:0005952|nuclear envelope lumen;	GO:0004745|retinol dehydrogenase activity;	dhs-4 is an ortholog of members of the human SDR (Short chain dehydrogenase\/reductase) family including DHRS3; microarray and RNA sequencing studies indicate that dhs-4 is affected by Lithium Chloride, Tunicamycin, Zidovudine, Diazinon, Humic substances, and Allantoin; RNA sequencing and proteomic studies indicate that dhs-4 is enriched in the intestine and hypodermis.
dim-1	0.399332	-1.32434	2.67245e-05	0.000601448	down	.	.	GO:0072562|blood microparticle;GO:0005783|endoplasmic reticulum;GO:0006226|nuclear envelope lumen;	.	dim-1 is an ortholog of human TTN (titin) and members of the I-set domain containing family including IGFN1 and MYBP (Myosin binding proteins) family including MYBPC2; dim-1 is expressed in the body wall musculature.
dnj-18	0.443482	-1.17305	0.00103401	0.0115621	down	.	GO:0061077|chaperone-mediated protein folding;GO:0090084|negative regulation of inclusion body assembly;	GO:0072562|blood microparticle;GO:0005783|endoplasmic reticulum;GO:0005847|nuclear envelope lumen;	GO:0051087|chaperone binding;GO:0044183|protein binding involved in protein folding;GO:0051082|unfolded protein binding;	dnj-18 is an ortholog of human DNAJB9 (DnaJ heat shock protein family (Hsp40) member B9) and DNAJA3 (DnaJ heat shock protein family (Hsp40) member A3); RNA sequencing and microarray studies indicate that dnj-18 is affected by aak-2, prg-1, cox-5B, jmjd-3.1, jmjd-1.2, pgl-1, pgl-3, glh-4, glh-1, emb-4, sma-4, sir-2.1, daf-16, fbf-1, rnp-8, isp-1, and nuo-6; RNA sequencing and microarray studies in…
dnj-19	0.452701	-1.14337	0.000366033	0.00504083	down	Protein processing in endoplasmic reticulum	GO:0018885|carbon tetrachloride metabolic process;GO:0008284|positive regulation of cell proliferation;GO:0042026|protein refolding;GO:0009408|response to heat;	GO:0072562|blood microparticle;GO:0005783|endoplasmic reticulum;GO:0005981|nuclear envelope lumen;	GO:0005524|ATP binding;GO:0051087|chaperone binding;GO:0046872|metal ion binding;GO:0051082|unfolded protein binding;	dnj-19 is an ortholog of human DNAJA2 (DnaJ heat shock protein family (Hsp40) member A2); dnj-19 is involved in response to topologically incorrect protein; dnj-19 is predicted to have heat shock protein binding activity and unfolded protein binding activity, based on protein domain information.
dnj-4	0.494837	-1.01498	0.00500395	0.0391176	down	.	GO:0006260|DNA replication;GO:0006457|protein folding;GO:0009408|response to heat;	GO:0072562|blood microparticle;GO:0005783|endoplasmic reticulum;GO:0006138|nuclear envelope lumen;	GO:0005524|ATP binding;GO:0008270|zinc ion binding;	dnj-4 is an ortholog of human DNAJC4 (DnaJ heat shock protein family (Hsp40) member C4); dnj-4 is expressed in the nervous system.
dnj-7	0.419912	-1.25184	0.000492207	0.00638164	down	Influenza A; Protein processing in endoplasmic reticulum;	GO:0044267|cellular protein metabolic process;GO:0051607|defense response to virus;GO:0030968|endoplasmic reticulum unfolded protein response;GO:0036498|IRE1-mediated unfolded protein response;GO:0043066|negative regulation of apoptotic process;GO:1904030|negative regulation of cyclin-dependent protein kinase activity;GO:1903912|negative regulation of endoplasmic reticulum stress-induced eIF2 alp…	GO:0072562|blood microparticle;GO:0005783|endoplasmic reticulum;GO:0006055|nuclear envelope lumen;	GO:0004860|protein kinase inhibitor activity;	dnj-7 is an ortholog of human DNAJC3 (DnaJ heat shock protein family (Hsp40) member C3); dnj-7 is involved in endoplasmic reticulum unfolded protein response[HEP]; dnj-7 is expressed in the pharynx, head, reproductive system, and the body wall musculature.
dnpp-1	0.486257	-1.04021	0.0037965	0.0317019	down	.	.	GO:0072562|blood microparticle;GO:0005783|endoplasmic reticulum;GO:0006131|nuclear envelope lumen;	GO:0004177|aminopeptidase activity;GO:0042802|identical protein binding;GO:0008237|metallopeptidase activity;GO:0008270|zinc ion binding;	dnpp-1 is an ortholog of human DNPEP (aspartyl aminopeptidase); dnpp-1 exhibits identical protein binding activity and is predicted to have aminopeptidase activity and zinc ion binding activity, based on protein domain information; dnpp-1 is expressed in the pharynx, nervous system, intestine, body wall musculature, and the vulva.
drd-5	0.169604	-2.55975	1.19667e-07	5.5569e-06	down	Retinol metabolism	GO:0042572|retinol metabolic process;	GO:0072562|blood microparticle;GO:0005783|endoplasmic reticulum;GO:0006058|nuclear envelope lumen;	GO:0004745|retinol dehydrogenase activity;	drd-5 is an ortholog of members of the human SDR (Short chain dehydrogenase\/reductase) family including DHRS9; RNA sequencing and microarray studies indicate that drd-5 is affected by D-glucose, Acrylamide, Cry5B, Chlorpyrifos, Diazinon, Quercetin, Hydrolyzable Tannins, Humic substances, and Sirolimus; tiling array and proteomic studies indicate that drd-5 is enriched in the intestine.
dtmk-1	0.380154	-1.39534	0.0010463	0.0116602	down	Pyrimidine metabolism	GO:0006233|dTDP biosynthetic process;GO:0006235|dTTP biosynthetic process;GO:0006227|dUDP biosynthetic process;GO:0046939|nucleotide phosphorylation;	GO:0072562|blood microparticle;GO:0005783|endoplasmic reticulum;GO:0006102|nuclear envelope lumen;	GO:0005524|ATP binding;GO:0004798|thymidylate kinase activity;GO:0009041|uridylate kinase activity;	dtmk-1 is an ortholog of human DTYMK (deoxythymidylate kinase); dtmk-1 is predicted to have ATP binding activity and thymidylate kinase activity, based on protein domain information.
E02H4.6	Inf	Inf	8.19639e-06	0.000222525	up	Hedgehog signaling pathway	GO:0006897|endocytosis;GO:0018105|peptidyl-serine phosphorylation;GO:0008360|regulation of cell shape;GO:0030100|regulation of endocytosis;GO:0007165|signal transduction;GO:0016055|Wnt signaling pathway;	GO:0072562|blood microparticle;GO:0005783|endoplasmic reticulum;GO:0005759|nuclear envelope lumen;	GO:0005524|ATP binding;GO:0004674|protein serine/threonine kinase activity;	E02H4.6 is an ortholog of human VRK3 (vaccinia related kinase 3), VRK2 (vaccinia related kinase 2) and VRK1 (vaccinia related kinase 1); E02H4.6 is predicted to have ATP binding activity and protein kinase activity, based on protein domain information.
E04F6.4	0.33641	-1.57171	1.28642e-05	0.000325016	down	Glycerophospholipid metabolism; Ether lipid metabolism;	GO:0016042|lipid catabolic process;	GO:0072562|blood microparticle;GO:0005783|endoplasmic reticulum;GO:0006086|nuclear envelope lumen;	GO:0070290|N-acylphosphatidylethanolamine-specific phospholipase D activity;GO:0004630|phospholipase D activity;	E04F6.4 is an ortholog of human PLD5 (phospholipase D family member 5), PLD3 (phospholipase D family member 3) and PLD4 (phospholipase D family member 4); E04F6.4 is predicted to have catalytic activity, based on protein domain information.
eak-6	7.59915	2.92584	0.00123567	0.0133399	up	.	GO:0030183|B cell differentiation;GO:0030218|erythrocyte differentiation;GO:0042593|glucose homeostasis;GO:0008286|insulin receptor signaling pathway;GO:0008285|negative regulation of cell proliferation;GO:0050922|negative regulation of chemotaxis;GO:0042059|negative regulation of epidermal growth factor receptor signaling pathway;GO:0070373|negative regulation of ERK1 and ERK2 cascade;GO:0050728…	GO:0072562|blood microparticle;GO:0005783|endoplasmic reticulum;GO:0005702|nuclear envelope lumen;	GO:0005178|integrin binding;GO:0019901|protein kinase binding;GO:0004725|protein tyrosine phosphatase activity;GO:0030971|receptor tyrosine kinase binding;GO:0019905|syntaxin binding;	eak-6 is an ortholog of human PTPRZ1 (protein tyrosine phosphatase, receptor type Z1) and PTPRG (protein tyrosine phosphatase, receptor type G); eak-6 is involved in dauer larval development and peptidyl-tyrosine dephosphorylation; eak-6 is predicted to have protein tyrosine phosphatase activity, based on protein domain information; eak-6 is expressed in the XXXR and the XXXL; eak-6 is localized …
ech-8	0.475389	-1.07282	0.00172561	0.017261	down	Valine, leucine and isoleucine degradation; Fatty acid metabolism; Benzoate degradation; Propanoate metabolism; Butanoate metabolism; beta-Alanine metabolism; Tryptophan metabolism; Caprolactam degradation; Aminobenzoate degradation; PPAR signaling pathway; Lysine degradation; Peroxisome;	GO:0006635|fatty acid beta-oxidation;	GO:0072562|blood microparticle;GO:0005783|endoplasmic reticulum;GO:0005930|nuclear envelope lumen;	GO:0003857|3-hydroxyacyl-CoA dehydrogenase activity;GO:0004165|dodecenoyl-CoA delta-isomerase activity;GO:0004300|enoyl-CoA hydratase activity;	ech-8 is an ortholog of human EHHADH (enoyl-CoA hydratase and 3-hydroxyacyl CoA dehydrogenase); ech-8 is predicted to have 3-hydroxyacyl-CoA dehydrogenase activity, based on protein domain information.
egrh-2	0.343154	-1.54307	0.00121899	0.0132081	down	Prion diseases; HTLV-I infection;	GO:0006355|regulation of transcription, DNA-templated;GO:0006351|transcription, DNA-templated;	GO:0072562|blood microparticle;GO:0005783|endoplasmic reticulum;GO:0006153|nuclear envelope lumen;	GO:0003677|DNA binding;GO:0046872|metal ion binding;GO:0003700|transcription factor activity, sequence-specific DNA binding;	egrh-2 is an ortholog of members of the human ZNF (Zinc fingers C2H2-type) family including EGR4; egrh-2 is predicted to have nucleic acid binding activity, based on protein domain information.
eif-3.C	0.37492	-1.41535	9.07798e-06	0.000242984	down	RNA transport	GO:0001731|formation of translation preinitiation complex;GO:0006446|regulation of translational initiation;	GO:0072562|blood microparticle;GO:0005783|endoplasmic reticulum;GO:0005955|nuclear envelope lumen;	GO:0003743|translation initiation factor activity;	eif-3.C is an ortholog of human EIF3CL (eukaryotic translation initiation factor 3 subunit C-like) and EIF3C (eukaryotic translation initiation factor 3 subunit C); eif-3.C is predicted to have translation initiation factor activity and translation initiation factor binding activity, based on protein domain information.
eif-3.D	0.428052	-1.22414	0.000133477	0.00223688	down	RNA transport	GO:0001731|formation of translation preinitiation complex;GO:0006446|regulation of translational initiation;GO:0006413|translational initiation;	GO:0072562|blood microparticle;GO:0005783|endoplasmic reticulum;GO:0005872|nuclear envelope lumen;	GO:0003743|translation initiation factor activity;	eif-3.D is an ortholog of human EIF3D (eukaryotic translation initiation factor 3 subunit D); eif-3.D is predicted to have translation initiation factor activity, based on protein domain information; eif-3.D is expressed in the pharynx.
[truncated: 388 more rows]
