# Supplementary material for: Defective Expression of Mitochondrial, Vacuolar H+-ATPase and Histone Genes in a C. elegans Model of SMA
Source: Front Genet. 2019 May 3;10:410. doi: 10.3389/fgene.2019.00410 (PMC6509145; doi:10.3389/fgene.2019.00410)
Supplement: FIGURE S1 — Expression levels of predicted DEGs not confirmed by RT-qPCR. (A) Mitochondrial genes. Genes in red are encoded by the mitochondrial genome and genes in black by the nuclear genome. (B) V-ATPase genes. (C) UGT genes. (D) CYP genes. Each dataset is the average of three biological replicates. Statistics: two-tailed unpaired Student’s t-test. Error bars: standard errors. [file Data_Sheet_1.zip › TableS7.xlsx]

## Sheet: Sheet1
Table S7. List of DEGs in GO terms related to lifespan, motor functions or neuron activities in smn-1(ok355) mutants.
DEGs related to mitochondrion are highlighted in red, and those related to V-ATPases are highlighted in green.
atp-2, C47E12.2, msra-1 and W03A5.1 are related to both lifespan and motor functions.
GeneName	FoldChange(ok355 vs N2)	Log2(FoldChange)	p_value	p_adjusted (q_value)	up/down	GO: biological process	GO: cellular component	GO: molecular function	Summary
lifespan related
zig-4	4.84355	2.27606	9.61216e-09	5.83291e-07	up	GO:0007155|cell adhesion;GO:0008340|determination of adult lifespan;GO:0046627|negative regulation of insulin receptor signaling pathway;GO:0046628|positive regulation of insulin receptor signaling pathway;	GO:0005615|extracellular space;	GO:0005520|insulin-like growth factor binding;	zig-4 is involved in neuron development; is expressed in several tissues, including the alimentary system and the nervous system.
nog-1	2.64817	1.40499	5.68446e-05	0.00112959	up	GO:0008340|determination of adult lifespan;GO:0010888|negative regulation of lipid storage;GO:1903104|regulation of insulin receptor signaling pathway involved in determination of adult lifespan;GO:2000241|regulation of reproductive process;GO:0042254|ribosome biogenesis;	GO:0005730|nucleolus;GO:0005634|nucleus;	GO:0005525|GTP binding;	nog-1 is an ortholog of human GTPBP4; is predicted to have GTP binding activity; is involved in several processes, including determination of adult lifespan, negative regulation of lipid storage, and regulation of insulin receptor signaling pathway involved in determination of adult lifespan; localizes to the nucleolus; is expressed in several tissues, including the alimentary system, the body wa…
hsp-2	13.7842	3.78494	6.26724e-05	0.00121768	up	GO:0008340|determination of adult lifespan;GO:0009408|response to heat;GO:0042147|retrograde transport, endosome to Golgi;	GO:0005737|cytoplasm;GO:0005829|cytosol;GO:0005634|nucleus;	GO:0005524|ATP binding;GO:0016887|ATPase activity;	N.A.
nhx-6	69.825	6.12567	0.000146219	0.00240884	up	GO:0008340|determination of adult lifespan;GO:0019915|lipid storage;GO:0002119|nematode larval development;GO:2000193|positive regulation of fatty acid transport;GO:0040010|positive regulation of growth rate;GO:0040018|positive regulation of multicellular organism growth;GO:0090087|regulation of peptide transport;GO:0006885|regulation of pH;GO:0043051|regulation of pharyngeal pumping;GO:0000003|r…	GO:0016324|apical plasma membrane;GO:0016021|integral component of membrane;	GO:0015385|sodium:proton antiporter activity;	nhx-6 is an ortholog of human SLC9A3 (solute carrier family 9 member A3) and SLC9A5 (solute carrier family 9 member A5); is predicted to have sodium:proton antiporter activity; is expressed in the intestine.
F56A4.3	-Inf	-Inf	1.18177e-23	4.48717e-21	down	GO:0008340|determination of adult lifespan;GO:0006749|glutathione metabolic process;GO:0010286|heat acclimation;GO:0055114|oxidation-reduction process;GO:0042542|response to hydrogen peroxide;GO:0010225|response to UV-C;	.	GO:0004364|glutathione transferase activity;	F56A4.3 is an ortholog of human GSTP1 (glutathione S-transferase pi 1); human GSTP1 exhibits several functions, including S-nitrosoglutathione binding activity, dinitrosyl-iron complex binding activity, and glutathione peroxidase activity.
msra-1	0.0558308	-4.16279	2.0086e-07	8.7807e-06	down	GO:0048102|autophagic cell death;GO:0034599|cellular response to oxidative stress;GO:0008340|determination of adult lifespan;GO:0048812|neuron projection morphogenesis;GO:0030091|protein repair;GO:0006979|response to oxidative stress;GO:0035071|salivary gland cell autophagic cell death;GO:0000096|sulfur amino acid metabolic process;	.	GO:0008113|peptide-methionine (S)-S-oxide reductase activity;	msra-1 is an ortholog of human MSRA; exhibits L-methionine:thioredoxin-disulfide S-oxidoreductase activity and peptide-methionine (S)-S-oxide reductase activity; is involved in oxidation-reduction process; is expressed in the hypodermis, the intestine, and the nervous system; is used to study inclusion body myositis.
nhx-2	0.2572	-1.95904	2.49743e-06	7.96868e-05	down	GO:0008340|determination of adult lifespan;GO:0019915|lipid storage;GO:0002119|nematode larval development;GO:2000193|positive regulation of fatty acid transport;GO:0040010|positive regulation of growth rate;GO:0040018|positive regulation of multicellular organism growth;GO:0090087|regulation of peptide transport;GO:0006885|regulation of pH;GO:0043051|regulation of pharyngeal pumping;GO:0000003|r…	GO:0016324|apical plasma membrane;GO:0016021|integral component of membrane;	GO:0015385|sodium:proton antiporter activity;	nhx-2 is an ortholog of human SLC9A3 (solute carrier family 9 member A3) and SLC9A5 (solute carrier family 9 member A5); exhibits sodium:proton antiporter activity; is involved in several processes, including determination of adult lifespan, lipid storage, and nematode larval development; localizes to the apical plasma membrane; is expressed in the intestine.
atp-2	0.389765	-1.35932	1.56956e-05	0.000384511	down	GO:0015991|ATP hydrolysis coupled proton transport;GO:0015986|ATP synthesis coupled proton transport;GO:0040024|dauer larval development;GO:0030421|defecation;GO:0008340|determination of adult lifespan;GO:0048598|embryonic morphogenesis;GO:0008406|gonad development;GO:0040039|inductive cell migration;GO:0007617|mating behavior;GO:0002119|nematode larval development;GO:0043050|pharyngeal pumping;	GO:0005929|cilium;GO:0005743|mitochondrial inner membrane;GO:0005739|mitochondrion;GO:0031513|nonmotile primary cilium;GO:0045261|proton-transporting ATP synthase complex, catalytic core F(1);	GO:0005524|ATP binding;GO:0019904|protein domain specific binding;GO:0046933|proton-transporting ATP synthase activity, rotational mechanism;	atp-2 is an ortholog of human ATP5F1B (ATP synthase F1 subunit beta); exhibits protein domain specific binding activity; is involved in several processes, including dauer larval development, defecation, and defense response to Gram-negative bacterium; localizes to the mitochondrion and non-motile cilium; is expressed in several tissues, including the alimentary system, the excretory cell, the mus…
W03A5.1	0.35888	-1.47843	6.01491e-05	0.00118098	down	GO:0030036|actin cytoskeleton organization;GO:0030154|cell differentiation;GO:0007349|cellularization;GO:0007619|courtship behavior;GO:0008340|determination of adult lifespan;GO:0042023|DNA endoreduplication;GO:0007391|dorsal closure;GO:0007301|female germline ring canal formation;GO:0008258|head involution;GO:0007485|imaginal disc-derived male genitalia development;GO:0007476|imaginal disc-deriv…	GO:0045177|apical part of cell;GO:0071944|cell periphery;GO:0005737|cytoplasm;GO:0031234|extrinsic component of cytoplasmic side of plasma membrane;GO:0045172|germline ring canal;GO:0005886|plasma membrane;	GO:0005524|ATP binding;GO:0046872|metal ion binding;GO:0004715|non-membrane spanning protein tyrosine kinase activity;GO:0004713|protein tyrosine kinase activity;	W03A5.1 is predicted to have protein kinase activity.
cgh-1	0.414599	-1.27021	6.64746e-05	0.0012711	down	GO:0006915|apoptotic process;GO:0033962|cytoplasmic mRNA processing body assembly;GO:0008340|determination of adult lifespan;GO:0007276|gamete generation;GO:0016071|mRNA metabolic process;GO:0043066|negative regulation of apoptotic process;GO:0017148|negative regulation of translation;GO:0048477|oogenesis;GO:0010501|RNA secondary structure unwinding;GO:0007283|spermatogenesis;	GO:0000932|cytoplasmic mRNA processing body;GO:0010494|cytoplasmic stress granule;GO:0043229|intracellular organelle;GO:0043186|P granule;GO:0030529|ribonucleoprotein complex;	GO:0005524|ATP binding;GO:0004004|ATP-dependent RNA helicase activity;GO:0003723|RNA binding;GO:0003724|RNA helicase activity;	cgh-1 is an ortholog of human DDX6 (DEAD-box helicase 6); is predicted to have RNA helicase activity; is involved in several processes, including cytoplasmic mRNA processing body assembly, determination of adult lifespan, and gamete generation; localizes to the cytoplasm, cytoplasmic ribonucleoprotein granule, and messenger ribonucleoprotein complex; is expressed in the male, the nervous system, …
hsp-110	0.377625	-1.40497	0.00012337	0.00209792	down	GO:0008340|determination of adult lifespan;GO:0035966|response to topologically incorrect protein;	.	GO:0005524|ATP binding;	hsp-110 is an ortholog of human HSPA4 (heat shock protein family A (Hsp70) member 4), HSPA4L (heat shock protein family A (Hsp70) member 4 like), and HSPH1 (heat shock protein family H (Hsp110) member 1); is predicted to have ATP binding activity; is involved in determination of adult lifespan and response to topologically incorrect protein.
eif-2beta	0.428235	-1.22353	0.000126141	0.00213276	down	GO:0008340|determination of adult lifespan;GO:0040014|regulation of multicellular organism growth;	.	GO:0046872|metal ion binding;GO:0003743|translation initiation factor activity;	eif-2beta is an ortholog of human EIF2S2 (eukaryotic translation initiation factor 2 subunit beta); is predicted to have metal ion binding activity and translation initiation factor activity; is involved in several processes, including determination of adult lifespan, negative regulation of transcription by RNA polymerase II, and regulation of growth.
atp-5	0.433452	-1.20606	0.000130238	0.0021895	down	GO:0046034|ATP metabolic process;GO:0015986|ATP synthesis coupled proton transport;GO:0008340|determination of adult lifespan;GO:0070373|negative regulation of ERK1 and ERK2 cascade;GO:0032007|negative regulation of TOR signaling;GO:0051881|regulation of mitochondrial membrane potential;GO:0006979|response to oxidative stress;	GO:0005811|lipid particle;GO:0005875|microtubule associated complex;GO:0000276|mitochondrial proton-transporting ATP synthase complex, coupling factor F(o);GO:0005739|mitochondrion;	GO:0015078|hydrogen ion transmembrane transporter activity;	atp-5 is predicted to have proton transmembrane transporter activity.
clk-1	0.398426	-1.32762	0.000184701	0.00290655	down	GO:0030534|adult behavior;GO:0045333|cellular respiration;GO:0008340|determination of adult lifespan;GO:0042775|mitochondrial ATP synthesis coupled electron transport;GO:0006119|oxidative phosphorylation;GO:0048520|positive regulation of behavior;GO:0051094|positive regulation of developmental process;GO:0040010|positive regulation of growth rate;GO:0000003|reproduction;GO:0042493|response to dru…	GO:0005743|mitochondrial inner membrane;GO:0005739|mitochondrion;	GO:0046872|metal ion binding;GO:0004497|monooxygenase activity;GO:0000975|regulatory region DNA binding;	clk-1 is an ortholog of human COQ7; exhibits transcription regulatory region DNA binding activity; is involved in several processes, including adult behavior, negative regulation of cellular metabolic process, and positive regulation of cellular metabolic process; localizes to the mitochondrion and nucleus; is expressed widely.
sti-1	0.44024	-1.18364	0.000235716	0.00352367	down	GO:0008340|determination of adult lifespan;GO:0032780|negative regulation of ATPase activity;GO:0000003|reproduction;GO:0009408|response to heat;	GO:0005737|cytoplasm;	GO:0042030|ATPase inhibitor activity;GO:0030544|Hsp70 protein binding;GO:0051879|Hsp90 protein binding;	sti-1 is an ortholog of human STIP1 (stress induced phosphoprotein 1); exhibits ATPase inhibitor activity, Hsp70 protein binding activity, and Hsp90 protein binding activity; is involved in several processes, including determination of adult lifespan, negative regulation of ATPase activity, and reproduction; localizes to the cytoplasm; is expressed in several tissues, including the alimentary sys…
nac-3	0.435339	-1.19979	0.000788454	0.00932635	down	GO:0015746|citrate transport;GO:0008340|determination of adult lifespan;GO:0071422|succinate transmembrane transport;GO:0015744|succinate transport;	GO:0005887|integral component of plasma membrane;	GO:0015137|citrate transmembrane transporter activity;GO:0015362|high-affinity sodium:dicarboxylate symporter activity;GO:0015141|succinate transmembrane transporter activity;	nac-3 is an ortholog of human SLC13A3 (solute carrier family 13 member 3), SLC13A4 (solute carrier family 13 member 4), and SLC13A5 (solute carrier family 13 member 5); exhibits high-affinity sodium:dicarboxylate symporter activity and succinate transmembrane transporter activity; is involved in determination of adult lifespan and succinate transport; is expressed in the alimentary system.
C08F11.14	0.248565	-2.0083	0.00178475	0.01774	down	GO:0008340|determination of adult lifespan;GO:0009790|embryo development;GO:0006097|glyoxylate cycle;GO:0006099|tricarboxylic acid cycle;	GO:0005739|mitochondrion;	GO:0004451|isocitrate lyase activity;GO:0004474|malate synthase activity;	N.A.
pept-1	0.447464	-1.16016	0.00219833	0.0208834	down	GO:0080144|amino acid homeostasis;GO:0008340|determination of adult lifespan;GO:0042938|dipeptide transport;GO:0019915|lipid storage;GO:2000192|negative regulation of fatty acid transport;GO:0002119|nematode larval development;GO:0040010|positive regulation of growth rate;GO:0040018|positive regulation of multicellular organism growth;GO:0015031|protein transport;GO:1900101|regulation of endoplas…	GO:0016324|apical plasma membrane;GO:0016021|integral component of membrane;	GO:0042936|dipeptide transporter activity;	pept-1 is an ortholog of human SLC15A1 (solute carrier family 15 member 1) and SLC15A2 (solute carrier family 15 member 2); exhibits dipeptide transmembrane transporter activity; is involved in several processes, including determination of adult lifespan, ion homeostasis, and regulation of signal transduction; localizes to the apical plasma membrane; is expressed in the intestine; is used to stud…
C47E12.2	0.475576	-1.07225	0.00235194	0.0219572	down	GO:0001508|action potential;GO:0015866|ADP transport;GO:0015867|ATP transport;GO:0034599|cellular response to oxidative stress;GO:0051480|cytosolic calcium ion homeostasis;GO:0008340|determination of adult lifespan;GO:0007629|flight behavior;GO:0040011|locomotion;GO:0051560|mitochondrial calcium ion homeostasis;GO:0006839|mitochondrial transport;GO:0046716|muscle cell cellular homeostasis;GO:0010…	GO:0005829|cytosol;GO:0016021|integral component of membrane;GO:0005811|lipid particle;GO:0005743|mitochondrial inner membrane;GO:0005739|mitochondrion;	GO:0005471|ATP:ADP antiporter activity;	C47E12.2 is an ortholog of human SLC25A4 (solute carrier family 25 member 4), SLC25A5 (solute carrier family 25 member 5), and SLC25A6 (solute carrier family 25 member 6); is predicted to have transmembrane transporter activity; human orthologs of this gene are implicated in mitochondrial DNA depletion syndrome 12.
motor functions or neuron activities related
gcy-19	36.3635	5.18442	5.98251e-21	1.78662e-18	up	GO:0006935|chemotaxis;GO:0035556|intracellular signal transduction;	GO:0016021|integral component of membrane;GO:0005622|intracellular;	GO:0005524|ATP binding;GO:0005525|GTP binding;GO:0004383|guanylate cyclase activity;GO:0004672|protein kinase activity;	gcy-19 is predicted to have several functions, including GTP binding activity, nucleoside phosphate binding activity, and organonitrogen compound metabolic process; is expressed in the head, the nervous system, and the sensillum.
arrd-9	47.3609	5.56562	1.63113e-19	4.66171e-17	up	GO:0060613|fat pad development;GO:0031651|negative regulation of heat generation;GO:0090327|negative regulation of locomotion involved in locomotory behavior;GO:0044252|negative regulation of multicellular organismal metabolic process;GO:0071879|positive regulation of adrenergic receptor signaling pathway;GO:0051443|positive regulation of ubiquitin-protein transferase activity;GO:0043588|skin dev…	GO:0005768|endosome;GO:0005886|plasma membrane;	.	arrd-9 is predicted to encode a protein with the following domains: Arrestin-like, N-terminal, Arrestin C-terminal-like domain, Arrestin, C-terminal, and Immunoglobulin E-set.
str-143	78.9234	6.30238	5.18189e-15	8.88578e-13	up	GO:0006935|chemotaxis;GO:0007608|sensory perception of smell;	GO:0060170|ciliary membrane;GO:0016021|integral component of membrane;	.	str-143 is predicted to encode a protein with the following domain: 7TM GPCR, serpentine receptor class r (Str).
B0281.3	5.99361	2.58343	1.8322e-10	1.58625e-08	up	GO:0045087|innate immune response;GO:0043124|negative regulation of I-kappaB kinase/NF-kappaB signaling;GO:0046597|negative regulation of viral entry into host cell;	GO:0005783|endoplasmic reticulum;GO:0005789|endoplasmic reticulum membrane;GO:0016021|integral component of membrane;	GO:0061630|ubiquitin protein ligase activity;GO:0008270|zinc ion binding;	B0281.3 is predicted to have zinc ion binding activity.
sra-21	Inf	Inf	5.7465e-10	4.47907e-08	up	GO:0007606|sensory perception of chemical stimulus;	GO:0016021|integral component of membrane;	GO:0004930|G-protein coupled receptor activity;	sra-21 is predicted to have G-protein coupled receptor activity; is expressed in the nervous system.
srg-20	Inf	Inf	7.37072e-09	4.57725e-07	up	GO:0007606|sensory perception of chemical stimulus;	GO:0016021|integral component of membrane;	GO:0004888|transmembrane signaling receptor activity;	srg-20 is predicted to have transmembrane signaling receptor activity.
ZC376.1	16.8427	4.07406	2.02118e-08	1.143e-06	up	GO:0006581|acetylcholine catabolic process;GO:0008291|acetylcholine metabolic process;GO:0019695|choline metabolic process;GO:0070997|neuron death;GO:0050772|positive regulation of axonogenesis;GO:0050775|positive regulation of dendrite morphogenesis;GO:0007416|synapse assembly;GO:0007268|synaptic transmission;	GO:0031225|anchored component of membrane;GO:0030424|axon;GO:0030054|cell junction;GO:0009986|cell surface;GO:0005737|cytoplasm;GO:0030425|dendrite;GO:0005788|endoplasmic reticulum lumen;GO:0005615|extracellular space;GO:0005794|Golgi apparatus;GO:0031594|neuromuscular junction;GO:0043005|neuron projection;GO:0043025|neuronal cell body;GO:0005635|nuclear envelope;GO:0048471|perinuclear region of …	GO:0042166|acetylcholine binding;GO:0003990|acetylcholinesterase activity;GO:0033265|choline binding;	ZC376.1 is predicted to encode a protein with the following domains: Carboxylesterase, type B and Alpha/Beta hydrolase fold.
rac-3	57.4594	5.84447	3.42476e-08	1.82785e-06	up	GO:0048846|axon extension involved in axon guidance;GO:0033563|dorsal/ventral axon guidance;GO:0008045|motor neuron axon guidance;GO:0001764|neuron migration;GO:0048812|neuron projection morphogenesis;GO:0007264|small GTPase mediated signal transduction;	GO:0030424|axon;GO:0005622|intracellular;GO:0005886|plasma membrane;	GO:0005525|GTP binding;GO:0003924|GTPase activity;	N.A.
sra-22	Inf	Inf	1.0045e-07	4.82795e-06	up	GO:0007606|sensory perception of chemical stimulus;	GO:0016021|integral component of membrane;	GO:0004930|G-protein coupled receptor activity;	sra-22 is predicted to have G-protein coupled receptor activity; is expressed in the nervous system.
sre-44	28.1527	4.8152	1.27891e-07	5.85063e-06	up	GO:0007606|sensory perception of chemical stimulus;	GO:0016021|integral component of membrane;	.	sre-44 is expressed in the intestine and the nervous system; is predicted to encode a protein with the following domain: 7TM GPCR, serpentine receptor class e (Sre).
str-112	9.39447	3.23181	1.53382e-07	6.92144e-06	up	GO:0050907|detection of chemical stimulus involved in sensory perception;GO:0050911|detection of chemical stimulus involved in sensory perception of smell;GO:0007186|G-protein coupled receptor signaling pathway;GO:0042048|olfactory behavior;GO:0050918|positive chemotaxis;	GO:0060170|ciliary membrane;GO:0030425|dendrite;GO:0005887|integral component of plasma membrane;GO:0043025|neuronal cell body;GO:0031513|nonmotile primary cilium;GO:1990075|periciliary membrane compartment;	GO:0038022|G-protein coupled olfactory receptor activity;GO:0004930|G-protein coupled receptor activity;	str-112 is predicted to encode a protein with the following domain: 7TM GPCR, serpentine receptor class r (Str).
W02B8.2	4.46035	2.15716	2.54587e-07	1.08614e-05	up	GO:0000910|cytokinesis;GO:0016358|dendrite development;GO:0048699|generation of neurons;GO:0035556|intracellular signal transduction;GO:0007091|metaphase/anaphase transition of mitotic cell cycle;GO:0007067|mitotic nuclear division;GO:0000070|mitotic sister chromatid segregation;GO:0050774|negative regulation of dendrite morphogenesis;GO:0045665|negative regulation of neuron differentiation;GO:00…	GO:0015629|actin cytoskeleton;GO:0005737|cytoplasm;GO:0005829|cytosol;GO:0016020|membrane;GO:0001726|ruffle;GO:0005773|vacuole;	GO:0005524|ATP binding;GO:0046872|metal ion binding;GO:0030165|PDZ domain binding;GO:0004674|protein serine/threonine kinase activity;GO:0097110|scaffold protein binding;	W02B8.2 is an ortholog of human CIT (citron rho-interacting serine/threonine kinase); is predicted to have metal ion binding activity.
srg-30	Inf	Inf	2.85824e-07	1.20616e-05	up	GO:0007606|sensory perception of chemical stimulus;	GO:0016021|integral component of membrane;	GO:0004888|transmembrane signaling receptor activity;	srg-30 is predicted to have transmembrane signaling receptor activity; is expressed in the nervous system.
str-211	Inf	Inf	2.9878e-07	1.25653e-05	up	GO:0006935|chemotaxis;GO:0007608|sensory perception of smell;	GO:0060170|ciliary membrane;GO:0016021|integral component of membrane;	.	str-211 is predicted to encode a protein with the following domain: 7TM GPCR, serpentine receptor class r (Str).
rnt-1	5.56237	2.4757	4.91854e-07	1.91686e-05	up	GO:0007411|axon guidance;GO:0048813|dendrite morphogenesis;GO:0048592|eye morphogenesis;GO:0007377|germ-band extension;GO:0030097|hemopoiesis;GO:0045892|negative regulation of transcription, DNA-templated;GO:0007400|neuroblast fate determination;GO:0030182|neuron differentiation;GO:0007366|periodic partitioning by pair rule gene;GO:0045944|positive regulation of transcription from RNA polymerase …	GO:0005634|nucleus;	GO:0005524|ATP binding;GO:0043565|sequence-specific DNA binding;GO:0000981|RNA polymerase II transcription factor activity, sequence-specific DNA binding;GO:0003700|transcription factor activity, sequence-specific DNA binding;	rnt-1 is an ortholog of human RUNX1, RUNX2, and RUNX3; exhibits SMAD binding activity; is involved in embryo development, nematode male tail tip morphogenesis, and positive regulation of growth; localizes to the nucleus; is expressed in several tissues, including head neurons, the intestine, the muscular system, the ray precursor cell, and the seam cell; human orthologs of this gene are implicate…
gem-4	3.64454	1.86574	6.61376e-07	2.4899e-05	up	GO:0097120|receptor localization to synapse;	GO:0005886|plasma membrane;	.	gem-4 is an ortholog of human CPNE5 (copine 5), CPNE8 (copine 8), and CPNE9 (copine 9); is expressed in several tissues, including the alimentary system, the hmc, the reproductive system, and the somatic gonad precursor; is predicted to encode a protein with the following domains: C2 domain, von Willebrand factor, type A, Copine, C2 domain superfamily, and von Willebrand factor A-like domain supe…
C29F9.6	4.61815	2.20732	1.06472e-06	3.80365e-05	up	GO:0006915|apoptotic process;GO:0071320|cellular response to cAMP;GO:0071549|cellular response to dexamethasone stimulus;GO:0035690|cellular response to drug;GO:0071333|cellular response to glucose stimulus;GO:0034605|cellular response to heat;GO:0070301|cellular response to hydrogen peroxide;GO:0071456|cellular response to hypoxia;GO:0071389|cellular response to mineralocorticoid stimulus;GO:199…	GO:0000785|chromatin;GO:0005737|cytoplasm;GO:0000123|histone acetyltransferase complex;GO:0005654|nucleoplasm;GO:0005634|nucleus;GO:0032993|protein-DNA complex;GO:0005667|transcription factor complex;	GO:0016407|acetyltransferase activity;GO:0033613|activating transcription factor binding;GO:0050681|androgen receptor binding;GO:0003823|antigen binding;GO:0008013|beta-catenin binding;GO:0003682|chromatin binding;GO:0031490|chromatin DNA binding;GO:0001047|core promoter binding;GO:0003684|damaged DNA binding;GO:0003677|DNA binding;GO:0004402|histone acetyltransferase activity;GO:0004468|lysine N…	C29F9.6 is predicted to have histone acetyltransferase activity, transcription coregulator activity, and zinc ion binding activity.
twk-11	3.88305	1.95719	1.15748e-06	4.06403e-05	up	GO:0040011|locomotion;GO:0006936|muscle contraction;GO:0071805|potassium ion transmembrane transport;GO:0006813|potassium ion transport;GO:0030322|stabilization of membrane potential;	GO:0005887|integral component of plasma membrane;GO:0016020|membrane;	GO:0015271|outward rectifier potassium channel activity;GO:0022841|potassium ion leak channel activity;	twk-11 is predicted to have potassium channel activity.
rab-11.2	14.6485	3.87268	2.28558e-06	7.35452e-05	up	GO:0030953|astral microtubule organization;GO:0000910|cytokinesis;GO:0090150|establishment of protein localization to membrane;GO:0072594|establishment of protein localization to organelle;GO:0006887|exocytosis;GO:1990182|exosomal secretion;GO:0006886|intracellular protein transport;GO:0032402|melanosome transport;GO:0007080|mitotic metaphase plate congression;GO:0090307|mitotic spindle assembly;…	GO:0030424|axon;GO:0032154|cleavage furrow;GO:0070062|extracellular exosome;GO:0005828|kinetochore microtubule;GO:0005739|mitochondrion;GO:0005771|multivesicular body;GO:0048471|perinuclear region of cytoplasm;GO:0045335|phagocytic vesicle;GO:0005886|plasma membrane;GO:0055037|recycling endosome;GO:0055038|recycling endosome membrane;GO:0000922|spindle pole;GO:0005802|trans-Golgi network;	GO:0005525|GTP binding;GO:0003924|GTPase activity;	rab-11.2 is an ortholog of human RAB11A (RAB11A, member RAS oncogene family) and RAB11B (RAB11B, member RAS oncogene family); is predicted to have GTP binding activity and GTPase activity.
srj-6	Inf	Inf	2.39623e-06	7.6642e-05	up	GO:0050911|detection of chemical stimulus involved in sensory perception of smell;GO:0007186|G-protein coupled receptor signaling pathway;GO:0042048|olfactory behavior;	GO:0005887|integral component of plasma membrane;	GO:0038022|G-protein coupled olfactory receptor activity;	srj-6 is enriched in the NSM based on tiling and array studies; is predicted to encode a protein with the following domain: 7TM GPCR, serpentine receptor class j (Srj).
cal-6	28.4621	4.83097	3.73647e-06	0.000112344	up	GO:0043277|apoptotic cell clearance;GO:0016477|cell migration;GO:0009792|embryo development ending in birth or egg hatching;GO:0051296|establishment of meiotic spindle orientation;GO:0042981|regulation of apoptotic process;GO:0051726|regulation of cell cycle;GO:0032880|regulation of protein localization;	GO:0071944|cell periphery;GO:0005813|centrosome;GO:0072686|mitotic spindle;GO:0031965|nuclear membrane;	GO:0005509|calcium ion binding;	cal-6 is enriched in the NSM based on tiling and array studies.
rom-3	15.0882	3.91535	4.82801e-06	0.000141326	up	GO:0016477|cell migration;GO:0008283|cell proliferation;GO:0050709|negative regulation of protein secretion;GO:0015031|protein transport;GO:0006508|proteolysis;GO:0042058|regulation of epidermal growth factor receptor signaling pathway;GO:0061136|regulation of proteasomal protein catabolic process;GO:0050708|regulation of protein secretion;	GO:0005789|endoplasmic reticulum membrane;GO:0000139|Golgi membrane;GO:0016021|integral component of membrane;	.	rom-3 is an ortholog of human RHBDF1 (rhomboid 5 homolog 1) and RHBDF2; is predicted to have serine-type endopeptidase activity.
gcy-3	9.72099	3.2811	7.74439e-06	0.000212423	up	GO:0006935|chemotaxis;GO:0035556|intracellular signal transduction;	GO:0016021|integral component of membrane;GO:0005622|intracellular;	GO:0005524|ATP binding;GO:0005525|GTP binding;GO:0004383|guanylate cyclase activity;GO:0004672|protein kinase activity;	gcy-3 is predicted to have several functions, including GTP binding activity, nucleoside phosphate binding activity, and organonitrogen compound metabolic process; is expressed in the ASER, the ASIL, the ASIR, and the PVT.
srj-57	Inf	Inf	7.89258e-06	0.000215854	up	GO:0050911|detection of chemical stimulus involved in sensory perception of smell;GO:0007186|G-protein coupled receptor signaling pathway;GO:0042048|olfactory behavior;	GO:0005887|integral component of plasma membrane;	GO:0038022|G-protein coupled olfactory receptor activity;	srj-57 is expressed in the intestine; is predicted to encode a protein with the following domain: 7TM GPCR, serpentine receptor class j (Srj).
cri-1	5.22265	2.38478	2.06437e-05	0.000486426	up	GO:0048675|axon extension;GO:0035147|branch fusion, open tracheal system;GO:0007476|imaginal disc-derived wing morphogenesis;GO:0002165|instar larval or pupal development;GO:0050768|negative regulation of neurogenesis;GO:0035155|negative regulation of terminal cell fate specification, open tracheal system;GO:0022008|neurogenesis;GO:0016246|RNA interference;GO:0035071|salivary gland cell autophagi…	GO:0005737|cytoplasm;	.	cri-1 is an ortholog of human HECA; is expressed in amphid neurons, the intestine, the marginal cell, and the rectal gland cell; is predicted to encode a protein with the following domains: Headcase protein and Headcase, middle domain.
frm-8	3.08801	1.62668	2.40503e-05	0.000551539	up	GO:0051835|positive regulation of synapse structural plasticity;	GO:0005856|cytoskeleton;GO:0043197|dendritic spine;	GO:0005546|phosphatidylinositol-4,5-bisphosphate binding;	frm-8 is expressed in the nervous system and the sensillum; is predicted to encode a protein with the following domains: WW domain, PDZ domain, FERM/acyl-CoA-binding protein superfamily, FERM, N-terminal, FERM central domain, Band 4.1 domain, Ubiquitin-like domain superfamily, FERM superfamily, second domain, and PDZ superfamily.
R11G1.1	3.74087	1.90337	4.43939e-05	0.000916107	up	GO:0042395|ecdysis, collagen and cuticulin-based cuticle;GO:0006897|endocytosis;GO:0002119|nematode larval development;GO:0040017|positive regulation of locomotion;GO:0040018|positive regulation of multicellular organism growth;GO:0030334|regulation of cell migration;GO:0015918|sterol transport;	GO:0016324|apical plasma membrane;GO:0005905|coated pit;GO:0030139|endocytic vesicle;GO:0016021|integral component of membrane;	GO:0005509|calcium ion binding;GO:0015248|sterol transporter activity;	R11G1.1 is enriched in the AVA and the BAG based on tiling, array, RNA-seq, and microarray studies; is predicted to encode a protein with the following domains: Low-density lipoprotein (LDL) receptor class A repeat and LDL receptor-like superfamily.
nrx-1	2.84444	1.50815	7.23297e-05	0.00135766	up	GO:0030534|adult behavior;GO:0007411|axon guidance;GO:0030198|extracellular matrix organization;GO:0097116|gephyrin clustering involved in postsynaptic density assembly;GO:0007612|learning;GO:0097118|neuroligin clustering involved in postsynaptic membrane assembly;GO:0050885|neuromuscular process controlling balance;GO:0007158|neuron cell-cell adhesion;GO:0007269|neurotransmitter secretion;GO:200…	GO:0030054|cell junction;GO:0009986|cell surface;GO:0005783|endoplasmic reticulum;GO:0005887|integral component of plasma membrane;GO:0043025|neuronal cell body;GO:0031965|nuclear membrane;GO:0005886|plasma membrane;GO:0042734|presynaptic membrane;GO:0043234|protein complex;GO:0031982|vesicle;	GO:0033130|acetylcholine receptor binding;GO:0005246|calcium channel regulator activity;GO:0005509|calcium ion binding;GO:0050839|cell adhesion molecule binding;GO:0097109|neuroligin family protein binding;GO:0004872|receptor activity;	nrx-1 is an ortholog of human NRXN1 (neurexin 1), NRXN2 (neurexin 2), and NRXN3 (neurexin 3); is involved in negative regulation of receptor clustering; localizes to the presynaptic active zone; is expressed in the nervous system; is used to study autism spectrum disorder.
gcy-13	9.77973	3.2898	0.000122809	0.00209191	up	GO:0006935|chemotaxis;GO:0035556|intracellular signal transduction;	GO:0016021|integral component of membrane;GO:0005622|intracellular;	GO:0005524|ATP binding;GO:0005525|GTP binding;GO:0004383|guanylate cyclase activity;GO:0004672|protein kinase activity;	gcy-13 is predicted to have GTP binding activity, guanylate cyclase activity, and protein kinase activity; is expressed in the nervous system.
try-1	8.88603	3.15154	0.000129884	0.00218493	up	GO:0007596|blood coagulation;GO:0042730|fibrinolysis;GO:0060716|labyrinthine layer blood vessel development;GO:0071674|mononuclear cell migration;GO:0046716|muscle cell cellular homeostasis;GO:0045445|myoblast differentiation;GO:0042246|tissue regeneration;GO:0048771|tissue remodeling;GO:0060707|trophoblast giant cell differentiation;	GO:0005576|extracellular region;GO:0019897|extrinsic component of plasma membrane;	GO:0004252|serine-type endopeptidase activity;	try-1 is predicted to have serine-type endopeptidase activity; is expressed in the germ line.
acr-18	3.17749	1.66789	0.000294926	0.00423036	up	GO:0098655|cation transmembrane transport;GO:0006812|cation transport;GO:0034220|ion transmembrane transport;GO:0050877|neurological system process;GO:0042391|regulation of membrane potential;GO:0007165|signal transduction;GO:0007271|synaptic transmission, cholinergic;	GO:0005892|acetylcholine-gated channel complex;GO:0030054|cell junction;GO:0042995|cell projection;GO:0043005|neuron projection;GO:0045211|postsynaptic membrane;GO:0045202|synapse;	GO:0042166|acetylcholine binding;GO:0004889|acetylcholine-activated cation-selective channel activity;	acr-18 is predicted to have extracellular ligand-gated ion channel activity and transmembrane signaling receptor activity; is expressed in the head, the nervous system, and the ray.
T11F9.1	4.46958	2.16014	0.000387285	0.00527609	up	GO:0008344|adult locomotory behavior;GO:0002209|behavioral defense response;GO:0007186|G-protein coupled receptor signaling pathway;GO:0008345|larval locomotory behavior;GO:0007218|neuropeptide signaling pathway;GO:0007204|positive regulation of cytosolic calcium ion concentration;	GO:0005829|cytosol;GO:0016021|integral component of membrane;GO:0005887|integral component of plasma membrane;	GO:0004930|G-protein coupled receptor activity;GO:0008188|neuropeptide receptor activity;GO:0001653|peptide receptor activity;	T11F9.1 is predicted to have G-protein coupled receptor activity.
cdh-5	2.59835	1.37759	0.000489527	0.00635891	up	GO:0010631|epithelial cell migration;GO:0007156|homophilic cell adhesion via plasma membrane adhesion molecules;	GO:0005913|cell-cell adherens junction;GO:0070062|extracellular exosome;GO:0016021|integral component of membrane;GO:0005634|nucleus;GO:0005886|plasma membrane;	GO:0005509|calcium ion binding;	cdh-5 is predicted to have calcium ion binding activity.
cng-2	4.08044	2.02872	0.000509285	0.00655828	up	GO:0034220|ion transmembrane transport;GO:0050896|response to stimulus;GO:0007608|sensory perception of smell;	GO:0016021|integral component of membrane;	GO:0030552|cAMP binding;GO:0005216|ion channel activity;	cng-2 is predicted to have ion channel activity; localizes to the neuronal cell body; is expressed in the amphid sensillum, the head, and the nervous system.
cav-1	10.0855	3.33421	0.000517328	0.00662973	up	GO:0070836|caveola assembly;GO:0007126|meiotic nuclear division;GO:0007274|neuromuscular synaptic transmission;GO:0007265|Ras protein signal transduction;GO:0046662|regulation of oviposition;	GO:0005901|caveola;GO:0005938|cell cortex;GO:0060473|cortical granule;GO:0009898|cytoplasmic side of plasma membrane;GO:0000139|Golgi membrane;GO:0005887|integral component of plasma membrane;GO:0045121|membrane raft;GO:0048471|perinuclear region of cytoplasm;GO:0030133|transport vesicle;	.	cav-1 is an ortholog of human CAV1, CAV2, and CAV3; is predicted to have protein-containing complex scaffold activity; is involved in Ras protein signal transduction, meiotic cell cycle, and regulation of oviposition; localizes to the cytoplasm, cytoplasmic vesicle, and plasma membrane part; is expressed in germ cells, the embryonic cell, and the nervous system.
srg-57	Inf	Inf	0.000653257	0.00799397	up	GO:0007606|sensory perception of chemical stimulus;	GO:0016021|integral component of membrane;	GO:0004888|transmembrane signaling receptor activity;	srg-57 is predicted to have transmembrane signaling receptor activity.
npr-22	3.13703	1.6494	0.000698675	0.00844478	up	GO:0007166|cell surface receptor signaling pathway;GO:0007186|G-protein coupled receptor signaling pathway;GO:0007218|neuropeptide signaling pathway;	GO:0016021|integral component of membrane;GO:0005886|plasma membrane;	GO:0008188|neuropeptide receptor activity;GO:0004983|neuropeptide Y receptor activity;GO:0001653|peptide receptor activity;	npr-22 exhibits neuropeptide receptor activity; is involved in several processes, including determination of adult lifespan, negative regulation of feeding behavior, and negative regulation of locomotion; is expressed in several tissues, including the alimentary system, the muscular system, and the nervous system.
str-148	Inf	Inf	0.000736899	0.00881459	up	GO:0006935|chemotaxis;GO:0007608|sensory perception of smell;	GO:0060170|ciliary membrane;GO:0016021|integral component of membrane;	.	str-148 is predicted to encode a protein with the following domain: 7TM GPCR, serpentine receptor class r (Str).
srb-19	12.44	3.63692	0.000825363	0.00969391	up	GO:0007606|sensory perception of chemical stimulus;	GO:0016021|integral component of membrane;	GO:0004930|G-protein coupled receptor activity;	srb-19 is predicted to have G-protein coupled receptor activity.
ncs-7	5.70734	2.51282	0.000882676	0.0101737	up	GO:0045163|clustering of voltage-gated potassium channels;GO:0086009|membrane repolarization;GO:0071435|potassium ion export;GO:0071805|potassium ion transmembrane transport;GO:1901379|regulation of potassium ion transmembrane transport;	GO:0005737|cytoplasm;GO:0005886|plasma membrane;GO:0008076|voltage-gated potassium channel complex;	GO:0005509|calcium ion binding;GO:0042802|identical protein binding;GO:0044325|ion channel binding;GO:0005267|potassium channel activity;GO:0015459|potassium channel regulator activity;GO:0047485|protein N-terminus binding;GO:0005244|voltage-gated ion channel activity;	ncs-7 is an ortholog of human KCNIP3 (potassium voltage-gated channel interacting protein 3); is predicted to have calcium ion binding activity; is expressed in the nervous system and the vulval muscle.
T28A11.13	22.6294	4.50013	0.000885707	0.0101998	up	GO:0045494|photoreceptor cell maintenance;GO:0007608|sensory perception of smell;GO:0007601|visual perception;	.	.	T28A11.13 is predicted to encode a protein with the following domains: Thioredoxin-like fold and Thioredoxin-like superfamily.
tax-4	4.15349	2.05432	0.000921337	0.0105462	up	GO:0009454|aerotaxis;GO:0098655|cation transmembrane transport;GO:0007635|chemosensory behavior;GO:0006935|chemotaxis;GO:0048609|multicellular organismal reproductive process;GO:0048812|neuron projection morphogenesis;GO:0042048|olfactory behavior;GO:0040010|positive regulation of growth rate;GO:0045944|positive regulation of transcription from RNA polymerase II promoter;GO:0071805|potassium ion …	GO:0097543|ciliary inversin compartment;GO:0030425|dendrite;GO:0016021|integral component of membrane;GO:0005887|integral component of plasma membrane;GO:0031513|nonmotile primary cilium;	GO:0030553|cGMP binding;GO:0005222|intracellular cAMP activated cation channel activity;GO:0005223|intracellular cGMP activated cation channel activity;GO:0005249|voltage-gated potassium channel activity;	tax-4 is an ortholog of human CNGA3 (cyclic nucleotide gated channel alpha 3), CNGA4, and CNGA1 (cyclic nucleotide gated channel alpha 1); exhibits intracellular cAMP-activated cation channel activity and intracellular cGMP-activated cation channel activity; is involved in several processes, including G-protein coupled receptor signaling pathway coupled to cGMP nucleotide second messenger, aerota…
F14B4.1	3.11352	1.63855	0.000923019	0.0105566	up	GO:0042395|ecdysis, collagen and cuticulin-based cuticle;GO:0006897|endocytosis;GO:0002119|nematode larval development;GO:0040017|positive regulation of locomotion;GO:0040018|positive regulation of multicellular organism growth;GO:0030334|regulation of cell migration;GO:0015918|sterol transport;	GO:0016324|apical plasma membrane;GO:0005905|coated pit;GO:0030139|endocytic vesicle;GO:0016021|integral component of membrane;	GO:0005509|calcium ion binding;GO:0015248|sterol transporter activity;	F14B4.1 is predicted to have calcium ion binding activity.
tax-2	3.93163	1.97513	0.000992076	0.0111873	up	GO:0006811|ion transport;GO:0050896|response to stimulus;GO:0007601|visual perception;	GO:0016021|integral component of membrane;	GO:0030553|cGMP binding;	tax-2 is an ortholog of human CNGB1 (cyclic nucleotide gated channel beta 1) and CNGB3 (cyclic nucleotide gated channel beta 3); contributes to intracellular cGMP-activated cation channel activity; is involved in several processes, including G-protein coupled receptor signaling pathway coupled to cGMP nucleotide second messenger, aerotaxis, and generation of neurons; localizes to the cation chann…
gck-4	2.21723	1.14876	0.00102832	0.0115081	up	GO:0032147|activation of protein kinase activity;GO:0007049|cell cycle;GO:0046777|protein autophosphorylation;GO:0042981|regulation of apoptotic process;GO:2000401|regulation of lymphocyte migration;GO:0007346|regulation of mitotic cell cycle;GO:0023014|signal transduction by protein phosphorylation;GO:0031098|stress-activated protein kinase signaling cascade;	GO:0005737|cytoplasm;GO:0005886|plasma membrane;	GO:0005524|ATP binding;GO:0042803|protein homodimerization activity;GO:0004674|protein serine/threonine kinase activity;	gck-4 is an ortholog of human STK10; is predicted to have ATP binding activity and protein serine/threonine kinase activity; is expressed in the excretory cell, the head, the intestine, the pharynx, and the tail.
lron-15	2.4952	1.31915	0.00109414	0.012092	up	GO:0007156|homophilic cell adhesion via plasma membrane adhesion molecules;GO:0050896|response to stimulus;GO:0042052|rhabdomere development;GO:0007601|visual perception;	GO:0046658|anchored component of plasma membrane;GO:0005886|plasma membrane;GO:0016028|rhabdomere;GO:0035996|rhabdomere microvillus;	.	lron-15 is predicted to encode a protein with the following domains: Leucine-rich repeat, Leucine-rich repeat, typical subtype, and Leucine-rich repeat domain superfamily.
str-247	6.39276	2.67644	0.00115831	0.0126746	up	GO:0050907|detection of chemical stimulus involved in sensory perception;GO:0050911|detection of chemical stimulus involved in sensory perception of smell;GO:0007186|G-protein coupled receptor signaling pathway;GO:0042048|olfactory behavior;GO:0050918|positive chemotaxis;	GO:0060170|ciliary membrane;GO:0030425|dendrite;GO:0005887|integral component of plasma membrane;GO:0043025|neuronal cell body;GO:0031513|nonmotile primary cilium;GO:1990075|periciliary membrane compartment;	GO:0038022|G-protein coupled olfactory receptor activity;GO:0004930|G-protein coupled receptor activity;	str-247 is predicted to encode a protein with the following domain: 7TM GPCR, serpentine receptor class r (Str).
eak-6	7.59915	2.92584	0.00123567	0.0133399	up	GO:0030183|B cell differentiation;GO:0030218|erythrocyte differentiation;GO:0042593|glucose homeostasis;GO:0008286|insulin receptor signaling pathway;GO:0008285|negative regulation of cell proliferation;GO:0050922|negative regulation of chemotaxis;GO:0042059|negative regulation of epidermal growth factor receptor signaling pathway;GO:0070373|negative regulation of ERK1 and ERK2 cascade;GO:0050728…	GO:0005783|endoplasmic reticulum;GO:0005793|endoplasmic reticulum-Golgi intermediate compartment;GO:0005634|nucleus;GO:0005886|plasma membrane;	GO:0005178|integrin binding;GO:0019901|protein kinase binding;GO:0004725|protein tyrosine phosphatase activity;GO:0030971|receptor tyrosine kinase binding;GO:0019905|syntaxin binding;	eak-6 exhibits protein tyrosine phosphatase activity; is involved in dauer larval development and peptidyl-tyrosine dephosphorylation; localizes to the plasma membrane; is expressed in the XXXL and the XXXR.
T20D4.7	9.23529	3.20716	0.00124759	0.0134304	up	GO:0045494|photoreceptor cell maintenance;GO:0007608|sensory perception of smell;GO:0007601|visual perception;	.	.	T20D4.7 is predicted to encode a protein with the following domains: Thioredoxin-like fold and Thioredoxin-like superfamily.
igcm-2	2.77983	1.475	0.00126139	0.0135385	up	GO:0007156|homophilic cell adhesion via plasma membrane adhesion molecules;GO:0097151|positive regulation of inhibitory postsynaptic potential;	GO:0030425|dendrite;GO:0060077|inhibitory synapse;GO:0016021|integral component of membrane;GO:0043025|neuronal cell body;GO:0005886|plasma membrane;	.	igcm-2 is expressed in head neurons, the gonad, the hypodermis, and the intestine; is predicted to encode a protein with the following domains: Immunoglobulin subtype 2, Immunoglobulin subtype, Fibronectin type III, Immunoglobulin-like fold, Fibronectin type III superfamily, and Immunoglobulin-like domain superfamily.
ceh-74	3.48358	1.80057	0.00134046	0.0142171	up	GO:0009952|anterior/posterior pattern specification;GO:0007411|axon guidance;GO:0016568|chromatin modification;GO:0007275|multicellular organismal development;GO:0010607|negative regulation of cytoplasmic mRNA processing body assembly;GO:0040015|negative regulation of multicellular organism growth;GO:0045892|negative regulation of transcription, DNA-templated;GO:0002119|nematode larval developmen…	GO:0016604|nuclear body;GO:0016607|nuclear speck;	GO:0019899|enzyme binding;GO:0042802|identical protein binding;GO:0042803|protein homodimerization activity;GO:0003723|RNA binding;GO:0031625|ubiquitin protein ligase binding;	ceh-74 is predicted to have DNA binding activity; is expressed in several tissues, including the hmc, the hypodermis, the nervous system, and the reproductive system.
twk-17	2.51228	1.329	0.00141347	0.0148452	up	GO:0040011|locomotion;GO:0006936|muscle contraction;GO:0007567|parturition;GO:0071805|potassium ion transmembrane transport;GO:0006937|regulation of muscle contraction;GO:0030322|stabilization of membrane potential;	GO:0005887|integral component of plasma membrane;	GO:0015271|outward rectifier potassium channel activity;GO:0022841|potassium ion leak channel activity;	twk-17 is an ortholog of human KCNK17 (potassium two pore domain channel subfamily K member 17) and KCNK5 (potassium two pore domain channel subfamily K member 5); is predicted to have potassium channel activity; is expressed in the nervous system.
ZC132.4	2.80848	1.48979	0.00141428	0.014846	up	GO:0039654|fusion of virus membrane with host endosome membrane;GO:0019062|virion attachment to host cell;	GO:0044167|host cell endoplasmic reticulum membrane;GO:0044178|host cell Golgi membrane;GO:0016021|integral component of membrane;GO:0055036|virion membrane;	.	N.A.
gcy-5	4.38901	2.1339	0.00141957	0.0148877	up	GO:0006935|chemotaxis;GO:0035556|intracellular signal transduction;	GO:0016021|integral component of membrane;GO:0005622|intracellular;	GO:0005524|ATP binding;GO:0005525|GTP binding;GO:0004383|guanylate cyclase activity;GO:0004672|protein kinase activity;	gcy-5 is predicted to have GTP binding activity, guanylate cyclase activity, and protein kinase activity; is involved in several processes, including chemosensory behavior, chemotaxis, and response to inorganic substance; localizes to the cilium; is expressed in the nervous system.
F28C10.3	3.01828	1.59373	0.00142077	0.0148907	up	GO:0006006|glucose metabolic process;GO:0015758|glucose transport;GO:0005978|glycogen biosynthetic process;GO:0008286|insulin receptor signaling pathway;GO:0048009|insulin-like growth factor receptor signaling pathway;GO:0043066|negative regulation of apoptotic process;GO:0043154|negative regulation of cysteine-type endopeptidase activity involved in apoptotic process;GO:0090201|negative regulati…	GO:0005737|cytoplasm;GO:0005634|nucleus;	GO:0005524|ATP binding;GO:0004674|protein serine/threonine kinase activity;	F28C10.3 is predicted to have ATP binding activity and protein serine/threonine kinase activity.
lgc-47	2.58232	1.36867	0.0014267	0.014941	up	GO:1902476|chloride transmembrane transport;GO:0007214|gamma-aminobutyric acid signaling pathway;GO:0050877|neurological system process;GO:0042391|regulation of membrane potential;GO:0042493|response to drug;GO:0007268|synaptic transmission;	GO:0030054|cell junction;GO:0005887|integral component of plasma membrane;GO:0043005|neuron projection;GO:0045211|postsynaptic membrane;GO:0045202|synapse;	GO:0005254|chloride channel activity;GO:0005237|inhibitory extracellular ligand-gated ion channel activity;	lgc-47 is predicted to have extracellular ligand-gated ion channel activity and transmembrane signaling receptor activity; is expressed in the nervous system.
bgnt-1.3	Inf	Inf	0.00144114	0.015047	up	GO:0007411|axon guidance;GO:0005975|carbohydrate metabolic process;GO:0030203|glycosaminoglycan metabolic process;GO:0018146|keratan sulfate biosynthetic process;GO:0042339|keratan sulfate metabolic process;GO:0030311|poly-N-acetyllactosamine biosynthetic process;GO:0035269|protein O-linked mannosylation;GO:0044281|small molecule metabolic process;	GO:0070062|extracellular exosome;GO:0005794|Golgi apparatus;GO:0000139|Golgi membrane;GO:0030173|integral component of Golgi membrane;	GO:0015020|glucuronosyltransferase activity;GO:0046872|metal ion binding;GO:0008532|N-acetyllactosaminide beta-1,3-N-acetylglucosaminyltransferase activity;	bgnt-1.3 is predicted to have transferase activity.
slt-1	2.22507	1.15385	0.00147465	0.0152627	up	GO:0033563|dorsal/ventral axon guidance;GO:0048843|negative regulation of axon extension involved in axon guidance;GO:0001764|neuron migration;	GO:0005576|extracellular region;	GO:0005509|calcium ion binding;GO:0005102|receptor binding;	slt-1 is an ortholog of human SLIT1, SLIT2, and SLIT3; exhibits signaling receptor binding activity; is involved in several processes, including axon guidance, axon guidance, and generation of neurons; is expressed in the epithelial system, the head, the muscular system, and the nervous system.
rpi-2	2.92923	1.55052	0.0015836	0.0161328	up	GO:0000902|cell morphogenesis;GO:0006241|CTP biosynthetic process;GO:0007010|cytoskeleton organization;GO:0006183|GTP biosynthetic process;GO:0006996|organelle organization;GO:0043547|positive regulation of GTPase activity;GO:0006892|post-Golgi vesicle-mediated transport;GO:0006457|protein folding;GO:0015031|protein transport;GO:0006228|UTP biosynthetic process;GO:0007601|visual perception;	GO:0005814|centriole;GO:0036064|ciliary basal body;GO:0005737|cytoplasm;GO:0031410|cytoplasmic vesicle;GO:0070062|extracellular exosome;GO:0005794|Golgi apparatus;GO:1990075|periciliary membrane compartment;GO:0005886|plasma membrane;GO:0072372|primary cilium;	GO:0005524|ATP binding;GO:0005525|GTP binding;GO:0005096|GTPase activator activity;GO:0004550|nucleoside diphosphate kinase activity;GO:0051082|unfolded protein binding;	rpi-2 is an ortholog of human RP2; is predicted to have GTP binding activity and GTPase activator activity; localizes to the cilium and periciliary membrane compartment; human orthologs of this gene are implicated in retinitis pigmentosa 2.
npr-35	3.12073	1.64188	0.001642	0.0165942	up	GO:0032870|cellular response to hormone stimulus;GO:0009582|detection of abiotic stimulus;GO:0007186|G-protein coupled receptor signaling pathway;GO:0007218|neuropeptide signaling pathway;GO:0045761|regulation of adenylate cyclase activity;GO:2000479|regulation of cAMP-dependent protein kinase activity;GO:0043408|regulation of MAPK cascade;GO:1901652|response to peptide;GO:0007268|synaptic transm…	GO:0015629|actin cytoskeleton;GO:0005887|integral component of plasma membrane;GO:0005886|plasma membrane;	GO:0004930|G-protein coupled receptor activity;GO:0008188|neuropeptide receptor activity;GO:0042277|peptide binding;	npr-35 is predicted to have G-protein coupled receptor activity; is expressed in the AIYL and the AIYR.
unc-80	2.16532	1.11458	0.00179493	0.0178109	up	GO:0055080|cation homeostasis;GO:0098655|cation transmembrane transport;GO:0006812|cation transport;GO:0040017|positive regulation of locomotion;GO:0042493|response to drug;	GO:0030424|axon;GO:0034703|cation channel complex;	GO:0005261|cation channel activity;	unc-80 is an ortholog of human unc80; exhibits cation channel activity; is involved in cation homeostasis, positive regulation of locomotion, and response to anesthetic; localizes to the axon and cation channel complex; is expressed in several tissues, including the excretory canal, the muscle cell, the nervous system, and the reproductive system.
srsx-25	8.44663	3.07838	0.0020736	0.01994	up	GO:0007606|sensory perception of chemical stimulus;	GO:0016021|integral component of membrane;GO:0005886|plasma membrane;	GO:0004930|G-protein coupled receptor activity;GO:0001594|trace-amine receptor activity;	srsx-25 is predicted to have G-protein coupled receptor activity.
nphp-4	2.64332	1.40235	0.00211259	0.0202563	up	GO:0030036|actin cytoskeleton organization;GO:0035329|hippo signaling;GO:0090090|negative regulation of canonical Wnt signaling pathway;GO:0006996|organelle organization;GO:0045494|photoreceptor cell maintenance;GO:0035845|photoreceptor cell outer segment organization;GO:0060041|retina development in camera-type eye;GO:0007165|signal transduction;GO:0016337|single organismal cell-cell adhesion;GO…	GO:0005923|bicellular tight junction;GO:0005911|cell-cell junction;GO:0005813|centrosome;GO:0097546|ciliary base;GO:0035869|ciliary transition zone;GO:0005829|cytosol;GO:0016020|membrane;GO:0032391|photoreceptor connecting cilium;GO:0097470|ribbon synapse;	GO:0005198|structural molecule activity;	nphp-4 is an ortholog of human NPHP4 (nephrocystin 4); is involved in several processes, including dendrite development, determination of adult lifespan, and male mating behavior; localizes to the ciliary basal body, ciliary transition zone, and non-motile cilium; is expressed in several tissues, including the nervous system; human orthologs of this gene are implicated in Senior-Loken syndrome an…
twk-31	2.18357	1.12669	0.00211506	0.0202727	up	GO:0040011|locomotion;GO:0006936|muscle contraction;GO:0071805|potassium ion transmembrane transport;GO:0006813|potassium ion transport;GO:0030322|stabilization of membrane potential;	GO:0005887|integral component of plasma membrane;GO:0016020|membrane;	GO:0015271|outward rectifier potassium channel activity;GO:0022841|potassium ion leak channel activity;	twk-31 is predicted to have potassium channel activity.
npr-1	4.30103	2.10468	0.00220414	0.0209154	up	GO:0032870|cellular response to hormone stimulus;GO:0007186|G-protein coupled receptor signaling pathway;GO:0007218|neuropeptide signaling pathway;GO:0045761|regulation of adenylate cyclase activity;GO:2000479|regulation of cAMP-dependent protein kinase activity;GO:0043408|regulation of MAPK cascade;GO:1901652|response to peptide;GO:0007268|synaptic transmission;	GO:0015629|actin cytoskeleton;GO:0005887|integral component of plasma membrane;GO:0005886|plasma membrane;	GO:0008188|neuropeptide receptor activity;GO:0042277|peptide binding;	npr-1 exhibits neuropeptide receptor activity; is involved in several processes, including G-protein coupled receptor signaling pathway, feeding behavior, and regulation of muscle contraction; localizes to several cellular components, including the neuron projection, neuronal cell body, and plasma membrane; is expressed in several tissues, including the excretory system, the nervous system, and t…
str-209	Inf	Inf	0.00264282	0.0240395	up	GO:0050907|detection of chemical stimulus involved in sensory perception;GO:0050911|detection of chemical stimulus involved in sensory perception of smell;GO:0007186|G-protein coupled receptor signaling pathway;GO:0042048|olfactory behavior;GO:0050918|positive chemotaxis;	GO:0060170|ciliary membrane;GO:0030425|dendrite;GO:0005887|integral component of plasma membrane;GO:0043025|neuronal cell body;GO:0031513|nonmotile primary cilium;GO:1990075|periciliary membrane compartment;	GO:0038022|G-protein coupled olfactory receptor activity;GO:0004930|G-protein coupled receptor activity;	str-209 is predicted to encode a protein with the following domain: 7TM GPCR, serpentine receptor class r (Str).
rbf-1	2.14277	1.09948	0.00272724	0.024622	up	GO:0048791|calcium ion-dependent exocytosis of neurotransmitter;GO:1990504|dense core granule exocytosis;GO:0006886|intracellular protein transport;GO:0040017|positive regulation of locomotion;GO:0017158|regulation of calcium ion-dependent exocytosis;GO:0016079|synaptic vesicle exocytosis;	GO:0030054|cell junction;GO:0005886|plasma membrane;GO:0008021|synaptic vesicle;	GO:0005509|calcium ion binding;GO:0005544|calcium-dependent phospholipid binding;GO:0030276|clathrin binding;GO:0019905|syntaxin binding;	rbf-1 is an ortholog of human DOC2A (double C2 domain alpha) and RPH3A (rabphilin 3A); is predicted to have Rab GTPase binding activity and metal ion binding activity; is involved in dense core granule exocytosis and positive regulation of locomotion; localizes to the synaptic vesicle; is expressed in the dorsal nerve cord, the nerve ring, the nervous system, and the ventral nerve cord.
glc-4	2.38758	1.25555	0.00279996	0.025108	up	GO:1902476|chloride transmembrane transport;GO:0031987|locomotion involved in locomotory behavior;GO:0050877|neurological system process;GO:0051259|protein oligomerization;GO:0042391|regulation of membrane potential;GO:0007165|signal transduction;GO:0007268|synaptic transmission;	GO:0030054|cell junction;GO:0005887|integral component of plasma membrane;GO:0043005|neuron projection;GO:0045211|postsynaptic membrane;GO:0045202|synapse;	GO:0008068|extracellular-glutamate-gated chloride channel activity;GO:0016595|glutamate binding;	glc-4 is an ortholog of human GLRB (glycine receptor beta), GLRA1 (glycine receptor alpha 1), and GLRA3 (glycine receptor alpha 3); is predicted to have extracellular ligand-gated ion channel activity and transmembrane signaling receptor activity; is expressed in the head, the intestine, the muscular system, and the nervous system; human orthologs of this gene are implicated in hyperekplexia 1 an…
dex-1	2.0858	1.0606	0.00282388	0.0252389	up	GO:0003391|amphid sensory organ dendrite retrograde extension;GO:0007160|cell-matrix adhesion;	GO:0030425|dendrite;GO:0032590|dendrite membrane;GO:0005576|extracellular region;GO:0016021|integral component of membrane;	GO:0005509|calcium ion binding;	dex-1 is predicted to have calcium ion binding activity; is involved in amphid sensory organ dendrite retrograde extension; localizes to the dendrite membrane.
glr-1	2.77847	1.47429	0.00282509	0.0252389	up	GO:0008306|associative learning;GO:0007631|feeding behavior;GO:0046959|habituation;GO:0006972|hyperosmotic response;GO:0034220|ion transmembrane transport;GO:0035235|ionotropic glutamate receptor signaling pathway;GO:0043058|regulation of backward locomotion;GO:0009612|response to mechanical stimulus;GO:0050913|sensory perception of bitter taste;GO:0007614|short-term memory;GO:0035249|synaptic tr…	GO:0032281|AMPA glutamate receptor complex;GO:0030054|cell junction;GO:0030425|dendrite;GO:0005783|endoplasmic reticulum;GO:0008328|ionotropic glutamate receptor complex;GO:0043005|neuron projection;GO:0032589|neuron projection membrane;GO:0043025|neuronal cell body;GO:0005886|plasma membrane;GO:0014069|postsynaptic density;GO:0045211|postsynaptic membrane;GO:0055037|recycling endosome;GO:0045202…	GO:0004971|AMPA glutamate receptor activity;GO:0019899|enzyme binding;GO:0005234|extracellular-glutamate-gated ion channel activity;GO:0004970|ionotropic glutamate receptor activity;	glr-1 is an ortholog of human GRIA2 (glutamate ionotropic receptor AMPA type subunit 2), GRIA4 (glutamate ionotropic receptor AMPA type subunit 4), and GRIA1 (glutamate ionotropic receptor AMPA type subunit 1); exhibits enzyme binding activity and ionotropic glutamate receptor activity; is involved in several processes, including adult locomotory behavior, feeding behavior, and learning or memory…
mgl-3	2.75584	1.46249	0.00283034	0.025251	up	.	GO:0016021|integral component of membrane;GO:0005886|plasma membrane;	GO:0004930|G-protein coupled receptor activity;	mgl-3 is an ortholog of human GRM8 (glutamate metabotropic receptor 8), GRM4 (glutamate metabotropic receptor 4), and GRM7; is predicted to have G-protein coupled receptor activity; is involved in positive regulation of lipid storage; is expressed in the amphid sensillum, the head, the nervous system, and the pharynx; human orthologs of this gene are implicated in congenital stationary night blin…
che-11	2.44248	1.28835	0.00309115	0.0270975	up	GO:0042384|cilium assembly;GO:0035721|intraciliary retrograde transport;GO:0006996|organelle organization;GO:0035845|photoreceptor cell outer segment organization;GO:0061512|protein localization to cilium;GO:1902017|regulation of cilium assembly;GO:0072001|renal system development;GO:0060041|retina development in camera-type eye;GO:0048705|skeletal system morphogenesis;	GO:0005930|axoneme;GO:0005813|centrosome;GO:0036064|ciliary basal body;GO:0097542|ciliary tip;GO:0030991|intraciliary transport particle A;GO:0032391|photoreceptor connecting cilium;GO:0001750|photoreceptor outer segment;GO:0072372|primary cilium;	.	che-11 is an ortholog of human IFT140 (intraflagellar transport 140); is involved in several processes, including cilium assembly, dauer entry, and positive regulation of cellular component movement; localizes to the non-motile cilium; is expressed in the body wall musculature, the head, the nervous system, and the sensillum; human orthologs of this gene are implicated in short-rib thoracic dyspl…
ggr-2	2.87598	1.52405	0.00312141	0.0272693	up	GO:1902476|chloride transmembrane transport;GO:0050877|neurological system process;GO:0042391|regulation of membrane potential;GO:0007165|signal transduction;GO:0007268|synaptic transmission;	GO:0030054|cell junction;GO:0034707|chloride channel complex;GO:0005887|integral component of plasma membrane;GO:0043005|neuron projection;GO:0045211|postsynaptic membrane;GO:0045202|synapse;	GO:0005254|chloride channel activity;GO:0005230|extracellular ligand-gated ion channel activity;	ggr-2 is predicted to have extracellular ligand-gated ion channel activity and transmembrane signaling receptor activity; is expressed in the head, the nervous system, and the reproductive system.
npr-4	2.69648	1.43108	0.00344743	0.0294817	up	GO:0007166|cell surface receptor signaling pathway;GO:0007186|G-protein coupled receptor signaling pathway;GO:0007218|neuropeptide signaling pathway;	GO:0016021|integral component of membrane;GO:0005886|plasma membrane;	GO:0008188|neuropeptide receptor activity;GO:0004983|neuropeptide Y receptor activity;GO:0001653|peptide receptor activity;	npr-4 is predicted to have neuropeptide Y receptor activity; is involved in regulation of muscle contraction; is expressed in several tissues, including the alimentary system, the coelomocyte, and the nervous system; is used to study Parkinson's disease.
ace-3	2.42572	1.27841	0.00352188	0.029993	up	GO:0042135|neurotransmitter catabolic process;	GO:0030054|cell junction;GO:0005576|extracellular region;GO:0005886|plasma membrane;GO:0045202|synapse;	GO:0003990|acetylcholinesterase activity;	ace-3 exhibits acetylcholinesterase activity and protein homodimerization activity; is involved in several processes, including acetylcholine catabolic process, hatching, and multicellular organismal movement; is expressed in several tissues, including the head, the muscular system, the nervous system, and the vulva.
sra-4	28.7139	4.84368	0.00413469	0.0339046	up	GO:0007606|sensory perception of chemical stimulus;	GO:0016021|integral component of membrane;	GO:0004930|G-protein coupled receptor activity;	sra-4 is predicted to have G-protein coupled receptor activity; is expressed in the nervous system.
ZK813.5	3.76477	1.91256	0.00419069	0.034209	up	GO:0006935|chemotaxis;GO:0007186|G-protein coupled receptor signaling pathway;GO:0002121|inter-male aggressive behavior;GO:0007218|neuropeptide signaling pathway;GO:0007217|tachykinin receptor signaling pathway;	GO:0016021|integral component of membrane;GO:0005887|integral component of plasma membrane;	GO:0004950|chemokine receptor activity;GO:0008188|neuropeptide receptor activity;GO:0004995|tachykinin receptor activity;	ZK813.5 is predicted to have G-protein coupled receptor activity.
cfi-1	2.26509	1.17957	0.00429731	0.0348864	up	GO:0045165|cell fate commitment;GO:0000122|negative regulation of transcription from RNA polymerase II promoter;GO:0030182|neuron differentiation;GO:0045944|positive regulation of transcription from RNA polymerase II promoter;GO:0006351|transcription, DNA-templated;	GO:0005634|nucleus;	GO:0043565|sequence-specific DNA binding;	cfi-1 is an ortholog of human ARID3A, ARID3B (AT-rich interaction domain 3B), and ARID3C (AT-rich interaction domain 3C); exhibits sequence-specific DNA binding activity; is involved in several processes, including cell fate commitment, neuron differentiation, and regulation of cellular biosynthetic process; localizes to the nucleus; is expressed in several tissues, including the muscular system …
tyra-2	2.79526	1.48298	0.0043273	0.0350656	up	GO:0007195|adenylate cyclase-inhibiting dopamine receptor signaling pathway;GO:0007194|negative regulation of adenylate cyclase activity;GO:0007211|octopamine or tyramine signaling pathway;GO:0007606|sensory perception of chemical stimulus;GO:0007268|synaptic transmission;	GO:0005887|integral component of plasma membrane;	GO:0001591|dopamine neurotransmitter receptor activity, coupled via Gi/Go;GO:0008227|G-protein coupled amine receptor activity;	tyra-2 is predicted to have G-protein coupled receptor activity; is expressed in the amphid sensillum, the head, the nervous system, and the pharynx.
B0365.2	Inf	Inf	0.00467524	0.0370603	up	GO:0006935|chemotaxis;GO:0007608|sensory perception of smell;	GO:0060170|ciliary membrane;GO:0016021|integral component of membrane;	.	N.A.
trp-4	2.44525	1.28998	0.00474503	0.0375575	up	GO:0007411|axon guidance;GO:0007409|axonogenesis;GO:0071286|cellular response to magnesium ion;GO:0045184|establishment of protein localization;GO:0043001|Golgi to plasma membrane protein transport;GO:0010960|magnesium ion homeostasis;GO:0072660|maintenance of protein location in plasma membrane;GO:0071709|membrane assembly;GO:0000281|mitotic cytokinesis;GO:1902260|negative regulation of delayed …	GO:0030424|axon;GO:0043194|axon initial segment;GO:0009925|basal plasma membrane;GO:0016323|basolateral plasma membrane;GO:0005923|bicellular tight junction;GO:0005856|cytoskeleton;GO:0014704|intercalated disc;GO:0016328|lateral plasma membrane;GO:0005764|lysosome;GO:0016020|membrane;GO:0033268|node of Ranvier;GO:0033270|paranode region of axon;GO:0045211|postsynaptic membrane;GO:0042383|sarcolem…	GO:0044325|ion channel binding;GO:0005200|structural constituent of cytoskeleton;	trp-4 is predicted to have calcium channel activity; is expressed in dopaminergic neurons, the DVA, and the DVC.
lgc-51	33.0798	5.04788	0.00519981	0.0402274	up	GO:1902476|chloride transmembrane transport;GO:0007214|gamma-aminobutyric acid signaling pathway;GO:0050877|neurological system process;GO:0042391|regulation of membrane potential;GO:0042493|response to drug;GO:0007268|synaptic transmission;	GO:0030054|cell junction;GO:0005887|integral component of plasma membrane;GO:0043005|neuron projection;GO:0045211|postsynaptic membrane;GO:0045202|synapse;	GO:0005254|chloride channel activity;GO:0005237|inhibitory extracellular ligand-gated ion channel activity;	lgc-51 is predicted to have extracellular ligand-gated ion channel activity and transmembrane signaling receptor activity.
sulp-8	2.05748	1.04088	0.00526917	0.0407002	up	GO:0098656|anion transmembrane transport;GO:1902476|chloride transmembrane transport;GO:0090102|cochlea development;GO:0015755|fructose transport;GO:0034220|ion transmembrane transport;GO:0034766|negative regulation of ion transmembrane transport;GO:2000147|positive regulation of cell motility;GO:0045793|positive regulation of cell size;GO:0051262|protein tetramerization;GO:0008360|regulation of …	GO:0016323|basolateral plasma membrane;GO:0005737|cytoplasm;GO:0016021|integral component of membrane;GO:0016328|lateral plasma membrane;	GO:0003774|motor activity;GO:0042803|protein homodimerization activity;GO:0008271|secondary active sulfate transmembrane transporter activity;GO:0008134|transcription factor binding;	sulp-8 is an ortholog of human SLC26A2 (solute carrier family 26 member 2), SLC26A3 (solute carrier family 26 member 3), and SLC26A4 (solute carrier family 26 member 4); is predicted to have secondary active sulfate transmembrane transporter activity; localizes to the basolateral plasma membrane; is expressed in the excretory cell and the intestine; human orthologs of this gene are implicated in …
F22F7.7	2.31305	1.2098	0.00534758	0.0411384	up	GO:0006915|apoptotic process;GO:0045746|negative regulation of Notch signaling pathway;GO:0010955|negative regulation of protein processing;GO:0022008|neurogenesis;GO:0007219|Notch signaling pathway;GO:0006986|response to unfolded protein;	GO:0005829|cytosol;GO:0005802|trans-Golgi network;	GO:0005112|Notch binding;GO:0016746|transferase activity, transferring acyl groups;	F22F7.7 is an ortholog of human CHAC1; is predicted to have gamma-glutamylcyclotransferase activity and transferase activity; localizes to the striated muscle dense body.
glr-7	9.87124	3.30323	0.00543779	0.0417249	up	GO:0034220|ion transmembrane transport;GO:0035235|ionotropic glutamate receptor signaling pathway;GO:0051967|negative regulation of synaptic transmission, glutamatergic;GO:0042391|regulation of membrane potential;GO:0007165|signal transduction;GO:0007268|synaptic transmission;GO:0035249|synaptic transmission, glutamatergic;	GO:0030424|axon;GO:0030054|cell junction;GO:0030425|dendrite;GO:0032839|dendrite cytoplasm;GO:0032983|kainate selective glutamate receptor complex;GO:0043204|perikaryon;GO:0005886|plasma membrane;GO:0045211|postsynaptic membrane;GO:0042734|presynaptic membrane;GO:0043195|terminal bouton;	GO:0005234|extracellular-glutamate-gated ion channel activity;GO:0008066|glutamate receptor activity;GO:0004970|ionotropic glutamate receptor activity;GO:0015277|kainate selective glutamate receptor activity;	glr-7 is an ortholog of human GRID1 (glutamate ionotropic receptor delta type subunit 1) and GRID2 (glutamate ionotropic receptor delta type subunit 2); is predicted to have ionotropic glutamate receptor activity; is expressed in the nervous system and the pharynx; human orthologs of this gene are implicated in autosomal recessive spinocerebellar ataxia 18.
str-183	4.14558	2.05157	0.00547656	0.0419127	up	GO:0006935|chemotaxis;GO:0007608|sensory perception of smell;	GO:0060170|ciliary membrane;GO:0016021|integral component of membrane;	.	str-183 is enriched in the CEM based on RNA-seq studies.
lgc-55	2.88433	1.52824	0.00572266	0.0434083	up	GO:1902476|chloride transmembrane transport;GO:0007214|gamma-aminobutyric acid signaling pathway;GO:0050877|neurological system process;GO:0042391|regulation of membrane potential;GO:0042493|response to drug;GO:0007268|synaptic transmission;	GO:0030054|cell junction;GO:0005887|integral component of plasma membrane;GO:0043005|neuron projection;GO:0045211|postsynaptic membrane;GO:0045202|synapse;	GO:0005254|chloride channel activity;GO:0005237|inhibitory extracellular ligand-gated ion channel activity;	lgc-55 exhibits chloride channel activity; is involved in chloride transport and mechanosensory behavior; localizes to the neuronal cell body and postsynaptic density; is expressed in several tissues, including the head, the muscular system, the nervous system, and the reproductive system.
sre-15	10.8033	3.4334	0.00586246	0.04418	up	GO:0007606|sensory perception of chemical stimulus;	GO:0016021|integral component of membrane;	.	sre-15 is predicted to encode a protein with the following domain: 7TM GPCR, serpentine receptor class e (Sre).
srg-49	5.99927	2.58479	0.00606364	0.0453094	up	GO:0007606|sensory perception of chemical stimulus;	GO:0016021|integral component of membrane;	GO:0004888|transmembrane signaling receptor activity;	N.A.
feh-1	2.31691	1.2122	0.00640715	0.0472912	up	GO:0030048|actin filament-based movement;GO:0006915|apoptotic process;GO:0007411|axon guidance;GO:0007050|cell cycle arrest;GO:0006974|cellular response to DNA damage stimulus;GO:0006302|double-strand break repair;GO:0030198|extracellular matrix organization;GO:0043967|histone H4 acetylation;GO:0030308|negative regulation of cell growth;GO:0045665|negative regulation of neuron differentiation;GO:…	GO:0005737|cytoplasm;GO:0030426|growth cone;GO:0030027|lamellipodium;GO:0016607|nuclear speck;GO:0005634|nucleus;GO:0005886|plasma membrane;GO:0045202|synapse;	GO:0001540|beta-amyloid binding;GO:0003682|chromatin binding;GO:0035035|histone acetyltransferase binding;GO:0042393|histone binding;GO:0070064|proline-rich region binding;GO:0008134|transcription factor binding;	feh-1 is an ortholog of human APBB1, APBB2, and APBB3; exhibits amyloid-beta binding activity; is involved in embryo development, feeding behavior, and nematode larval development; colocalizes with the actin filament; is expressed in tail neurons, the nerve ring, the pharynx, and ventral cord neurons; human orthologs of this gene are implicated in Alzheimer's disease.
str-253	8.31242	3.05527	0.00640934	0.0472942	up	GO:0050907|detection of chemical stimulus involved in sensory perception;GO:0050911|detection of chemical stimulus involved in sensory perception of smell;GO:0007186|G-protein coupled receptor signaling pathway;GO:0042048|olfactory behavior;GO:0050918|positive chemotaxis;	GO:0060170|ciliary membrane;GO:0030425|dendrite;GO:0005887|integral component of plasma membrane;GO:0043025|neuronal cell body;GO:0031513|nonmotile primary cilium;GO:1990075|periciliary membrane compartment;	GO:0038022|G-protein coupled olfactory receptor activity;GO:0004930|G-protein coupled receptor activity;	str-253 is enriched in the AVA and the SAB based on tiling, array, and microarray studies; is predicted to encode a protein with the following domain: 7TM GPCR, serpentine receptor class r (Str).
pmt-2	0.139009	-2.84675	1.65105e-16	3.34987e-14	down	GO:0042425|choline biosynthetic process;GO:0032259|methylation;GO:0006656|phosphatidylcholine biosynthetic process;GO:0009555|pollen development;GO:0009860|pollen tube growth;GO:0010183|pollen tube guidance;GO:0048528|post-embryonic root development;GO:0009826|unidimensional cell growth;	GO:0005737|cytoplasm;GO:0005829|cytosol;	GO:0008168|methyltransferase activity;GO:0000234|phosphoethanolamine N-methyltransferase activity;	pmt-2 exhibits phosphatidyl-N-dimethylethanolamine N-methyltransferase activity and phosphatidyl-N-methylethanolamine N-methyltransferase activity; is involved in phosphatidylcholine biosynthetic process.
smn-1	0.00295341	-8.4034	2.25632e-14	3.54683e-12	down	GO:0007409|axonogenesis;GO:0007019|microtubule depolymerization;GO:0010975|regulation of neuron projection development;GO:0000245|spliceosomal complex assembly;GO:0000387|spliceosomal snRNP assembly;	GO:0015030|Cajal body;GO:0005737|cytoplasm;GO:0005829|cytosol;GO:0097504|Gemini of coiled bodies;GO:0005654|nucleoplasm;GO:0005634|nucleus;GO:0032797|SMN complex;GO:0034719|SMN-Sm protein complex;GO:0005681|spliceosomal complex;GO:0030018|Z disc;	GO:0042802|identical protein binding;GO:0003723|RNA binding;	smn-1 exhibits protein self-association; is involved in several processes, including determination of adult lifespan, embryo development, and germ cell development; localizes to the nucleus; is expressed in several tissues, including the hypodermis, the intestine, and the muscular system; is used to study spinal muscular atrophy.
R05F9.6	0.180747	-2.46796	5.44047e-12	6.0001e-10	down	GO:0060361|flight;GO:0019388|galactose catabolic process;GO:0006006|glucose metabolic process;GO:0005978|glycogen biosynthetic process;GO:0046331|lateral inhibition;	GO:0005829|cytosol;	GO:0000287|magnesium ion binding;GO:0004614|phosphoglucomutase activity;GO:0004619|phosphoglycerate mutase activity;	R05F9.6 is an ortholog of human PGM1 and PGM5; is predicted to have intramolecular transferase activity, phosphotransferases and metal ion binding activity; is expressed in several tissues, including the alimentary system, the head, the hypodermis, the muscular system, and the reproductive system.
vha-6	0.231024	-2.11389	3.29234e-10	2.7092e-08	down	GO:0015991|ATP hydrolysis coupled proton transport;GO:0015986|ATP synthesis coupled proton transport;GO:0009792|embryo development ending in birth or egg hatching;GO:0040011|locomotion;GO:0040013|negative regulation of locomotion;GO:0002119|nematode larval development;GO:0043068|positive regulation of programmed cell death;GO:0001666|response to hypoxia;GO:0007271|synaptic transmission, cholinerg…	GO:0016021|integral component of membrane;GO:0005886|plasma membrane;GO:0016471|vacuolar proton-transporting V-type ATPase complex;GO:0000220|vacuolar proton-transporting V-type ATPase, V0 domain;	GO:0051117|ATPase binding;GO:0046961|proton-transporting ATPase activity, rotational mechanism;	vha-6 is an ortholog of human TCIRG1 (T cell immune regulator 1, ATPase H+ transporting V0 subunit a3), ATP6V0A2 (ATPase H+ transporting V0 subunit a2), and ATP6V0A1 (ATPase H+ transporting V0 subunit a1); is predicted to have proton transmembrane transporter activity; is involved in nematode larval development; localizes to the apical plasma membrane and vacuolar proton-transporting V-type ATPas…
cdr-2	0.253648	-1.9791	3.32473e-09	2.2092e-07	down	GO:0007409|axonogenesis;GO:0022008|neurogenesis;	GO:0005737|cytoplasm;GO:0005886|plasma membrane;	.	cdr-2 is an ortholog of human FAXC; is involved in regulation of protein deneddylation and stress response to cadmium ion; is expressed in several tissues, including the alimentary system, the nervous system, and the reproductive system.
basl-1	0.127656	-2.96966	1.42105e-08	8.31941e-07	down	GO:0042423|catecholamine biosynthetic process;GO:0006520|cellular amino acid metabolic process;GO:0071312|cellular response to alkaloid;GO:0035690|cellular response to drug;GO:0071363|cellular response to growth factor stimulus;GO:0007623|circadian rhythm;GO:0042416|dopamine biosynthetic process;GO:0042417|dopamine metabolic process;GO:0033076|isoquinoline alkaloid metabolic process;GO:0010259|mu…	GO:0030424|axon;GO:0005737|cytoplasm;GO:0070062|extracellular exosome;GO:0005622|intracellular;GO:0043025|neuronal cell body;GO:0008021|synaptic vesicle;	GO:0016597|amino acid binding;GO:0004058|aromatic-L-amino-acid decarboxylase activity;GO:0036468|L-dopa decarboxylase activity;GO:0019904|protein domain specific binding;GO:0030170|pyridoxal phosphate binding;	basl-1 is predicted to have carboxy-lyase activity and pyridoxal phosphate binding activity.
mab-10	0.245815	-2.02436	3.13653e-08	1.69788e-06	down	GO:0008283|cell proliferation;GO:0007626|locomotory behavior;GO:0045892|negative regulation of transcription, DNA-templated;GO:0014019|neuroblast development;GO:0048666|neuron development;GO:0006351|transcription, DNA-templated;GO:0035222|wing disc pattern formation;	GO:0005634|nucleus;	GO:0003712|transcription cofactor activity;	mab-10 is an ortholog of human NAB1 and Nab2; is predicted to have transcription regulator activity; is expressed in several tissues, including the alimentary system, the epithelial system, the reproductive system, the somatic nervous system, and the vulval precursor cell.
snf-5	0.174393	-2.51958	3.1868e-08	1.71809e-06	down	GO:0036233|glycine import;GO:0007268|synaptic transmission;GO:0060012|synaptic transmission, glycinergic;GO:0055085|transmembrane transport;GO:0006810|transport;	GO:0016021|integral component of membrane;GO:0005887|integral component of plasma membrane;GO:0005886|plasma membrane;	GO:0015375|glycine:sodium symporter activity;GO:0005328|neurotransmitter:sodium symporter activity;	snf-5 is predicted to have metal ion binding activity and neurotransmitter:sodium symporter activity; is expressed in several tissues, including the alimentary system and the nervous system.
snf-2	0.0760461	-3.71698	1.12047e-07	5.27097e-06	down	GO:0036233|glycine import;GO:0060012|synaptic transmission, glycinergic;	GO:0016021|integral component of membrane;GO:0005886|plasma membrane;	GO:0015375|glycine:sodium symporter activity;GO:0005328|neurotransmitter:sodium symporter activity;	snf-2 is predicted to have neurotransmitter:sodium symporter activity.
spg-7	0.312381	-1.67862	1.58689e-07	7.10066e-06	down	GO:0007409|axonogenesis;GO:0042407|cristae formation;GO:0016265|death;GO:0008053|mitochondrial fusion;GO:0034982|mitochondrial protein processing;GO:0048747|muscle fiber development;GO:0042552|myelination;GO:0021675|nerve development;GO:0007528|neuromuscular junction development;GO:0040014|regulation of multicellular organism growth;GO:0060013|righting reflex;	GO:0016021|integral component of membrane;GO:0005743|mitochondrial inner membrane;GO:0005739|mitochondrion;	GO:0005524|ATP binding;GO:0004222|metalloendopeptidase activity;GO:0051082|unfolded protein binding;GO:0008270|zinc ion binding;	spg-7 is an ortholog of human AFG3L2 (AFG3 like matrix AAA peptidase subunit 2); is predicted to have metalloendopeptidase activity; is involved in several processes, including cellular protein-containing complex assembly, defense response to Gram-negative bacterium, and regulation of gene expression; is expressed in the germ line; human orthologs of this gene are implicated in spastic ataxia 5 a…
msra-1	0.0558308	-4.16279	2.0086e-07	8.7807e-06	down	GO:0048102|autophagic cell death;GO:0034599|cellular response to oxidative stress;GO:0008340|determination of adult lifespan;GO:0048812|neuron projection morphogenesis;GO:0030091|protein repair;GO:0006979|response to oxidative stress;GO:0035071|salivary gland cell autophagic cell death;GO:0000096|sulfur amino acid metabolic process;	.	GO:0008113|peptide-methionine (S)-S-oxide reductase activity;	msra-1 is an ortholog of human MSRA; exhibits L-methionine:thioredoxin-disulfide S-oxidoreductase activity and peptide-methionine (S)-S-oxide reductase activity; is involved in oxidation-reduction process; is expressed in the hypodermis, the intestine, and the nervous system; is used to study inclusion body myositis.
lim-6	0.215346	-2.21527	6.381e-07	2.41253e-05	down	GO:0043010|camera-type eye development;GO:0008283|cell proliferation;GO:0021954|central nervous system neuron development;GO:0021587|cerebellum morphogenesis;GO:0030199|collagen fibril organization;GO:0071542|dopaminergic neuron differentiation;GO:0009953|dorsal/ventral pattern formation;GO:0030326|embryonic limb morphogenesis;GO:0035108|limb morphogenesis;GO:0030901|midbrain development;GO:00301…	GO:0005634|nucleus;	GO:0043565|sequence-specific DNA binding;GO:0003700|transcription factor activity, sequence-specific DNA binding;GO:0008270|zinc ion binding;	lim-6 is an ortholog of human LMX1A (LIM homeobox transcription factor 1 alpha) and LMX1B (LIM homeobox transcription factor 1 beta); is predicted to have DNA-binding activity transcription factor activity; is involved in several processes, including defecation, foraging behavior, and neuron differentiation; localizes to the nucleus; is expressed in several tissues, including the excretory secret…
R193.2	0.13295	-2.91104	1.65271e-06	5.57456e-05	down	GO:0007411|axon guidance;GO:0007155|cell adhesion;GO:0030574|collagen catabolic process;GO:0022617|extracellular matrix disassembly;GO:0030198|extracellular matrix organization;GO:0007517|muscle organ development;	GO:0005589|collagen type VI trimer;GO:0005788|endoplasmic reticulum lumen;GO:0070062|extracellular exosome;GO:0031012|extracellular matrix;GO:0005576|extracellular region;GO:0005615|extracellular space;GO:1903561|extracellular vesicle;GO:0005578|proteinaceous extracellular matrix;GO:0042383|sarcolemma;	GO:0004867|serine-type endopeptidase inhibitor activity;	R193.2 is predicted to encode a protein with the following domains: SEA domain, von Willebrand factor, type A, and von Willebrand factor A-like domain superfamily.
Y4C6A.1	0.11924	-3.06806	1.76824e-06	5.94911e-05	down	GO:0030154|cell differentiation;GO:0016477|cell migration;GO:0045087|innate immune response;GO:0038083|peptidyl-tyrosine autophosphorylation;GO:0042981|regulation of apoptotic process;GO:0042127|regulation of cell proliferation;GO:0007169|transmembrane receptor protein tyrosine kinase signaling pathway;	GO:0031234|extrinsic component of cytoplasmic side of plasma membrane;	GO:0005524|ATP binding;GO:0004715|non-membrane spanning protein tyrosine kinase activity;GO:0005102|receptor binding;	N.A.
C49C3.2	0.0660707	-3.91985	1.80939e-06	6.04927e-05	down	GO:0048148|behavioral response to cocaine;GO:0007154|cell communication;GO:0007623|circadian rhythm;GO:0008062|eclosion rhythm;GO:0006897|endocytosis;GO:0001737|establishment of imaginal disc-derived wing hair orientation;GO:0042067|establishment of ommatidial planar polarity;GO:0007446|imaginal disc growth;GO:0045475|locomotor rhythm;GO:0043066|negative regulation of apoptotic process;GO:0018105…	GO:0005737|cytoplasm;GO:0005634|nucleus;GO:0005886|plasma membrane;	GO:0005524|ATP binding;GO:0016301|kinase activity;GO:0004672|protein kinase activity;GO:0004674|protein serine/threonine kinase activity;	N.A.
C55B7.3	0.158097	-2.66112	2.04235e-06	6.67695e-05	down	GO:0007409|axonogenesis;GO:0007417|central nervous system development;GO:0002244|hematopoietic progenitor cell differentiation;GO:0007611|learning or memory;GO:0048709|oligodendrocyte differentiation;GO:0035335|peptidyl-tyrosine dephosphorylation;GO:0006470|protein dephosphorylation;GO:0070445|regulation of oligodendrocyte progenitor proliferation;	GO:0005887|integral component of plasma membrane;GO:0072534|perineuronal net;GO:0005578|proteinaceous extracellular matrix;	GO:0004725|protein tyrosine phosphatase activity;GO:0005001|transmembrane receptor protein tyrosine phosphatase activity;	C55B7.3 is predicted to have protein tyrosine phosphatase activity.
dhs-24	0.367231	-1.44524	9.16476e-06	0.000244814	down	GO:0042462|eye photoreceptor cell development;GO:0009644|response to high light intensity;GO:0010842|retina layer formation;	GO:0005739|mitochondrion;	GO:0016491|oxidoreductase activity;	dhs-24 is predicted to encode a protein with the following domains: Short-chain dehydrogenase/reductase SDR and NAD(P)-binding domain superfamily.
C35E7.10	0.104455	-3.25904	9.53413e-06	0.00025265	down	GO:0030154|cell differentiation;GO:0016477|cell migration;GO:0045087|innate immune response;GO:0038083|peptidyl-tyrosine autophosphorylation;GO:0042981|regulation of apoptotic process;GO:0042127|regulation of cell proliferation;GO:0007169|transmembrane receptor protein tyrosine kinase signaling pathway;	GO:0031234|extrinsic component of cytoplasmic side of plasma membrane;	GO:0005524|ATP binding;GO:0004715|non-membrane spanning protein tyrosine kinase activity;GO:0005102|receptor binding;	C35E7.10 is an ortholog of human FER (FER tyrosine kinase); is predicted to have ATP binding activity and non-membrane spanning protein tyrosine kinase activity.
F22B3.8	0.136798	-2.86988	1.30514e-05	0.000329432	down	GO:0030154|cell differentiation;GO:0016477|cell migration;GO:0045087|innate immune response;GO:0038083|peptidyl-tyrosine autophosphorylation;GO:0042981|regulation of apoptotic process;GO:0042127|regulation of cell proliferation;GO:0007169|transmembrane receptor protein tyrosine kinase signaling pathway;	GO:0031234|extrinsic component of cytoplasmic side of plasma membrane;	GO:0005524|ATP binding;GO:0004715|non-membrane spanning protein tyrosine kinase activity;GO:0005102|receptor binding;	F22B3.8 is predicted to have ATP binding activity and non-membrane spanning protein tyrosine kinase activity.
ZC581.7	0.265742	-1.9119	1.36748e-05	0.000342845	down	GO:0007155|cell adhesion;GO:0030154|cell differentiation;GO:0016477|cell migration;GO:0051297|centrosome organization;GO:0006935|chemotaxis;GO:0045087|innate immune response;GO:0001578|microtubule bundle formation;GO:0038083|peptidyl-tyrosine autophosphorylation;GO:0018108|peptidyl-tyrosine phosphorylation;GO:2000251|positive regulation of actin cytoskeleton reorganization;GO:0031116|positive reg…	GO:0005737|cytoplasm;GO:0016023|cytoplasmic membrane-bounded vesicle;GO:0005829|cytosol;GO:0031234|extrinsic component of cytoplasmic side of plasma membrane;GO:0005925|focal adhesion;GO:0005794|Golgi apparatus;GO:0015630|microtubule cytoskeleton;	GO:0005524|ATP binding;GO:0034987|immunoglobulin receptor binding;GO:0008017|microtubule binding;GO:0004715|non-membrane spanning protein tyrosine kinase activity;GO:0035091|phosphatidylinositol binding;GO:0004672|protein kinase activity;GO:0004713|protein tyrosine kinase activity;GO:0005102|receptor binding;	ZC581.7 is predicted to have ATP binding activity and non-membrane spanning protein tyrosine kinase activity.
atp-2	0.389765	-1.35932	1.56956e-05	0.000384511	down	GO:0015991|ATP hydrolysis coupled proton transport;GO:0015986|ATP synthesis coupled proton transport;GO:0040024|dauer larval development;GO:0030421|defecation;GO:0008340|determination of adult lifespan;GO:0048598|embryonic morphogenesis;GO:0008406|gonad development;GO:0040039|inductive cell migration;GO:0007617|mating behavior;GO:0002119|nematode larval development;GO:0043050|pharyngeal pumping;	GO:0005929|cilium;GO:0005743|mitochondrial inner membrane;GO:0005739|mitochondrion;GO:0031513|nonmotile primary cilium;GO:0045261|proton-transporting ATP synthase complex, catalytic core F(1);	GO:0005524|ATP binding;GO:0019904|protein domain specific binding;GO:0046933|proton-transporting ATP synthase activity, rotational mechanism;	atp-2 is an ortholog of human ATP5F1B (ATP synthase F1 subunit beta); exhibits protein domain specific binding activity; is involved in several processes, including dauer larval development, defecation, and defense response to Gram-negative bacterium; localizes to the mitochondrion and non-motile cilium; is expressed in several tissues, including the alimentary system, the excretory cell, the mus…
inx-16	0.383071	-1.38432	1.93413e-05	0.000459403	down	GO:0019722|calcium-mediated signaling;GO:0006811|ion transport;GO:2000746|regulation of defecation rhythm;GO:1900073|regulation of neuromuscular synaptic transmission;GO:0055085|transmembrane transport;	GO:0005921|gap junction;GO:0016021|integral component of membrane;GO:0005622|intracellular;GO:0005886|plasma membrane;	GO:0005243|gap junction channel activity;GO:0055077|gap junction hemi-channel activity;	inx-16 is predicted to have gap junction hemi-channel activity; is involved in calcium-mediated signaling, regulation of defecation rhythm, and regulation of neuromuscular synaptic transmission; localizes to the gap junction; is expressed in the intestine.
fbf-1	0.374377	-1.41743	2.38491e-05	0.000548343	down	GO:0030154|cell differentiation;GO:0051729|germline cell cycle switching, mitotic to meiotic cell cycle;GO:0007275|multicellular organismal development;GO:0017148|negative regulation of translation;GO:0008355|olfactory learning;GO:0010628|positive regulation of gene expression;GO:0010608|posttranscriptional regulation of gene expression;GO:0007548|sex differentiation;	GO:0043073|germ cell nucleus;GO:0048471|perinuclear region of cytoplasm;	GO:0003730|mRNA 3'-UTR binding;	fbf-1 exhibits mRNA 3'-UTR binding activity; is involved in several processes, including germline cell cycle switching, mitotic to meiotic cell cycle, olfactory learning, and regulation of gene expression; localizes to the germ cell nucleus and perinuclear region of cytoplasm; is expressed in the germ line.
kin-24	0.202517	-2.30389	2.38783e-05	0.000548541	down	GO:0030154|cell differentiation;GO:0016477|cell migration;GO:0045087|innate immune response;GO:0038083|peptidyl-tyrosine autophosphorylation;GO:0042981|regulation of apoptotic process;GO:0042127|regulation of cell proliferation;GO:0007169|transmembrane receptor protein tyrosine kinase signaling pathway;	GO:0031234|extrinsic component of cytoplasmic side of plasma membrane;	GO:0005524|ATP binding;GO:0004715|non-membrane spanning protein tyrosine kinase activity;GO:0005102|receptor binding;	kin-24 is predicted to have ATP binding activity and non-membrane spanning protein tyrosine kinase activity.
ZK616.65	0.121593	-3.03987	3.58281e-05	0.000769204	down	GO:0007411|axon guidance;GO:0008286|insulin receptor signaling pathway;GO:0035335|peptidyl-tyrosine dephosphorylation;GO:0006468|protein phosphorylation;	GO:0070062|extracellular exosome;GO:0005887|integral component of plasma membrane;GO:0005886|plasma membrane;GO:0043235|receptor complex;	GO:0004725|protein tyrosine phosphatase activity;GO:0005001|transmembrane receptor protein tyrosine phosphatase activity;	ZK616.65 is predicted to have protein tyrosine phosphatase activity.
W03A5.1	0.35888	-1.47843	6.01491e-05	0.00118098	down	GO:0030036|actin cytoskeleton organization;GO:0030154|cell differentiation;GO:0007349|cellularization;GO:0007619|courtship behavior;GO:0008340|determination of adult lifespan;GO:0042023|DNA endoreduplication;GO:0007391|dorsal closure;GO:0007301|female germline ring canal formation;GO:0008258|head involution;GO:0007485|imaginal disc-derived male genitalia development;GO:0007476|imaginal disc-deriv…	GO:0045177|apical part of cell;GO:0071944|cell periphery;GO:0005737|cytoplasm;GO:0031234|extrinsic component of cytoplasmic side of plasma membrane;GO:0045172|germline ring canal;GO:0005886|plasma membrane;	GO:0005524|ATP binding;GO:0046872|metal ion binding;GO:0004715|non-membrane spanning protein tyrosine kinase activity;GO:0004713|protein tyrosine kinase activity;	W03A5.1 is predicted to have protein kinase activity.
plc-2	0.400455	-1.32029	6.34637e-05	0.00122602	down	GO:0007202|activation of phospholipase C activity;GO:0043647|inositol phosphate metabolic process;GO:0035556|intracellular signal transduction;GO:0016042|lipid catabolic process;GO:0006644|phospholipid metabolic process;GO:0050913|sensory perception of bitter taste;GO:0044281|small molecule metabolic process;GO:0007268|synaptic transmission;	GO:0005829|cytosol;	GO:0005509|calcium ion binding;GO:0004435|phosphatidylinositol phospholipase C activity;GO:0004629|phospholipase C activity;GO:0004871|signal transducer activity;	plc-2 is predicted to have phosphatidylinositol phospholipase C activity.
lin-11	0.334814	-1.57857	6.70998e-05	0.00128111	down	GO:0007413|axonal fasciculation;GO:0001708|cell fate specification;GO:0018991|oviposition;GO:0040026|positive regulation of vulval development;GO:0045595|regulation of cell differentiation;GO:0030334|regulation of cell migration;	GO:0005634|nucleus;	GO:0043565|sequence-specific DNA binding;GO:0003700|transcription factor activity, sequence-specific DNA binding;GO:0008270|zinc ion binding;	lin-11 is an ortholog of human LHX5 (LIM homeobox 5); is predicted to have DNA-binding activity transcription factor activity; is involved in several processes, including axonal fasciculation, cell fate specification, and oviposition; is expressed in several tissues, including the alimentary system, the muscular system, the nervous system, the reproductive system, and the vulval precursor cell.
vha-5	0.418716	-1.25596	8.43773e-05	0.0015456	down	GO:0015991|ATP hydrolysis coupled proton transport;GO:0015986|ATP synthesis coupled proton transport;GO:0009792|embryo development ending in birth or egg hatching;GO:0040011|locomotion;GO:0040013|negative regulation of locomotion;GO:0002119|nematode larval development;GO:0043068|positive regulation of programmed cell death;GO:0001666|response to hypoxia;GO:0007271|synaptic transmission, cholinerg…	GO:0016021|integral component of membrane;GO:0005886|plasma membrane;GO:0016471|vacuolar proton-transporting V-type ATPase complex;GO:0000220|vacuolar proton-transporting V-type ATPase, V0 domain;	GO:0051117|ATPase binding;GO:0046961|proton-transporting ATPase activity, rotational mechanism;	vha-5 is an ortholog of human TCIRG1 (T cell immune regulator 1, ATPase H+ transporting V0 subunit a3), ATP6V0A1 (ATPase H+ transporting V0 subunit a1), and ATP6V0A2 (ATPase H+ transporting V0 subunit a2); is predicted to have proton transmembrane transporter activity; is involved in several processes, including collagen and cuticulin-based cuticle development, exosomal secretion, and multicellul…
T25B9.4	0.108917	-3.19869	9.02804e-05	0.00163173	down	GO:0030154|cell differentiation;GO:0016477|cell migration;GO:0045087|innate immune response;GO:0038083|peptidyl-tyrosine autophosphorylation;GO:0042981|regulation of apoptotic process;GO:0042127|regulation of cell proliferation;GO:0007169|transmembrane receptor protein tyrosine kinase signaling pathway;	GO:0031234|extrinsic component of cytoplasmic side of plasma membrane;	GO:0005524|ATP binding;GO:0004715|non-membrane spanning protein tyrosine kinase activity;GO:0005102|receptor binding;	T25B9.4 is an ortholog of human FER (FER tyrosine kinase); is predicted to have ATP binding activity and non-membrane spanning protein tyrosine kinase activity.
farl-11	0.419815	-1.25217	9.55731e-05	0.0017083	down	GO:0016477|cell migration;GO:0007010|cytoskeleton organization;GO:0008360|regulation of cell shape;	GO:0005737|cytoplasm;	.	farl-11 is an ortholog of human STRIP1 (striatin interacting protein 1) and STRIP2 (striatin interacting protein 2); is involved in endoplasmic reticulum organization, epithelial tube morphogenesis, and positive regulation of endocytic recycling; localizes to the endoplasmic reticulum; is expressed in the germ line.
F20H11.4	0.232809	-2.10278	9.68606e-05	0.00172435	down	GO:0007411|axon guidance;GO:0008286|insulin receptor signaling pathway;GO:0035335|peptidyl-tyrosine dephosphorylation;GO:0006468|protein phosphorylation;	GO:0070062|extracellular exosome;GO:0005887|integral component of plasma membrane;GO:0005886|plasma membrane;GO:0043235|receptor complex;	GO:0004725|protein tyrosine phosphatase activity;GO:0005001|transmembrane receptor protein tyrosine phosphatase activity;	F20H11.4 is predicted to have protein tyrosine phosphatase activity; is expressed in the nervous system and the pharynx.
T15B7.1	0.165195	-2.59776	0.000108636	0.00189097	down	GO:0006956|complement activation;GO:0001867|complement activation, lectin pathway;GO:0051607|defense response to virus;GO:0045087|innate immune response;GO:1902679|negative regulation of RNA biosynthetic process;GO:0046597|negative regulation of viral entry into host cell;GO:0043654|recognition of apoptotic cell;	GO:0072562|blood microparticle;GO:0005581|collagen trimer;GO:0005576|extracellular region;	GO:0003823|antigen binding;GO:0030246|carbohydrate binding;GO:0097367|carbohydrate derivative binding;	T15B7.1 is an ortholog of human MFAP4 (microfibril associated protein 4), FCN2, and FCN1; human orthologs of this gene are implicated in several diseases, including autosomal dominant nonsyndromic deafness 56, congenital afibrinogenemia, and familial hypobetalipoproteinemia 2; human FCN2 exhibits several functions, including antigen binding activity, calcium-dependent protein binding activity, an…
djr-1.1	0.413821	-1.27292	0.000118215	0.00202712	down	GO:0006914|autophagy;GO:0036471|cellular response to glyoxal;GO:0070301|cellular response to hydrogen peroxide;GO:0034599|cellular response to oxidative stress;GO:0010273|detoxification of copper ion;GO:0050787|detoxification of mercury ion;GO:0009566|fertilization;GO:0046295|glycolate biosynthetic process;GO:1903190|glyoxal catabolic process;GO:0042743|hydrogen peroxide metabolic process;GO:0006…	GO:0030424|axon;GO:0005737|cytoplasm;GO:0005829|cytosol;GO:0070062|extracellular exosome;GO:0045121|membrane raft;GO:0005739|mitochondrion;GO:0005634|nucleus;GO:0005886|plasma membrane;GO:0016605|PML body;	GO:0050681|androgen receptor binding;GO:0005507|copper ion binding;GO:1903135|cupric ion binding;GO:1903136|cuprous ion binding;GO:0019955|cytokine binding;GO:1990422|glyoxalase (glycolic acid-forming) activity;GO:0019172|glyoxalase III activity;GO:0036478|L-dopa decarboxylase activator activity;GO:0045340|mercury ion binding;GO:0003729|mRNA binding;GO:0008233|peptidase activity;GO:0042803|protei…	djr-1.1 is an ortholog of human PARK7 (Parkinsonism associated deglycase); is predicted to have lyase activity; is involved in several processes, including carboxylic acid metabolic process, cellular response to aldehyde, and glyoxal metabolic process; localizes to the cytoplasm and nucleus; is expressed in the intestine; human orthologs of this gene are implicated in autosomal recessive early-on…
R09E10.9	-Inf	-Inf	0.000118954	0.00203323	down	GO:0007596|blood coagulation;GO:0007507|heart development;GO:0030308|negative regulation of cell growth;GO:0030336|negative regulation of cell migration;GO:0008285|negative regulation of cell proliferation;GO:0042059|negative regulation of epidermal growth factor receptor signaling pathway;GO:0043407|negative regulation of MAP kinase activity;GO:0010642|negative regulation of platelet-derived gro…	GO:0030054|cell junction;GO:0009986|cell surface;GO:0005911|cell-cell junction;GO:0070062|extracellular exosome;GO:0001772|immunological synapse;GO:0016021|integral component of membrane;GO:0005654|nucleoplasm;GO:0005886|plasma membrane;GO:0032587|ruffle membrane;	GO:0008013|beta-catenin binding;GO:0070097|delta-catenin binding;GO:0045295|gamma-catenin binding;GO:0051019|mitogen-activated protein kinase binding;GO:0016791|phosphatase activity;GO:0005161|platelet-derived growth factor receptor binding;GO:0019901|protein kinase binding;GO:0004725|protein tyrosine phosphatase activity;	R09E10.9 is enriched in the NSM based on RNA-seq, tiling, and array studies.
gipc-2	0.168485	-2.5693	0.000138846	0.00231082	down	GO:0043542|endothelial cell migration;GO:0014047|glutamate secretion;GO:0032435|negative regulation of proteasomal ubiquitin-dependent protein catabolic process;GO:0032467|positive regulation of cytokinesis;GO:0030511|positive regulation of transforming growth factor beta receptor signaling pathway;GO:0006605|protein targeting;GO:0031647|regulation of protein stability;GO:0048167|regulation of sy…	GO:0005903|brush border;GO:0005938|cell cortex;GO:0005829|cytosol;GO:0043198|dendritic shaft;GO:0043197|dendritic spine;GO:0030139|endocytic vesicle;GO:0070062|extracellular exosome;GO:0016020|membrane;GO:0008021|synaptic vesicle;GO:0012506|vesicle membrane;	GO:0030165|PDZ domain binding;	gipc-2 is an ortholog of human GIPC1 (GIPC PDZ domain containing 1), GIPC2 (GIPC PDZ domain containing 2), and GIPC3; is expressed in the intestine and the nervous system; human orthologs of this gene are implicated in autosomal recessive nonsyndromic deafness 15; human GIPC1 exhibits signaling receptor binding activity.
M04G7.2	0.307049	-1.70346	0.000176082	0.00280917	down	GO:0007411|axon guidance;GO:0007417|central nervous system development;GO:0007616|long-term memory;GO:0008045|motor neuron axon guidance;GO:0007424|open tracheal system development;GO:0035335|peptidyl-tyrosine dephosphorylation;GO:0006470|protein dephosphorylation;	GO:0045177|apical part of cell;GO:0030424|axon;GO:0016021|integral component of membrane;GO:0005886|plasma membrane;	GO:0004721|phosphoprotein phosphatase activity;GO:0004725|protein tyrosine phosphatase activity;GO:0005001|transmembrane receptor protein tyrosine phosphatase activity;	M04G7.2 is predicted to have protein tyrosine phosphatase activity.
snf-4	0.0484022	-4.36878	0.000181376	0.00286921	down	GO:0036233|glycine import;GO:0007268|synaptic transmission;GO:0060012|synaptic transmission, glycinergic;GO:0055085|transmembrane transport;GO:0006810|transport;	GO:0016021|integral component of membrane;GO:0005887|integral component of plasma membrane;GO:0005886|plasma membrane;	GO:0015375|glycine:sodium symporter activity;GO:0005328|neurotransmitter:sodium symporter activity;	N.A.
C31C9.2	0.416656	-1.26307	0.000222741	0.00336568	down	GO:0007420|brain development;GO:0008652|cellular amino acid biosynthetic process;GO:0034641|cellular nitrogen compound metabolic process;GO:0070314|G1 to G0 transition;GO:0009448|gamma-aminobutyric acid metabolic process;GO:0021782|glial cell development;GO:0006541|glutamine metabolic process;GO:0006544|glycine metabolic process;GO:0006564|L-serine biosynthetic process;GO:0021915|neural tube deve…	GO:0005829|cytosol;GO:0070062|extracellular exosome;GO:0043209|myelin sheath;	GO:0009055|electron carrier activity;GO:0051287|NAD binding;GO:0004617|phosphoglycerate dehydrogenase activity;	C31C9.2 is an ortholog of human PHGDH; is predicted to have NAD binding activity and oxidoreductase activity, acting on the CH-OH group of donors, NAD or NADP as acceptor; is expressed in the alimentary system, the digestive tract, the epithelial system, and the nervous system; human orthologs of this gene are implicated in Neu-Laxova syndrome 1 and PHGDH deficiency.
sqd-1	0.453606	-1.14049	0.000308863	0.00440175	down	GO:0008069|dorsal/ventral axis specification, ovarian follicular epithelium;GO:0009953|dorsal/ventral pattern formation;GO:0007293|germarium-derived egg chamber formation;GO:0008298|intracellular mRNA localization;GO:0006406|mRNA export from nucleus;GO:0000398|mRNA splicing, via spliceosome;GO:0033119|negative regulation of RNA splicing;GO:0017148|negative regulation of translation;GO:0000184|nuc…	GO:0071013|catalytic step 2 spliceosome;GO:0000785|chromatin;GO:0005737|cytoplasm;GO:0005634|nucleus;GO:0035062|omega speckle;GO:0005703|polytene chromosome puff;GO:0071011|precatalytic spliceosome;	GO:0003730|mRNA 3'-UTR binding;GO:0003729|mRNA binding;GO:0000166|nucleotide binding;	sqd-1 is predicted to have RNA binding activity.
C35B1.5	0.451361	-1.14765	0.000318594	0.00450598	down	GO:0045494|photoreceptor cell maintenance;GO:0007608|sensory perception of smell;GO:0007601|visual perception;	.	.	C35B1.5 is predicted to encode a protein with the following domains: Thioredoxin-like fold and Thioredoxin-like superfamily.
mup-2	0.455442	-1.13466	0.000339927	0.00475773	down	GO:0007413|axonal fasciculation;GO:0048598|embryonic morphogenesis;GO:0007526|larval somatic muscle development;GO:0030728|ovulation;GO:0006937|regulation of muscle contraction;GO:0045214|sarcomere organization;	GO:0005861|troponin complex;	.	mup-2 is involved in several processes, including axonal fasciculation, embryonic morphogenesis, and larval somatic muscle development.
C33H5.16	0.188171	-2.40988	0.000468938	0.00612778	down	GO:0007409|axonogenesis;GO:0007417|central nervous system development;GO:0002244|hematopoietic progenitor cell differentiation;GO:0007611|learning or memory;GO:0048709|oligodendrocyte differentiation;GO:0035335|peptidyl-tyrosine dephosphorylation;GO:0006470|protein dephosphorylation;GO:0070445|regulation of oligodendrocyte progenitor proliferation;	GO:0005887|integral component of plasma membrane;GO:0072534|perineuronal net;GO:0005578|proteinaceous extracellular matrix;	GO:0004725|protein tyrosine phosphatase activity;GO:0005001|transmembrane receptor protein tyrosine phosphatase activity;	C33H5.16 is predicted to have protein tyrosine phosphatase activity.
pgrn-1	0.450281	-1.1511	0.000474637	0.00618704	down	GO:0001835|blastocyst hatching;GO:0035988|chondrocyte proliferation;GO:0007566|embryo implantation;GO:0060179|male mating behavior;GO:0061351|neural precursor cell proliferation;GO:0060999|positive regulation of dendritic spine development;GO:0050679|positive regulation of epithelial cell proliferation;GO:0032355|response to estradiol;GO:0007165|signal transduction;GO:0048488|synaptic vesicle end…	GO:0009986|cell surface;GO:0070062|extracellular exosome;GO:0005615|extracellular space;GO:0043231|intracellular membrane-bounded organelle;GO:0005739|mitochondrion;	GO:0008083|growth factor activity;GO:0044822|poly(A) RNA binding;	pgrn-1 is an ortholog of human grn; is expressed in the coelomocyte, the intestine, the nervous system, and the pseudocoelom; human orthologs of this gene are implicated in Grn-related frontotemporal lobar degeneration with Tdp43 inclusions and neuronal ceroid lipofuscinosis 11; is used to study frontotemporal dementia; human GRN exhibits RNA binding activity.
myo-3	0.426582	-1.22911	0.000514763	0.00660323	down	GO:0007626|locomotory behavior;	GO:0031672|A band;GO:0005863|striated muscle myosin thick filament;	GO:0005524|ATP binding;GO:0003774|motor activity;	myo-3 is an ortholog of human MYH3 (myosin heavy chain 3), MYH7B (myosin heavy chain 7B), and MYH8 (myosin heavy chain 8); exhibits motor activity; is involved in locomotory behavior and positive regulation of ovulation; localizes to the A band and striated muscle myosin thick filament; is expressed in several tissues, including the gonad, the male, and the muscular system; human orthologs of thi…
slrp-1	0.453168	-1.14188	0.00052829	0.00674744	down	GO:0070584|mitochondrion morphogenesis;GO:0000961|negative regulation of mitochondrial RNA catabolic process;GO:0006355|regulation of transcription, DNA-templated;GO:0007338|single fertilization;GO:0030317|sperm motility;GO:0007286|spermatid development;GO:0006351|transcription, DNA-templated;	GO:0001669|acrosomal vesicle;GO:0005739|mitochondrion;GO:0005634|nucleus;GO:0048471|perinuclear region of cytoplasm;GO:0030529|ribonucleoprotein complex;GO:0036126|sperm flagellum;	GO:0000166|nucleotide binding;GO:0044822|poly(A) RNA binding;	slrp-1 is predicted to have RNA binding activity.
str-31	0.156119	-2.67928	0.000542367	0.0068974	down	GO:0006935|chemotaxis;GO:0007608|sensory perception of smell;	GO:0060170|ciliary membrane;GO:0016021|integral component of membrane;	.	str-31 is predicted to encode a protein with the following domain: 7TM GPCR, serpentine receptor class r (Str).
acl-7	0.401659	-1.31596	0.000545445	0.00692991	down	GO:0021587|cerebellum morphogenesis;GO:0008611|ether lipid biosynthetic process;GO:0006650|glycerophospholipid metabolic process;GO:0061024|membrane organization;GO:0030913|paranodal junction assembly;GO:0042493|response to drug;GO:0070542|response to fatty acid;GO:0007584|response to nutrient;GO:0042594|response to starvation;GO:0007416|synapse assembly;	GO:0005739|mitochondrion;GO:0005778|peroxisomal membrane;GO:0005777|peroxisome;	GO:0016287|glycerone-phosphate O-acyltransferase activity;GO:0016290|palmitoyl-CoA hydrolase activity;	acl-7 is an ortholog of human GNPAT; is predicted to have O-acyltransferase activity; human orthologs of this gene are implicated in rhizomelic chondrodysplasia punctata type 2.
T04F3.3	0.277447	-1.84972	0.000562516	0.00710593	down	GO:0010172|embryonic body morphogenesis;GO:0008544|epidermis development;GO:0007369|gastrulation;GO:0008045|motor neuron axon guidance;GO:0007399|nervous system development;GO:0097402|neuroblast migration;GO:0001764|neuron migration;GO:0035335|peptidyl-tyrosine dephosphorylation;GO:0006470|protein dephosphorylation;GO:0035418|protein localization to synapse;GO:0007416|synapse assembly;	GO:0005912|adherens junction;GO:0016021|integral component of membrane;GO:0005886|plasma membrane;GO:0045202|synapse;	GO:0004725|protein tyrosine phosphatase activity;GO:0005001|transmembrane receptor protein tyrosine phosphatase activity;	T04F3.3 is predicted to have protein tyrosine phosphatase activity.
K09E9.1	0.391122	-1.35431	0.00062636	0.0077256	down	GO:0046717|acid secretion;GO:1902603|carnitine transmembrane transport;GO:0030154|cell differentiation;GO:0007275|multicellular organismal development;GO:0015695|organic cation transport;GO:0007338|single fertilization;GO:0030317|sperm motility;GO:0007283|spermatogenesis;	GO:0005887|integral component of plasma membrane;	GO:0005275|amine transmembrane transporter activity;GO:0015226|carnitine transmembrane transporter activity;	K09E9.1 is predicted to encode a protein with the following domains: Major facilitator superfamily and MFS transporter superfamily.
tni-1	0.472219	-1.08247	0.00067458	0.0082058	down	GO:0043057|backward locomotion;	GO:0005862|muscle thin filament tropomyosin;GO:0005861|troponin complex;	GO:0046872|metal ion binding;GO:0030172|troponin C binding;	tni-1 is an ortholog of human TNNI1 (troponin I1, slow skeletal type), TNNI2 (troponin I2, fast skeletal type), and TNNI3; exhibits troponin C binding activity; is involved in backward locomotion; localizes to the muscle thin filament tropomyosin; is expressed in several tissues, including the male, the muscular system, the rectal muscle, and the reproductive system; human orthologs of this gene …
ZK930.2	0.354541	-1.49598	0.000753283	0.00896619	down	GO:0007399|nervous system development;GO:0007528|neuromuscular junction development;GO:0048666|neuron development;GO:0021522|spinal cord motor neuron differentiation;	GO:0030054|cell junction;GO:0005737|cytoplasm;GO:0005634|nucleus;GO:0045211|postsynaptic membrane;	GO:0046872|metal ion binding;	ZK930.2 is an ortholog of human ZC4H2 (zinc finger C4H2-type containing); is predicted to encode a protein with the following domain: Zinc finger, C4H2-type.
T21G5.1	0.293244	-1.76983	0.000840207	0.00979286	down	GO:0031532|actin cytoskeleton reorganization;GO:0007155|cell adhesion;GO:0030154|cell differentiation;GO:0016477|cell migration;GO:0008283|cell proliferation;GO:0044331|cell-cell adhesion mediated by cadherin;GO:0032869|cellular response to insulin stimulus;GO:0036006|cellular response to macrophage colony-stimulating factor stimulus;GO:0034614|cellular response to reactive oxygen species;GO:0006…	GO:0015629|actin cytoskeleton;GO:0005938|cell cortex;GO:0030054|cell junction;GO:0005737|cytoplasm;GO:0031234|extrinsic component of cytoplasmic side of plasma membrane;GO:0030027|lamellipodium;GO:0015630|microtubule cytoskeleton;GO:0000790|nuclear chromatin;	GO:0003779|actin binding;GO:0005524|ATP binding;GO:0045296|cadherin binding;GO:0050839|cell adhesion molecule binding;GO:0008092|cytoskeletal protein binding;GO:0005154|epidermal growth factor receptor binding;GO:0045295|gamma-catenin binding;GO:0008289|lipid binding;GO:0004715|non-membrane spanning protein tyrosine kinase activity;GO:0019901|protein kinase binding;GO:0017137|Rab GTPase binding;G…	T21G5.1 is an ortholog of human FER (FER tyrosine kinase); is predicted to have ATP binding activity and non-membrane spanning protein tyrosine kinase activity.
xbp-1	0.46593	-1.10181	0.00084059	0.00979286	down	GO:0060612|adipose tissue development;GO:0001525|angiogenesis;GO:0016049|cell growth;GO:0071230|cellular response to amino acid stimulus;GO:0071498|cellular response to fluid shear stress;GO:0071332|cellular response to fructose stimulus;GO:0042149|cellular response to glucose starvation;GO:0071333|cellular response to glucose stimulus;GO:0032869|cellular response to insulin stimulus;GO:0071353|c…	GO:0005737|cytoplasm;GO:0005829|cytosol;GO:0005783|endoplasmic reticulum;GO:0030176|integral component of endoplasmic reticulum membrane;GO:0005634|nucleus;	GO:0031490|chromatin DNA binding;GO:0001047|core promoter binding;GO:0001158|enhancer sequence-specific DNA binding;GO:0046982|protein heterodimerization activity;GO:0000977|RNA polymerase II regulatory region sequence-specific DNA binding;GO:0000981|RNA polymerase II transcription factor activity, sequence-specific DNA binding;GO:0003700|transcription factor activity, sequence-specific DNA bindi…	xbp-1 exhibits RNA polymerase II regulatory region sequence-specific DNA binding activity; is involved in nematode larval development, positive regulation of transcription from RNA polymerase II promoter involved in unfolded protein response, and response to tunicamycin; localizes to the nucleus; is expressed in several tissues including the intestine; is used to study Alzheimer's disease.
F01D4.3	0.164717	-2.60194	0.000926515	0.0105736	down	GO:0030154|cell differentiation;GO:0016477|cell migration;GO:0045087|innate immune response;GO:0038083|peptidyl-tyrosine autophosphorylation;GO:0042981|regulation of apoptotic process;GO:0042127|regulation of cell proliferation;GO:0007169|transmembrane receptor protein tyrosine kinase signaling pathway;	GO:0031234|extrinsic component of cytoplasmic side of plasma membrane;	GO:0005524|ATP binding;GO:0004715|non-membrane spanning protein tyrosine kinase activity;GO:0005102|receptor binding;	F01D4.3 is enriched in the FLP based on microarray and RNA-seq studies.
vab-23	0.452913	-1.14269	0.00105501	0.0117374	down	GO:0007399|nervous system development;GO:0007528|neuromuscular junction development;GO:0048666|neuron development;GO:0021522|spinal cord motor neuron differentiation;	GO:0030054|cell junction;GO:0005737|cytoplasm;GO:0005634|nucleus;GO:0045211|postsynaptic membrane;	GO:0046872|metal ion binding;	vab-23 is an ortholog of human ZC4H2 (zinc finger C4H2-type containing); is involved in several processes, including cell-cell adhesion, embryonic body morphogenesis, and epidermis morphogenesis; localizes to the nuclear speck; is expressed in several tissues, including the reproductive system, the seam cell, the tail, the ventral uterine precursor, and the vulval precursor cell.
alh-12	0.440682	-1.18219	0.00109507	0.0120973	down	GO:0045329|carnitine biosynthetic process;GO:0006081|cellular aldehyde metabolic process;GO:0042136|neurotransmitter biosynthetic process;GO:0055114|oxidation-reduction process;	GO:0005737|cytoplasm;	GO:0047105|4-trimethylammoniobutyraldehyde dehydrogenase activity;GO:0004029|aldehyde dehydrogenase (NAD) activity;GO:0019145|aminobutyraldehyde dehydrogenase activity;	alh-12 is an ortholog of human ALDH9A1 (aldehyde dehydrogenase 9 A1); is predicted to have oxidoreductase activity, acting on the aldehyde or oxo group of donors, NAD or NADP as acceptor.
aman-2	0.473673	-1.07804	0.00120878	0.0131243	down	GO:0001701|in utero embryonic development;GO:0001889|liver development;GO:0048286|lung alveolus development;GO:0006013|mannose metabolic process;GO:0007005|mitochondrion organization;GO:0006491|N-glycan processing;GO:0050769|positive regulation of neurogenesis;GO:0006517|protein deglycosylation;GO:0007585|respiratory gaseous exchange;GO:0060042|retina morphogenesis in camera-type eye;GO:0007033|v…	GO:0005801|cis-Golgi network;GO:0070062|extracellular exosome;GO:0000139|Golgi membrane;GO:0016021|integral component of membrane;	GO:0004559|alpha-mannosidase activity;GO:0030246|carbohydrate binding;GO:0016799|hydrolase activity, hydrolyzing N-glycosyl compounds;GO:0004572|mannosyl-oligosaccharide 1,3-1,6-alpha-mannosidase activity;GO:0008270|zinc ion binding;	aman-2 is an ortholog of human MAN2A1 (mannosidase alpha class 2A member 1); is predicted to have alpha-mannosidase activity, carbohydrate binding activity, and metal ion binding activity; localizes to the Golgi apparatus; is expressed in the alimentary system, the digestive tract, the epithelial system, the head, and the nervous system.
T02B5.3	0.404873	-1.30446	0.00123029	0.0132926	down	GO:0006581|acetylcholine catabolic process;GO:0008291|acetylcholine metabolic process;GO:0019695|choline metabolic process;GO:0070997|neuron death;GO:0050772|positive regulation of axonogenesis;GO:0050775|positive regulation of dendrite morphogenesis;GO:0007416|synapse assembly;GO:0007268|synaptic transmission;	GO:0031225|anchored component of membrane;GO:0030424|axon;GO:0030054|cell junction;GO:0009986|cell surface;GO:0005737|cytoplasm;GO:0030425|dendrite;GO:0005788|endoplasmic reticulum lumen;GO:0005615|extracellular space;GO:0005794|Golgi apparatus;GO:0031594|neuromuscular junction;GO:0043005|neuron projection;GO:0043025|neuronal cell body;GO:0005635|nuclear envelope;GO:0048471|perinuclear region of …	GO:0042166|acetylcholine binding;GO:0003990|acetylcholinesterase activity;GO:0033265|choline binding;	T02B5.3 is predicted to have hydrolase activity.
clec-210	0.201879	-2.30843	0.00124525	0.0134161	down	GO:0071375|cellular response to peptide hormone stimulus;GO:0097421|liver regeneration;GO:0007494|midgut development;GO:0008285|negative regulation of cell proliferation;GO:0008284|positive regulation of cell proliferation;GO:1900006|positive regulation of dendrite development;GO:0010628|positive regulation of gene expression;GO:0051262|protein tetramerization;GO:0031099|regeneration;GO:1903492|r…	GO:0045178|basal part of cell;GO:0005829|cytosol;GO:0032590|dendrite membrane;GO:0005615|extracellular space;GO:0030426|growth cone;GO:0032809|neuronal cell body membrane;GO:0048471|perinuclear region of cytoplasm;GO:0043234|protein complex;GO:0042588|zymogen granule;	GO:0030246|carbohydrate binding;GO:0008083|growth factor activity;GO:0019902|phosphatase binding;GO:0042803|protein homodimerization activity;GO:0019903|protein phosphatase binding;GO:0005102|receptor binding;	clec-210 is predicted to have carbohydrate binding activity.
erm-1	0.454729	-1.13692	0.00131863	0.0140529	down	GO:0045197|establishment or maintenance of epithelial cell apical/basal polarity;	GO:0005912|adherens junction;GO:0005737|cytoplasm;GO:0005856|cytoskeleton;GO:0019898|extrinsic component of membrane;GO:0005886|plasma membrane;	GO:0003779|actin binding;	erm-1 is an ortholog of human EZR (ezrin), MSN (moesin), and rdx; exhibits structural molecule activity; is involved in several processes, including actin filament organization, morphogenesis of an epithelium, and nematode larval development; localizes to the apical cortex, apical plasma membrane, and membrane-enclosed lumen; colocalizes with the filamentous actin; is expressed in several tissues…
fkb-6	0.490305	-1.02825	0.00135605	0.0143424	down	GO:0061077|chaperone-mediated protein folding;GO:0031111|negative regulation of microtubule polymerization or depolymerization;GO:0010977|negative regulation of neuron projection development;GO:0000413|protein peptidyl-prolyl isomerization;	GO:0044295|axonal growth cone;GO:0005829|cytosol;GO:0005874|microtubule;GO:0005739|mitochondrion;GO:0005634|nucleus;	GO:0003755|peptidyl-prolyl cis-trans isomerase activity;	fkb-6 is an ortholog of human FKBP4 (FK506 binding protein 4) and FKBP5 (FK506 binding protein 5); exhibits Hsp90 protein binding activity and peptidyl-prolyl cis-trans isomerase activity; is involved in protein peptidyl-prolyl isomerization; is expressed in several tissues, including the alimentary system, the epithelial system, the muscular system, the nervous system, and the reproductive syste…
cdr-6	0.478183	-1.06436	0.00137726	0.0145205	down	GO:0007409|axonogenesis;GO:0022008|neurogenesis;	GO:0005737|cytoplasm;GO:0005886|plasma membrane;	.	cdr-6 is an ortholog of human FAXC; is expressed in the intestine, the pharynx, and the rectal gland cell; is predicted to encode a protein with the following domains: Thioredoxin-like fold, Metaxin, glutathione S-transferase domain, Thioredoxin-like superfamily, and Glutathione S-transferase, C-terminal domain superfamily.
F56F4.3	0.181476	-2.46215	0.00145562	0.0151484	down	GO:0015812|gamma-aminobutyric acid transport;GO:0006836|neurotransmitter transport;GO:0007268|synaptic transmission;	GO:0070062|extracellular exosome;GO:0005887|integral component of plasma membrane;GO:0043005|neuron projection;	GO:0005332|gamma-aminobutyric acid:sodium symporter activity;GO:0005328|neurotransmitter:sodium symporter activity;	F56F4.3 is predicted to have neurotransmitter:sodium symporter activity.
acs-4	0.458915	-1.1237	0.00149708	0.0154408	down	GO:0044255|cellular lipid metabolic process;GO:0060996|dendritic spine development;GO:0060136|embryonic process involved in female pregnancy;GO:0015908|fatty acid transport;GO:0008610|lipid biosynthetic process;GO:0006629|lipid metabolic process;GO:0001676|long-chain fatty acid metabolic process;GO:0035338|long-chain fatty-acyl-CoA biosynthetic process;GO:0032307|negative regulation of prostaglan…	GO:0005737|cytoplasm;GO:0005789|endoplasmic reticulum membrane;GO:0044233|ER-mitochondrion membrane contact site;GO:0070062|extracellular exosome;GO:0016021|integral component of membrane;GO:0005811|lipid particle;GO:0016020|membrane;GO:0005741|mitochondrial outer membrane;GO:0043025|neuronal cell body;GO:0005778|peroxisomal membrane;	GO:0047676|arachidonate-CoA ligase activity;GO:0005524|ATP binding;GO:0004467|long-chain fatty acid-CoA ligase activity;GO:0031957|very long-chain fatty acid-CoA ligase activity;	acs-4 is an ortholog of human ACSL3 (acyl-CoA synthetase long chain 3) and ACSL4 (acyl-CoA synthetase long chain 4); is predicted to have catalytic activity; localizes to the lipid droplet; is expressed in the alimentary system, the digestive tract, the epithelial system, and the somatic nervous system.
bas-1	0.443458	-1.17313	0.00155735	0.0159462	down	GO:0042423|catecholamine biosynthetic process;GO:0006520|cellular amino acid metabolic process;GO:0071312|cellular response to alkaloid;GO:0035690|cellular response to drug;GO:0071363|cellular response to growth factor stimulus;GO:0007623|circadian rhythm;GO:0042416|dopamine biosynthetic process;GO:0042417|dopamine metabolic process;GO:0033076|isoquinoline alkaloid metabolic process;GO:0010259|mu…	GO:0030424|axon;GO:0005737|cytoplasm;GO:0070062|extracellular exosome;GO:0005622|intracellular;GO:0043025|neuronal cell body;GO:0008021|synaptic vesicle;	GO:0016597|amino acid binding;GO:0004058|aromatic-L-amino-acid decarboxylase activity;GO:0036468|L-dopa decarboxylase activity;GO:0019904|protein domain specific binding;GO:0030170|pyridoxal phosphate binding;	bas-1 is predicted to have L-dopa decarboxylase activity; is involved in several processes, including locomotion involved in locomotory behavior, oviposition, and phenol-containing compound biosynthetic process; is expressed in several tissues, including the nervous system.
Y71G12B.23	0.44395	-1.17153	0.00167713	0.0168723	down	GO:0019835|cytolysis;GO:0045666|positive regulation of neuron differentiation;GO:0045860|positive regulation of protein kinase activity;GO:0046579|positive regulation of Ras protein signal transduction;GO:0006468|protein phosphorylation;GO:0032880|regulation of protein localization;	GO:0000139|Golgi membrane;GO:0016021|integral component of membrane;GO:0048471|perinuclear region of cytoplasm;	GO:0004672|protein kinase activity;	Y71G12B.23 is an ortholog of human MMD (monocyte to macrophage differentiation associated) and MMD2 (monocyte to macrophage differentiation associated 2); is predicted to have heme-copper terminal oxidase activity.
T05F1.11	0.370915	-1.43084	0.00183475	0.0180882	down	GO:0045494|photoreceptor cell maintenance;GO:0007608|sensory perception of smell;GO:0007601|visual perception;	.	.	T05F1.11 is enriched in the OLL and the PVD based on microarray, tiling, and array studies; is predicted to encode a protein with the following domains: Thioredoxin-like fold and Thioredoxin-like superfamily.
F01G10.5	0.269091	-1.89383	0.00188721	0.0184888	down	GO:0051301|cell division;GO:0051296|establishment of meiotic spindle orientation;GO:0040001|establishment of mitotic spindle localization;GO:0008406|gonad development;GO:0040011|locomotion;GO:0007067|mitotic nuclear division;GO:0000022|mitotic spindle elongation;GO:0007399|nervous system development;GO:0032880|regulation of protein localization;GO:0000003|reproduction;	GO:0005938|cell cortex;GO:0000793|condensed chromosome;GO:0000777|condensed chromosome kinetochore;GO:0005737|cytoplasm;GO:0005828|kinetochore microtubule;GO:0005815|microtubule organizing center;GO:0005819|spindle;GO:0051233|spindle midzone;GO:0000922|spindle pole;	.	N.A.
gipc-1	0.305617	-1.7102	0.00197704	0.019164	down	GO:0043542|endothelial cell migration;GO:0014047|glutamate secretion;GO:0032435|negative regulation of proteasomal ubiquitin-dependent protein catabolic process;GO:0032467|positive regulation of cytokinesis;GO:0030511|positive regulation of transforming growth factor beta receptor signaling pathway;GO:0006605|protein targeting;GO:0031647|regulation of protein stability;GO:0048167|regulation of sy…	GO:0005903|brush border;GO:0005938|cell cortex;GO:0005829|cytosol;GO:0043198|dendritic shaft;GO:0043197|dendritic spine;GO:0030139|endocytic vesicle;GO:0070062|extracellular exosome;GO:0016020|membrane;GO:0008021|synaptic vesicle;GO:0012506|vesicle membrane;	GO:0030165|PDZ domain binding;	gipc-1 is an ortholog of human GIPC1 (GIPC PDZ domain containing 1), GIPC2 (GIPC PDZ domain containing 2), and GIPC3; is expressed in the intestine; human orthologs of this gene are implicated in autosomal recessive nonsyndromic deafness 15; is used to study Parkinson's disease; human GIPC1 exhibits signaling receptor binding activity.
kin-21	0.143159	-2.80431	0.00199104	0.0192717	down	GO:0031532|actin cytoskeleton reorganization;GO:0008283|cell proliferation;GO:0030335|positive regulation of cell migration;GO:0051092|positive regulation of NF-kappaB transcription factor activity;GO:0042058|regulation of epidermal growth factor receptor signaling pathway;	GO:0005938|cell cortex;GO:0030054|cell junction;GO:0042995|cell projection;GO:0005856|cytoskeleton;GO:0005634|nucleus;GO:0005886|plasma membrane;	GO:0005524|ATP binding;GO:0008289|lipid binding;GO:0004715|non-membrane spanning protein tyrosine kinase activity;	kin-21 is predicted to have ATP binding activity and non-membrane spanning protein tyrosine kinase activity.
kin-31	0.319659	-1.64539	0.00204573	0.0197006	down	GO:0030154|cell differentiation;GO:0016477|cell migration;GO:0045087|innate immune response;GO:0038083|peptidyl-tyrosine autophosphorylation;GO:0042981|regulation of apoptotic process;GO:0042127|regulation of cell proliferation;GO:0007169|transmembrane receptor protein tyrosine kinase signaling pathway;	GO:0031234|extrinsic component of cytoplasmic side of plasma membrane;	GO:0005524|ATP binding;GO:0004715|non-membrane spanning protein tyrosine kinase activity;GO:0005102|receptor binding;	kin-31 is expressed in the body wall musculature.
ent-7	0.417818	-1.25905	0.0022139	0.0209705	down	GO:0055085|transmembrane transport;	GO:0016021|integral component of membrane;GO:0031902|late endosome membrane;GO:0005765|lysosomal membrane;	GO:0005337|nucleoside transmembrane transporter activity;	ent-7 is predicted to have nucleoside transmembrane transporter activity.
ent-3	0.284947	-1.81123	0.00234787	0.0219269	down	GO:0071333|cellular response to glucose stimulus;GO:0071456|cellular response to hypoxia;GO:0007595|lactation;GO:0006139|nucleobase-containing compound metabolic process;GO:1901642|nucleoside transmembrane transport;GO:0015858|nucleoside transport;GO:0060079|excitatory postsynaptic potential;GO:0030431|sleep;GO:0055085|transmembrane transport;GO:0015862|uridine transport;	GO:0016324|apical plasma membrane;GO:0016323|basolateral plasma membrane;GO:0005887|integral component of plasma membrane;GO:0016020|membrane;GO:0005886|plasma membrane;	GO:0005337|nucleoside transmembrane transporter activity;	ent-3 is an ortholog of human SLC29A1 (solute carrier family 29 member 1 (Augustine blood group)), SLC29A2 (solute carrier family 29 member 2), and SLC29A3 (solute carrier family 29 member 3); is predicted to have nucleoside transmembrane transporter activity.
F59A3.8	0.221711	-2.17325	0.0023477	0.0219269	down	GO:0030154|cell differentiation;GO:0016477|cell migration;GO:0045087|innate immune response;GO:0038083|peptidyl-tyrosine autophosphorylation;GO:0042981|regulation of apoptotic process;GO:0042127|regulation of cell proliferation;GO:0007169|transmembrane receptor protein tyrosine kinase signaling pathway;	GO:0031234|extrinsic component of cytoplasmic side of plasma membrane;	GO:0005524|ATP binding;GO:0004715|non-membrane spanning protein tyrosine kinase activity;GO:0005102|receptor binding;	F59A3.8 is an ortholog of human FER (FER tyrosine kinase); is predicted to have ATP binding activity and non-membrane spanning protein tyrosine kinase activity.
C47E12.2	0.475576	-1.07225	0.00235194	0.0219572	down	GO:0001508|action potential;GO:0015866|ADP transport;GO:0015867|ATP transport;GO:0034599|cellular response to oxidative stress;GO:0051480|cytosolic calcium ion homeostasis;GO:0008340|determination of adult lifespan;GO:0007629|flight behavior;GO:0040011|locomotion;GO:0051560|mitochondrial calcium ion homeostasis;GO:0006839|mitochondrial transport;GO:0046716|muscle cell cellular homeostasis;GO:0010…	GO:0005829|cytosol;GO:0016021|integral component of membrane;GO:0005811|lipid particle;GO:0005743|mitochondrial inner membrane;GO:0005739|mitochondrion;	GO:0005471|ATP:ADP antiporter activity;	C47E12.2 is an ortholog of human SLC25A4 (solute carrier family 25 member 4), SLC25A5 (solute carrier family 25 member 5), and SLC25A6 (solute carrier family 25 member 6); is predicted to have transmembrane transporter activity; human orthologs of this gene are implicated in mitochondrial DNA depletion syndrome 12.
C49C8.5	0.41315	-1.27526	0.0026438	0.0240402	down	GO:0007409|axonogenesis;GO:0016049|cell growth;GO:0016477|cell migration;GO:0007160|cell-matrix adhesion;	GO:0009986|cell surface;GO:0005578|proteinaceous extracellular matrix;	.	C49C8.5 is involved in innate immune response; is expressed in the intestine.
M05D6.3	0.179406	-2.4787	0.00284125	0.025299	down	GO:0010172|embryonic body morphogenesis;GO:0008544|epidermis development;GO:0007369|gastrulation;GO:0008045|motor neuron axon guidance;GO:0007399|nervous system development;GO:0097402|neuroblast migration;GO:0001764|neuron migration;GO:0035335|peptidyl-tyrosine dephosphorylation;GO:0006470|protein dephosphorylation;GO:0035418|protein localization to synapse;GO:0007416|synapse assembly;	GO:0005912|adherens junction;GO:0016021|integral component of membrane;GO:0005886|plasma membrane;GO:0045202|synapse;	GO:0004725|protein tyrosine phosphatase activity;GO:0005001|transmembrane receptor protein tyrosine phosphatase activity;	M05D6.3 is predicted to have protein tyrosine phosphatase activity.
tdc-1	0.46861	-1.09354	0.00289201	0.0256736	down	GO:0042423|catecholamine biosynthetic process;GO:0006520|cellular amino acid metabolic process;GO:0071312|cellular response to alkaloid;GO:0035690|cellular response to drug;GO:0071363|cellular response to growth factor stimulus;GO:0007623|circadian rhythm;GO:0042416|dopamine biosynthetic process;GO:0042417|dopamine metabolic process;GO:0033076|isoquinoline alkaloid metabolic process;GO:0010259|mu…	GO:0030424|axon;GO:0005737|cytoplasm;GO:0070062|extracellular exosome;GO:0005622|intracellular;GO:0043025|neuronal cell body;GO:0008021|synaptic vesicle;	GO:0016597|amino acid binding;GO:0004058|aromatic-L-amino-acid decarboxylase activity;GO:0036468|L-dopa decarboxylase activity;GO:0019904|protein domain specific binding;GO:0030170|pyridoxal phosphate binding;	tdc-1 exhibits tyrosine decarboxylase activity; is involved in octopamine biosynthetic process; localizes to the axon and neuronal cell body; is expressed in several tissues, including the gonad and the nervous system; human orthologs of this gene are implicated in Gilles de la Tourette syndrome.
tin-9.2	0.498621	-1.00398	0.00385198	0.0320745	down	GO:0040039|inductive cell migration;GO:0015031|protein transport;GO:0040014|regulation of multicellular organism growth;GO:0000003|reproduction;	GO:0005743|mitochondrial inner membrane;GO:0005739|mitochondrion;	GO:0046872|metal ion binding;	tin-9.2 is predicted to have metal ion binding activity; is involved in inductive cell migration, regulation of growth, and reproduction; localizes to the mitochondrion.
T22A3.6	0.143934	-2.79652	0.00476331	0.0376685	down	GO:0001525|angiogenesis;GO:0071498|cellular response to fluid shear stress;GO:0071333|cellular response to glucose stimulus;GO:0035729|cellular response to hepatocyte growth factor stimulus;GO:0071456|cellular response to hypoxia;GO:0071222|cellular response to lipopolysaccharide;GO:0071310|cellular response to organic substance;GO:0072734|cellular response to staurosporine;GO:0007566|embryo impl…	GO:0005615|extracellular space;GO:0016020|membrane;	GO:0008233|peptidase activity;GO:0004252|serine-type endopeptidase activity;	T22A3.6 is predicted to encode a protein with the following domains: Kringle, Kringle-like fold, and Kringle superfamily.
H06I04.5	0.309112	-1.6938	0.00485786	0.0382682	down	GO:0007409|axonogenesis;GO:0007417|central nervous system development;GO:0002244|hematopoietic progenitor cell differentiation;GO:0007611|learning or memory;GO:0048709|oligodendrocyte differentiation;GO:0035335|peptidyl-tyrosine dephosphorylation;GO:0006470|protein dephosphorylation;GO:0070445|regulation of oligodendrocyte progenitor proliferation;	GO:0005887|integral component of plasma membrane;GO:0072534|perineuronal net;GO:0005578|proteinaceous extracellular matrix;	GO:0004725|protein tyrosine phosphatase activity;GO:0005001|transmembrane receptor protein tyrosine phosphatase activity;	H06I04.5 is predicted to have protein tyrosine phosphatase activity.
basl-2	0.0993284	-3.33165	0.00644737	0.0475221	down	GO:0048085|adult chitin-containing cuticle pigmentation;GO:0007615|anesthesia-resistant memory;GO:0007619|courtship behavior;GO:0048066|developmental pigmentation;GO:0006585|dopamine biosynthetic process from tyrosine;GO:0008062|eclosion rhythm;GO:0040007|growth;GO:0007611|learning or memory;GO:0007616|long-term memory;GO:0048082|regulation of adult chitin-containing cuticle pigmentation;GO:00096…	.	GO:0004058|aromatic-L-amino-acid decarboxylase activity;GO:0030170|pyridoxal phosphate binding;	N.A.
Inf: No reads in control (N2). -Inf: No reads in smn-1(ok355) mutants.
