# Supplementary material for: Defective Expression of Mitochondrial, Vacuolar H+-ATPase and Histone Genes in a C. elegans Model of SMA
Source: Front Genet. 2019 May 3;10:410. doi: 10.3389/fgene.2019.00410 (PMC6509145; doi:10.3389/fgene.2019.00410)
Supplement: FIGURE S1 — Expression levels of predicted DEGs not confirmed by RT-qPCR. (A) Mitochondrial genes. Genes in red are encoded by the mitochondrial genome and genes in black by the nuclear genome. (B) V-ATPase genes. (C) UGT genes. (D) CYP genes. Each dataset is the average of three biological replicates. Statistics: two-tailed unpaired Student’s t-test. Error bars: standard errors. [file Data_Sheet_1.zip › TableS8.xlsx]

## Sheet: Sheet 1
Table S8. List of DEGs encoding mitochondrial proteins, V-ATPases, UDP glycosyltransferases, cytochrome P450 proteins and histones in smn-1(ok355) single mutants.
Genes selected for RT-qPCR validation are highlighted in red. Validation results are indicated in Column B.
Mitochondrion: Oxidative phosphorylation
GeneName	RT-qPCR validation	ok355a_count	ok355b_count	ok355c_count	ok355_normalize	N2a_count	N2b_count	N2_normalize	FoldChange(ok355 vs N2)	p_adjusted (q_value)	Summary
vha-6	N/A	5513	4606	5457	4718.98	20254	15057	20426.4	0.231024	2.7092e-08	vha-6 encodes an ortholog of subunit a of the membrane-bound (V0) domain of vacuolar proton-translocating ATPase (V-ATPase); VHA-6 is orthologous to human ATP6N1A (OMIM:192130), ATP6V0A2, ATP6V0A4 (OMIM:605239, mutated in distal renal tubular acidosis), and TCIRG1 (OMIM:604592, mutated in osteopetrosis); VHA-6 is expressed in germline (P2 through Z3 cells until the comma stage), on the apical sur…
cox-15	down	650	537	578	534.558	1791	1946	2125.12	0.251543	6.19344e-08	cox-15 is an ortholog of human COX15 (COX15, cytochrome c oxidase assembly); cox-15 is predicted to have oxidoreductase activity, acting on the CH-CH group of donors, based on protein domain information.
vha-10	N/A	2992	3096	3071	2769.34	9369	8609	10301.8	0.268821	1.57705e-07	vha-10 encodes an ortholog of subunit G of the cytoplasmic (V1) domain of vacuolar proton-translocating ATPase (V-ATPase); VHA-10 is required for necrosis, since vha-10(RNAi) suppresses necrotic neurodegeneration and thapsigargin-induced cell death; VHA-10 is a predicted cytosolic stator (stalk) component.
vha-13	N/A	8145	8355	7657	7301.9	28005	20210	27927.3	0.261461	8.66586e-07	vha-13 encodes an ortholog of subunit A of the cytoplasmic (V1) domain of vacuolar proton-translocating ATPase (V-ATPase); VHA-13 is predicted to hydrolyse ATP as part of a cytosolic VHA-12/VHA-13 heterohexamer, whose activity drives the V-ATPase rotor; VHA-13 levels are lowered in mutants with either abnormally low or abnormally high calcineurin levels, and elevated in mutants lacking both calci…
vha-12	N/A	5125	5303	4401	4480.12	17884	12001	17364.7	0.258002	1.23593e-06	vha-12 encodes an ortholog of subunit B of the cytoplasmic (V1) domain of vacuolar proton-translocating ATPase (V-ATPase); VHA-12 is orthologous to human ATP6V1B1 (OMIM:192132, mutated in distal renal tubular acidosis with progressive sensorineural deafness) and ATP6V1B2 (OMIM:606939); VHA-12 and TAG-300/Y110A7A.12 are co-orthologs; VHA-17, like VHA-1 and VHA-12, antagonizes EFF-1-mediated cell f…
nduf-6	down	560	634	732	582.501	1506	2095	2024.94	0.287663	1.28925e-06	F22D6.4 encodes an NDUFS6/13 kDa subunit of the mitochondrial NADH dehydrogenase (ubiquinone) complex (complex I); F22D6.4 is required for oxidative phosphorylation and for resistance to volatile anesthetics.
vha-15	N/A	3846	3644	3361	3281.6	10640	8338	10952.7	0.299615	6.96033e-06	vha-15 encodes an ortholog of subunit H of the cytoplasmic (V1) domain of vacuolar proton-translocating ATPase (V-ATPase); VHA-15 and VHA-18 are co-orthologs; VHA-15, along with VHA-2 and probably all V-ATPase subunits, is required for systemic RNAi, probably during endocytotic RNAi uptake; VHA-15 is a predicted cytosolic stator (stalk) component; neurons).
vha-16	N/A	5149	5171	4962	4620.81	14306	11333	14789.8	0.312431	1.39614e-05	vha-16 encodes an an ortholog of subunit d of the membrane-bound (V0) domain of vacuolar proton-translocating ATPase (V-ATPase); VHA-16 is predicted to mechanically anchor the V-ATPase cytosolic rotor (stalk) to the membrane, while also providing a hub for the V-ATPase transmembrane rotor; vha-16 is expressed in diverse tissues (e.g., excretory cell, pharynx, intestine, hypodermis, and neurons).
vha-19	N/A	4803	5217	5096	4568.9	13381	11005	14043.6	0.325338	1.73887e-05	vha-19 encodes an ortholog of subunit Ac45 of the membrane-bound (V0) domain of vacuolar proton-translocating ATPase (V-ATPase); VHA-19 is a predicted V-ATPase transmembrane rotor component; Ac45 is a nonhomologous replacement for subunit c', which is found in fungi but not in animals; conversely, orthologs of Ac45 are only found in animals; VHA-19 is predicted to help carry protons from the cyto…
vha-11	N/A	3416	3533	3240	3079.67	9503	7365	9739.74	0.316196	2.56407e-05	vha-11 encodes, by alternative splicing, two isoforms of an ortholog of subunit C of the cytoplasmic (V1) domain of vacuolar proton-translocating ATPase (V-ATPase); VHA-11 is a predicted cytosolic stator (stalk) component; VHA-11 is found in dot-like structures around embryonic nuclei, with diffuse distribution in embryonic cytoplasm; in later embryos (comma stage onward), VHA-11 is found in gut …
T20H4.5	N/A	1840	1656	1988	1660.88	4182	4340	4856.36	0.342001	4.0198e-05	T20H4.5 gene encodes a 23 kDa subunit of mitochondrial complex I that is required for oxidative phosphorylation and for resistance to volatile anesthetics; T20H4.5 is orthologous to human NADH-Ubiquinone oxidoreductase Fe-S protein 8 (NDUFS8); RNA interference screens indicate that it may be involved in longevity.
vha-2	N/A	6990	7636	7773	6771.37	18056	16161	19630.4	0.344944	4.50545e-05	vha-2 and vha-3 encode an ortholog of subunit c of the membrane-bound (V0) domain of vacuolar proton-translocating ATPase (V-ATPase); the protein encoded by vha-2 and vha-3 (VHA-2/3) is identical; VHA-2/3 is a predicted V-ATPase transmembrane rotor component, whose polypeptide sequence is identical to that of VHA-3; VHA-1 and VHA-2/3 comprise a closely related family of subunit c co-orthologs, pr…
vha-4	N/A	2274	2706	2785	2346.45	5852	5894	6702.73	0.350073	6.32987e-05	vha-4 encodes an ortholog of subunit c'' of the membrane-bound (V0) domain of vacuolar proton-translocating ATPase (V-ATPase); VHA-4 is a predicted V-ATPase transmembrane rotor component; VHA-4 is paralogous to the c subunits VHA-1/-2/-3, and is predicted to help carry protons from the cytosol to a-subunits (VHA-5, VHA-6, VHA-7, or UNC-32) for transmembrane export; VHA-4 is required for ovulation…
vha-14	N/A	3805	3948	3909	3526.06	9383	7771	9875.67	0.357045	0.000101654	vha-14 encodes an ortholog of subunit D of the cytoplasmic (V1) domain of vacuolar proton-translocating ATPase (V-ATPase); VHA-14 is a predicted cytosolic rotor (stalk) component.
vha-3	N/A	3124	2476	2404	2423.79	8212	4825	7617.8	0.318174	0.000150083	vha-3 and vha-2 encode an ortholog of subunit c of the membrane-bound (V0) domain of vacuolar proton-translocating ATPase (V-ATPase); the protein encoded by vha-2 and vha-3 (VHA-2/3) is identical; VHA-2/3 is a predicted V-ATPase transmembrane rotor component; VHA-1 and VHA-2/3 comprise a closely related family of subunit c co-orthologs, predicted to carry protons from the cytosol to a-subunits (V…
asb-1	N/A	1180	1395	1158	1126.87	2272	3176	3062.89	0.367912	0.000160951	asb-1 encodes the B subunit of the membrane-bound F0 proton channel portion of ATP synthase (mitochondrial respiratory chain [MRC] complex V) that is closely similar to its paralog ASB-2; asb-1 activity is required for embryonic viability and for normal proliferation of germline cells, specifically their progression to meiosis; in addition, asb-1 is required for response to hermaphrodite contact,…
atp-2	N/A	40871	36266	37671	34751.8	77412	78922	89160.9	0.389765	0.000384511	atp-2 encodes the beta subunit of the soluble, catalytic F1 portion of ATP synthase (mitochondrial respiratory chain [MRC] complex V); atp-2 activity is required for embryonic and larval development past the L3 stage, as well as for normal mobility, pharyngeal pumping, defecation, growth rate, and larval lifespan; in males, atp-2 activity is also required cell autonomously in male-specific sensor…
H28O16.1	N/A	35401	31070	31183	29557.1	66817	61956	73759.4	0.400723	0.000679974	H28O16.1 encodes the C. elegans ortholog of the alpha subunit of mitochondrial ATP synthase.
C16A3.5	N/A	2304	2227	2264	2055.59	4180	4779	5082.9	0.404413	0.000813854	C16A3.5 is an ortholog of human NDUFB9 (NADH:ubiquinone oxidoreductase subunit B9); microarray, proteomic, and RNA sequencing studies indicate that C16A3.5 is affected by cyc-1, gld-1, let-7, daf-16, jmjd-1.2, mir-34, sma-4, lin-22, and sir-2.1; microarray and RNA sequencing studies indicate that C16A3.5 is affected by Biotin, Rotenone, D-glucose, Chlorpyrifos, Sirolimus, and Allantoin; proteomic…
nuo-1	N/A	5772	5173	5380	4941.23	10334	10520	11894.3	0.415428	0.00121866	nuo-1 encodes a encodes a 51 kDa subunit of mitochondrial complex I that is required for oxidative phosphorylation, resistance to volatile anesthetics, and progression through development; nuo-1 is orthologous to human NDUFV1 (OMIM:161015, mutated in Leigh syndrome); nuo-1(ua1) induces a developmental arrest at the third larval (L3) stage that blocks reproduction, and thus is lethal to a populati…
C33A12.1	NS	1069	1086	1392	1073.9	2110	2491	2606.57	0.411998	0.00124928	C33A12.1 encodes the C. elegans ortholog of the NDUFA5/B13 subunit of the mitochondrial NADH dehydrogenase (ubiquinone) complex (complex I).
cyc-1	N/A	6759	6513	6916	6108.48	12645	12821	14527.5	0.420477	0.00146268	cyc-1 encodes a component of complex III ( cytochrome c reductase) required for normal ATP production; reduction of ATP production by cyc-1(RNAi) decreases growth rate and body size, slows behavior, and increases lifespan; cyc-1 encodes a protein predicted by Eisenberg and coworkers, with 52% accuracy, to be mitochondrial
F45H10.3	N/A	1259	1348	1783	1329.01	2508	3094	3167.32	0.4196	0.00151926	F45H10.3 is an ortholog of human NDUFA7 (NADH:ubiquinone oxidoreductase subunit A7); F45H10.3 is predicted to have NADH dehydrogenase (ubiquinone) activity, based on protein domain information.
vha-5	N/A	4111	4236	4010	3735.58	8110	7460	8921.51	0.418716	0.0015456	vha-5 encodes an ortholog of subunit a of the membrane-bound (V0) domain of vacuolar proton-translocating ATPase (V-ATPase); VHA-5 is orthologous to human ATP6N1A (OMIM:192130), ATP6V0A2, ATP6V0A4 (OMIM:605239, mutated in distal renal tubular acidosis), and TCIRG1 (OMIM:604592, mutated in osteopetrosis); VHA-5 is expressed broadly in embryos (in dot- or cup-like perinuclear compartments in each c…
vha-9	N/A	1031	1373	1637	1221.42	2262	2891	2908.79	0.419908	0.00157534	vha-9 encodes an ortholog of subunit F of the cytoplasmic (V1) domain of vacuolar proton-translocating ATPase (V-ATPase); VHA-9 is a predicted cytosolic rotor (stalk) component.
Y69A2AR.18		10435	9794	11054	9469.59	19368	19671	22268.7	0.425242	0.0016951	Y69A2AR.18 is an ortholog of human ATP5C1 (ATP synthase, H+ transporting, mitochondrial F1 complex, gamma polypeptide 1); Y69A2AR.18 is predicted to have proton-transporting ATP synthase activity, rotational mechanism, based on protein domain information; Y69A2AR.18 is expressed in the pharynx, anal depressor muscle, hypodermis, nervous system, tail, and the body wall musculature.
sdhb-1	N/A	3420	3030	3168	2911.42	5823	6106	6794.67	0.428487	0.00202782	sdhb-1 encodes the C. elegans ortholog of human succinate dehydrogenase subunit B (SDHB; OMIM:185470, mutations lead to extraadrenal pheochromocytoma) which contains several iron-sulfur (Fe-S) clusters and functions to transfer electrons from the A (SDHA) subunit to the membrane-associated C (SDHC) subunit; RNAi screens indicate that sdhb-1 activity is essential for embryonic and larval developme…
atp-5	N/A	8723	8700	9344	8098.01	15686	17179	18682.6	0.433452	0.0021895	atp-5 is an ortholog of human ATP5H (ATP synthase, H+ transporting, mitochondrial Fo complex subunit D); atp-5 is predicted to have proton transmembrane transporter activity, based on protein domain information.
ucr-2.3	N/A	932	917	760	788.48	1413	1841	1835.23	0.429635	0.0025713	T24C4.1 encodes an ubiquinol-cytochrome C reductase complex core protein 2 ortholog, predicted by Eisenberg and coworkers to be mitochondrial, and required for germline maintenance in mass RNAi assays.
nduo-5	NS	14821	14619	19597	14852	30870	28610	34070.1	0.435926	0.00258563	The nduo-5 gene resides on the mitochondrial chromosome, and encodes the protein NADH-ubiquinone oxidoreductase chain 5; this is the C. elegans homolog of the core MT-ND5 of mitochondrial NADH:ubiquinone oxidoreductase (Complex I).
Y54F10AM.5	N/A	1551	1512	1820	1478.26	2560	3365	3340.32	0.44255	0.00316737	Y54F10AM.5 is an ortholog of human NDUFA8 (NADH:ubiquinone oxidoreductase subunit A8); microarray, tiling array, and RNA sequencing studies indicate that Y54F10AM.5 is affected by cyc-1, daf-12, aak-2, crtc-1, cox-5B, jmjd-3.1, jmjd-1.2, hsf-1, mir-34, sma-2, sma-4, lin-22, and gei-8; microarray and RNA sequencing studies indicate that Y54F10AM.5 is affected by Biotin, Rotenone, and Hydrolyzable …
F59C6.5	N/A	3110	2921	3181	2788.08	5096	5939	6255.26	0.445718	0.00343261	F59C6.5 is an ortholog of human NDUFB10 (NADH:ubiquinone oxidoreductase subunit B10); proteomic, RNA sequencing, and microarray studies indicate that F59C6.5 is affected by daf-2, gld-1, let-7, lin-35, npr-1, dep-1, emb-4, lin-22, sir-2.1, tdp-1, nuo-6, and let-60; microarray studies indicate that F59C6.5 is affected by Estrogen, Progesterone, Fluoranthene, and Sirolimus; proteomic, tiling array,…
vha-1	N/A	3147	3535	3817	3174.37	6600	5929	7186.72	0.441699	0.00355431	vha-1 encodes an ortholog of subunit c of the membrane-bound (V0) domain of vacuolar proton-translocating ATPase (V-ATPase); VHA-1 is a predicted V-ATPase transmembrane rotor component; VHA-1 and VHA-2/3 comprise a closely related family of subunit c co-orthologs, predicted to carry protons from the cytosol to a-subunits (VHA-5, VHA-6, VHA-7, or UNC-32) for transmembrane export; VHA-1, like VHA-1…
nuo-4	N/A	5060	4993	4877	4515.2	8855	8845	10104.1	0.446867	0.00380984	nuo-4 is an ortholog of human NDUFA10 (NADH:ubiquinone oxidoreductase subunit A10); RNA sequencing, tiling array, and microarray studies indicate that nuo-4 is affected by aak-2, daf-12, rsr-2, emr-1, hsf-1, ifg-1, mir-34, sma-4, lin-22, and nuo-6; proteomic and microarray studies indicate that nuo-4 is affected by 25-azacoprostane, Estrogen, Atrazine, Chlorpyrifos, and Diazinon; tiling array and…
nduo-4	NS	13724	11386	16530	12626.8	25491	23177	27901.1	0.452557	0.00447245	The nduo-4 gene resides on the mitochondrial chromosome, and encodes the protein NADH-ubiquinone oxidoreductase chain 4; this is the C. elegans homolog of the core MT-ND4 subunit of mitochondrial NADH:ubiquinone oxidoreductase (Complex I).
nuo-2	N/A	2104	2169	2269	1978.59	3501	4180	4349.23	0.454928	0.00483114	nuo-2 encodes the C. elegans ortholog of the NDUFS3 subunit of mitochondrial complex I.
C34B2.8	N/A	2376	2125	2559	2138.29	3931	4348	4704.2	0.454549	0.00484468	C34B2.8 is an ortholog of human NDUFA13 (NADH:ubiquinone oxidoreductase subunit A13); C34B2.8 is involved in mitochondrial electron transport, NADH to ubiquinone.
F58F12.1	N/A	4673	4431	4645	4160.31	8004	7921	9094.7	0.457443	0.0053528	F58F12.1 encodes the delta subunit of the soluble, catalytic F1 portion of ATP synthase (mitochondrial respiratory chain [MRC] complex V); RNAi experiments indicate that F58F12.1 activity is essential for embryonic and larval development, as well as for reproduction and normal rates of growth and development.
Y53G8AL.2	N/A	3098	3154	3409	2922.56	5515	5689	6386.48	0.457617	0.00542454	Y53G8AL.2 is an ortholog of human NDUFA9 (NADH:ubiquinone oxidoreductase subunit A9); Y53G8AL.2 is expressed in the pharynx, anal depressor muscle, hypodermis, head, tail, reproductive system, intestine, excretory cell, and the body wall musculature.
ctb-1	NS	23199	32583	40679	29157	54269	66235	68165.1	0.427742	0.00581528	The ctb-1 gene resides on the mitochondrial chromosome, and encodes the cytochrome b protein of mitochondrial complex III; mutation of ctb-1 suppresses the slow embryonic development of isp-1 mutants, while enhancing their paraquat resistance.
vha-17	N/A	1562	1980	2115	1709.22	3070	3474	3714.49	0.46015	0.00605352	vha-17 (aka 'fus-1') encodes an an ortholog of subunit e of the membrane-bound (V0) domain of vacuolar proton-translocating ATPase (V-ATPase); VHA-17, like VHA-1 and VHA-12, antagonizes EFF-1-mediated cell fusion in hypodermal cells; VHA-17 is expressed in gut cells of comma stage embryos, and in excretory cell and apical membranes of gut cells at later embryonic stages; VHA-17 is found in gut gr…
T02H6.11	N/A	2733	3375	3909	3028.3	4975	6349	6392.64	0.473716	0.0077256	T02H6.11 is an ortholog of human UQCRB (ubiquinol-cytochrome c reductase binding protein); proteomic, RNA sequencing, and microarray studies indicate that T02H6.11 is affected by nhr-40, gld-1, let-7, emr-1, ZK1236.1, jmjd-3.1, hsf-1, mir-34, sma-4, lin-22, and sir-2.1; RNA sequencing and microarray studies indicate that T02H6.11 is affected by Rotenone, Deoxyglucose, and Chlorpyrifos; microarray…
asg-2	N/A	2217	2722	3058	2417.29	3899	5083	5065.64	0.477193	0.00864106	asg-2 encodes a homolog of subunit G of the membrane-bound F0 proton channel portion of ATP synthase (mitochondrial respiratory chain [MRC] complex V); asg-2 activity is required for growth at a normally high rate and for normal osmoregulation; in addition, asg-2 activity is required for response to hermaphrodite contact, the first step in a series of stereotypical male mating behaviors; an ASG-2…
cco-2	N/A	6080	6302	6884	5827.91	10047	11427	12186.2	0.478238	0.00892067	cco-2 encodes the C. elegans ortholog of the cytochrome c oxidase (COX) subunit Va (COX Va); loss of cco-2 activity via RNAi results in a shortened life span, reduced fertility, and defects in mitochondrial respiratory chain function.
nduf-2.2	N/A	752	705	774	675.261	1048	1496	1428.91	0.472572	0.00957516	T26A5.3 encodes a predicted mitochondrial protein whose mature sequence has near-identity (95%) to GAS-1; T26A5.3 transcription is detectable by RT-PCR, but not visible by promoter-GFP fusion; however, a transgene containing a fusion of the gas-1 promoter to the T26A5.3 protein-coding sequence is able to fully rescue gas-1 mutants, indicating that T26A5.3 encodes a fully functional mitochondrial …
R53.4	N/A	8435	7771	8759	7557.82	13372	13762	15468.5	0.488594	0.0123364	R53.4 encodes a mitochondrial ATP synthase subunit f homolog; R53.4 is predicated to be a member of the F(1)F(0)ATP synthase required for ATP synthesis; R53.4 is also required for expression of antimicrobial peptides in response to infection.
nduo-2	NS	189	213	273	204.264	313	491	449.696	0.454226	0.0123387	The nduo-2 gene resides on the mitochondrial chromosome, and encodes the protein NADH-ubiquinone oxidoreductase chain 2; this is the C. elegans homolog of the core MT-ND2 subunit of mitochondrial NADH:ubiquinone oxidoreductase (Complex I); the sequence of C. elegans NDUO-2, like other bilaterian ND2 sequences, is truncated at its N-terminus when compared to other organisms.
F44G4.2	N/A	1950	1866	2156	1807.77	2960	3568	3694.76	0.489279	0.0128682	F44G4.2 is an ortholog of human NDUFB2 (NADH:ubiquinone oxidoreductase subunit B2); microarray, proteomic, and RNA sequencing studies indicate that F44G4.2 is affected by cyc-1, gld-1, let-7, jmjd-3.1, jmjd-1.2, vgln-1, emb-4, and nuo-6; RNA sequencing and microarray studies indicate that F44G4.2 is affected by Rotenone, Chlorpyrifos, and Diazinon; proteomic, RNA sequencing, and microarray studie…
nuo-5	N/A	5753	5153	5027	4821.31	8729	8546	9870.51	0.488456	0.0129877	nuo-5 is orthologous to human NADH-UBIQUINONE OXIDOREDUCTASE Fe-S PROTEIN 1 (NDUFS1; OMIM:157655), which when mutated leads to mitochondrial complex I deficiency.
D2030.4	N/A	462	800	931	661.998	1013	1947	1641.12	0.403381	0.0176251	D2030.4 encodes the C. elegans ortholog of the NDUFB7/B18 subunit of the mitochondrial NADH dehydrogenase (ubiquinone) complex (complex I).
cox-10	N/A	527	379	411	399.215	768	649	815.041	0.48981	0.0240967	cox-10 is orthologous to the human gene COX10 (YEAST) HOMOLOG, CYTOCHROME C OXIDASE ASSEMBLY PROTEIN (HEME A: FARNESYLTRANSFERASE) (COX10; OMIM:602125), which when mutated leads to disease.
nduo-6	N/A	75	6	31	34.3388	154	488	349.119	0.0983584	0.0268963	The nduo-6 gene resides on the mitochondrial chromosome, and encodes the protein NADH-ubiquinone oxidoreductase chain 6; this is the C. elegans homolog of the core MT-ND6 of mitochondrial NADH:ubiquinone oxidoreductase (Complex I).
Mitochondrion: Valine, leucine and isoleucine degradation
GeneName	RT-qPCR validation	ok355a_count	ok355b_count	ok355c_count	ok355_normalize	N2a_count	N2b_count	N2_normalize	FoldChange(ok355 vs N2)	p_adjusted (q_value)	Summary
acdh-2	N/A	107	79	96	85.5036	4315	1875	3660.16	0.0233606	1.62605e-44	acdh-2 encodes a short-chain acyl-CoA dehydrogenase; ACDH-2 is predicted to be a mitochondrial enzyme that catalyzes the first step of fatty acid beta-oxidation and thus plays a key role in energy production; steady-state acdh-2 mRNA levels are under the control of the MDT-15 mediator complex subunit; in addition, gene expression studies indicate that acdh-2 expression is downregulated in fasted …
C05C10.3	down	2257	2537	2347	2157.42	7403	6851	8165.22	0.264221	1.09785e-07	C05C10.3 is orthologous to the human gene 3-OXOACID COA TRANSFERASE (also called succinyl-CoA:3-ketoacid CoA transferase; OXCT; OMIM:245050), which when mutated leads to episodic ketoacidosis.
dbt-1	N/A	1399	1372	1327	1239.33	4446	3586	4629.54	0.2677	3.72165e-07	ZK669.4 is orthologous to the human gene DIHYDROLIPOAMIDE BRANCHED CHAIN TRANSACYLASE (E2 COMPONENT OF BRANCHED CHAIN KETO ACID DEHYDROGENASE COMPLEX; (DBT), which when mutated leads to maple syrup urine disease, type II (OMIM:248610); the ZK669.4 protein is predicted to be mitochondrial with 68% accuracy.
mccc-1	N/A	1908	1802	1836	1677.99	5326	4883	5850.57	0.286809	9.25082e-07	mccc-1 encodes an ortholog of the human gene ALPHA METHYLCROTONOYL-COENZYME A CARBOXYLASE 1 (MCCC1; 3-MCC), which when mutated leads to beta-methylcrotonyl-glycinuria (OMIM:210200).
kat-1	N/A	3394	2876	2917	2781.35	9766	7375	9908.72	0.280697	2.77708e-06	kat-1 encodes a predicted 3-ketoacyl-coA thiolase, a conserved enzyme in the mitochondrial fatty acid beta-oxidation pathway; kat-1 acts synergistically with tub-1 and together with the Bardet-Biedl syndrome protein BBS1 ortholog, bbs-1, to regulate lipid accumulation; genetic interaction studies of kat-1 with che-2, osm-5 and daf-6, genes that are required for ciliary structure and intraflagella…
hach-1	down	3091	1364	1932	1943.07	19159	11428	17861.4	0.108786	5.91694e-06	hach-1 is an ortholog of human HIBCH (3-hydroxyisobutyryl-CoA hydrolase); hach-1 is predicted to have 3-hydroxyisobutyryl-CoA hydrolase activity, based on protein domain information.
acdh-9	N/A	1383	1414	1267	1228.32	3529	2969	3738.31	0.328576	2.46389e-05	acdh-9 is an ortholog of human ACAD8 (acyl-CoA dehydrogenase family member 8); acdh-9 is predicted to have flavin adenine dinucleotide binding activity and oxidoreductase activity, acting on the CH-CH group of donors, based on protein domain information.
acaa-2	N/A	3813	3162	3601	3203.77	8617	7549	9283.44	0.345106	4.82441e-05	acaa-2 is an ortholog of human ACAA2 (acetyl-CoA acyltransferase 2); acaa-2 is predicted to have transferase activity, transferring acyl groups other than amino-acyl groups, based on protein domain information.
ech-6	down	7813	3852	4704	4974.89	26837	18716	26424.7	0.188267	0.000151162	ech-6 is an ortholog of human ECHS1 (enoyl-CoA hydratase, short chain 1); ech-6 is predicted to have catalytic activity, based on protein domain information.
bckd-1A	down	1933	1821	1998	1740.92	4518	3744	4756.36	0.366018	0.00018685	Y39E4A.3 is orthologous to the human gene MAPLE SYRUP URINE DISEASE, TYPE IA (MSUD, TYPE IA; E1-alpha subunit of branched-chain keto acid dehydrogenase; OMIM:248600), which when mutated leads to maple syrup urine disease; Y39E4A.3 protein is predicted to be mitochondrial.
ivd-1	N/A	2269	2239	2136	2009.1	5623	4151	5655.71	0.355234	0.00038337	ivd-1 encodes an isovaleryl-CoA dehydrogenase; this function has been verified by both sequence homology and direct biochemical assay.
T02G5.7	N/A	2104	1843	1728	1717.21	4544	3525	4658.92	0.368585	0.000470819	The T02G5.7 gene encodes a homolog of the human gene ACAT1, which when mutated leads to alpha-methylacetoaceticaciduria (OMIM:203750).
bckd-1B	N/A	1462	1592	1327	1323.18	3279	2636	3409.83	0.388049	0.000812159	bckd-1B is an ortholog of human BCKDHB (branched chain keto acid dehydrogenase E1 subunit beta); bckd-1B is predicted to have catalytic activity, based on protein domain information.
ard-1	N/A	2003	1872	2106	1810.51	3895	3935	4467.48	0.405264	0.000933395	ard-1 encodes a homolog of mammalian 3-hydroxyacyl-CoA dehydrogenase (HADH II)/amyloid-beta binding alcohol dehydrogenase (ABAD) that is predicted to be mitochondrial.
dld-1	N/A	4824	4326	4598	4161.59	8980	8863	10191.3	0.408347	0.000954881	LLC1.3 is orthologous to the human gene DIHYDROLIPOAMIDE DEHYDROGENASE (DLD; OMIM:246900), which when mutated leads to dihydrolipoamide dehydrogenase deficiency.
ech-5	NS	603	701	676	598.199	1299	1328	1498.05	0.399318	0.00113769	ech-5 is an ortholog of human AUH (AU RNA binding methylglutaconyl-CoA hydratase) and ECHDC2 (enoyl-CoA hydratase domain containing 2); ech-5 is predicted to have catalytic activity, based on protein domain information; ech-5 is expressed in the pharynx.
ech-7	N/A	340	201	466	306.375	1754	930	1574.9	0.194536	0.00129939	ech-7 is an ortholog of human ECHS1 (enoyl-CoA hydratase, short chain 1); ech-7 is predicted to have catalytic activity, based on protein domain information.
B0250.5	N/A	1591	1559	1743	1480.73	3352	2920	3602.66	0.411012	0.00135807	B0250.5 is an ortholog of human HIBADH (3-hydroxyisobutyrate dehydrogenase); B0250.5 is predicted to have 3-hydroxyisobutyrate dehydrogenase activity, NAD binding activity, and phosphogluconate dehydrogenase (decarboxylating) activity, based on protein domain information.
acdh-4	N/A	36	48	31	34.6465	92	115	116.966	0.296211	0.00299718	acdh-4 is an ortholog of human ACADSB (acyl-CoA dehydrogenase, short/branched chain); acdh-4 is predicted to have flavin adenine dinucleotide binding activity and oxidoreductase activity, acting on the CH-CH group of donors, based on protein domain information.
B0303.3	N/A	4316	4195	4186	3840.59	7932	7308	8731.79	0.439841	0.00321538	B0303.3 is orthologous to the human gene 3-KETOACYL-COA THIOLASE BETA-SUBUNIT OF TRIFUNCTIONAL PROTEIN (HADHB; OMIM:143450), which when mutated leads to disease.
F54C8.1	N/A	45	88	54	56.1885	154	153	175.295	0.320536	0.00413832	F54C8.1 is an ortholog of human HADH (hydroxyacyl-CoA dehydrogenase); F54C8.1 is predicted to have 3-hydroxyacyl-CoA dehydrogenase activity and NAD+ binding activity, based on protein domain information.
alh-9	N/A	2328	3171	3048	2579.95	5065	4870	5681.28	0.454115	0.00533109	alh-9 is an ortholog of human ALDH7A1 (aldehyde dehydrogenase 7 family member A1); alh-9 is predicted to have oxidoreductase activity, acting on the aldehyde or oxo group of donors, based on protein domain information; alh-9 is expressed in the seam cell and the ABa.
acdh-3	N/A	1721	1699	1992	1638.09	2978	3129	3478.18	0.470962	0.00856405	acdh-3 is an ortholog of human ACADSB (acyl-CoA dehydrogenase, short/branched chain); acdh-3 is predicted to have flavin adenine dinucleotide binding activity and oxidoreductase activity, acting on the CH-CH group of donors, based on protein domain information; acdh-3 is expressed in the pharynx, nervous system, and the intestine.
acdh-1	N/A	23054	5582	12590	12589	79838	50732	76044.6	0.165547	0.00893579	acdh-1 encodes a short-chain acyl-CoA dehydrogenase; ACDH-1 is predicted to be a mitochondrial enzyme that catalyzes the first step of fatty acid beta-oxidation and thus plays a key role in energy production; steady-state acdh-1 mRNA levels are under the control of the MDT-15 mediator complex subunit; in addition, gene expression studies indicate that acdh-1 expression is upregulated in daf-2 mut…
alh-12	N/A	1533	1614	1658	1452.95	3367	2313	3297.04	0.440682	0.0120973	alh-12 is an ortholog of human ALDH9A1 (aldehyde dehydrogenase 9 family member A1); alh-12 is predicted to have oxidoreductase activity, acting on the aldehyde or oxo group of donors, based on protein domain information.
Y44A6D.5	N/A	27	37	25	26.8144	65	82	83.0281	0.322956	0.0162506	Y44A6D.5 is an ortholog of human BCAT1 (branched chain amino acid transaminase 1) and BCAT2 (branched chain amino acid transaminase 2); Y44A6D.5 is predicted to have branched-chain-amino-acid transaminase activity, based on protein domain information.
ech-8	N/A	446	372	338	349.862	646	643	735.949	0.475389	0.017261	ech-8 is an ortholog of human EHHADH (enoyl-CoA hydratase and 3-hydroxyacyl CoA dehydrogenase); ech-8 is predicted to have 3-hydroxyacyl-CoA dehydrogenase activity, based on protein domain information.
ech-1.1	N/A	124	317	152	177.647	59	39	56.9798	3.11771	0.0377985	ech-1.1 encodes one of two C. elegans enoyl-CoA hydratases/long-chain 3-hydroxyacyl-CoA dehydrogenases [EC:4.2.1.17 1.1.1.211] orthologous to human HADHA (hydroxyacyl-coenzyme A dehydrogenase/3-ketoacyl-coenzyme A thiolase/enoyl-coenzyme a hydratase (trifunctional protein), alpha subunit OMIM:600890), which when mutated leads to disease; loss of ech-1.1 activity via RNAi results in an increase in…
Mitochondrion: TCA cycle
GeneName	RT-qPCR validation	ok355a_count	ok355b_count	ok355c_count	ok355_normalize	N2a_count	N2b_count	N2_normalize	FoldChange(ok355 vs N2)	p_adjusted (q_value)	Summary
sucg-1	down	498	499	525	460.405	1286	1735	1701.14	0.270646	3.89429e-07	sucg-1 is an ortholog of human SUCLG2 (succinate-CoA ligase GDP-forming beta subunit); sucg-1 is predicted to have ATP binding activity and catalytic activity, based on protein domain information; sucg-1 is expressed in the anal depressor muscle, reproductive system, intestine, and the body wall musculature.
aco-1	NS	4509	4526	4482	4087.72	16062	9622	14995.6	0.272594	6.9408e-06	aco-1 encodes an aconitase that is homologous to mammalian iron regulatory protein-1 (IRP1); aco-1 activity is required for normal brood sizes and, under iron stress conditions, for normal lifespan and L4-to-adult growth rates; ACO-1 physically interacts with GEX-3; like IRP1, ACO-1 has aconitase activity and is post-translationally regulated by iron, but, unlike IRP1, it lacks RNA-binding activi…
dlat-1	down	3766	3416	4040	3398.32	8740	8483	9844.67	0.345194	4.42635e-05	dlat-1 is orthologous to the human gene dihydrolipoyllysine acetyltransferase component of the pyruvate dehydrogenase complex, mitochondrial; dlat-1 is involved in embryo development and reproduction; dlat-1 is predicted to have dihydrolipoyllysine-residue acetyltransferase activity, based on protein domain information; dlat-1 is expressed in the pharynx, anal depressor muscle, nervous system, he…
pdhb-1	down	2905	2656	2891	2558.45	6106	5579	6697.47	0.382002	0.000342845	C04C3.3 encodes the C. elegans ortholog of the pyruvate dehydrogenase complex E1 beta subunit (PDHB); by homology to mammalian enzymes, the product of C04C3.3 is predicted to function in mitochondria to catalyze the irreversible decarboxylation of pyruvate to acetyl-CoA.
mdh-2	N/A	9084	8967	8954	8167.77	16867	18646	20179.3	0.40476	0.000738493	mdh-2 encodes a homolog of malate dehydrogenase that is predicted to be mitochondrial.
dld-1	N/A	4824	4326	4598	4161.59	8980	8863	10191.3	0.408347	0.000954881	LLC1.3 is orthologous to the human gene DIHYDROLIPOAMIDE DEHYDROGENASE (DLD; OMIM:246900), which when mutated leads to dihydrolipoamide dehydrogenase deficiency.
sucl-2	N/A	1537	1311	1551	1332.58	2718	2890	3192.25	0.417443	0.00153577	sucl-2 is an ortholog of human SUCLG1 (succinate-CoA ligase alpha subunit); sucl-2 is predicted to have catalytic activity and cofactor binding activity, based on protein domain information.
idh-1	NS	4196	4276	4560	3942.06	11209	6931	10577	0.372701	0.00161223	idh-1 encodes a predicted cytosolic isocitrate dehydrogenase; by homology, IDH-1 is predicted to catalyze the formation of alpha-ketoglutarate from isocitrate.
sdhb-1	N/A	3420	3030	3168	2911.42	5823	6106	6794.67	0.428487	0.00202782	sdhb-1 encodes the C. elegans ortholog of human succinate dehydrogenase subunit B (SDHB; OMIM:185470, mutations lead to extraadrenal pheochromocytoma) which contains several iron-sulfur (Fe-S) clusters and functions to transfer electrons from the A (SDHA) subunit to the membrane-associated C (SDHC) subunit; RNAi screens indicate that sdhb-1 activity is essential for embryonic and larval developme…
pdha-1	N/A	5579	4236	4678	4392.06	8737	8874	10045.7	0.437208	0.00267202	T05H10.6 encodes an ortholog of the human gene PYRUVATE DEHYDROGENASE (LIPOAMIDE) ALPHA 1 (PDHA1; OMIM:312170), which when mutated leads to Leigh syndrome (OMIM:256000).
dlst-1	N/A	6228	5797	6246	5529.88	9623	9803	11079.5	0.499109	0.0164401	dlst-1 is an ortholog of human DLST (dihydrolipoamide S-succinyltransferase); dlst-1 is predicted to have dihydrolipoyllysine-residue succinyltransferase activity, based on protein domain information.
V-ATPase
GeneName	RT-qPCR validation	ok355a_count	ok355b_count	ok355c_count	ok355_normalize	N2a_count	N2b_count	N2_normalize	FoldChange(ok355 vs N2)	p_adjusted (q_value)	subunit	Summary
vha-6	down	5513	4606	5457	4718.98	20254	15057	20426.4	0.231024	2.7092e-08	V0a	vha-6 encodes an ortholog of subunit a of the membrane-bound (V0) domain of vacuolar proton-translocating ATPase (V-ATPase); VHA-6 is orthologous to human ATP6N1A (OMIM:192130), ATP6V0A2, ATP6V0A4 (OMIM:605239, mutated in distal renal tubular acidosis), and TCIRG1 (OMIM:604592, mutated in osteopetrosis); VHA-6 is expressed in germline (P2 through Z3 cells until the comma stage), on the apical sur…
vha-8	N/A	4541	5025	4724	4317.98	15903	13712	17018.8	0.253718	3.4911e-08	V1E	vha-8 encodes an ortholog of subunit E of the cytoplasmic (V1) domain of vacuolar proton-translocating ATPase (V-ATPase); VHA-8 is a predicted cytosolic stator (stalk) component; VHA-8 is required for embryonic and larval viability, for ovulation, and for receptor-mediated endocytosis of yolk protein; VHA-8 is highly expressed in the cytoplasm of excretory canals throughout development, and in th…
vha-10	N/A	2992	3096	3071	2769.34	9369	8609	10301.8	0.268821	1.57705e-07	V1G	vha-10 encodes an ortholog of subunit G of the cytoplasmic (V1) domain of vacuolar proton-translocating ATPase (V-ATPase); VHA-10 is required for necrosis, since vha-10(RNAi) suppresses necrotic neurodegeneration and thapsigargin-induced cell death; VHA-10 is a predicted cytosolic stator (stalk) component.
vha-13	NS	8145	8355	7657	7301.9	28005	20210	27927.3	0.261461	8.66586e-07	V1A	vha-13 encodes an ortholog of subunit A of the cytoplasmic (V1) domain of vacuolar proton-translocating ATPase (V-ATPase); VHA-13 is predicted to hydrolyse ATP as part of a cytosolic VHA-12/VHA-13 heterohexamer, whose activity drives the V-ATPase rotor; VHA-13 levels are lowered in mutants with either abnormally low or abnormally high calcineurin levels, and elevated in mutants lacking both calci…
vha-12	down	5125	5303	4401	4480.12	17884	12001	17364.7	0.258002	1.23593e-06	V1B	vha-12 encodes an ortholog of subunit B of the cytoplasmic (V1) domain of vacuolar proton-translocating ATPase (V-ATPase); VHA-12 is orthologous to human ATP6V1B1 (OMIM:192132, mutated in distal renal tubular acidosis with progressive sensorineural deafness) and ATP6V1B2 (OMIM:606939); VHA-12 and TAG-300/Y110A7A.12 are co-orthologs; VHA-17, like VHA-1 and VHA-12, antagonizes EFF-1-mediated cell f…
vha-15	N/A	3846	3644	3361	3281.6	10640	8338	10952.7	0.299615	6.96033e-06	V1H	vha-15 encodes an ortholog of subunit H of the cytoplasmic (V1) domain of vacuolar proton-translocating ATPase (V-ATPase); VHA-15 and VHA-18 are co-orthologs; VHA-15, along with VHA-2 and probably all V-ATPase subunits, is required for systemic RNAi, probably during endocytotic RNAi uptake; VHA-15 is a predicted cytosolic stator (stalk) component; neurons).
vha-16	N/A	5149	5171	4962	4620.81	14306	11333	14789.8	0.312431	1.39614e-05	V0d	vha-16 encodes an an ortholog of subunit d of the membrane-bound (V0) domain of vacuolar proton-translocating ATPase (V-ATPase); VHA-16 is predicted to mechanically anchor the V-ATPase cytosolic rotor (stalk) to the membrane, while also providing a hub for the V-ATPase transmembrane rotor; vha-16 is expressed in diverse tissues (e.g., excretory cell, pharynx, intestine, hypodermis, and neurons).
vha-19	N/A	4803	5217	5096	4568.9	13381	11005	14043.6	0.325338	1.73887e-05	AP1	vha-19 encodes an ortholog of subunit Ac45 of the membrane-bound (V0) domain of vacuolar proton-translocating ATPase (V-ATPase); VHA-19 is a predicted V-ATPase transmembrane rotor component; Ac45 is a nonhomologous replacement for subunit c', which is found in fungi but not in animals; conversely, orthologs of Ac45 are only found in animals; VHA-19 is predicted to help carry protons from the cyto…
vha-11	down	3416	3533	3240	3079.67	9503	7365	9739.74	0.316196	2.56407e-05	V1C	vha-11 encodes, by alternative splicing, two isoforms of an ortholog of subunit C of the cytoplasmic (V1) domain of vacuolar proton-translocating ATPase (V-ATPase); VHA-11 is a predicted cytosolic stator (stalk) component; VHA-11 is found in dot-like structures around embryonic nuclei, with diffuse distribution in embryonic cytoplasm; in later embryos (comma stage onward), VHA-11 is found in gut …
vha-2	N/A	6990	7636	7773	6771.37	18056	16161	19630.4	0.344944	4.50545e-05	V0c	vha-2 and vha-3 encode an ortholog of subunit c of the membrane-bound (V0) domain of vacuolar proton-translocating ATPase (V-ATPase); the protein encoded by vha-2 and vha-3 (VHA-2/3) is identical; VHA-2/3 is a predicted V-ATPase transmembrane rotor component, whose polypeptide sequence is identical to that of VHA-3; VHA-1 and VHA-2/3 comprise a closely related family of subunit c co-orthologs, pr…
vha-4	down	2274	2706	2785	2346.45	5852	5894	6702.73	0.350073	6.32987e-05	V0b	vha-4 encodes an ortholog of subunit c'' of the membrane-bound (V0) domain of vacuolar proton-translocating ATPase (V-ATPase); VHA-4 is a predicted V-ATPase transmembrane rotor component; VHA-4 is paralogous to the c subunits VHA-1/-2/-3, and is predicted to help carry protons from the cytosol to a-subunits (VHA-5, VHA-6, VHA-7, or UNC-32) for transmembrane export; VHA-4 is required for ovulation…
vha-14	N/A	3805	3948	3909	3526.06	9383	7771	9875.67	0.357045	0.000101654	V1D	vha-14 encodes an ortholog of subunit D of the cytoplasmic (V1) domain of vacuolar proton-translocating ATPase (V-ATPase); VHA-14 is a predicted cytosolic rotor (stalk) component.
vha-3	N/A	3124	2476	2404	2423.79	8212	4825	7617.8	0.318174	0.000150083	V0c	vha-3 and vha-2 encode an ortholog of subunit c of the membrane-bound (V0) domain of vacuolar proton-translocating ATPase (V-ATPase); the protein encoded by vha-2 and vha-3 (VHA-2/3) is identical; VHA-2/3 is a predicted V-ATPase transmembrane rotor component; VHA-1 and VHA-2/3 comprise a closely related family of subunit c co-orthologs, predicted to carry protons from the cytosol to a-subunits (V…
vha-5	N/A	4111	4236	4010	3735.58	8110	7460	8921.51	0.418716	0.0015456	V0a	vha-5 encodes an ortholog of subunit a of the membrane-bound (V0) domain of vacuolar proton-translocating ATPase (V-ATPase); VHA-5 is orthologous to human ATP6N1A (OMIM:192130), ATP6V0A2, ATP6V0A4 (OMIM:605239, mutated in distal renal tubular acidosis), and TCIRG1 (OMIM:604592, mutated in osteopetrosis); VHA-5 is expressed broadly in embryos (in dot- or cup-like perinuclear compartments in each c…
vha-9	N/A	1031	1373	1637	1221.42	2262	2891	2908.79	0.419908	0.00157534	V1F	vha-9 encodes an ortholog of subunit F of the cytoplasmic (V1) domain of vacuolar proton-translocating ATPase (V-ATPase); VHA-9 is a predicted cytosolic rotor (stalk) component.
vha-1	NS	3147	3535	3817	3174.37	6600	5929	7186.72	0.441699	0.00355431	V0c	vha-1 encodes an ortholog of subunit c of the membrane-bound (V0) domain of vacuolar proton-translocating ATPase (V-ATPase); VHA-1 is a predicted V-ATPase transmembrane rotor component; VHA-1 and VHA-2/3 comprise a closely related family of subunit c co-orthologs, predicted to carry protons from the cytosol to a-subunits (VHA-5, VHA-6, VHA-7, or UNC-32) for transmembrane export; VHA-1, like VHA-1…
vha-17	N/A	1562	1980	2115	1709.22	3070	3474	3714.49	0.46015	0.00605352	V0e	vha-17 (aka 'fus-1') encodes an an ortholog of subunit e of the membrane-bound (V0) domain of vacuolar proton-translocating ATPase (V-ATPase); VHA-17, like VHA-1 and VHA-12, antagonizes EFF-1-mediated cell fusion in hypodermal cells; VHA-17 is expressed in gut cells of comma stage embryos, and in excretory cell and apical membranes of gut cells at later embryonic stages; VHA-17 is found in gut gr…
vha-20	N/A	3570	4430	3867	3582.13	7125	6488	7803.73	0.459027	0.00618704	AP2	vha-20 is an ortholog of human ATP6AP2 (ATPase H+ transporting accessory protein 2); vha-20 is involved in nematode larval development; vha-20 is predicted to have signaling receptor activity, based on protein domain information; vha-20 is expressed in all amphid neurons, intestine, and the excretory cell.
unc-32	NS	4481	3424	4252	3685.66	6592	4895	6645.22	0.554633	0.0933445	V0a	unc-32 encodes, by alternative splicing, six isoforms of an ortholog of subunit a of the membrane-bound (V0) domain of vacuolar proton-translocating ATPase (V-ATPase); UNC-32 is orthologous to human ATP6N1A (OMIM:192130), ATP6V0A2, ATP6V0A4 (OMIM:605239, mutated in distal renal tubular acidosis), and TCIRG1 (OMIM:604592, mutated in osteopetrosis); one UNC-32 isoform is essential for locomotion an…
UDP glycosyltransferase
GeneName	RT-qPCR validation	ok355a_count	ok355b_count	ok355c_count	ok355_normalize	N2a_count	N2b_count	N2_normalize	FoldChange(ok355 vs N2)	p_adjusted (q_value)	Summary
ugt-22	down	419	387	357	351.774	2933	2247	2992.51	0.117552	2.36511e-17	ugt-22 is an ortholog of human UGT3A2 (UDP glycosyltransferase family 3 member A2) and UGT3A1 (UDP glycosyltransferase family 3 member A1); ugt-22 is predicted to have transferase activity, transferring hexosyl groups, based on protein domain information.
ugt-62	down	676	722	683	628.961	5968	3005	5275.94	0.119213	1.52527e-15	ugt-62 is an ortholog of members of the human UGT (UDP glucuronosyltransferases) family including UGT3A2; ugt-62 is predicted to have transferase activity, transferring hexosyl groups, based on protein domain information.
ugt-9	down	35	63	59	47.3182	375	218	346.655	0.136499	8.67964e-10	ugt-9 is an ortholog of human UGT3A2 (UDP glycosyltransferase family 3 member A2) and UGT3A1 (UDP glycosyltransferase family 3 member A1); ugt-9 is predicted to have transferase activity, transferring hexosyl groups, based on protein domain information\; ugt-9 is expressed in the pharyngeal cell.
ugt-46	down	621	757	670	618.309	2408	1970	2521.83	0.245183	4.17678e-08	ugt-46 is an ortholog of human UGT3A2 (UDP glycosyltransferase family 3 member A2) and UGT3A1 (UDP glycosyltransferase family 3 member A1); ugt-46 is predicted to have transferase activity, transferring hexosyl groups, based on protein domain information.
ugt-16	NS	188	184	145	156.218	919	349	753.417	0.207346	4.77786e-07	ugt-16 is an ortholog of human UGT3A2 (UDP glycosyltransferase family 3 member A2) and UGT3A1 (UDP glycosyltransferase family 3 member A1); ugt-16 is predicted to have transferase activity, transferring hexosyl groups, based on protein domain information\; ugt-16 is expressed in the pharynx and the intestine.
ugt-63	N/A	10	15	23	14.5235	113	88	116.035	0.125165	8.98282e-07	ugt-63 is an ortholog of members of the human UGT (UDP glucuronosyltransferases) family including UGT8; ugt-63 is predicted to have transferase activity, transferring hexosyl groups, based on protein domain information\; ugt-63 is expressed in the muscle cell and the hypodermis.
ugt-49	N/A	554	600	543	512.752	1580	1454	1738.43	0.294951	4.02561e-06	ugt-49 is an ortholog of human UGT3A2 (UDP glycosyltransferase family 3 member A2) and UGT3A1 (UDP glycosyltransferase family 3 member A1); ugt-49 is predicted to have transferase activity, transferring hexosyl groups, based on protein domain information.
ugt-12	N/A	478	465	600	467.28	1566	1139	1566.26	0.29834	2.82696e-05	ugt-12 is an ortholog of human UGT3A2 (UDP glycosyltransferase family 3 member A2) and UGT3A1 (UDP glycosyltransferase family 3 member A1); ugt-12 is predicted to have transferase activity, transferring hexosyl groups, based on protein domain information.
ugt-8	N/A	141	104	175	127.51	614	286	530.782	0.24023	3.20971e-05	ugt-8 is an ortholog of human UGT3A2 (UDP glycosyltransferase family 3 member A2) and UGT3A1 (UDP glycosyltransferase family 3 member A1); ugt-8 is predicted to have transferase activity, transferring hexosyl groups, based on protein domain information\; ugt-8 is expressed in the pharynx, nervous system, intestine, and the excretory cell.
ugt-58	N/A	1082	1085	1232	1028.56	3030	2110	2981.83	0.344943	0.00038337	ugt-58 is an ortholog of human UGT3A2 (UDP glycosyltransferase family 3 member A2), UGT3A1 (UDP glycosyltransferase family 3 member A1) and UGT8 (UDP glycosyltransferase 8); ugt-58 is predicted to have transferase activity, transferring hexosyl groups, based on protein domain information\; ugt-58 is expressed in the hypodermis, nervous system, and the intestine.
ugt-18	N/A	583	601	683	564.886	77	170	136.163	4.14862	0.00161657	ugt-18 is an ortholog of human UGT3A2 (UDP glycosyltransferase family 3 member A2) and UGT3A1 (UDP glycosyltransferase family 3 member A1); ugt-18 is predicted to have transferase activity, transferring hexosyl groups, based on protein domain information.
ugt-7	N/A	45	101	66	63.6768	184	145	189.827	0.335446	0.0137024	ugt-7 is an ortholog of human UGT3A2 (UDP glycosyltransferase family 3 member A2) and UGT3A1 (UDP glycosyltransferase family 3 member A1); ugt-7 is predicted to have transferase activity, transferring hexosyl groups, based on protein domain information.
cytochrome P450
GeneName	RT-qPCR validation	ok355a_count	ok355b_count	ok355c_count	ok355_normalize	N2a_count	N2b_count	N2_normalize	FoldChange(ok355 vs N2)	p_adjusted (q_value)	Summary
cyp-33A1	down	371	238	259	263.299	6277	438	4136.42	0.0636537	3.6526e-20	cyp-33A1 is an ortholog of human CYP2J2 (cytochrome P450 family 2 subfamily J member 2), CYP2U1 (cytochrome P450 family 2 subfamily U member 1) and CYP2R1 (cytochrome P450 family 2 subfamily R member 1); cyp-33A1 is predicted to have heme binding activity, iron ion binding activity, and oxidoreductase activity, acting on paired donors, with incorporation or reduction of molecular oxygen, based on…
cyp-33C1	N/A	86	166	64	94.7271	2	1	1.76442	53.6873	1.77328e-08	cyp-33C1 is an ortholog of human CYP2J2 (cytochrome P450 family 2 subfamily J member 2), CYP2U1 (cytochrome P450 family 2 subfamily U member 1) and CYP2R1 (cytochrome P450 family 2 subfamily R member 1); cyp-33C1 is predicted to have heme binding activity, iron ion binding activity, and oxidoreductase activity, acting on paired donors, with incorporation or reduction of molecular oxygen, based on…
cyp-33B1	N/A	471	148	223	256.658	22	27	27.7107	9.26206	4.56015e-07	cyp-33B1 is an ortholog of human CYP2R1 (cytochrome P450 family 2 subfamily R member 1), CYP2J2 (cytochrome P450 family 2 subfamily J member 2) and CYP2U1 (cytochrome P450 family 2 subfamily U member 1); cyp-33B1 is predicted to have heme binding activity, iron ion binding activity, and oxidoreductase activity, acting on paired donors, with incorporation or reduction of molecular oxygen, based on…
cyp-35A5	down	38	35	21	28.3868	223	67	173.643	0.163477	5.24358e-06	cyp-35A5 is an ortholog of human CYP21A2 (cytochrome P450 family 21 subfamily A member 2) and members of the CYP2 (Cytochrome P4502) family including CYP2J2\; cyp-35A5 is involved in innate immune response[HEP] and response to xenobiotic stimulus; cyp-35A5 is predicted to have heme binding activity, iron ion binding activity, and oxidoreductase activity, acting on paired donors, with incorporatio…
cyp-14A1	down	44	39	59	43.0543	117	124	137.205	0.313795	0.00303474	cyp-14A1 is an ortholog of human RP11-400G3.5 and members of the CYP2 (Cytochrome P4502) family including CYP2C9; cyp-14A1 is predicted to have heme binding activity, iron ion binding activity, and oxidoreductase activity, acting on paired donors, with incorporation or reduction of molecular oxygen, based on protein domain information.
cyp-35A4	NS	35	41	22	29.5285	167	26	117.494	0.251319	0.00309975	cyp-35A4 is an ortholog of human CYP21A2 (cytochrome P450 family 21 subfamily A member 2) and members of the CYP2 (Cytochrome P4502) family including CYP2J2; cyp-35A4 is involved in response to xenobiotic stimulus\; cyp-35A4 is predicted to have heme binding activity, iron ion binding activity, and oxidoreductase activity, acting on paired donors, with incorporation or reduction of molecular oxyg…
cyp-14A4	NS	18	36	24	23.4456	96	41	81.0602	0.289236	0.0187254	cyp-14A4 is an ortholog of human RP11-400G3.5 and members of the CYP2 (Cytochrome P4502) family including CYP2C9; cyp-14A4 is predicted to have heme binding activity, iron ion binding activity, and oxidoreductase activity, acting on paired donors, with incorporation or reduction of molecular oxygen, based on protein domain information.
Histone: H1
GeneName	RT-qPCR validation	ok355a_count	ok355b_count	ok355c_count	ok355_normalize	N2a_count	N2b_count	N2_normalize	FoldChange(ok355 vs N2)	p_adjusted (q_value)	Replication dependency	Summary
his-24	N/A	2002	3386	2775	2458.96	120	390	277.094	8.87408	0.000345022	Independent	his-24 encodes one of eight C. elegans H1 linker histones; HIS-24, along with the histone deacetylase SIR-2.1 and the Enhancer of zeste E(Z) ortholog MES-2, plays a key role in heterochromatin regulation and thus, in regulation of fertility and embryonic development; specifically, HIS-24 and SIR-2.1 are essential for maintenance of the histone H3K27me3 mark at subtelomeric regions in the C. elega…
hil-1	N/A	3143	2510	2091	2343.65	193	538	399.351	5.86864	0.00110937	Independent	hil-1 is an ortholog of human H1F0 (H1 histone family member 0); hil-1 is involved in body morphogenesis, locomotion, growth, oviposition and pharynx development; hil-1 is predicted to have DNA binding activity, based on protein domain information; hil-1 is expressed in several tissues including the excretory system and the body wall musculature; hil-1 is localized to the intermediate filament cy…
hil-3	up	6076	10844	5579	6757.63	272	830	600.062	11.2616	0.00141057	Independent	hil-3 is an ortholog of human H1F0 (H1 histone family member 0); hil-3 is predicted to have DNA binding activity, based on protein domain information; hil-3 is expressed in several tissues including the tail.
hil-2	N/A	3766	6006	4479	4291.89	803	1581	1320.43	3.25037	0.00176805	Independent	hil-2 is an ortholog of human H1F0 (H1 histone family member 0); hil-2 is predicted to have DNA binding activity, based on protein domain information.
hil-6	N/A	163	197	141	151.109	0	8	4.15101	36.403	0.0133835	Independent	hil-6 is an ortholog of human H1F0 (H1 histone family member 0); hil-6 is predicted to have DNA binding activity, based on protein domain information; hil-6 is expressed widely.
Histone: H2A
GeneName	RT-qPCR validation	ok355a_count	ok355b_count	ok355c_count	ok355_normalize	N2a_count	N2b_count	N2_normalize	FoldChange(ok355 vs N2)	p_adjusted (q_value)	Replication dependency	Summary
his-3	up	901	1745	1327	1195.4	53	96	82.8191	14.4339	2.21769e-15	Dependent	his-3 encodes an H2A histone; by homology, HIS-3 is predicted to function as a nucleosome component required for packaging of DNA into chromatin; his-3 is a replication-dependent histone locus that resides in the HIS1 cluster on chromosome V.
his-61	N/A	509	722	890	641.033	24	52	41.9281	15.2889	1.60793e-09	Dependent	his-61 encodes an H2A histone.
his-7	N/A	529	1239	296	616.596	16	37	29.1628	21.1432	4.30092e-08	Dependent	his-7 encodes an H2A histone.
his-68	N/A	475	450	447	415.058	55	58	64.3474	6.45026	9.66087e-08	Dependent	his-68 encodes an H2A histone.
his-47	N/A	54	41	47	43.0387	3	4	3.94383	10.9129	0.00316356	Dependent	his-47 encodes an H2A histone; by homology, HIS-47 is predicted to function as a nucleosome component required for packaging of DNA into chromatin; his-47 is a replication-dependent histone locus that resides in a histone gene-rich region on chromosome IV.
his-35	up	5048	4708	4982	4460.18	1498	1689	1809.3	2.46515	0.00327428	Independent	his-35 encodes an H2A histone.
htas-1	N/A	13	32	17	18.589	56	81	76.9043	0.241716	0.00709763	Independent	htas-1 is an ortholog of human H2AFY2 (H2A histone family member Y2) and H2AFY (H2A histone family member Y); htas-1 is predicted to have DNA binding activity and protein heterodimerization activity, based on protein domain information; htas-1 is expressed in the sperm.
htz-1	N/A	1773	1883	1728	1627.08	2642	3358	3387.75	0.480283	0.0101622	Independent	htz-1 encodes the C. elegans ortholog of the H2A.Z histone variant; htz-1 is an essential gene and during development, HTZ-1 functions with the PHA-4/FoxA transcription factor and the MYS-1/TIP60-SSL-1/SWR1 remodeling complex to regulate gene expression during pharyngeal (foregut) organogenesis; a YFP::HTZ-1 fusion protein localizes to pharyngeal gene promoters at the onset of transcription, in a…
his-57	N/A	114	73	97	86.2058	0	4	2.0755	41.5349	0.0209154	Dependent	his-57 encodes an H2A histone.
Histone: H2B
GeneName	RT-qPCR validation	ok355a_count	ok355b_count	ok355c_count	ok355_normalize	N2a_count	N2b_count	N2_normalize	FoldChange(ok355 vs N2)	p_adjusted (q_value)	Replication dependency	Summary
his-62	N/A	337	498	487	398.924	35	37	40.9955	9.73093	2.77732e-10	Dependent	his-62 encodes an H2B histone.
his-4	up	63	189	183	130.871	6	16	12.0387	10.8709	0.000150681	Dependent	his-4 encodes an H2B histone.
his-8	N/A	148	140	236	158.913	0	2	1.03775	153.132	0.000443568	Dependent	his-8 encodes an H2B histone; his-8 is contained within the histone gene cluster HIS2.
his-41	up	5256	4072	4740	4263.62	1449	1302	1577.98	2.70195	0.000933395	Independent	his-41 encodes an H2B histone.
his-66	N/A	27	17	46	27.3913	1	1	1.14165	23.9927	0.0064507	Dependent	his-66 encodes an H2B histone.
his-11	N/A	152	230	145	158.621	33	10	25.7403	6.16237	0.0242978	Dependent	his-11 encodes an H2B histone; by homology, HIS-11 is predicted to function as a nucleosome component required for packaging of DNA into chromatin; his-11 is a replication-dependent histone locus that resides in the HIS3 cluster on chromosome II.
his-48	N/A	111	302	463	264.591	9	36	24.2845	10.8955	0.0302992	Dependent	his-48 encodes an H2B histone; by homology, HIS-48 is predicted to function as a nucleosome component required for packaging of DNA into chromatin; his-48 is a replication-dependent histone locus that resides in a histone gene-rich region on chromosome IV.
Histone: H3
GeneName	RT-qPCR validation	ok355a_count	ok355b_count	ok355c_count	ok355_normalize	N2a_count	N2b_count	N2_normalize	FoldChange(ok355 vs N2)	p_adjusted (q_value)	Replication dependency	Summary
his-32	N/A	1298	3114	1695	1831.55	31	58	49.4008	37.0753	6.31486e-24	Dependent	his-32 encodes an H3 histone; by homology, HIS-32 is predicted to function as a nucleosome component required for packaging of DNA into chromatin; his-32 is a replication-dependent histone locus that resides in the HIS5 cluster on chromosome IV.
his-59	N/A	1223	2137	1619	1498.87	104	107	120.288	12.4606	2.27325e-15	Dependent	his-59 encodes an H3 histone; by homology, HIS-59 is predicted to function as a nucleosome component required for packaging of DNA into chromatin; his-59 is a replication-dependent histone locus that resides in a histone gene-rich region on chromosome IV.
his-63	N/A	176	687	320	353.575	10	12	12.4543	28.3899	2.82918e-14	Dependent	his-63 encodes an H3 histone; by homology, HIS-63 is predicted to function as a nucleosome component required for packaging of DNA into chromatin; his-63 is a replication-dependent histone locus.
his-2	N/A	152	598	281	308.154	10	18	15.5675	19.7947	1.52045e-11	Dependent	his-2 encodes an H3 histone; his-2 is contained within the histone gene cluster HIS1.
his-6	up	420	1242	527	654.751	25	50	41.5131	15.7721	3.86603e-11	Dependent	his-6 encodes an H3 histone.
his-17	N/A	157	448	237	252.247	6	17	12.5575	20.0873	1.39614e-05	Dependent	his-17 encodes an H3 histone; his-17 is contained within the histone gene cluster HIS4.
his-74	N/A	342	477	452	383.579	690	1142	1022.27	0.375223	0.000412896	Independent	his-74 is an ortholog of human H3F3A (H3 histone family member 3A), H3F3C (H3 histone family member 3C) and H3F3B (H3 histone family member 3B); his-74 is predicted to have DNA binding activity and protein heterodimerization activity, based on protein domain information.
his-40	N/A	290	1067	325	501.543	14	45	32.0683	15.6399	0.00257319	Dependent	his-40 is a predicted pseudogene whose partial translation products, in a given reading frame, display strong similarity to histones; large-scale RNAi screens targeting his-40 sequences in the hypersensitive rrf-3 background do result in embryonic and larval lethality, indicating that his-40 either has a real biological function or that there is cross-reactivity with mRNA from other histone genes…
his-25	N/A	149	190	136	143.217	21	9	17.7481	8.06942	0.00275521	Dependent	his-25 encodes an H3 histone.
his-70	N/A	33	63	29	37.506	86	127	119.456	0.313974	0.017261	Dependent	his-70 encodes an H3 histone.
his-72	up	8623	11004	9797	8881.29	3995	4691	4922.03	1.8044	0.0789743	Independent	his-72 encodes an H3 histone required for embryonic viability.
Hitone: H4
GeneName	RT-qPCR validation	ok355a_count	ok355b_count	ok355c_count	ok355_normalize	N2a_count	N2b_count	N2_normalize	FoldChange(ok355 vs N2)	p_adjusted (q_value)	Replication dependency	Summary
his-18	N/A	289	978	650	574.786	34	37	40.3727	14.237	2.44865e-12	Dependent	his-18 encodes an H4 histone; by homology, HIS-18 is predicted to function as a nucleosome component required for packaging of DNA into chromatin; his-18 is a replication-dependent histone locus that resides in the HIS4 cluster on chromosome V.
his-60	NS (total)/up (poly(A))	473	1313	915	810.81	56	104	88.8384	9.12679	9.79579e-10	Dependent	his-60 encodes an H4 histone; by homology, HIS-60 is predicted to function as a nucleosome component required for packaging of DNA into chromatin; his-60 expression is detected in early embryos, beginning at the 28-cell stage and continuing through the comma stage (early morphogenesis); his-60 is a replication-dependent histone locus that resides in a histone gene-rich region on chromosome IV.
his-1	N/A	54	306	128	145.527	6	7	7.36878	19.7491	6.81e-08	Dependent	his-1 encodes an H4 histone; his-1 is contained within the histone gene cluster HIS1; transcript analysis suggests that it encodes the major class of H4 transcripts.
his-31	N/A	174	624	239	309.667	4	13	9.23648	33.5265	1.82464e-05	Dependent	his-31 encodes an H4 histone; his-31 is contained within the histone gene cluster HIS5.
his-64	N/A	50	309	128	145.175	8	3	6.53882	22.2021	0.000900374	Dependent	his-64 encodes an H4 histone.
his-5	N/A	582	1773	915	979.15	29	93	66.3159	14.7649	0.00232581	Dependent	his-5 encodes an H4 histone.
his-67	N/A	76	604	145	244.835	2	0	1.24555	196.568	0.00745746	Dependent	his-67 encodes an H4 histone required for embryonic viability and growth.
Note: NS, not significant. N/A, not assayed.
