# Supplementary material for: Defective Expression of Mitochondrial, Vacuolar H+-ATPase and Histone Genes in a C. elegans Model of SMA
Source: Front Genet. 2019 May 3;10:410. doi: 10.3389/fgene.2019.00410 (PMC6509145; doi:10.3389/fgene.2019.00410)
Supplement: FIGURE S1 — Expression levels of predicted DEGs not confirmed by RT-qPCR. (A) Mitochondrial genes. Genes in red are encoded by the mitochondrial genome and genes in black by the nuclear genome. (B) V-ATPase genes. (C) UGT genes. (D) CYP genes. Each dataset is the average of three biological replicates. Statistics: two-tailed unpaired Student’s t-test. Error bars: standard errors. [file Data_Sheet_1.zip › TableS9.xlsx]

## Sheet: Sheet1
Table S9. List of DEGs in affected KEGG pathways in smn-1(ok355); uaf-1(n4588) double mutants.
GeneName	FoldChange(ok355; n4588 vs N2)	Log2(FoldChange)	p_value	p_adjusted (q-value)	up/down	GO: biological process	GO: cellular component	GO: molecular function	Summary
Alcoholism
his-32	26.0569	4.70359	2.27662e-19	1.83654e-16	up	.	GO:0000786|nucleosome;GO:0005634|nucleus;	GO:0003677|DNA binding;	his-32 encodes an H3 histone; by homology, HIS-32 is predicted to function as a nucleosome component required for packaging of DNA into chromatin; his-32 is a replication-dependent histone locus that resides in the HIS5 cluster on chromosome IV.
his-3	8.7413	3.12785	4.40605e-10	5.86468e-08	up	GO:0006281|DNA repair;GO:0006355|regulation of transcription, DNA-templated;	GO:0000786|nucleosome;GO:0005634|nucleus;	GO:0003677|DNA binding;	his-3 encodes an H2A histone; by homology, HIS-3 is predicted to function as a nucleosome component required for packaging of DNA into chromatin; his-3 is a replication-dependent histone locus that resides in the HIS1 cluster on chromosome V.
his-62	8.03047	3.00548	7.6832e-09	7.4921e-07	up	GO:0006334|nucleosome assembly;	GO:0005811|lipid particle;GO:0000788|nuclear nucleosome;	GO:0003677|DNA binding;	his-62 encodes an H2B histone.
his-59	6.19527	2.63117	3.14821e-08	2.62723e-06	up	.	GO:0000786|nucleosome;GO:0005634|nucleus;	GO:0003677|DNA binding;	his-59 encodes an H3 histone; by homology, HIS-59 is predicted to function as a nucleosome component required for packaging of DNA into chromatin; his-59 is a replication-dependent histone locus that resides in a histone gene-rich region on chromosome IV.
his-61	10.8658	3.44172	1.02258e-07	7.25925e-06	up	GO:0006281|DNA repair;GO:0006355|regulation of transcription, DNA-templated;	GO:0000786|nucleosome;GO:0005634|nucleus;	GO:0003677|DNA binding;	his-61 encodes an H2A histone.
his-60	5.73399	2.51954	2.11298e-06	9.56624e-05	up	GO:0006334|nucleosome assembly;	GO:0000786|nucleosome;GO:0005634|nucleus;	GO:0003677|DNA binding;	his-60 encodes an H4 histone; by homology, HIS-60 is predicted to function as a nucleosome component required for packaging of DNA into chromatin; his-60 expression is detected in early embryos, beginning at the 28-cell stage and continuing through the comma stage (early morphogenesis); his-60 is a replication-dependent histone locus that resides in a histone gene-rich region on chromosome IV.
F09C12.2	14.6197	3.86984	8.05617e-06	0.000305503	up	.	.	GO:0005524|ATP binding;GO:0004707|MAP kinase activity;	F09C12.2 encodes a kinase most closely related to mitogen-activated protein (MAP) kinases; as loss of F09C12.2 activity via mutation or large-scale RNAi results in no obvious defects, the precise role of F09C12.2 in C. elegans development and/or behavior is not yet known.
cal-6	27.4905	4.78086	6.32335e-05	0.00174078	up	GO:0043277|apoptotic cell clearance;GO:0016477|cell migration;GO:0009792|embryo development ending in birth or egg hatching;GO:0051296|establishment of meiotic spindle orientation;GO:0042981|regulation of apoptotic process;GO:0051726|regulation of cell cycle;GO:0032880|regulation of protein localization;	GO:0071944|cell periphery;GO:0005813|centrosome;GO:0072686|mitotic spindle;GO:0031965|nuclear membrane;	GO:0005509|calcium ion binding;	Microarray and RNA sequencing studies indicate that cal-6 is affected by cyc-1, tatn-1, daf-16, mir-34, and smg-2; tiling array studies indicate that cal-6 is enriched in neurons including the DA, VA, and NSM neurons.
his-42	Inf	Inf	0.000189552	0.00424063	up	.	GO:0000786|nucleosome;GO:0005634|nucleus;	GO:0003677|DNA binding;	his-42 encodes an H3 histone.
his-25	9.50773	3.2491	0.000236562	0.00512702	up	.	GO:0000786|nucleosome;GO:0005634|nucleus;	GO:0003677|DNA binding;	his-25 encodes an H3 histone.
his-31	12.6649	3.66276	0.000330282	0.00672895	up	GO:0006334|nucleosome assembly;	GO:0000786|nucleosome;GO:0005634|nucleus;	GO:0003677|DNA binding;	his-31 encodes an H4 histone; his-31 is contained within the histone gene cluster HIS5.
his-4	8.09802	3.01757	0.000330099	0.00672895	up	GO:0006334|nucleosome assembly;	GO:0005811|lipid particle;GO:0000788|nuclear nucleosome;	GO:0003677|DNA binding;	his-4 encodes an H2B histone.
his-18	4.5472	2.18498	0.000488178	0.00924309	up	GO:0006334|nucleosome assembly;	GO:0000786|nucleosome;GO:0005634|nucleus;	GO:0003677|DNA binding;	his-18 encodes an H4 histone; by homology, HIS-18 is predicted to function as a nucleosome component required for packaging of DNA into chromatin; his-18 is a replication-dependent histone locus that resides in the HIS4 cluster on chromosome V.
gpa-4	4.60841	2.20427	0.000535945	0.00992859	up	GO:0007188|adenylate cyclase-modulating G-protein coupled receptor signaling pathway;	GO:0005834|heterotrimeric G-protein complex;	GO:0031683|G-protein beta/gamma-subunit complex binding;GO:0001664|G-protein coupled receptor binding;GO:0005525|GTP binding;GO:0003924|GTPase activity;GO:0046872|metal ion binding;GO:0004871|signal transducer activity;	gpa-4 encodes a member of the G protein alpha subunit family of heterotrimeric GTPases; it is expressed in ASI.
F40E3.5	3.01047	1.58999	0.000583054	0.0105732	up	GO:0051301|cell division;GO:0016568|chromatin modification;GO:0051321|meiotic cell cycle;GO:0007067|mitotic nuclear division;GO:0007275|multicellular organismal development;GO:0070262|peptidyl-serine dephosphorylation;	GO:0005694|chromosome;GO:0005737|cytoplasm;GO:0031965|nuclear membrane;GO:0005634|nucleus;	GO:0046872|metal ion binding;GO:0004722|protein serine/threonine phosphatase activity;	F40E3.5 is an ortholog of human PPP1CB (protein phosphatase 1 catalytic subunit beta); F40E3.5 is predicted to have hydrolase activity, based on protein domain information.
his-17	6.5979	2.72201	0.00114919	0.0180168	up	.	GO:0000786|nucleosome;GO:0005634|nucleus;	GO:0003677|DNA binding;	his-17 encodes an H3 histone; his-17 is contained within the histone gene cluster HIS4.
his-7	4.55471	2.18736	0.00156491	0.0229149	up	GO:0006281|DNA repair;GO:0006355|regulation of transcription, DNA-templated;	GO:0000786|nucleosome;GO:0005634|nucleus;	GO:0003677|DNA binding;	his-7 encodes an H2A histone.
gsp-3	0.0276539	-5.17637	5.77459e-20	4.80392e-17	down	GO:0030437|ascospore formation;GO:0007114|cell budding;GO:0006873|cellular ion homeostasis;GO:0007059|chromosome segregation;GO:0070940|dephosphorylation of RNA polymerase II C-terminal domain;GO:0000077|DNA damage checkpoint;GO:0000076|DNA replication checkpoint;GO:0005977|glycogen metabolic process;GO:0016576|histone dephosphorylation;GO:0007126|meiotic nuclear division;GO:0007067|mitotic nucle…	GO:0005935|cellular bud neck;GO:0000778|condensed nuclear chromosome kinetochore;GO:0001400|mating projection base;GO:0005847|mRNA cleavage and polyadenylation specificity factor complex;GO:0005730|nucleolus;GO:0005634|nucleus;GO:0000164|protein phosphatase type 1 complex;GO:0005816|spindle pole body;	GO:0046872|metal ion binding;GO:0004722|protein serine/threonine phosphatase activity;	gsp-3 encodes an ortholog of protein phosphatase 1 gamma, a Glc7/PP1 phosphatase (HGNC:PPP1CA); GSP-3 is nearly identical to GSP-4, and the two proteins appear to function redundantly during sperm development; GSP-3/4 activity is required for chromosome partitioning during sperm meiosis and for sperm motility, specifically for pseudopod development and a normal rate of pseudopodial treadmilling; …
htas-1	0.0130606	-6.25864	1.04029e-08	9.82038e-07	down	GO:0006281|DNA repair;	GO:0000786|nucleosome;GO:0005634|nucleus;	GO:0003677|DNA binding;	htas-1 is an ortholog of human H2AFY2 (H2A histone family member Y2) and H2AFY (H2A histone family member Y); htas-1 is predicted to have DNA binding activity and protein heterodimerization activity, based on protein domain information; htas-1 is expressed in the sperm.
gsp-4	0.0546782	-4.19289	2.14315e-08	1.86447e-06	down	.	.	GO:0046872|metal ion binding;GO:0004721|phosphoprotein phosphatase activity;	gsp-4 encodes an ortholog of protein phosphatase 1 gamma, a Glc7/PP1 phosphatase (HGNC:PPP1CA); GSP-4 is nearly identical to GSP-3, and the two proteins appear to function redundantly during sperm development; GSP-3/4 activity is required for chromosome partitioning during sperm meiosis and for sperm motility, specifically for pseudopod development and a normal rate of pseudopodial treadmilling; …
C34D4.2	0.116353	-3.10342	3.23998e-08	2.67862e-06	down	GO:0007049|cell cycle;GO:0051301|cell division;GO:0016311|dephosphorylation;GO:0005977|glycogen metabolic process;GO:0030155|regulation of cell adhesion;	GO:0005737|cytoplasm;GO:0005634|nucleus;GO:0072357|PTW/PP1 phosphatase complex;	GO:0046872|metal ion binding;GO:0050115|myosin-light-chain-phosphatase activity;GO:0004721|phosphoprotein phosphatase activity;	C34D4.2 is an ortholog of human PPP1CB (protein phosphatase 1 catalytic subunit beta); C34D4.2 is predicted to have hydrolase activity, based on protein domain information.
T16G12.7	0.0228489	-5.45173	3.95994e-08	3.13743e-06	down	.	.	GO:0046872|metal ion binding;GO:0004721|phosphoprotein phosphatase activity;	T16G12.7 is an ortholog of human PPP1CA (protein phosphatase 1 catalytic subunit alpha) and PPP1CC (protein phosphatase 1 catalytic subunit gamma); T16G12.7 is predicted to have hydrolase activity, based on protein domain information.
T03F6.8	0.0274624	-5.1864	1.81934e-07	1.1727e-05	down	.	.	GO:0046872|metal ion binding;GO:0004721|phosphoprotein phosphatase activity;	Tiling array and RNA sequencing studies indicate that T03F6.8 is affected by hpl-2, wdr-23, rsr-2, nhr-62, eat-2, csr-1, npr-1, pgl-1, pgl-3, glh-4, glh-1, and mir-71; microarray and RNA sequencing studies indicate that T03F6.8 is affected by Tunicamycin, Manganese chloride, and Colistin; RNA sequencing studies indicate that T03F6.8 is enriched in the male.
basl-1	0.0687323	-3.86287	4.32601e-07	2.44507e-05	down	GO:0042423|catecholamine biosynthetic process;GO:0006520|cellular amino acid metabolic process;GO:0071312|cellular response to alkaloid;GO:0035690|cellular response to drug;GO:0071363|cellular response to growth factor stimulus;GO:0007623|circadian rhythm;GO:0042416|dopamine biosynthetic process;GO:0042417|dopamine metabolic process;GO:0033076|isoquinoline alkaloid metabolic process;GO:0010259|mu…	GO:0030424|axon;GO:0005737|cytoplasm;GO:0070062|extracellular exosome;GO:0005622|intracellular;GO:0043025|neuronal cell body;GO:0008021|synaptic vesicle;	GO:0016597|amino acid binding;GO:0004058|aromatic-L-amino-acid decarboxylase activity;GO:0036468|L-dopa decarboxylase activity;GO:0019904|protein domain specific binding;GO:0030170|pyridoxal phosphate binding;	C05D2.3 generally resembles aromatic-L-amino-acid/L-histidine decarboxylases; however, its predicted protein sequence lacks six residues critical for AADC function.
R03D7.8	0.0528377	-4.24229	8.05559e-07	4.10992e-05	down	GO:0016311|dephosphorylation;	.	GO:0046872|metal ion binding;GO:0004722|protein serine/threonine phosphatase activity;	R03D7.8 is an ortholog of human PPP1CA (protein phosphatase 1 catalytic subunit alpha) and PPP1CC (protein phosphatase 1 catalytic subunit gamma); R03D7.8 is predicted to have hydrolase activity, based on protein domain information.
basl-2	0.0343672	-4.86282	1.33025e-06	6.335e-05	down	GO:0048085|adult chitin-containing cuticle pigmentation;GO:0007615|anesthesia-resistant memory;GO:0007619|courtship behavior;GO:0048066|developmental pigmentation;GO:0006585|dopamine biosynthetic process from tyrosine;GO:0008062|eclosion rhythm;GO:0040007|growth;GO:0007611|learning or memory;GO:0007616|long-term memory;GO:0048082|regulation of adult chitin-containing cuticle pigmentation;GO:00096…	.	GO:0004058|aromatic-L-amino-acid decarboxylase activity;GO:0030170|pyridoxal phosphate binding;	RNA sequencing and microarray studies indicate that basl-2 is affected by wdr-23, nhr-62, eat-2, ahr-1, clk-1, smg-2, mir-71, rrf-3, mir-243, aak-2, isp-1, and nuo-6; microarray and RNA sequencing studies indicate that basl-2 is affected by Methylmercuric chloride, Manganese chloride, Paraquat, Colistin, and Allantoin; RNA sequencing studies indicate that basl-2 is enriched in the male.
his-74	0.332242	-1.58969	0.000123657	0.00298446	down	.	GO:0000786|nucleosome;GO:0005634|nucleus;	GO:0003677|DNA binding;	his-74 is an ortholog of human H3F3A (H3 histone family member 3A), H3F3C (H3 histone family member 3C) and H3F3B (H3 histone family member 3B); his-74 is predicted to have DNA binding activity and protein heterodimerization activity, based on protein domain information.
Y40H4A.2	0.0611286	-4.03201	0.000150817	0.00353107	down	.	.	GO:0046872|metal ion binding;GO:0004721|phosphoprotein phosphatase activity;	Y40H4A.2 is an ortholog of members of the human PPP (Protein phosphatase catalytic subunits) family including PPP3CA; Y40H4A.2 is predicted to have hydrolase activity, based on protein domain information.
C09H5.7	0.0180087	-5.79516	0.000406898	0.00793556	down	.	.	GO:0046872|metal ion binding;GO:0004721|phosphoprotein phosphatase activity;	C09H5.7 is an ortholog of human PPP1CB (protein phosphatase 1 catalytic subunit beta); C09H5.7 is predicted to have hydrolase activity, based on protein domain information.
ZK938.1	0.0312069	-5.00199	0.000687999	0.0119878	down	GO:0051301|cell division;GO:0007067|mitotic nuclear division;GO:2000784|positive regulation of establishment of cell polarity regulating cell shape;GO:0006470|protein dephosphorylation;	GO:0005730|nucleolus;GO:0005634|nucleus;GO:0000164|protein phosphatase type 1 complex;GO:0072357|PTW/PP1 phosphatase complex;	GO:0046872|metal ion binding;GO:0004722|protein serine/threonine phosphatase activity;	ZK938.1 is an ortholog of human PPP1CB (protein phosphatase 1 catalytic subunit beta); ZK938.1 is predicted to have hydrolase activity, based on protein domain information.
F20D6.6	0.105907	-3.23914	0.000691142	0.0120254	down	.	.	GO:0046872|metal ion binding;GO:0004721|phosphoprotein phosphatase activity;	F20D6.6 is an ortholog of human PPP1CB (protein phosphatase 1 catalytic subunit beta); F20D6.6 is predicted to have hydrolase activity, based on protein domain information.
ZC477.2	0.0710058	-3.81592	0.0017031	0.0245337	down	GO:0034613|cellular protein localization;GO:0006883|cellular sodium ion homeostasis;GO:0006470|protein dephosphorylation;	GO:0019897|extrinsic component of plasma membrane;GO:0005634|nucleus;	GO:0048037|cofactor binding;GO:0004724|magnesium-dependent protein serine/threonine phosphatase activity;GO:0046872|metal ion binding;GO:0004722|protein serine/threonine phosphatase activity;	ZC477.2 is predicted to have hydrolase activity, based on protein domain information.
F52H3.6	0.298176	-1.74576	0.00257596	0.0333372	down	GO:0051301|cell division;GO:0044773|mitotic DNA damage checkpoint;GO:0007067|mitotic nuclear division;GO:1902340|negative regulation of chromosome condensation;GO:2000784|positive regulation of establishment of cell polarity regulating cell shape;GO:1903068|positive regulation of protein localization to cell tip;GO:0006470|protein dephosphorylation;GO:0007165|signal transduction;	GO:0005938|cell cortex;GO:0032153|cell division site;GO:0061638|CENP-A containing chromatin;GO:0005737|cytoplasm;GO:0005829|cytosol;GO:1990567|DPS complex;GO:0030139|endocytic vesicle;GO:0035838|growing cell tip;GO:0005847|mRNA cleavage and polyadenylation specificity factor complex;GO:0035839|non-growing cell tip;GO:0000790|nuclear chromatin;GO:0005634|nucleus;GO:0000164|protein phosphatase type…	GO:0046872|metal ion binding;GO:0004721|phosphoprotein phosphatase activity;GO:0004722|protein serine/threonine phosphatase activity;	F52H3.6 is an ortholog of human PPP1CB (protein phosphatase 1 catalytic subunit beta); F52H3.6 is predicted to have hydrolase activity, based on protein domain information.
tdc-1	0.387765	-1.36674	0.00301891	0.0375368	down	GO:0042423|catecholamine biosynthetic process;GO:0006520|cellular amino acid metabolic process;GO:0071312|cellular response to alkaloid;GO:0035690|cellular response to drug;GO:0071363|cellular response to growth factor stimulus;GO:0007623|circadian rhythm;GO:0042416|dopamine biosynthetic process;GO:0042417|dopamine metabolic process;GO:0033076|isoquinoline alkaloid metabolic process;GO:0010259|mu…	GO:0030424|axon;GO:0005737|cytoplasm;GO:0070062|extracellular exosome;GO:0005622|intracellular;GO:0043025|neuronal cell body;GO:0008021|synaptic vesicle;	GO:0016597|amino acid binding;GO:0004058|aromatic-L-amino-acid decarboxylase activity;GO:0036468|L-dopa decarboxylase activity;GO:0019904|protein domain specific binding;GO:0030170|pyridoxal phosphate binding;	tdc-1 encodes the major C. elegans tyrosine decarboxylase; TDC-1 is an aromatic-L-amino-acid/L-histidine decarboxylase that is required for the synthesis of tyramine and octopamine, and thus for behaviors dependent upon these biogenic amines, including egg laying, locomotion, and touch response; TDC-1 is expressed in the RIC and RIM interneurons, in the gonadal sheath cells, and in the UV1 uterin…
Amphetamine addiction
cal-6	27.4905	4.78086	6.32335e-05	0.00174078	up	GO:0043277|apoptotic cell clearance;GO:0016477|cell migration;GO:0009792|embryo development ending in birth or egg hatching;GO:0051296|establishment of meiotic spindle orientation;GO:0042981|regulation of apoptotic process;GO:0051726|regulation of cell cycle;GO:0032880|regulation of protein localization;	GO:0071944|cell periphery;GO:0005813|centrosome;GO:0072686|mitotic spindle;GO:0031965|nuclear membrane;	GO:0005509|calcium ion binding;	Microarray and RNA sequencing studies indicate that cal-6 is affected by cyc-1, tatn-1, daf-16, mir-34, and smg-2; tiling array studies indicate that cal-6 is enriched in neurons including the DA, VA, and NSM neurons.
F40E3.5	3.01047	1.58999	0.000583054	0.0105732	up	GO:0051301|cell division;GO:0016568|chromatin modification;GO:0051321|meiotic cell cycle;GO:0007067|mitotic nuclear division;GO:0007275|multicellular organismal development;GO:0070262|peptidyl-serine dephosphorylation;	GO:0005694|chromosome;GO:0005737|cytoplasm;GO:0031965|nuclear membrane;GO:0005634|nucleus;	GO:0046872|metal ion binding;GO:0004722|protein serine/threonine phosphatase activity;	F40E3.5 is an ortholog of human PPP1CB (protein phosphatase 1 catalytic subunit beta); F40E3.5 is predicted to have hydrolase activity, based on protein domain information.
gsp-3	0.0276539	-5.17637	5.77459e-20	4.80392e-17	down	GO:0030437|ascospore formation;GO:0007114|cell budding;GO:0006873|cellular ion homeostasis;GO:0007059|chromosome segregation;GO:0070940|dephosphorylation of RNA polymerase II C-terminal domain;GO:0000077|DNA damage checkpoint;GO:0000076|DNA replication checkpoint;GO:0005977|glycogen metabolic process;GO:0016576|histone dephosphorylation;GO:0007126|meiotic nuclear division;GO:0007067|mitotic nucle…	GO:0005935|cellular bud neck;GO:0000778|condensed nuclear chromosome kinetochore;GO:0001400|mating projection base;GO:0005847|mRNA cleavage and polyadenylation specificity factor complex;GO:0005730|nucleolus;GO:0005634|nucleus;GO:0000164|protein phosphatase type 1 complex;GO:0005816|spindle pole body;	GO:0046872|metal ion binding;GO:0004722|protein serine/threonine phosphatase activity;	gsp-3 encodes an ortholog of protein phosphatase 1 gamma, a Glc7/PP1 phosphatase (HGNC:PPP1CA); GSP-3 is nearly identical to GSP-4, and the two proteins appear to function redundantly during sperm development; GSP-3/4 activity is required for chromosome partitioning during sperm meiosis and for sperm motility, specifically for pseudopod development and a normal rate of pseudopodial treadmilling; …
gsp-4	0.0546782	-4.19289	2.14315e-08	1.86447e-06	down	.	.	GO:0046872|metal ion binding;GO:0004721|phosphoprotein phosphatase activity;	gsp-4 encodes an ortholog of protein phosphatase 1 gamma, a Glc7/PP1 phosphatase (HGNC:PPP1CA); GSP-4 is nearly identical to GSP-3, and the two proteins appear to function redundantly during sperm development; GSP-3/4 activity is required for chromosome partitioning during sperm meiosis and for sperm motility, specifically for pseudopod development and a normal rate of pseudopodial treadmilling; …
C34D4.2	0.116353	-3.10342	3.23998e-08	2.67862e-06	down	GO:0007049|cell cycle;GO:0051301|cell division;GO:0016311|dephosphorylation;GO:0005977|glycogen metabolic process;GO:0030155|regulation of cell adhesion;	GO:0005737|cytoplasm;GO:0005634|nucleus;GO:0072357|PTW/PP1 phosphatase complex;	GO:0046872|metal ion binding;GO:0050115|myosin-light-chain-phosphatase activity;GO:0004721|phosphoprotein phosphatase activity;	C34D4.2 is an ortholog of human PPP1CB (protein phosphatase 1 catalytic subunit beta); C34D4.2 is predicted to have hydrolase activity, based on protein domain information.
T16G12.7	0.0228489	-5.45173	3.95994e-08	3.13743e-06	down	.	.	GO:0046872|metal ion binding;GO:0004721|phosphoprotein phosphatase activity;	T16G12.7 is an ortholog of human PPP1CA (protein phosphatase 1 catalytic subunit alpha) and PPP1CC (protein phosphatase 1 catalytic subunit gamma); T16G12.7 is predicted to have hydrolase activity, based on protein domain information.
C56G2.5	0.138747	-2.84947	1.73787e-07	1.13114e-05	down	GO:0007015|actin filament organization;GO:0007049|cell cycle;GO:0033962|cytoplasmic mRNA processing body assembly;GO:0035556|intracellular signal transduction;GO:0030242|pexophagy;GO:0006468|protein phosphorylation;GO:0060237|regulation of fungal-type cell wall organization;GO:0060211|regulation of nuclear-transcribed mRNA poly(A) tail shortening;GO:0007165|signal transduction;	GO:0005737|cytoplasm;GO:0005856|cytoskeleton;GO:0005634|nucleus;GO:0030427|site of polarized growth;	GO:0005524|ATP binding;GO:0046872|metal ion binding;GO:0004697|protein kinase C activity;	C56G2.5 is an ortholog of human PKN3 (protein kinase N3), PKN1 (protein kinase N1) and PKN2 (protein kinase N2); C56G2.5 is predicted to have ATP binding activity and protein kinase activity, based on protein domain information.
T03F6.8	0.0274624	-5.1864	1.81934e-07	1.1727e-05	down	.	.	GO:0046872|metal ion binding;GO:0004721|phosphoprotein phosphatase activity;	Tiling array and RNA sequencing studies indicate that T03F6.8 is affected by hpl-2, wdr-23, rsr-2, nhr-62, eat-2, csr-1, npr-1, pgl-1, pgl-3, glh-4, glh-1, and mir-71; microarray and RNA sequencing studies indicate that T03F6.8 is affected by Tunicamycin, Manganese chloride, and Colistin; RNA sequencing studies indicate that T03F6.8 is enriched in the male.
basl-1	0.0687323	-3.86287	4.32601e-07	2.44507e-05	down	GO:0042423|catecholamine biosynthetic process;GO:0006520|cellular amino acid metabolic process;GO:0071312|cellular response to alkaloid;GO:0035690|cellular response to drug;GO:0071363|cellular response to growth factor stimulus;GO:0007623|circadian rhythm;GO:0042416|dopamine biosynthetic process;GO:0042417|dopamine metabolic process;GO:0033076|isoquinoline alkaloid metabolic process;GO:0010259|mu…	GO:0030424|axon;GO:0005737|cytoplasm;GO:0070062|extracellular exosome;GO:0005622|intracellular;GO:0043025|neuronal cell body;GO:0008021|synaptic vesicle;	GO:0016597|amino acid binding;GO:0004058|aromatic-L-amino-acid decarboxylase activity;GO:0036468|L-dopa decarboxylase activity;GO:0019904|protein domain specific binding;GO:0030170|pyridoxal phosphate binding;	C05D2.3 generally resembles aromatic-L-amino-acid/L-histidine decarboxylases; however, its predicted protein sequence lacks six residues critical for AADC function.
R03D7.8	0.0528377	-4.24229	8.05559e-07	4.10992e-05	down	GO:0016311|dephosphorylation;	.	GO:0046872|metal ion binding;GO:0004722|protein serine/threonine phosphatase activity;	R03D7.8 is an ortholog of human PPP1CA (protein phosphatase 1 catalytic subunit alpha) and PPP1CC (protein phosphatase 1 catalytic subunit gamma); R03D7.8 is predicted to have hydrolase activity, based on protein domain information.
basl-2	0.0343672	-4.86282	1.33025e-06	6.335e-05	down	GO:0048085|adult chitin-containing cuticle pigmentation;GO:0007615|anesthesia-resistant memory;GO:0007619|courtship behavior;GO:0048066|developmental pigmentation;GO:0006585|dopamine biosynthetic process from tyrosine;GO:0008062|eclosion rhythm;GO:0040007|growth;GO:0007611|learning or memory;GO:0007616|long-term memory;GO:0048082|regulation of adult chitin-containing cuticle pigmentation;GO:00096…	.	GO:0004058|aromatic-L-amino-acid decarboxylase activity;GO:0030170|pyridoxal phosphate binding;	RNA sequencing and microarray studies indicate that basl-2 is affected by wdr-23, nhr-62, eat-2, ahr-1, clk-1, smg-2, mir-71, rrf-3, mir-243, aak-2, isp-1, and nuo-6; microarray and RNA sequencing studies indicate that basl-2 is affected by Methylmercuric chloride, Manganese chloride, Paraquat, Colistin, and Allantoin; RNA sequencing studies indicate that basl-2 is enriched in the male.
Y40H4A.2	0.0611286	-4.03201	0.000150817	0.00353107	down	.	.	GO:0046872|metal ion binding;GO:0004721|phosphoprotein phosphatase activity;	Y40H4A.2 is an ortholog of members of the human PPP (Protein phosphatase catalytic subunits) family including PPP3CA; Y40H4A.2 is predicted to have hydrolase activity, based on protein domain information.
C09H5.7	0.0180087	-5.79516	0.000406898	0.00793556	down	.	.	GO:0046872|metal ion binding;GO:0004721|phosphoprotein phosphatase activity;	C09H5.7 is an ortholog of human PPP1CB (protein phosphatase 1 catalytic subunit beta); C09H5.7 is predicted to have hydrolase activity, based on protein domain information.
ZK938.1	0.0312069	-5.00199	0.000687999	0.0119878	down	GO:0051301|cell division;GO:0007067|mitotic nuclear division;GO:2000784|positive regulation of establishment of cell polarity regulating cell shape;GO:0006470|protein dephosphorylation;	GO:0005730|nucleolus;GO:0005634|nucleus;GO:0000164|protein phosphatase type 1 complex;GO:0072357|PTW/PP1 phosphatase complex;	GO:0046872|metal ion binding;GO:0004722|protein serine/threonine phosphatase activity;	ZK938.1 is an ortholog of human PPP1CB (protein phosphatase 1 catalytic subunit beta); ZK938.1 is predicted to have hydrolase activity, based on protein domain information.
F20D6.6	0.105907	-3.23914	0.000691142	0.0120254	down	.	.	GO:0046872|metal ion binding;GO:0004721|phosphoprotein phosphatase activity;	F20D6.6 is an ortholog of human PPP1CB (protein phosphatase 1 catalytic subunit beta); F20D6.6 is predicted to have hydrolase activity, based on protein domain information.
ZC477.2	0.0710058	-3.81592	0.0017031	0.0245337	down	GO:0034613|cellular protein localization;GO:0006883|cellular sodium ion homeostasis;GO:0006470|protein dephosphorylation;	GO:0019897|extrinsic component of plasma membrane;GO:0005634|nucleus;	GO:0048037|cofactor binding;GO:0004724|magnesium-dependent protein serine/threonine phosphatase activity;GO:0046872|metal ion binding;GO:0004722|protein serine/threonine phosphatase activity;	ZC477.2 is predicted to have hydrolase activity, based on protein domain information.
F52H3.6	0.298176	-1.74576	0.00257596	0.0333372	down	GO:0051301|cell division;GO:0044773|mitotic DNA damage checkpoint;GO:0007067|mitotic nuclear division;GO:1902340|negative regulation of chromosome condensation;GO:2000784|positive regulation of establishment of cell polarity regulating cell shape;GO:1903068|positive regulation of protein localization to cell tip;GO:0006470|protein dephosphorylation;GO:0007165|signal transduction;	GO:0005938|cell cortex;GO:0032153|cell division site;GO:0061638|CENP-A containing chromatin;GO:0005737|cytoplasm;GO:0005829|cytosol;GO:1990567|DPS complex;GO:0030139|endocytic vesicle;GO:0035838|growing cell tip;GO:0005847|mRNA cleavage and polyadenylation specificity factor complex;GO:0035839|non-growing cell tip;GO:0000790|nuclear chromatin;GO:0005634|nucleus;GO:0000164|protein phosphatase type…	GO:0046872|metal ion binding;GO:0004721|phosphoprotein phosphatase activity;GO:0004722|protein serine/threonine phosphatase activity;	F52H3.6 is an ortholog of human PPP1CB (protein phosphatase 1 catalytic subunit beta); F52H3.6 is predicted to have hydrolase activity, based on protein domain information.
tdc-1	0.387765	-1.36674	0.00301891	0.0375368	down	GO:0042423|catecholamine biosynthetic process;GO:0006520|cellular amino acid metabolic process;GO:0071312|cellular response to alkaloid;GO:0035690|cellular response to drug;GO:0071363|cellular response to growth factor stimulus;GO:0007623|circadian rhythm;GO:0042416|dopamine biosynthetic process;GO:0042417|dopamine metabolic process;GO:0033076|isoquinoline alkaloid metabolic process;GO:0010259|mu…	GO:0030424|axon;GO:0005737|cytoplasm;GO:0070062|extracellular exosome;GO:0005622|intracellular;GO:0043025|neuronal cell body;GO:0008021|synaptic vesicle;	GO:0016597|amino acid binding;GO:0004058|aromatic-L-amino-acid decarboxylase activity;GO:0036468|L-dopa decarboxylase activity;GO:0019904|protein domain specific binding;GO:0030170|pyridoxal phosphate binding;	tdc-1 encodes the major C. elegans tyrosine decarboxylase; TDC-1 is an aromatic-L-amino-acid/L-histidine decarboxylase that is required for the synthesis of tyramine and octopamine, and thus for behaviors dependent upon these biogenic amines, including egg laying, locomotion, and touch response; TDC-1 is expressed in the RIC and RIM interneurons, in the gonadal sheath cells, and in the UV1 uterin…
Long-term potentiation
C29F9.6	5.20254	2.37922	1.78476e-06	8.14959e-05	up	GO:0006915|apoptotic process;GO:0071320|cellular response to cAMP;GO:0071549|cellular response to dexamethasone stimulus;GO:0035690|cellular response to drug;GO:0071333|cellular response to glucose stimulus;GO:0034605|cellular response to heat;GO:0070301|cellular response to hydrogen peroxide;GO:0071456|cellular response to hypoxia;GO:0071389|cellular response to mineralocorticoid stimulus;GO:199…	GO:0000785|chromatin;GO:0005737|cytoplasm;GO:0000123|histone acetyltransferase complex;GO:0005654|nucleoplasm;GO:0005634|nucleus;GO:0032993|protein-DNA complex;GO:0005667|transcription factor complex;	GO:0016407|acetyltransferase activity;GO:0033613|activating transcription factor binding;GO:0050681|androgen receptor binding;GO:0003823|antigen binding;GO:0008013|beta-catenin binding;GO:0003682|chromatin binding;GO:0031490|chromatin DNA binding;GO:0001047|core promoter binding;GO:0003684|damaged DNA binding;GO:0003677|DNA binding;GO:0004402|histone acetyltransferase activity;GO:0004468|lysine N…	C29F9.6 is an ortholog of human EP300 (E1A binding protein p300); C29F9.6 is predicted to have histone acetyltransferase activity, transcription cofactor activity, and zinc ion binding activity, based on protein domain information.
F09C12.2	14.6197	3.86984	8.05617e-06	0.000305503	up	.	.	GO:0005524|ATP binding;GO:0004707|MAP kinase activity;	F09C12.2 encodes a kinase most closely related to mitogen-activated protein (MAP) kinases; as loss of F09C12.2 activity via mutation or large-scale RNAi results in no obvious defects, the precise role of F09C12.2 in C. elegans development and/or behavior is not yet known.
cal-6	27.4905	4.78086	6.32335e-05	0.00174078	up	GO:0043277|apoptotic cell clearance;GO:0016477|cell migration;GO:0009792|embryo development ending in birth or egg hatching;GO:0051296|establishment of meiotic spindle orientation;GO:0042981|regulation of apoptotic process;GO:0051726|regulation of cell cycle;GO:0032880|regulation of protein localization;	GO:0071944|cell periphery;GO:0005813|centrosome;GO:0072686|mitotic spindle;GO:0031965|nuclear membrane;	GO:0005509|calcium ion binding;	Microarray and RNA sequencing studies indicate that cal-6 is affected by cyc-1, tatn-1, daf-16, mir-34, and smg-2; tiling array studies indicate that cal-6 is enriched in neurons including the DA, VA, and NSM neurons.
F40E3.5	3.01047	1.58999	0.000583054	0.0105732	up	GO:0051301|cell division;GO:0016568|chromatin modification;GO:0051321|meiotic cell cycle;GO:0007067|mitotic nuclear division;GO:0007275|multicellular organismal development;GO:0070262|peptidyl-serine dephosphorylation;	GO:0005694|chromosome;GO:0005737|cytoplasm;GO:0031965|nuclear membrane;GO:0005634|nucleus;	GO:0046872|metal ion binding;GO:0004722|protein serine/threonine phosphatase activity;	F40E3.5 is an ortholog of human PPP1CB (protein phosphatase 1 catalytic subunit beta); F40E3.5 is predicted to have hydrolase activity, based on protein domain information.
gsp-3	0.0276539	-5.17637	5.77459e-20	4.80392e-17	down	GO:0030437|ascospore formation;GO:0007114|cell budding;GO:0006873|cellular ion homeostasis;GO:0007059|chromosome segregation;GO:0070940|dephosphorylation of RNA polymerase II C-terminal domain;GO:0000077|DNA damage checkpoint;GO:0000076|DNA replication checkpoint;GO:0005977|glycogen metabolic process;GO:0016576|histone dephosphorylation;GO:0007126|meiotic nuclear division;GO:0007067|mitotic nucle…	GO:0005935|cellular bud neck;GO:0000778|condensed nuclear chromosome kinetochore;GO:0001400|mating projection base;GO:0005847|mRNA cleavage and polyadenylation specificity factor complex;GO:0005730|nucleolus;GO:0005634|nucleus;GO:0000164|protein phosphatase type 1 complex;GO:0005816|spindle pole body;	GO:0046872|metal ion binding;GO:0004722|protein serine/threonine phosphatase activity;	gsp-3 encodes an ortholog of protein phosphatase 1 gamma, a Glc7/PP1 phosphatase (HGNC:PPP1CA); GSP-3 is nearly identical to GSP-4, and the two proteins appear to function redundantly during sperm development; GSP-3/4 activity is required for chromosome partitioning during sperm meiosis and for sperm motility, specifically for pseudopod development and a normal rate of pseudopodial treadmilling; …
cbp-2	0.15985	-2.64521	3.35918e-09	3.69524e-07	down	GO:0006915|apoptotic process;GO:0009792|embryo development ending in birth or egg hatching;GO:0016573|histone acetylation;GO:0018393|internal peptidyl-lysine acetylation;GO:0045944|positive regulation of transcription from RNA polymerase II promoter;GO:0006355|regulation of transcription, DNA-templated;GO:0007283|spermatogenesis;GO:0006351|transcription, DNA-templated;	GO:0005737|cytoplasm;GO:0005634|nucleus;	GO:0004402|histone acetyltransferase activity;GO:0004468|lysine N-acetyltransferase activity, acting on acetyl phosphate as donor;GO:0003712|transcription cofactor activity;GO:0008134|transcription factor binding;GO:0008270|zinc ion binding;	cbp-2 is an ortholog of human EP300 (E1A binding protein p300); cbp-2 is predicted to have histone acetyltransferase activity, transcription cofactor activity, and zinc ion binding activity, based on protein domain information.
gsp-4	0.0546782	-4.19289	2.14315e-08	1.86447e-06	down	.	.	GO:0046872|metal ion binding;GO:0004721|phosphoprotein phosphatase activity;	gsp-4 encodes an ortholog of protein phosphatase 1 gamma, a Glc7/PP1 phosphatase (HGNC:PPP1CA); GSP-4 is nearly identical to GSP-3, and the two proteins appear to function redundantly during sperm development; GSP-3/4 activity is required for chromosome partitioning during sperm meiosis and for sperm motility, specifically for pseudopod development and a normal rate of pseudopodial treadmilling; …
C34D4.2	0.116353	-3.10342	3.23998e-08	2.67862e-06	down	GO:0007049|cell cycle;GO:0051301|cell division;GO:0016311|dephosphorylation;GO:0005977|glycogen metabolic process;GO:0030155|regulation of cell adhesion;	GO:0005737|cytoplasm;GO:0005634|nucleus;GO:0072357|PTW/PP1 phosphatase complex;	GO:0046872|metal ion binding;GO:0050115|myosin-light-chain-phosphatase activity;GO:0004721|phosphoprotein phosphatase activity;	C34D4.2 is an ortholog of human PPP1CB (protein phosphatase 1 catalytic subunit beta); C34D4.2 is predicted to have hydrolase activity, based on protein domain information.
T16G12.7	0.0228489	-5.45173	3.95994e-08	3.13743e-06	down	.	.	GO:0046872|metal ion binding;GO:0004721|phosphoprotein phosphatase activity;	T16G12.7 is an ortholog of human PPP1CA (protein phosphatase 1 catalytic subunit alpha) and PPP1CC (protein phosphatase 1 catalytic subunit gamma); T16G12.7 is predicted to have hydrolase activity, based on protein domain information.
C56G2.5	0.138747	-2.84947	1.73787e-07	1.13114e-05	down	GO:0007015|actin filament organization;GO:0007049|cell cycle;GO:0033962|cytoplasmic mRNA processing body assembly;GO:0035556|intracellular signal transduction;GO:0030242|pexophagy;GO:0006468|protein phosphorylation;GO:0060237|regulation of fungal-type cell wall organization;GO:0060211|regulation of nuclear-transcribed mRNA poly(A) tail shortening;GO:0007165|signal transduction;	GO:0005737|cytoplasm;GO:0005856|cytoskeleton;GO:0005634|nucleus;GO:0030427|site of polarized growth;	GO:0005524|ATP binding;GO:0046872|metal ion binding;GO:0004697|protein kinase C activity;	C56G2.5 is an ortholog of human PKN3 (protein kinase N3), PKN1 (protein kinase N1) and PKN2 (protein kinase N2); C56G2.5 is predicted to have ATP binding activity and protein kinase activity, based on protein domain information.
T03F6.8	0.0274624	-5.1864	1.81934e-07	1.1727e-05	down	.	.	GO:0046872|metal ion binding;GO:0004721|phosphoprotein phosphatase activity;	Tiling array and RNA sequencing studies indicate that T03F6.8 is affected by hpl-2, wdr-23, rsr-2, nhr-62, eat-2, csr-1, npr-1, pgl-1, pgl-3, glh-4, glh-1, and mir-71; microarray and RNA sequencing studies indicate that T03F6.8 is affected by Tunicamycin, Manganese chloride, and Colistin; RNA sequencing studies indicate that T03F6.8 is enriched in the male.
R03D7.8	0.0528377	-4.24229	8.05559e-07	4.10992e-05	down	GO:0016311|dephosphorylation;	.	GO:0046872|metal ion binding;GO:0004722|protein serine/threonine phosphatase activity;	R03D7.8 is an ortholog of human PPP1CA (protein phosphatase 1 catalytic subunit alpha) and PPP1CC (protein phosphatase 1 catalytic subunit gamma); R03D7.8 is predicted to have hydrolase activity, based on protein domain information.
Y40H4A.2	0.0611286	-4.03201	0.000150817	0.00353107	down	.	.	GO:0046872|metal ion binding;GO:0004721|phosphoprotein phosphatase activity;	Y40H4A.2 is an ortholog of members of the human PPP (Protein phosphatase catalytic subunits) family including PPP3CA; Y40H4A.2 is predicted to have hydrolase activity, based on protein domain information.
C09H5.7	0.0180087	-5.79516	0.000406898	0.00793556	down	.	.	GO:0046872|metal ion binding;GO:0004721|phosphoprotein phosphatase activity;	C09H5.7 is an ortholog of human PPP1CB (protein phosphatase 1 catalytic subunit beta); C09H5.7 is predicted to have hydrolase activity, based on protein domain information.
F40F12.7	0.332154	-1.59008	0.000539919	0.00996642	down	GO:0006915|apoptotic process;GO:0009792|embryo development ending in birth or egg hatching;GO:0016573|histone acetylation;GO:0018393|internal peptidyl-lysine acetylation;GO:0045944|positive regulation of transcription from RNA polymerase II promoter;GO:0006355|regulation of transcription, DNA-templated;GO:0007283|spermatogenesis;GO:0006351|transcription, DNA-templated;	GO:0005737|cytoplasm;GO:0005634|nucleus;	GO:0004402|histone acetyltransferase activity;GO:0004468|lysine N-acetyltransferase activity, acting on acetyl phosphate as donor;GO:0003712|transcription cofactor activity;GO:0008134|transcription factor binding;GO:0008270|zinc ion binding;	F40F12.7 is an ortholog of human EP300 (E1A binding protein p300); F40F12.7 is predicted to have histone acetyltransferase activity, transcription cofactor activity, and zinc ion binding activity, based on protein domain information.
ZK938.1	0.0312069	-5.00199	0.000687999	0.0119878	down	GO:0051301|cell division;GO:0007067|mitotic nuclear division;GO:2000784|positive regulation of establishment of cell polarity regulating cell shape;GO:0006470|protein dephosphorylation;	GO:0005730|nucleolus;GO:0005634|nucleus;GO:0000164|protein phosphatase type 1 complex;GO:0072357|PTW/PP1 phosphatase complex;	GO:0046872|metal ion binding;GO:0004722|protein serine/threonine phosphatase activity;	ZK938.1 is an ortholog of human PPP1CB (protein phosphatase 1 catalytic subunit beta); ZK938.1 is predicted to have hydrolase activity, based on protein domain information.
F20D6.6	0.105907	-3.23914	0.000691142	0.0120254	down	.	.	GO:0046872|metal ion binding;GO:0004721|phosphoprotein phosphatase activity;	F20D6.6 is an ortholog of human PPP1CB (protein phosphatase 1 catalytic subunit beta); F20D6.6 is predicted to have hydrolase activity, based on protein domain information.
ZC477.2	0.0710058	-3.81592	0.0017031	0.0245337	down	GO:0034613|cellular protein localization;GO:0006883|cellular sodium ion homeostasis;GO:0006470|protein dephosphorylation;	GO:0019897|extrinsic component of plasma membrane;GO:0005634|nucleus;	GO:0048037|cofactor binding;GO:0004724|magnesium-dependent protein serine/threonine phosphatase activity;GO:0046872|metal ion binding;GO:0004722|protein serine/threonine phosphatase activity;	ZC477.2 is predicted to have hydrolase activity, based on protein domain information.
F52H3.6	0.298176	-1.74576	0.00257596	0.0333372	down	GO:0051301|cell division;GO:0044773|mitotic DNA damage checkpoint;GO:0007067|mitotic nuclear division;GO:1902340|negative regulation of chromosome condensation;GO:2000784|positive regulation of establishment of cell polarity regulating cell shape;GO:1903068|positive regulation of protein localization to cell tip;GO:0006470|protein dephosphorylation;GO:0007165|signal transduction;	GO:0005938|cell cortex;GO:0032153|cell division site;GO:0061638|CENP-A containing chromatin;GO:0005737|cytoplasm;GO:0005829|cytosol;GO:1990567|DPS complex;GO:0030139|endocytic vesicle;GO:0035838|growing cell tip;GO:0005847|mRNA cleavage and polyadenylation specificity factor complex;GO:0035839|non-growing cell tip;GO:0000790|nuclear chromatin;GO:0005634|nucleus;GO:0000164|protein phosphatase type…	GO:0046872|metal ion binding;GO:0004721|phosphoprotein phosphatase activity;GO:0004722|protein serine/threonine phosphatase activity;	F52H3.6 is an ortholog of human PPP1CB (protein phosphatase 1 catalytic subunit beta); F52H3.6 is predicted to have hydrolase activity, based on protein domain information.
Dopaminergic synapse
cal-6	27.4905	4.78086	6.32335e-05	0.00174078	up	GO:0043277|apoptotic cell clearance;GO:0016477|cell migration;GO:0009792|embryo development ending in birth or egg hatching;GO:0051296|establishment of meiotic spindle orientation;GO:0042981|regulation of apoptotic process;GO:0051726|regulation of cell cycle;GO:0032880|regulation of protein localization;	GO:0071944|cell periphery;GO:0005813|centrosome;GO:0072686|mitotic spindle;GO:0031965|nuclear membrane;	GO:0005509|calcium ion binding;	Microarray and RNA sequencing studies indicate that cal-6 is affected by cyc-1, tatn-1, daf-16, mir-34, and smg-2; tiling array studies indicate that cal-6 is enriched in neurons including the DA, VA, and NSM neurons.
gpa-4	4.60841	2.20427	0.000535945	0.00992859	up	GO:0007188|adenylate cyclase-modulating G-protein coupled receptor signaling pathway;	GO:0005834|heterotrimeric G-protein complex;	GO:0031683|G-protein beta/gamma-subunit complex binding;GO:0001664|G-protein coupled receptor binding;GO:0005525|GTP binding;GO:0003924|GTPase activity;GO:0046872|metal ion binding;GO:0004871|signal transducer activity;	gpa-4 encodes a member of the G protein alpha subunit family of heterotrimeric GTPases; it is expressed in ASI.
F40E3.5	3.01047	1.58999	0.000583054	0.0105732	up	GO:0051301|cell division;GO:0016568|chromatin modification;GO:0051321|meiotic cell cycle;GO:0007067|mitotic nuclear division;GO:0007275|multicellular organismal development;GO:0070262|peptidyl-serine dephosphorylation;	GO:0005694|chromosome;GO:0005737|cytoplasm;GO:0031965|nuclear membrane;GO:0005634|nucleus;	GO:0046872|metal ion binding;GO:0004722|protein serine/threonine phosphatase activity;	F40E3.5 is an ortholog of human PPP1CB (protein phosphatase 1 catalytic subunit beta); F40E3.5 is predicted to have hydrolase activity, based on protein domain information.
F28C10.3	3.19175	1.67435	0.000678132	0.0118533	up	GO:0006006|glucose metabolic process;GO:0015758|glucose transport;GO:0005978|glycogen biosynthetic process;GO:0008286|insulin receptor signaling pathway;GO:0048009|insulin-like growth factor receptor signaling pathway;GO:0043066|negative regulation of apoptotic process;GO:0043154|negative regulation of cysteine-type endopeptidase activity involved in apoptotic process;GO:0090201|negative regulati…	GO:0005737|cytoplasm;GO:0005634|nucleus;	GO:0005524|ATP binding;GO:0004674|protein serine/threonine kinase activity;	F28C10.3 is an ortholog of human RPS6KB2 (ribosomal protein S6 kinase B2) and RPS6KB1 (ribosomal protein S6 kinase B1); F28C10.3 is predicted to have ATP binding activity and protein kinase activity, based on protein domain information.
gsp-3	0.0276539	-5.17637	5.77459e-20	4.80392e-17	down	GO:0030437|ascospore formation;GO:0007114|cell budding;GO:0006873|cellular ion homeostasis;GO:0007059|chromosome segregation;GO:0070940|dephosphorylation of RNA polymerase II C-terminal domain;GO:0000077|DNA damage checkpoint;GO:0000076|DNA replication checkpoint;GO:0005977|glycogen metabolic process;GO:0016576|histone dephosphorylation;GO:0007126|meiotic nuclear division;GO:0007067|mitotic nucle…	GO:0005935|cellular bud neck;GO:0000778|condensed nuclear chromosome kinetochore;GO:0001400|mating projection base;GO:0005847|mRNA cleavage and polyadenylation specificity factor complex;GO:0005730|nucleolus;GO:0005634|nucleus;GO:0000164|protein phosphatase type 1 complex;GO:0005816|spindle pole body;	GO:0046872|metal ion binding;GO:0004722|protein serine/threonine phosphatase activity;	gsp-3 encodes an ortholog of protein phosphatase 1 gamma, a Glc7/PP1 phosphatase (HGNC:PPP1CA); GSP-3 is nearly identical to GSP-4, and the two proteins appear to function redundantly during sperm development; GSP-3/4 activity is required for chromosome partitioning during sperm meiosis and for sperm motility, specifically for pseudopod development and a normal rate of pseudopodial treadmilling; …
gsp-4	0.0546782	-4.19289	2.14315e-08	1.86447e-06	down	.	.	GO:0046872|metal ion binding;GO:0004721|phosphoprotein phosphatase activity;	gsp-4 encodes an ortholog of protein phosphatase 1 gamma, a Glc7/PP1 phosphatase (HGNC:PPP1CA); GSP-4 is nearly identical to GSP-3, and the two proteins appear to function redundantly during sperm development; GSP-3/4 activity is required for chromosome partitioning during sperm meiosis and for sperm motility, specifically for pseudopod development and a normal rate of pseudopodial treadmilling; …
C34D4.2	0.116353	-3.10342	3.23998e-08	2.67862e-06	down	GO:0007049|cell cycle;GO:0051301|cell division;GO:0016311|dephosphorylation;GO:0005977|glycogen metabolic process;GO:0030155|regulation of cell adhesion;	GO:0005737|cytoplasm;GO:0005634|nucleus;GO:0072357|PTW/PP1 phosphatase complex;	GO:0046872|metal ion binding;GO:0050115|myosin-light-chain-phosphatase activity;GO:0004721|phosphoprotein phosphatase activity;	C34D4.2 is an ortholog of human PPP1CB (protein phosphatase 1 catalytic subunit beta); C34D4.2 is predicted to have hydrolase activity, based on protein domain information.
T16G12.7	0.0228489	-5.45173	3.95994e-08	3.13743e-06	down	.	.	GO:0046872|metal ion binding;GO:0004721|phosphoprotein phosphatase activity;	T16G12.7 is an ortholog of human PPP1CA (protein phosphatase 1 catalytic subunit alpha) and PPP1CC (protein phosphatase 1 catalytic subunit gamma); T16G12.7 is predicted to have hydrolase activity, based on protein domain information.
C56G2.5	0.138747	-2.84947	1.73787e-07	1.13114e-05	down	GO:0007015|actin filament organization;GO:0007049|cell cycle;GO:0033962|cytoplasmic mRNA processing body assembly;GO:0035556|intracellular signal transduction;GO:0030242|pexophagy;GO:0006468|protein phosphorylation;GO:0060237|regulation of fungal-type cell wall organization;GO:0060211|regulation of nuclear-transcribed mRNA poly(A) tail shortening;GO:0007165|signal transduction;	GO:0005737|cytoplasm;GO:0005856|cytoskeleton;GO:0005634|nucleus;GO:0030427|site of polarized growth;	GO:0005524|ATP binding;GO:0046872|metal ion binding;GO:0004697|protein kinase C activity;	C56G2.5 is an ortholog of human PKN3 (protein kinase N3), PKN1 (protein kinase N1) and PKN2 (protein kinase N2); C56G2.5 is predicted to have ATP binding activity and protein kinase activity, based on protein domain information.
T03F6.8	0.0274624	-5.1864	1.81934e-07	1.1727e-05	down	.	.	GO:0046872|metal ion binding;GO:0004721|phosphoprotein phosphatase activity;	Tiling array and RNA sequencing studies indicate that T03F6.8 is affected by hpl-2, wdr-23, rsr-2, nhr-62, eat-2, csr-1, npr-1, pgl-1, pgl-3, glh-4, glh-1, and mir-71; microarray and RNA sequencing studies indicate that T03F6.8 is affected by Tunicamycin, Manganese chloride, and Colistin; RNA sequencing studies indicate that T03F6.8 is enriched in the male.
F21F3.2	0.0275579	-5.18139	2.05181e-07	1.28521e-05	down	.	.	GO:0005524|ATP binding;GO:0004674|protein serine/threonine kinase activity;	F21F3.2 is an ortholog of human MAPK7 (mitogen-activated protein kinase 7); F21F3.2 is predicted to have ATP binding activity and protein kinase activity, based on protein domain information.
basl-1	0.0687323	-3.86287	4.32601e-07	2.44507e-05	down	GO:0042423|catecholamine biosynthetic process;GO:0006520|cellular amino acid metabolic process;GO:0071312|cellular response to alkaloid;GO:0035690|cellular response to drug;GO:0071363|cellular response to growth factor stimulus;GO:0007623|circadian rhythm;GO:0042416|dopamine biosynthetic process;GO:0042417|dopamine metabolic process;GO:0033076|isoquinoline alkaloid metabolic process;GO:0010259|mu…	GO:0030424|axon;GO:0005737|cytoplasm;GO:0070062|extracellular exosome;GO:0005622|intracellular;GO:0043025|neuronal cell body;GO:0008021|synaptic vesicle;	GO:0016597|amino acid binding;GO:0004058|aromatic-L-amino-acid decarboxylase activity;GO:0036468|L-dopa decarboxylase activity;GO:0019904|protein domain specific binding;GO:0030170|pyridoxal phosphate binding;	C05D2.3 generally resembles aromatic-L-amino-acid/L-histidine decarboxylases; however, its predicted protein sequence lacks six residues critical for AADC function.
R03D7.8	0.0528377	-4.24229	8.05559e-07	4.10992e-05	down	GO:0016311|dephosphorylation;	.	GO:0046872|metal ion binding;GO:0004722|protein serine/threonine phosphatase activity;	R03D7.8 is an ortholog of human PPP1CA (protein phosphatase 1 catalytic subunit alpha) and PPP1CC (protein phosphatase 1 catalytic subunit gamma); R03D7.8 is predicted to have hydrolase activity, based on protein domain information.
basl-2	0.0343672	-4.86282	1.33025e-06	6.335e-05	down	GO:0048085|adult chitin-containing cuticle pigmentation;GO:0007615|anesthesia-resistant memory;GO:0007619|courtship behavior;GO:0048066|developmental pigmentation;GO:0006585|dopamine biosynthetic process from tyrosine;GO:0008062|eclosion rhythm;GO:0040007|growth;GO:0007611|learning or memory;GO:0007616|long-term memory;GO:0048082|regulation of adult chitin-containing cuticle pigmentation;GO:00096…	.	GO:0004058|aromatic-L-amino-acid decarboxylase activity;GO:0030170|pyridoxal phosphate binding;	RNA sequencing and microarray studies indicate that basl-2 is affected by wdr-23, nhr-62, eat-2, ahr-1, clk-1, smg-2, mir-71, rrf-3, mir-243, aak-2, isp-1, and nuo-6; microarray and RNA sequencing studies indicate that basl-2 is affected by Methylmercuric chloride, Manganese chloride, Paraquat, Colistin, and Allantoin; RNA sequencing studies indicate that basl-2 is enriched in the male.
Y40H4A.2	0.0611286	-4.03201	0.000150817	0.00353107	down	.	.	GO:0046872|metal ion binding;GO:0004721|phosphoprotein phosphatase activity;	Y40H4A.2 is an ortholog of members of the human PPP (Protein phosphatase catalytic subunits) family including PPP3CA; Y40H4A.2 is predicted to have hydrolase activity, based on protein domain information.
gska-3	0.242516	-2.04385	0.000230899	0.00503008	down	GO:0007165|signal transduction;	GO:0005737|cytoplasm;GO:0005829|cytosol;GO:0005634|nucleus;	GO:0005524|ATP binding;GO:0004674|protein serine/threonine kinase activity;	gska-3 is an ortholog of human MAPK7 (mitogen-activated protein kinase 7); gska-3 is predicted to have ATP binding activity and protein kinase activity, based on protein domain information.
C09H5.7	0.0180087	-5.79516	0.000406898	0.00793556	down	.	.	GO:0046872|metal ion binding;GO:0004721|phosphoprotein phosphatase activity;	C09H5.7 is an ortholog of human PPP1CB (protein phosphatase 1 catalytic subunit beta); C09H5.7 is predicted to have hydrolase activity, based on protein domain information.
R03D7.5	0.120345	-3.05475	0.00062504	0.0111448	down	.	.	GO:0005524|ATP binding;GO:0004674|protein serine/threonine kinase activity;	R03D7.5 is an ortholog of human AC006486.9, GSK3A (glycogen synthase kinase 3 alpha) and GSK3B (glycogen synthase kinase 3 beta); R03D7.5 is predicted to have ATP binding activity and protein kinase activity, based on protein domain information.
ZK938.1	0.0312069	-5.00199	0.000687999	0.0119878	down	GO:0051301|cell division;GO:0007067|mitotic nuclear division;GO:2000784|positive regulation of establishment of cell polarity regulating cell shape;GO:0006470|protein dephosphorylation;	GO:0005730|nucleolus;GO:0005634|nucleus;GO:0000164|protein phosphatase type 1 complex;GO:0072357|PTW/PP1 phosphatase complex;	GO:0046872|metal ion binding;GO:0004722|protein serine/threonine phosphatase activity;	ZK938.1 is an ortholog of human PPP1CB (protein phosphatase 1 catalytic subunit beta); ZK938.1 is predicted to have hydrolase activity, based on protein domain information.
F20D6.6	0.105907	-3.23914	0.000691142	0.0120254	down	.	.	GO:0046872|metal ion binding;GO:0004721|phosphoprotein phosphatase activity;	F20D6.6 is an ortholog of human PPP1CB (protein phosphatase 1 catalytic subunit beta); F20D6.6 is predicted to have hydrolase activity, based on protein domain information.
ZC477.2	0.0710058	-3.81592	0.0017031	0.0245337	down	GO:0034613|cellular protein localization;GO:0006883|cellular sodium ion homeostasis;GO:0006470|protein dephosphorylation;	GO:0019897|extrinsic component of plasma membrane;GO:0005634|nucleus;	GO:0048037|cofactor binding;GO:0004724|magnesium-dependent protein serine/threonine phosphatase activity;GO:0046872|metal ion binding;GO:0004722|protein serine/threonine phosphatase activity;	ZC477.2 is predicted to have hydrolase activity, based on protein domain information.
F52H3.6	0.298176	-1.74576	0.00257596	0.0333372	down	GO:0051301|cell division;GO:0044773|mitotic DNA damage checkpoint;GO:0007067|mitotic nuclear division;GO:1902340|negative regulation of chromosome condensation;GO:2000784|positive regulation of establishment of cell polarity regulating cell shape;GO:1903068|positive regulation of protein localization to cell tip;GO:0006470|protein dephosphorylation;GO:0007165|signal transduction;	GO:0005938|cell cortex;GO:0032153|cell division site;GO:0061638|CENP-A containing chromatin;GO:0005737|cytoplasm;GO:0005829|cytosol;GO:1990567|DPS complex;GO:0030139|endocytic vesicle;GO:0035838|growing cell tip;GO:0005847|mRNA cleavage and polyadenylation specificity factor complex;GO:0035839|non-growing cell tip;GO:0000790|nuclear chromatin;GO:0005634|nucleus;GO:0000164|protein phosphatase type…	GO:0046872|metal ion binding;GO:0004721|phosphoprotein phosphatase activity;GO:0004722|protein serine/threonine phosphatase activity;	F52H3.6 is an ortholog of human PPP1CB (protein phosphatase 1 catalytic subunit beta); F52H3.6 is predicted to have hydrolase activity, based on protein domain information.
tdc-1	0.387765	-1.36674	0.00301891	0.0375368	down	GO:0042423|catecholamine biosynthetic process;GO:0006520|cellular amino acid metabolic process;GO:0071312|cellular response to alkaloid;GO:0035690|cellular response to drug;GO:0071363|cellular response to growth factor stimulus;GO:0007623|circadian rhythm;GO:0042416|dopamine biosynthetic process;GO:0042417|dopamine metabolic process;GO:0033076|isoquinoline alkaloid metabolic process;GO:0010259|mu…	GO:0030424|axon;GO:0005737|cytoplasm;GO:0070062|extracellular exosome;GO:0005622|intracellular;GO:0043025|neuronal cell body;GO:0008021|synaptic vesicle;	GO:0016597|amino acid binding;GO:0004058|aromatic-L-amino-acid decarboxylase activity;GO:0036468|L-dopa decarboxylase activity;GO:0019904|protein domain specific binding;GO:0030170|pyridoxal phosphate binding;	tdc-1 encodes the major C. elegans tyrosine decarboxylase; TDC-1 is an aromatic-L-amino-acid/L-histidine decarboxylase that is required for the synthesis of tyramine and octopamine, and thus for behaviors dependent upon these biogenic amines, including egg laying, locomotion, and touch response; TDC-1 is expressed in the RIC and RIM interneurons, in the gonadal sheath cells, and in the UV1 uterin…
Focal adhesion
cav-2	7.77136	2.95817	3.84545e-09	4.19548e-07	up	GO:0070836|caveola assembly;GO:0007166|cell surface receptor signaling pathway;GO:0006869|lipid transport;GO:0007567|parturition;GO:0046662|regulation of oviposition;	GO:0016324|apical plasma membrane;GO:0005901|caveola;GO:0000139|Golgi membrane;	GO:0005319|lipid transporter activity;GO:0004871|signal transducer activity;	cav-2 encodes one of two C. elegans proteins related to caveolins, integral transmembrane proteins that are believed to function in regulation of signal transduction and that are the major component of caveolae, specialized lipid rafts found in the plasma membrane of most cell types; as loss of cav-2 function via large-scale RNA-mediated interference (RNAi) screens does not result in any obvious …
F09C12.2	14.6197	3.86984	8.05617e-06	0.000305503	up	.	.	GO:0005524|ATP binding;GO:0004707|MAP kinase activity;	F09C12.2 encodes a kinase most closely related to mitogen-activated protein (MAP) kinases; as loss of F09C12.2 activity via mutation or large-scale RNAi results in no obvious defects, the precise role of F09C12.2 in C. elegans development and/or behavior is not yet known.
C16E9.1	2.90198	1.53704	0.000149396	0.00350711	up	GO:0007155|cell adhesion;	GO:0005581|collagen trimer;GO:0005576|extracellular region;GO:0005578|proteinaceous extracellular matrix;	.	C16E9.1 is an ortholog of human MATN2 (matrilin 2) and MATN1 (matrilin 1, cartilage matrix protein); microarray and RNA sequencing studies indicate that C16E9.1 is affected by Hydrogen sulfide, Methylmercury hydroxide, 1-methylnicotinamide, Nicotinic acid, Rotenone, D-glucose, Resveratrol, Quercetin, Hydrolyzable Tannins, Humic substances, Dafa#1, and adsorbable organic bromine compounds; tiling …
F40E3.5	3.01047	1.58999	0.000583054	0.0105732	up	GO:0051301|cell division;GO:0016568|chromatin modification;GO:0051321|meiotic cell cycle;GO:0007067|mitotic nuclear division;GO:0007275|multicellular organismal development;GO:0070262|peptidyl-serine dephosphorylation;	GO:0005694|chromosome;GO:0005737|cytoplasm;GO:0031965|nuclear membrane;GO:0005634|nucleus;	GO:0046872|metal ion binding;GO:0004722|protein serine/threonine phosphatase activity;	F40E3.5 is an ortholog of human PPP1CB (protein phosphatase 1 catalytic subunit beta); F40E3.5 is predicted to have hydrolase activity, based on protein domain information.
T01D3.1	2.69909	1.43247	0.000585574	0.0106117	up	GO:0030036|actin cytoskeleton organization;GO:0007155|cell adhesion;GO:0007160|cell-matrix adhesion;GO:0030199|collagen fibril organization;GO:0032963|collagen metabolic process;GO:0048251|elastic fiber assembly;GO:0043206|extracellular fibril organization;GO:0006631|fatty acid metabolic process;GO:0043506|regulation of JUN kinase activity;GO:0016337|single organismal cell-cell adhesion;GO:000664…	GO:0070062|extracellular exosome;GO:0005615|extracellular space;GO:0005622|intracellular;GO:0005578|proteinaceous extracellular matrix;	GO:0008201|heparin binding;GO:0005178|integrin binding;	T01D3.1 is an ortholog of human TENM4 (teneurin transmembrane protein 4), TENM2 (teneurin transmembrane protein 2), TENM1 (teneurin transmembrane protein 1) and TENM3 (teneurin transmembrane protein 3); T01D3.1 is predicted to have calcium ion binding activity, based on protein domain information; T01D3.1 is expressed in the nervous system.
F28C10.3	3.19175	1.67435	0.000678132	0.0118533	up	GO:0006006|glucose metabolic process;GO:0015758|glucose transport;GO:0005978|glycogen biosynthetic process;GO:0008286|insulin receptor signaling pathway;GO:0048009|insulin-like growth factor receptor signaling pathway;GO:0043066|negative regulation of apoptotic process;GO:0043154|negative regulation of cysteine-type endopeptidase activity involved in apoptotic process;GO:0090201|negative regulati…	GO:0005737|cytoplasm;GO:0005634|nucleus;	GO:0005524|ATP binding;GO:0004674|protein serine/threonine kinase activity;	F28C10.3 is an ortholog of human RPS6KB2 (ribosomal protein S6 kinase B2) and RPS6KB1 (ribosomal protein S6 kinase B1); F28C10.3 is predicted to have ATP binding activity and protein kinase activity, based on protein domain information.
cyd-1	2.85072	1.51133	0.000976794	0.0157787	up	GO:0007049|cell cycle;GO:0051301|cell division;GO:0045737|positive regulation of cyclin-dependent protein serine/threonine kinase activity;	GO:0000785|chromatin;GO:0000307|cyclin-dependent protein kinase holoenzyme complex;GO:0005829|cytosol;GO:0031965|nuclear membrane;GO:0005730|nucleolus;GO:0005654|nucleoplasm;	.	cyd-1 encodes a cyclin D homolog that is required for escape from G1 cycle arrest in postembryonic blast cells, affects movement and larval viability, and may physically interact with CDK-46 and CKI-1; expressed embryonically primarily in the head, ventral cord, tail, and is later expressed primarily in the seam cells and in the somatic gonad.
pdk-1	2.66063	1.41177	0.00165008	0.0239253	up	GO:0040024|dauer larval development;GO:0007611|learning or memory;GO:0050920|regulation of chemotaxis;	GO:0030424|axon;GO:0005737|cytoplasm;GO:0043025|neuronal cell body;GO:0005634|nucleus;	GO:0005524|ATP binding;GO:0004674|protein serine/threonine kinase activity;	pdk-1 encodes the C. elegans 3-phosphoinositide-dependent kinase 1 ortholog; PDK-1 is a component of the DAF-2/insulin receptor-like signaling pathway and accordingly, functions to regulate such processes as dauer larvae formation, longevity, and salt chemotaxis learning; genetic analyses indicate that, in regulating dauer arrest, PDK-1 acts downstream of AGE-1/PI3K and upstream of the AKT-1 and …
gsp-3	0.0276539	-5.17637	5.77459e-20	4.80392e-17	down	GO:0030437|ascospore formation;GO:0007114|cell budding;GO:0006873|cellular ion homeostasis;GO:0007059|chromosome segregation;GO:0070940|dephosphorylation of RNA polymerase II C-terminal domain;GO:0000077|DNA damage checkpoint;GO:0000076|DNA replication checkpoint;GO:0005977|glycogen metabolic process;GO:0016576|histone dephosphorylation;GO:0007126|meiotic nuclear division;GO:0007067|mitotic nucle…	GO:0005935|cellular bud neck;GO:0000778|condensed nuclear chromosome kinetochore;GO:0001400|mating projection base;GO:0005847|mRNA cleavage and polyadenylation specificity factor complex;GO:0005730|nucleolus;GO:0005634|nucleus;GO:0000164|protein phosphatase type 1 complex;GO:0005816|spindle pole body;	GO:0046872|metal ion binding;GO:0004722|protein serine/threonine phosphatase activity;	gsp-3 encodes an ortholog of protein phosphatase 1 gamma, a Glc7/PP1 phosphatase (HGNC:PPP1CA); GSP-3 is nearly identical to GSP-4, and the two proteins appear to function redundantly during sperm development; GSP-3/4 activity is required for chromosome partitioning during sperm meiosis and for sperm motility, specifically for pseudopod development and a normal rate of pseudopodial treadmilling; …
R193.2	0.0873773	-3.5166	1.79359e-08	1.59689e-06	down	GO:0007411|axon guidance;GO:0007155|cell adhesion;GO:0030574|collagen catabolic process;GO:0022617|extracellular matrix disassembly;GO:0030198|extracellular matrix organization;GO:0007517|muscle organ development;	GO:0005589|collagen type VI trimer;GO:0005788|endoplasmic reticulum lumen;GO:0070062|extracellular exosome;GO:0031012|extracellular matrix;GO:0005576|extracellular region;GO:0005615|extracellular space;GO:1903561|extracellular vesicle;GO:0005578|proteinaceous extracellular matrix;GO:0042383|sarcolemma;	GO:0004867|serine-type endopeptidase inhibitor activity;	Microarray and RNA sequencing studies indicate that R193.2 is affected by Heme, Aldicarb, 1-methylnicotinamide, Rotenone, Sodium arsenite, Multi-walled carbon nanotubes, Bisphenol A, Bisphenol S, 4-bromodiphenyl ether, Levamisole, D-glucose, Zidovudine, Resveratrol, Diazinon, Cry5B, Humic substances, R24, Colistin, Sirolimus, and Allantoin; tiling array, RNA sequencing, and microarray studies ind…
gsp-4	0.0546782	-4.19289	2.14315e-08	1.86447e-06	down	.	.	GO:0046872|metal ion binding;GO:0004721|phosphoprotein phosphatase activity;	gsp-4 encodes an ortholog of protein phosphatase 1 gamma, a Glc7/PP1 phosphatase (HGNC:PPP1CA); GSP-4 is nearly identical to GSP-3, and the two proteins appear to function redundantly during sperm development; GSP-3/4 activity is required for chromosome partitioning during sperm meiosis and for sperm motility, specifically for pseudopod development and a normal rate of pseudopodial treadmilling; …
C34D4.2	0.116353	-3.10342	3.23998e-08	2.67862e-06	down	GO:0007049|cell cycle;GO:0051301|cell division;GO:0016311|dephosphorylation;GO:0005977|glycogen metabolic process;GO:0030155|regulation of cell adhesion;	GO:0005737|cytoplasm;GO:0005634|nucleus;GO:0072357|PTW/PP1 phosphatase complex;	GO:0046872|metal ion binding;GO:0050115|myosin-light-chain-phosphatase activity;GO:0004721|phosphoprotein phosphatase activity;	C34D4.2 is an ortholog of human PPP1CB (protein phosphatase 1 catalytic subunit beta); C34D4.2 is predicted to have hydrolase activity, based on protein domain information.
T16G12.7	0.0228489	-5.45173	3.95994e-08	3.13743e-06	down	.	.	GO:0046872|metal ion binding;GO:0004721|phosphoprotein phosphatase activity;	T16G12.7 is an ortholog of human PPP1CA (protein phosphatase 1 catalytic subunit alpha) and PPP1CC (protein phosphatase 1 catalytic subunit gamma); T16G12.7 is predicted to have hydrolase activity, based on protein domain information.
C56G2.5	0.138747	-2.84947	1.73787e-07	1.13114e-05	down	GO:0007015|actin filament organization;GO:0007049|cell cycle;GO:0033962|cytoplasmic mRNA processing body assembly;GO:0035556|intracellular signal transduction;GO:0030242|pexophagy;GO:0006468|protein phosphorylation;GO:0060237|regulation of fungal-type cell wall organization;GO:0060211|regulation of nuclear-transcribed mRNA poly(A) tail shortening;GO:0007165|signal transduction;	GO:0005737|cytoplasm;GO:0005856|cytoskeleton;GO:0005634|nucleus;GO:0030427|site of polarized growth;	GO:0005524|ATP binding;GO:0046872|metal ion binding;GO:0004697|protein kinase C activity;	C56G2.5 is an ortholog of human PKN3 (protein kinase N3), PKN1 (protein kinase N1) and PKN2 (protein kinase N2); C56G2.5 is predicted to have ATP binding activity and protein kinase activity, based on protein domain information.
T03F6.8	0.0274624	-5.1864	1.81934e-07	1.1727e-05	down	.	.	GO:0046872|metal ion binding;GO:0004721|phosphoprotein phosphatase activity;	Tiling array and RNA sequencing studies indicate that T03F6.8 is affected by hpl-2, wdr-23, rsr-2, nhr-62, eat-2, csr-1, npr-1, pgl-1, pgl-3, glh-4, glh-1, and mir-71; microarray and RNA sequencing studies indicate that T03F6.8 is affected by Tunicamycin, Manganese chloride, and Colistin; RNA sequencing studies indicate that T03F6.8 is enriched in the male.
F21F3.2	0.0275579	-5.18139	2.05181e-07	1.28521e-05	down	.	.	GO:0005524|ATP binding;GO:0004674|protein serine/threonine kinase activity;	F21F3.2 is an ortholog of human MAPK7 (mitogen-activated protein kinase 7); F21F3.2 is predicted to have ATP binding activity and protein kinase activity, based on protein domain information.
R03D7.8	0.0528377	-4.24229	8.05559e-07	4.10992e-05	down	GO:0016311|dephosphorylation;	.	GO:0046872|metal ion binding;GO:0004722|protein serine/threonine phosphatase activity;	R03D7.8 is an ortholog of human PPP1CA (protein phosphatase 1 catalytic subunit alpha) and PPP1CC (protein phosphatase 1 catalytic subunit gamma); R03D7.8 is predicted to have hydrolase activity, based on protein domain information.
act-5	0.255352	-1.96944	1.83852e-05	0.000609503	down	.	GO:0005856|cytoskeleton;GO:0097433|dense body;GO:0005925|focal adhesion;GO:0005886|plasma membrane;	GO:0005524|ATP binding;	act-5 encodes an ortholog of human cytoplasmic actin; act-5 is required for formation of the terminal web and microvilli on the apical surface of intestinal cells; act-5 also plays a role in mediating non-lytic exit of intracellular parasites from the intestine; act-5 is expressed only in intestinal cells and in the excretory cell; in the intestine, ACT-5 localizes to microvilli and the terminal …
Y40H4A.2	0.0611286	-4.03201	0.000150817	0.00353107	down	.	.	GO:0046872|metal ion binding;GO:0004721|phosphoprotein phosphatase activity;	Y40H4A.2 is an ortholog of members of the human PPP (Protein phosphatase catalytic subunits) family including PPP3CA; Y40H4A.2 is predicted to have hydrolase activity, based on protein domain information.
gska-3	0.242516	-2.04385	0.000230899	0.00503008	down	GO:0007165|signal transduction;	GO:0005737|cytoplasm;GO:0005829|cytosol;GO:0005634|nucleus;	GO:0005524|ATP binding;GO:0004674|protein serine/threonine kinase activity;	gska-3 is an ortholog of human MAPK7 (mitogen-activated protein kinase 7); gska-3 is predicted to have ATP binding activity and protein kinase activity, based on protein domain information.
C09H5.7	0.0180087	-5.79516	0.000406898	0.00793556	down	.	.	GO:0046872|metal ion binding;GO:0004721|phosphoprotein phosphatase activity;	C09H5.7 is an ortholog of human PPP1CB (protein phosphatase 1 catalytic subunit beta); C09H5.7 is predicted to have hydrolase activity, based on protein domain information.
R03D7.5	0.120345	-3.05475	0.00062504	0.0111448	down	.	.	GO:0005524|ATP binding;GO:0004674|protein serine/threonine kinase activity;	R03D7.5 is an ortholog of human AC006486.9, GSK3A (glycogen synthase kinase 3 alpha) and GSK3B (glycogen synthase kinase 3 beta); R03D7.5 is predicted to have ATP binding activity and protein kinase activity, based on protein domain information.
ZK938.1	0.0312069	-5.00199	0.000687999	0.0119878	down	GO:0051301|cell division;GO:0007067|mitotic nuclear division;GO:2000784|positive regulation of establishment of cell polarity regulating cell shape;GO:0006470|protein dephosphorylation;	GO:0005730|nucleolus;GO:0005634|nucleus;GO:0000164|protein phosphatase type 1 complex;GO:0072357|PTW/PP1 phosphatase complex;	GO:0046872|metal ion binding;GO:0004722|protein serine/threonine phosphatase activity;	ZK938.1 is an ortholog of human PPP1CB (protein phosphatase 1 catalytic subunit beta); ZK938.1 is predicted to have hydrolase activity, based on protein domain information.
F20D6.6	0.105907	-3.23914	0.000691142	0.0120254	down	.	.	GO:0046872|metal ion binding;GO:0004721|phosphoprotein phosphatase activity;	F20D6.6 is an ortholog of human PPP1CB (protein phosphatase 1 catalytic subunit beta); F20D6.6 is predicted to have hydrolase activity, based on protein domain information.
ZC477.2	0.0710058	-3.81592	0.0017031	0.0245337	down	GO:0034613|cellular protein localization;GO:0006883|cellular sodium ion homeostasis;GO:0006470|protein dephosphorylation;	GO:0019897|extrinsic component of plasma membrane;GO:0005634|nucleus;	GO:0048037|cofactor binding;GO:0004724|magnesium-dependent protein serine/threonine phosphatase activity;GO:0046872|metal ion binding;GO:0004722|protein serine/threonine phosphatase activity;	ZC477.2 is predicted to have hydrolase activity, based on protein domain information.
F52H3.6	0.298176	-1.74576	0.00257596	0.0333372	down	GO:0051301|cell division;GO:0044773|mitotic DNA damage checkpoint;GO:0007067|mitotic nuclear division;GO:1902340|negative regulation of chromosome condensation;GO:2000784|positive regulation of establishment of cell polarity regulating cell shape;GO:1903068|positive regulation of protein localization to cell tip;GO:0006470|protein dephosphorylation;GO:0007165|signal transduction;	GO:0005938|cell cortex;GO:0032153|cell division site;GO:0061638|CENP-A containing chromatin;GO:0005737|cytoplasm;GO:0005829|cytosol;GO:1990567|DPS complex;GO:0030139|endocytic vesicle;GO:0035838|growing cell tip;GO:0005847|mRNA cleavage and polyadenylation specificity factor complex;GO:0035839|non-growing cell tip;GO:0000790|nuclear chromatin;GO:0005634|nucleus;GO:0000164|protein phosphatase type…	GO:0046872|metal ion binding;GO:0004721|phosphoprotein phosphatase activity;GO:0004722|protein serine/threonine phosphatase activity;	F52H3.6 is an ortholog of human PPP1CB (protein phosphatase 1 catalytic subunit beta); F52H3.6 is predicted to have hydrolase activity, based on protein domain information.
Insulin signaling pathway
F09C12.2	14.6197	3.86984	8.05617e-06	0.000305503	up	.	.	GO:0005524|ATP binding;GO:0004707|MAP kinase activity;	F09C12.2 encodes a kinase most closely related to mitogen-activated protein (MAP) kinases; as loss of F09C12.2 activity via mutation or large-scale RNAi results in no obvious defects, the precise role of F09C12.2 in C. elegans development and/or behavior is not yet known.
cal-6	27.4905	4.78086	6.32335e-05	0.00174078	up	GO:0043277|apoptotic cell clearance;GO:0016477|cell migration;GO:0009792|embryo development ending in birth or egg hatching;GO:0051296|establishment of meiotic spindle orientation;GO:0042981|regulation of apoptotic process;GO:0051726|regulation of cell cycle;GO:0032880|regulation of protein localization;	GO:0071944|cell periphery;GO:0005813|centrosome;GO:0072686|mitotic spindle;GO:0031965|nuclear membrane;	GO:0005509|calcium ion binding;	Microarray and RNA sequencing studies indicate that cal-6 is affected by cyc-1, tatn-1, daf-16, mir-34, and smg-2; tiling array studies indicate that cal-6 is enriched in neurons including the DA, VA, and NSM neurons.
F40E3.5	3.01047	1.58999	0.000583054	0.0105732	up	GO:0051301|cell division;GO:0016568|chromatin modification;GO:0051321|meiotic cell cycle;GO:0007067|mitotic nuclear division;GO:0007275|multicellular organismal development;GO:0070262|peptidyl-serine dephosphorylation;	GO:0005694|chromosome;GO:0005737|cytoplasm;GO:0031965|nuclear membrane;GO:0005634|nucleus;	GO:0046872|metal ion binding;GO:0004722|protein serine/threonine phosphatase activity;	F40E3.5 is an ortholog of human PPP1CB (protein phosphatase 1 catalytic subunit beta); F40E3.5 is predicted to have hydrolase activity, based on protein domain information.
F28C10.3	3.19175	1.67435	0.000678132	0.0118533	up	GO:0006006|glucose metabolic process;GO:0015758|glucose transport;GO:0005978|glycogen biosynthetic process;GO:0008286|insulin receptor signaling pathway;GO:0048009|insulin-like growth factor receptor signaling pathway;GO:0043066|negative regulation of apoptotic process;GO:0043154|negative regulation of cysteine-type endopeptidase activity involved in apoptotic process;GO:0090201|negative regulati…	GO:0005737|cytoplasm;GO:0005634|nucleus;	GO:0005524|ATP binding;GO:0004674|protein serine/threonine kinase activity;	F28C10.3 is an ortholog of human RPS6KB2 (ribosomal protein S6 kinase B2) and RPS6KB1 (ribosomal protein S6 kinase B1); F28C10.3 is predicted to have ATP binding activity and protein kinase activity, based on protein domain information.
pdk-1	2.66063	1.41177	0.00165008	0.0239253	up	GO:0040024|dauer larval development;GO:0007611|learning or memory;GO:0050920|regulation of chemotaxis;	GO:0030424|axon;GO:0005737|cytoplasm;GO:0043025|neuronal cell body;GO:0005634|nucleus;	GO:0005524|ATP binding;GO:0004674|protein serine/threonine kinase activity;	pdk-1 encodes the C. elegans 3-phosphoinositide-dependent kinase 1 ortholog; PDK-1 is a component of the DAF-2/insulin receptor-like signaling pathway and accordingly, functions to regulate such processes as dauer larvae formation, longevity, and salt chemotaxis learning; genetic analyses indicate that, in regulating dauer arrest, PDK-1 acts downstream of AGE-1/PI3K and upstream of the AKT-1 and …
gsp-3	0.0276539	-5.17637	5.77459e-20	4.80392e-17	down	GO:0030437|ascospore formation;GO:0007114|cell budding;GO:0006873|cellular ion homeostasis;GO:0007059|chromosome segregation;GO:0070940|dephosphorylation of RNA polymerase II C-terminal domain;GO:0000077|DNA damage checkpoint;GO:0000076|DNA replication checkpoint;GO:0005977|glycogen metabolic process;GO:0016576|histone dephosphorylation;GO:0007126|meiotic nuclear division;GO:0007067|mitotic nucle…	GO:0005935|cellular bud neck;GO:0000778|condensed nuclear chromosome kinetochore;GO:0001400|mating projection base;GO:0005847|mRNA cleavage and polyadenylation specificity factor complex;GO:0005730|nucleolus;GO:0005634|nucleus;GO:0000164|protein phosphatase type 1 complex;GO:0005816|spindle pole body;	GO:0046872|metal ion binding;GO:0004722|protein serine/threonine phosphatase activity;	gsp-3 encodes an ortholog of protein phosphatase 1 gamma, a Glc7/PP1 phosphatase (HGNC:PPP1CA); GSP-3 is nearly identical to GSP-4, and the two proteins appear to function redundantly during sperm development; GSP-3/4 activity is required for chromosome partitioning during sperm meiosis and for sperm motility, specifically for pseudopod development and a normal rate of pseudopodial treadmilling; …
gsp-4	0.0546782	-4.19289	2.14315e-08	1.86447e-06	down	.	.	GO:0046872|metal ion binding;GO:0004721|phosphoprotein phosphatase activity;	gsp-4 encodes an ortholog of protein phosphatase 1 gamma, a Glc7/PP1 phosphatase (HGNC:PPP1CA); GSP-4 is nearly identical to GSP-3, and the two proteins appear to function redundantly during sperm development; GSP-3/4 activity is required for chromosome partitioning during sperm meiosis and for sperm motility, specifically for pseudopod development and a normal rate of pseudopodial treadmilling; …
C34D4.2	0.116353	-3.10342	3.23998e-08	2.67862e-06	down	GO:0007049|cell cycle;GO:0051301|cell division;GO:0016311|dephosphorylation;GO:0005977|glycogen metabolic process;GO:0030155|regulation of cell adhesion;	GO:0005737|cytoplasm;GO:0005634|nucleus;GO:0072357|PTW/PP1 phosphatase complex;	GO:0046872|metal ion binding;GO:0050115|myosin-light-chain-phosphatase activity;GO:0004721|phosphoprotein phosphatase activity;	C34D4.2 is an ortholog of human PPP1CB (protein phosphatase 1 catalytic subunit beta); C34D4.2 is predicted to have hydrolase activity, based on protein domain information.
T16G12.7	0.0228489	-5.45173	3.95994e-08	3.13743e-06	down	.	.	GO:0046872|metal ion binding;GO:0004721|phosphoprotein phosphatase activity;	T16G12.7 is an ortholog of human PPP1CA (protein phosphatase 1 catalytic subunit alpha) and PPP1CC (protein phosphatase 1 catalytic subunit gamma); T16G12.7 is predicted to have hydrolase activity, based on protein domain information.
T03F6.8	0.0274624	-5.1864	1.81934e-07	1.1727e-05	down	.	.	GO:0046872|metal ion binding;GO:0004721|phosphoprotein phosphatase activity;	Tiling array and RNA sequencing studies indicate that T03F6.8 is affected by hpl-2, wdr-23, rsr-2, nhr-62, eat-2, csr-1, npr-1, pgl-1, pgl-3, glh-4, glh-1, and mir-71; microarray and RNA sequencing studies indicate that T03F6.8 is affected by Tunicamycin, Manganese chloride, and Colistin; RNA sequencing studies indicate that T03F6.8 is enriched in the male.
F21F3.2	0.0275579	-5.18139	2.05181e-07	1.28521e-05	down	.	.	GO:0005524|ATP binding;GO:0004674|protein serine/threonine kinase activity;	F21F3.2 is an ortholog of human MAPK7 (mitogen-activated protein kinase 7); F21F3.2 is predicted to have ATP binding activity and protein kinase activity, based on protein domain information.
R03D7.8	0.0528377	-4.24229	8.05559e-07	4.10992e-05	down	GO:0016311|dephosphorylation;	.	GO:0046872|metal ion binding;GO:0004722|protein serine/threonine phosphatase activity;	R03D7.8 is an ortholog of human PPP1CA (protein phosphatase 1 catalytic subunit alpha) and PPP1CC (protein phosphatase 1 catalytic subunit gamma); R03D7.8 is predicted to have hydrolase activity, based on protein domain information.
R06B10.1	0.0746425	-3.74386	1.1219e-05	0.000404141	down	GO:0031532|actin cytoskeleton reorganization;GO:0030968|endoplasmic reticulum unfolded protein response;GO:0035335|peptidyl-tyrosine dephosphorylation;GO:0030100|regulation of endocytosis;GO:0009966|regulation of signal transduction;	GO:0005769|early endosome;GO:0005789|endoplasmic reticulum membrane;	GO:0004725|protein tyrosine phosphatase activity;	Microarray and RNA sequencing studies indicate that R06B10.1 is affected by Hydrogen sulfide, 1-methylnicotinamide, Nicotinic acid, Methylmercuric chloride, Manganese chloride, D-glucose, Resveratrol, Cadmium, Paraquat, and Sirolimus; RNA sequencing studies indicate that R06B10.1 is enriched in the male.
F38H4.4	0.0425174	-4.5558	0.000151482	0.00353107	down	GO:0031532|actin cytoskeleton reorganization;GO:0007257|activation of JUN kinase activity;GO:0006987|activation of signaling protein activity involved in unfolded protein response;GO:0007596|blood coagulation;GO:0019221|cytokine-mediated signaling pathway;GO:0030968|endoplasmic reticulum unfolded protein response;GO:0008286|insulin receptor signaling pathway;GO:0060333|interferon-gamma-mediated s…	GO:0098554|cytoplasmic side of endoplasmic reticulum membrane;GO:0031410|cytoplasmic vesicle;GO:0005829|cytosol;GO:0005769|early endosome;GO:0005783|endoplasmic reticulum;GO:0097443|sorting endosome;	GO:0019899|enzyme binding;GO:0046875|ephrin receptor binding;GO:0044822|poly(A) RNA binding;GO:0019901|protein kinase binding;GO:0004725|protein tyrosine phosphatase activity;GO:0030971|receptor tyrosine kinase binding;GO:0008270|zinc ion binding;	F38H4.4 is predicted to have protein tyrosine phosphatase activity, based on protein domain information.
Y40H4A.2	0.0611286	-4.03201	0.000150817	0.00353107	down	.	.	GO:0046872|metal ion binding;GO:0004721|phosphoprotein phosphatase activity;	Y40H4A.2 is an ortholog of members of the human PPP (Protein phosphatase catalytic subunits) family including PPP3CA; Y40H4A.2 is predicted to have hydrolase activity, based on protein domain information.
gska-3	0.242516	-2.04385	0.000230899	0.00503008	down	GO:0007165|signal transduction;	GO:0005737|cytoplasm;GO:0005829|cytosol;GO:0005634|nucleus;	GO:0005524|ATP binding;GO:0004674|protein serine/threonine kinase activity;	gska-3 is an ortholog of human MAPK7 (mitogen-activated protein kinase 7); gska-3 is predicted to have ATP binding activity and protein kinase activity, based on protein domain information.
C09H5.7	0.0180087	-5.79516	0.000406898	0.00793556	down	.	.	GO:0046872|metal ion binding;GO:0004721|phosphoprotein phosphatase activity;	C09H5.7 is an ortholog of human PPP1CB (protein phosphatase 1 catalytic subunit beta); C09H5.7 is predicted to have hydrolase activity, based on protein domain information.
R03D7.5	0.120345	-3.05475	0.00062504	0.0111448	down	.	.	GO:0005524|ATP binding;GO:0004674|protein serine/threonine kinase activity;	R03D7.5 is an ortholog of human AC006486.9, GSK3A (glycogen synthase kinase 3 alpha) and GSK3B (glycogen synthase kinase 3 beta); R03D7.5 is predicted to have ATP binding activity and protein kinase activity, based on protein domain information.
ZK938.1	0.0312069	-5.00199	0.000687999	0.0119878	down	GO:0051301|cell division;GO:0007067|mitotic nuclear division;GO:2000784|positive regulation of establishment of cell polarity regulating cell shape;GO:0006470|protein dephosphorylation;	GO:0005730|nucleolus;GO:0005634|nucleus;GO:0000164|protein phosphatase type 1 complex;GO:0072357|PTW/PP1 phosphatase complex;	GO:0046872|metal ion binding;GO:0004722|protein serine/threonine phosphatase activity;	ZK938.1 is an ortholog of human PPP1CB (protein phosphatase 1 catalytic subunit beta); ZK938.1 is predicted to have hydrolase activity, based on protein domain information.
F20D6.6	0.105907	-3.23914	0.000691142	0.0120254	down	.	.	GO:0046872|metal ion binding;GO:0004721|phosphoprotein phosphatase activity;	F20D6.6 is an ortholog of human PPP1CB (protein phosphatase 1 catalytic subunit beta); F20D6.6 is predicted to have hydrolase activity, based on protein domain information.
F10G8.1	0.0333272	-4.90716	0.00100836	0.0162589	down	GO:0046627|negative regulation of insulin receptor signaling pathway;GO:0035335|peptidyl-tyrosine dephosphorylation;GO:0033003|regulation of mast cell activation;GO:0007185|transmembrane receptor protein tyrosine phosphatase signaling pathway;	GO:0005737|cytoplasm;GO:0016021|integral component of membrane;GO:0005634|nucleus;GO:0005886|plasma membrane;	GO:0004725|protein tyrosine phosphatase activity;	F10G8.1 is predicted to have protein tyrosine phosphatase activity, based on protein domain information.
ZC477.2	0.0710058	-3.81592	0.0017031	0.0245337	down	GO:0034613|cellular protein localization;GO:0006883|cellular sodium ion homeostasis;GO:0006470|protein dephosphorylation;	GO:0019897|extrinsic component of plasma membrane;GO:0005634|nucleus;	GO:0048037|cofactor binding;GO:0004724|magnesium-dependent protein serine/threonine phosphatase activity;GO:0046872|metal ion binding;GO:0004722|protein serine/threonine phosphatase activity;	ZC477.2 is predicted to have hydrolase activity, based on protein domain information.
pod-2	0.376301	-1.41004	0.00195807	0.0272625	down	GO:0006084|acetyl-CoA metabolic process;GO:0006633|fatty acid biosynthetic process;GO:2001295|malonyl-CoA biosynthetic process;GO:0046322|negative regulation of fatty acid oxidation;GO:0060421|positive regulation of heart growth;GO:0010884|positive regulation of lipid storage;GO:0051289|protein homotetramerization;	GO:0012505|endomembrane system;GO:0016020|membrane;GO:0005739|mitochondrion;GO:0005634|nucleus;	GO:0003989|acetyl-CoA carboxylase activity;GO:0005524|ATP binding;GO:0004075|biotin carboxylase activity;GO:0046872|metal ion binding;	pod-2 encodes an acetyl-CoA carboxylase; by sequence similarity, POD-2 is predicted to catalyze the first step in de novo fatty acid biosynthesis; pod-2 is required for proper embryonic polarity and for osmotic protection of the eggshell; pod-2 activity is also required for molting.
F52H3.6	0.298176	-1.74576	0.00257596	0.0333372	down	GO:0051301|cell division;GO:0044773|mitotic DNA damage checkpoint;GO:0007067|mitotic nuclear division;GO:1902340|negative regulation of chromosome condensation;GO:2000784|positive regulation of establishment of cell polarity regulating cell shape;GO:1903068|positive regulation of protein localization to cell tip;GO:0006470|protein dephosphorylation;GO:0007165|signal transduction;	GO:0005938|cell cortex;GO:0032153|cell division site;GO:0061638|CENP-A containing chromatin;GO:0005737|cytoplasm;GO:0005829|cytosol;GO:1990567|DPS complex;GO:0030139|endocytic vesicle;GO:0035838|growing cell tip;GO:0005847|mRNA cleavage and polyadenylation specificity factor complex;GO:0035839|non-growing cell tip;GO:0000790|nuclear chromatin;GO:0005634|nucleus;GO:0000164|protein phosphatase type…	GO:0046872|metal ion binding;GO:0004721|phosphoprotein phosphatase activity;GO:0004722|protein serine/threonine phosphatase activity;	F52H3.6 is an ortholog of human PPP1CB (protein phosphatase 1 catalytic subunit beta); F52H3.6 is predicted to have hydrolase activity, based on protein domain information.
Vascular smooth muscle contraction
F09C12.2	14.6197	3.86984	8.05617e-06	0.000305503	up	.	.	GO:0005524|ATP binding;GO:0004707|MAP kinase activity;	F09C12.2 encodes a kinase most closely related to mitogen-activated protein (MAP) kinases; as loss of F09C12.2 activity via mutation or large-scale RNAi results in no obvious defects, the precise role of F09C12.2 in C. elegans development and/or behavior is not yet known.
cal-6	27.4905	4.78086	6.32335e-05	0.00174078	up	GO:0043277|apoptotic cell clearance;GO:0016477|cell migration;GO:0009792|embryo development ending in birth or egg hatching;GO:0051296|establishment of meiotic spindle orientation;GO:0042981|regulation of apoptotic process;GO:0051726|regulation of cell cycle;GO:0032880|regulation of protein localization;	GO:0071944|cell periphery;GO:0005813|centrosome;GO:0072686|mitotic spindle;GO:0031965|nuclear membrane;	GO:0005509|calcium ion binding;	Microarray and RNA sequencing studies indicate that cal-6 is affected by cyc-1, tatn-1, daf-16, mir-34, and smg-2; tiling array studies indicate that cal-6 is enriched in neurons including the DA, VA, and NSM neurons.
F40E3.5	3.01047	1.58999	0.000583054	0.0105732	up	GO:0051301|cell division;GO:0016568|chromatin modification;GO:0051321|meiotic cell cycle;GO:0007067|mitotic nuclear division;GO:0007275|multicellular organismal development;GO:0070262|peptidyl-serine dephosphorylation;	GO:0005694|chromosome;GO:0005737|cytoplasm;GO:0031965|nuclear membrane;GO:0005634|nucleus;	GO:0046872|metal ion binding;GO:0004722|protein serine/threonine phosphatase activity;	F40E3.5 is an ortholog of human PPP1CB (protein phosphatase 1 catalytic subunit beta); F40E3.5 is predicted to have hydrolase activity, based on protein domain information.
gsp-3	0.0276539	-5.17637	5.77459e-20	4.80392e-17	down	GO:0030437|ascospore formation;GO:0007114|cell budding;GO:0006873|cellular ion homeostasis;GO:0007059|chromosome segregation;GO:0070940|dephosphorylation of RNA polymerase II C-terminal domain;GO:0000077|DNA damage checkpoint;GO:0000076|DNA replication checkpoint;GO:0005977|glycogen metabolic process;GO:0016576|histone dephosphorylation;GO:0007126|meiotic nuclear division;GO:0007067|mitotic nucle…	GO:0005935|cellular bud neck;GO:0000778|condensed nuclear chromosome kinetochore;GO:0001400|mating projection base;GO:0005847|mRNA cleavage and polyadenylation specificity factor complex;GO:0005730|nucleolus;GO:0005634|nucleus;GO:0000164|protein phosphatase type 1 complex;GO:0005816|spindle pole body;	GO:0046872|metal ion binding;GO:0004722|protein serine/threonine phosphatase activity;	gsp-3 encodes an ortholog of protein phosphatase 1 gamma, a Glc7/PP1 phosphatase (HGNC:PPP1CA); GSP-3 is nearly identical to GSP-4, and the two proteins appear to function redundantly during sperm development; GSP-3/4 activity is required for chromosome partitioning during sperm meiosis and for sperm motility, specifically for pseudopod development and a normal rate of pseudopodial treadmilling; …
gsp-4	0.0546782	-4.19289	2.14315e-08	1.86447e-06	down	.	.	GO:0046872|metal ion binding;GO:0004721|phosphoprotein phosphatase activity;	gsp-4 encodes an ortholog of protein phosphatase 1 gamma, a Glc7/PP1 phosphatase (HGNC:PPP1CA); GSP-4 is nearly identical to GSP-3, and the two proteins appear to function redundantly during sperm development; GSP-3/4 activity is required for chromosome partitioning during sperm meiosis and for sperm motility, specifically for pseudopod development and a normal rate of pseudopodial treadmilling; …
C34D4.2	0.116353	-3.10342	3.23998e-08	2.67862e-06	down	GO:0007049|cell cycle;GO:0051301|cell division;GO:0016311|dephosphorylation;GO:0005977|glycogen metabolic process;GO:0030155|regulation of cell adhesion;	GO:0005737|cytoplasm;GO:0005634|nucleus;GO:0072357|PTW/PP1 phosphatase complex;	GO:0046872|metal ion binding;GO:0050115|myosin-light-chain-phosphatase activity;GO:0004721|phosphoprotein phosphatase activity;	C34D4.2 is an ortholog of human PPP1CB (protein phosphatase 1 catalytic subunit beta); C34D4.2 is predicted to have hydrolase activity, based on protein domain information.
T16G12.7	0.0228489	-5.45173	3.95994e-08	3.13743e-06	down	.	.	GO:0046872|metal ion binding;GO:0004721|phosphoprotein phosphatase activity;	T16G12.7 is an ortholog of human PPP1CA (protein phosphatase 1 catalytic subunit alpha) and PPP1CC (protein phosphatase 1 catalytic subunit gamma); T16G12.7 is predicted to have hydrolase activity, based on protein domain information.
C56G2.5	0.138747	-2.84947	1.73787e-07	1.13114e-05	down	GO:0007015|actin filament organization;GO:0007049|cell cycle;GO:0033962|cytoplasmic mRNA processing body assembly;GO:0035556|intracellular signal transduction;GO:0030242|pexophagy;GO:0006468|protein phosphorylation;GO:0060237|regulation of fungal-type cell wall organization;GO:0060211|regulation of nuclear-transcribed mRNA poly(A) tail shortening;GO:0007165|signal transduction;	GO:0005737|cytoplasm;GO:0005856|cytoskeleton;GO:0005634|nucleus;GO:0030427|site of polarized growth;	GO:0005524|ATP binding;GO:0046872|metal ion binding;GO:0004697|protein kinase C activity;	C56G2.5 is an ortholog of human PKN3 (protein kinase N3), PKN1 (protein kinase N1) and PKN2 (protein kinase N2); C56G2.5 is predicted to have ATP binding activity and protein kinase activity, based on protein domain information.
T03F6.8	0.0274624	-5.1864	1.81934e-07	1.1727e-05	down	.	.	GO:0046872|metal ion binding;GO:0004721|phosphoprotein phosphatase activity;	Tiling array and RNA sequencing studies indicate that T03F6.8 is affected by hpl-2, wdr-23, rsr-2, nhr-62, eat-2, csr-1, npr-1, pgl-1, pgl-3, glh-4, glh-1, and mir-71; microarray and RNA sequencing studies indicate that T03F6.8 is affected by Tunicamycin, Manganese chloride, and Colistin; RNA sequencing studies indicate that T03F6.8 is enriched in the male.
R03D7.8	0.0528377	-4.24229	8.05559e-07	4.10992e-05	down	GO:0016311|dephosphorylation;	.	GO:0046872|metal ion binding;GO:0004722|protein serine/threonine phosphatase activity;	R03D7.8 is an ortholog of human PPP1CA (protein phosphatase 1 catalytic subunit alpha) and PPP1CC (protein phosphatase 1 catalytic subunit gamma); R03D7.8 is predicted to have hydrolase activity, based on protein domain information.
Y40H4A.2	0.0611286	-4.03201	0.000150817	0.00353107	down	.	.	GO:0046872|metal ion binding;GO:0004721|phosphoprotein phosphatase activity;	Y40H4A.2 is an ortholog of members of the human PPP (Protein phosphatase catalytic subunits) family including PPP3CA; Y40H4A.2 is predicted to have hydrolase activity, based on protein domain information.
C09H5.7	0.0180087	-5.79516	0.000406898	0.00793556	down	.	.	GO:0046872|metal ion binding;GO:0004721|phosphoprotein phosphatase activity;	C09H5.7 is an ortholog of human PPP1CB (protein phosphatase 1 catalytic subunit beta); C09H5.7 is predicted to have hydrolase activity, based on protein domain information.
ZK938.1	0.0312069	-5.00199	0.000687999	0.0119878	down	GO:0051301|cell division;GO:0007067|mitotic nuclear division;GO:2000784|positive regulation of establishment of cell polarity regulating cell shape;GO:0006470|protein dephosphorylation;	GO:0005730|nucleolus;GO:0005634|nucleus;GO:0000164|protein phosphatase type 1 complex;GO:0072357|PTW/PP1 phosphatase complex;	GO:0046872|metal ion binding;GO:0004722|protein serine/threonine phosphatase activity;	ZK938.1 is an ortholog of human PPP1CB (protein phosphatase 1 catalytic subunit beta); ZK938.1 is predicted to have hydrolase activity, based on protein domain information.
F20D6.6	0.105907	-3.23914	0.000691142	0.0120254	down	.	.	GO:0046872|metal ion binding;GO:0004721|phosphoprotein phosphatase activity;	F20D6.6 is an ortholog of human PPP1CB (protein phosphatase 1 catalytic subunit beta); F20D6.6 is predicted to have hydrolase activity, based on protein domain information.
ZC477.2	0.0710058	-3.81592	0.0017031	0.0245337	down	GO:0034613|cellular protein localization;GO:0006883|cellular sodium ion homeostasis;GO:0006470|protein dephosphorylation;	GO:0019897|extrinsic component of plasma membrane;GO:0005634|nucleus;	GO:0048037|cofactor binding;GO:0004724|magnesium-dependent protein serine/threonine phosphatase activity;GO:0046872|metal ion binding;GO:0004722|protein serine/threonine phosphatase activity;	ZC477.2 is predicted to have hydrolase activity, based on protein domain information.
F52H3.6	0.298176	-1.74576	0.00257596	0.0333372	down	GO:0051301|cell division;GO:0044773|mitotic DNA damage checkpoint;GO:0007067|mitotic nuclear division;GO:1902340|negative regulation of chromosome condensation;GO:2000784|positive regulation of establishment of cell polarity regulating cell shape;GO:1903068|positive regulation of protein localization to cell tip;GO:0006470|protein dephosphorylation;GO:0007165|signal transduction;	GO:0005938|cell cortex;GO:0032153|cell division site;GO:0061638|CENP-A containing chromatin;GO:0005737|cytoplasm;GO:0005829|cytosol;GO:1990567|DPS complex;GO:0030139|endocytic vesicle;GO:0035838|growing cell tip;GO:0005847|mRNA cleavage and polyadenylation specificity factor complex;GO:0035839|non-growing cell tip;GO:0000790|nuclear chromatin;GO:0005634|nucleus;GO:0000164|protein phosphatase type…	GO:0046872|metal ion binding;GO:0004721|phosphoprotein phosphatase activity;GO:0004722|protein serine/threonine phosphatase activity;	F52H3.6 is an ortholog of human PPP1CB (protein phosphatase 1 catalytic subunit beta); F52H3.6 is predicted to have hydrolase activity, based on protein domain information.
ipla-4	0.251526	-1.99122	0.00263822	0.0339614	down	GO:0032049|cardiolipin biosynthetic process;GO:0006935|chemotaxis;GO:0016042|lipid catabolic process;	GO:0005737|cytoplasm;GO:0016020|membrane;GO:0005815|microtubule organizing center;	GO:0004623|phospholipase A2 activity;	ipla-4 encodes a phospholipase A2.
Biosynthesis of amino acids
Y73B3A.2	5.22184	2.38456	9.35608e-06	0.000345928	up	GO:0005975|carbohydrate metabolic process;GO:0006098|pentose-phosphate shunt;	GO:0005737|cytoplasm;	GO:0004801|sedoheptulose-7-phosphate:D-glyceraldehyde-3-phosphate glyceronetransferase activity;	RNA sequencing studies indicate that Y73B3A.2 is affected by daf-16, hsf-1, and smg-2; microarray studies indicate that Y73B3A.2 is affected by Fluoranthene.
C44E12.1	2.96686	1.56894	0.000276154	0.00582528	up	.	GO:0005576|extracellular region;	GO:0046872|metal ion binding;GO:0008237|metallopeptidase activity;	C44E12.1 is predicted to have hydrolase activity, based on protein domain information.
C10C5.5	4.6288	2.21064	0.00039733	0.00779464	up	GO:0006520|cellular amino acid metabolic process;GO:0044281|small molecule metabolic process;GO:0006805|xenobiotic metabolic process;	GO:0005829|cytosol;GO:0070062|extracellular exosome;	GO:0004046|aminoacylase activity;GO:0046872|metal ion binding;GO:0008237|metallopeptidase activity;	C10C5.5 is an ortholog of human ACY1 (aminoacylase 1) and ABHD14A-ACY1 (ABHD14A-ACY1 readthrough); C10C5.5 is predicted to have aminoacylase activity, based on protein domain information.
C10C5.4	2.39305	1.25885	0.00268132	0.0343997	up	GO:0006520|cellular amino acid metabolic process;	GO:0005737|cytoplasm;GO:0070062|extracellular exosome;	GO:0004046|aminoacylase activity;GO:0046872|metal ion binding;GO:0008237|metallopeptidase activity;	C10C5.4 encodes an aminoacylase with similarity to the vertebrate aminoacylase-I; by homology, the product of C10C5.4 is predicted to hydrolyze N-acetyl amino acids into the free amino acid and carboxylate.
cbs-2	0.0721662	-3.79253	4.38787e-10	5.86468e-08	down	GO:0006535|cysteine biosynthetic process from serine;GO:0019343|cysteine biosynthetic process via cystathionine;GO:0006534|cysteine metabolic process;GO:0070814|hydrogen sulfide biosynthetic process;GO:0000302|response to reactive oxygen species;	GO:0005737|cytoplasm;	GO:0004122|cystathionine beta-synthase activity;GO:0030170|pyridoxal phosphate binding;	The F54A3.4 gene encodes a homolog of the human gene CBS, which when mutated leads to homocystinuria (OMIM:236200).
mel-32	0.191039	-2.38806	1.81537e-07	1.1727e-05	down	GO:0009790|embryo development;GO:0009792|embryo development ending in birth or egg hatching;GO:0006544|glycine metabolic process;GO:0006563|L-serine metabolic process;GO:0009069|serine family amino acid metabolic process;GO:0035999|tetrahydrofolate interconversion;	GO:0005739|mitochondrion;	GO:0004372|glycine hydroxymethyltransferase activity;GO:0030170|pyridoxal phosphate binding;	mel-32 encodes a serine hydroxymethyltransferase; by homology, MEL-32 is predicted to catalyze the biochemical reaction that converts serine to glycine and in the process transfers a methyl group to tetrahydrofolate and, thus, into the one-carbon pool used for a variety of cellular metabolic processes; in C. elegans MEL-32 activity is required maternally for embryonic development past the 100-cel…
got-2.1	0.250641	-1.99631	1.56093e-06	7.30288e-05	down	GO:0006103|2-oxoglutarate metabolic process;GO:0019470|4-hydroxyproline catabolic process;GO:0006532|aspartate biosynthetic process;GO:0006533|aspartate catabolic process;GO:0006531|aspartate metabolic process;GO:0005975|carbohydrate metabolic process;GO:0008652|cellular amino acid biosynthetic process;GO:0034641|cellular nitrogen compound metabolic process;GO:0015908|fatty acid transport;GO:0006…	GO:0009986|cell surface;GO:0070062|extracellular exosome;GO:0005743|mitochondrial inner membrane;GO:0005759|mitochondrial matrix;GO:0005739|mitochondrion;GO:0043209|myelin sheath;GO:0043204|perikaryon;GO:0005886|plasma membrane;GO:0043234|protein complex;	GO:0016597|amino acid binding;GO:0016212|kynurenine-oxoglutarate transaminase activity;GO:0004069|L-aspartate:2-oxoglutarate aminotransferase activity;GO:0080130|L-phenylalanine:2-oxoglutarate aminotransferase activity;GO:0005543|phospholipid binding;GO:0044822|poly(A) RNA binding;GO:0030170|pyridoxal phosphate binding;	got-2.1 is an ortholog of human Got2 (glutamic-oxaloacetic transaminase 2); got-2.1 is predicted to have pyridoxal phosphate binding activity and transaminase activity, based on protein domain information.
gln-4	0.0524976	-4.25161	3.97418e-06	0.000166347	down	GO:0006542|glutamine biosynthetic process;	GO:0005737|cytoplasm;	GO:0005524|ATP binding;GO:0004356|glutamate-ammonia ligase activity;	RNA sequencing studies indicate that gln-4 is affected by wdr-23, nhr-62, eat-2, npr-1, dpy-21, pgl-1, pgl-3, glh-4, glh-1, and mir-71; microarray and RNA sequencing studies indicate that gln-4 is affected by Methylmercuric chloride, Manganese chloride, Resveratrol, single-walled carbon nanotubes, Paraquat, Colistin, and Sirolimus; proteomic and RNA sequencing studies indicate that gln-4 is enric…
gln-2	0.0225951	-5.46784	4.91e-05	0.00140699	down	GO:0006542|glutamine biosynthetic process;	GO:0005737|cytoplasm;	GO:0005524|ATP binding;GO:0004356|glutamate-ammonia ligase activity;	gln-2 is an ortholog of human GLUL (glutamate-ammonia ligase); gln-2 is predicted to have glutamate-ammonia ligase activity, based on protein domain information; gln-2 is expressed in the germ line.
pfk-1.2	0.262794	-1.928	0.000188552	0.00423411	down	GO:0006002|fructose 6-phosphate metabolic process;GO:0006096|glycolytic process;	GO:0005737|cytoplasm;	GO:0003872|6-phosphofructokinase activity;GO:0005524|ATP binding;GO:0046872|metal ion binding;	pfk-1.2 encodes a 6-phosphofructokinase (E.C. 2.7.1.11), paralogous to PFK-1.1; pfk-1.2 is required for fertility, full body size, and normally rapid growth in mass RNAi assays; pfk-1.2 transcripts are enriched during spermatogenesis.
tkt-1	0.332171	-1.59	0.000227723	0.00497718	down	.	GO:0005737|cytoplasm;	GO:0046872|metal ion binding;GO:0004802|transketolase activity;	tkt-1 encodes an ortholog of the human gene TRANSKETOLASE (TKT; OMIM:606781), which when mutated leads to Wernicke-Korsakoff syndrome (OMIM:277730).
metr-1	0.240352	-2.05678	0.000474692	0.00903919	down	GO:0042558|pteridine-containing compound metabolic process;	GO:0005622|intracellular;	GO:0031419|cobalamin binding;GO:0008705|methionine synthase activity;GO:0008898|S-adenosylmethionine-homocysteine S-methyltransferase activity;GO:0008270|zinc ion binding;	metr-1 encodes a protein orthologous to the human gene Methionine synthase (MTR), which is involved in the conversion of homocysteine to form methionine.
rpia-1	0.413781	-1.27306	0.00192745	0.0269914	down	GO:0009052|pentose-phosphate shunt, non-oxidative branch;	.	GO:0004751|ribose-5-phosphate isomerase activity;	rpia-1 is an ortholog of human RPIA (ribose 5-phosphate isomerase A); rpia-1 is predicted to have ribose-5-phosphate isomerase activity, based on protein domain information; rpia-1 is expressed in the pharynx, intestine, nerve ring, head neurons, and the tail neurons.
tatn-1	0.378745	-1.4007	0.00219259	0.0296414	down	GO:0006103|2-oxoglutarate metabolic process;GO:0009058|biosynthetic process;GO:0006536|glutamate metabolic process;GO:0006559|L-phenylalanine catabolic process;GO:0051384|response to glucocorticoid;GO:0046689|response to mercury ion;GO:0006979|response to oxidative stress;GO:0006572|tyrosine catabolic process;	GO:0005739|mitochondrion;	GO:0016597|amino acid binding;GO:0080130|L-phenylalanine:2-oxoglutarate aminotransferase activity;GO:0004838|L-tyrosine:2-oxoglutarate aminotransferase activity;GO:0030170|pyridoxal phosphate binding;	tatn-1 encodes a putative tyrosine aminotransferase, orthologous to human TAT (OMIM:276600, mutated in type II tyrosinemia); tatn-1 is expressed in larval and adult pharynx, hypodermis, body wall muscle, and intestine, and in adult vulval muscle and reproductive system; tatn-1 is required for the tyrosinemic phenotype of fah-1(RNAi) animals.
tald-1	0.434889	-1.20128	0.00252081	0.0328335	down	GO:0005975|carbohydrate metabolic process;GO:0006098|pentose-phosphate shunt;	GO:0005737|cytoplasm;	GO:0004801|sedoheptulose-7-phosphate:D-glyceraldehyde-3-phosphate glyceronetransferase activity;	Y24D9A.8 is orthologous to the human gene Transaldolase 1 (TALDO1), a key enzyme in the pentose phosphate pathway, which provides ribose-5-phosphate for nucleic acid synthesis and NADPH for lipid biosynthesis.
idh-1	0.393347	-1.34613	0.0027882	0.0353451	down	GO:0006103|2-oxoglutarate metabolic process;GO:0006097|glyoxylate cycle;GO:0006102|isocitrate metabolic process;GO:0006099|tricarboxylic acid cycle;	GO:0005737|cytoplasm;	GO:0004450|isocitrate dehydrogenase (NADP+) activity;GO:0000287|magnesium ion binding;GO:0051287|NAD binding;	idh-1 encodes a predicted cytosolic isocitrate dehydrogenase; by homology, IDH-1 is predicted to catalyze the formation of alpha-ketoglutarate from isocitrate.
R151.2	0.453142	-1.14197	0.0039587	0.0459793	down	GO:0006015|5-phosphoribose 1-diphosphate biosynthetic process;GO:0009165|nucleotide biosynthetic process;GO:0009156|ribonucleoside monophosphate biosynthetic process;	.	GO:0005524|ATP binding;GO:0016301|kinase activity;GO:0000287|magnesium ion binding;GO:0042803|protein homodimerization activity;GO:0004749|ribose phosphate diphosphokinase activity;	R151.2 is orthologous to the human gene PHOSPHORIBOSYL PYROPHOSPHATE SYNTHETASE 1 (PRPS1; OMIM:311850), which when mutated leads to disease
Hippo signaling pathway
F40E3.5	3.01047	1.58999	0.000583054	0.0105732	up	GO:0051301|cell division;GO:0016568|chromatin modification;GO:0051321|meiotic cell cycle;GO:0007067|mitotic nuclear division;GO:0007275|multicellular organismal development;GO:0070262|peptidyl-serine dephosphorylation;	GO:0005694|chromosome;GO:0005737|cytoplasm;GO:0031965|nuclear membrane;GO:0005634|nucleus;	GO:0046872|metal ion binding;GO:0004722|protein serine/threonine phosphatase activity;	F40E3.5 is an ortholog of human PPP1CB (protein phosphatase 1 catalytic subunit beta); F40E3.5 is predicted to have hydrolase activity, based on protein domain information.
cyd-1	2.85072	1.51133	0.000976794	0.0157787	up	GO:0007049|cell cycle;GO:0051301|cell division;GO:0045737|positive regulation of cyclin-dependent protein serine/threonine kinase activity;	GO:0000785|chromatin;GO:0000307|cyclin-dependent protein kinase holoenzyme complex;GO:0005829|cytosol;GO:0031965|nuclear membrane;GO:0005730|nucleolus;GO:0005654|nucleoplasm;	.	cyd-1 encodes a cyclin D homolog that is required for escape from G1 cycle arrest in postembryonic blast cells, affects movement and larval viability, and may physically interact with CDK-46 and CKI-1; expressed embryonically primarily in the head, ventral cord, tail, and is later expressed primarily in the seam cells and in the somatic gonad.
gsp-3	0.0276539	-5.17637	5.77459e-20	4.80392e-17	down	GO:0030437|ascospore formation;GO:0007114|cell budding;GO:0006873|cellular ion homeostasis;GO:0007059|chromosome segregation;GO:0070940|dephosphorylation of RNA polymerase II C-terminal domain;GO:0000077|DNA damage checkpoint;GO:0000076|DNA replication checkpoint;GO:0005977|glycogen metabolic process;GO:0016576|histone dephosphorylation;GO:0007126|meiotic nuclear division;GO:0007067|mitotic nucle…	GO:0005935|cellular bud neck;GO:0000778|condensed nuclear chromosome kinetochore;GO:0001400|mating projection base;GO:0005847|mRNA cleavage and polyadenylation specificity factor complex;GO:0005730|nucleolus;GO:0005634|nucleus;GO:0000164|protein phosphatase type 1 complex;GO:0005816|spindle pole body;	GO:0046872|metal ion binding;GO:0004722|protein serine/threonine phosphatase activity;	gsp-3 encodes an ortholog of protein phosphatase 1 gamma, a Glc7/PP1 phosphatase (HGNC:PPP1CA); GSP-3 is nearly identical to GSP-4, and the two proteins appear to function redundantly during sperm development; GSP-3/4 activity is required for chromosome partitioning during sperm meiosis and for sperm motility, specifically for pseudopod development and a normal rate of pseudopodial treadmilling; …
gsp-4	0.0546782	-4.19289	2.14315e-08	1.86447e-06	down	.	.	GO:0046872|metal ion binding;GO:0004721|phosphoprotein phosphatase activity;	gsp-4 encodes an ortholog of protein phosphatase 1 gamma, a Glc7/PP1 phosphatase (HGNC:PPP1CA); GSP-4 is nearly identical to GSP-3, and the two proteins appear to function redundantly during sperm development; GSP-3/4 activity is required for chromosome partitioning during sperm meiosis and for sperm motility, specifically for pseudopod development and a normal rate of pseudopodial treadmilling; …
C34D4.2	0.116353	-3.10342	3.23998e-08	2.67862e-06	down	GO:0007049|cell cycle;GO:0051301|cell division;GO:0016311|dephosphorylation;GO:0005977|glycogen metabolic process;GO:0030155|regulation of cell adhesion;	GO:0005737|cytoplasm;GO:0005634|nucleus;GO:0072357|PTW/PP1 phosphatase complex;	GO:0046872|metal ion binding;GO:0050115|myosin-light-chain-phosphatase activity;GO:0004721|phosphoprotein phosphatase activity;	C34D4.2 is an ortholog of human PPP1CB (protein phosphatase 1 catalytic subunit beta); C34D4.2 is predicted to have hydrolase activity, based on protein domain information.
T16G12.7	0.0228489	-5.45173	3.95994e-08	3.13743e-06	down	.	.	GO:0046872|metal ion binding;GO:0004721|phosphoprotein phosphatase activity;	T16G12.7 is an ortholog of human PPP1CA (protein phosphatase 1 catalytic subunit alpha) and PPP1CC (protein phosphatase 1 catalytic subunit gamma); T16G12.7 is predicted to have hydrolase activity, based on protein domain information.
T03F6.8	0.0274624	-5.1864	1.81934e-07	1.1727e-05	down	.	.	GO:0046872|metal ion binding;GO:0004721|phosphoprotein phosphatase activity;	Tiling array and RNA sequencing studies indicate that T03F6.8 is affected by hpl-2, wdr-23, rsr-2, nhr-62, eat-2, csr-1, npr-1, pgl-1, pgl-3, glh-4, glh-1, and mir-71; microarray and RNA sequencing studies indicate that T03F6.8 is affected by Tunicamycin, Manganese chloride, and Colistin; RNA sequencing studies indicate that T03F6.8 is enriched in the male.
F21F3.2	0.0275579	-5.18139	2.05181e-07	1.28521e-05	down	.	.	GO:0005524|ATP binding;GO:0004674|protein serine/threonine kinase activity;	F21F3.2 is an ortholog of human MAPK7 (mitogen-activated protein kinase 7); F21F3.2 is predicted to have ATP binding activity and protein kinase activity, based on protein domain information.
R03D7.8	0.0528377	-4.24229	8.05559e-07	4.10992e-05	down	GO:0016311|dephosphorylation;	.	GO:0046872|metal ion binding;GO:0004722|protein serine/threonine phosphatase activity;	R03D7.8 is an ortholog of human PPP1CA (protein phosphatase 1 catalytic subunit alpha) and PPP1CC (protein phosphatase 1 catalytic subunit gamma); R03D7.8 is predicted to have hydrolase activity, based on protein domain information.
act-5	0.255352	-1.96944	1.83852e-05	0.000609503	down	.	GO:0005856|cytoskeleton;GO:0097433|dense body;GO:0005925|focal adhesion;GO:0005886|plasma membrane;	GO:0005524|ATP binding;	act-5 encodes an ortholog of human cytoplasmic actin; act-5 is required for formation of the terminal web and microvilli on the apical surface of intestinal cells; act-5 also plays a role in mediating non-lytic exit of intracellular parasites from the intestine; act-5 is expressed only in intestinal cells and in the excretory cell; in the intestine, ACT-5 localizes to microvilli and the terminal …
Y40H4A.2	0.0611286	-4.03201	0.000150817	0.00353107	down	.	.	GO:0046872|metal ion binding;GO:0004721|phosphoprotein phosphatase activity;	Y40H4A.2 is an ortholog of members of the human PPP (Protein phosphatase catalytic subunits) family including PPP3CA; Y40H4A.2 is predicted to have hydrolase activity, based on protein domain information.
daf-3	0.295865	-1.75699	0.00019187	0.00428864	down	GO:0006351|transcription, DNA-templated;GO:0007179|transforming growth factor beta receptor signaling pathway;	GO:0005737|cytoplasm;GO:0005634|nucleus;GO:0043234|protein complex;GO:0005667|transcription factor complex;	GO:0003677|DNA binding;GO:0031005|filamin binding;GO:0046872|metal ion binding;GO:0003700|transcription factor activity, sequence-specific DNA binding;GO:0046332|SMAD binding;	daf-3 encodes a co-SMAD protein that is most closely related to Drosophila Medea and the vertebrate Smad4 proteins; DAF-3 functions as a transcriptional regulator that is required for formation of the alternative dauer larval stage as well as for regulation of pharyngeal gene expression during non-dauer development, and normal adult lifespan; DAF-3 activity is antagonized by signaling through the…
gska-3	0.242516	-2.04385	0.000230899	0.00503008	down	GO:0007165|signal transduction;	GO:0005737|cytoplasm;GO:0005829|cytosol;GO:0005634|nucleus;	GO:0005524|ATP binding;GO:0004674|protein serine/threonine kinase activity;	gska-3 is an ortholog of human MAPK7 (mitogen-activated protein kinase 7); gska-3 is predicted to have ATP binding activity and protein kinase activity, based on protein domain information.
C09H5.7	0.0180087	-5.79516	0.000406898	0.00793556	down	.	.	GO:0046872|metal ion binding;GO:0004721|phosphoprotein phosphatase activity;	C09H5.7 is an ortholog of human PPP1CB (protein phosphatase 1 catalytic subunit beta); C09H5.7 is predicted to have hydrolase activity, based on protein domain information.
R03D7.5	0.120345	-3.05475	0.00062504	0.0111448	down	.	.	GO:0005524|ATP binding;GO:0004674|protein serine/threonine kinase activity;	R03D7.5 is an ortholog of human AC006486.9, GSK3A (glycogen synthase kinase 3 alpha) and GSK3B (glycogen synthase kinase 3 beta); R03D7.5 is predicted to have ATP binding activity and protein kinase activity, based on protein domain information.
ZK938.1	0.0312069	-5.00199	0.000687999	0.0119878	down	GO:0051301|cell division;GO:0007067|mitotic nuclear division;GO:2000784|positive regulation of establishment of cell polarity regulating cell shape;GO:0006470|protein dephosphorylation;	GO:0005730|nucleolus;GO:0005634|nucleus;GO:0000164|protein phosphatase type 1 complex;GO:0072357|PTW/PP1 phosphatase complex;	GO:0046872|metal ion binding;GO:0004722|protein serine/threonine phosphatase activity;	ZK938.1 is an ortholog of human PPP1CB (protein phosphatase 1 catalytic subunit beta); ZK938.1 is predicted to have hydrolase activity, based on protein domain information.
F20D6.6	0.105907	-3.23914	0.000691142	0.0120254	down	.	.	GO:0046872|metal ion binding;GO:0004721|phosphoprotein phosphatase activity;	F20D6.6 is an ortholog of human PPP1CB (protein phosphatase 1 catalytic subunit beta); F20D6.6 is predicted to have hydrolase activity, based on protein domain information.
ZC477.2	0.0710058	-3.81592	0.0017031	0.0245337	down	GO:0034613|cellular protein localization;GO:0006883|cellular sodium ion homeostasis;GO:0006470|protein dephosphorylation;	GO:0019897|extrinsic component of plasma membrane;GO:0005634|nucleus;	GO:0048037|cofactor binding;GO:0004724|magnesium-dependent protein serine/threonine phosphatase activity;GO:0046872|metal ion binding;GO:0004722|protein serine/threonine phosphatase activity;	ZC477.2 is predicted to have hydrolase activity, based on protein domain information.
F52H3.6	0.298176	-1.74576	0.00257596	0.0333372	down	GO:0051301|cell division;GO:0044773|mitotic DNA damage checkpoint;GO:0007067|mitotic nuclear division;GO:1902340|negative regulation of chromosome condensation;GO:2000784|positive regulation of establishment of cell polarity regulating cell shape;GO:1903068|positive regulation of protein localization to cell tip;GO:0006470|protein dephosphorylation;GO:0007165|signal transduction;	GO:0005938|cell cortex;GO:0032153|cell division site;GO:0061638|CENP-A containing chromatin;GO:0005737|cytoplasm;GO:0005829|cytosol;GO:1990567|DPS complex;GO:0030139|endocytic vesicle;GO:0035838|growing cell tip;GO:0005847|mRNA cleavage and polyadenylation specificity factor complex;GO:0035839|non-growing cell tip;GO:0000790|nuclear chromatin;GO:0005634|nucleus;GO:0000164|protein phosphatase type…	GO:0046872|metal ion binding;GO:0004721|phosphoprotein phosphatase activity;GO:0004722|protein serine/threonine phosphatase activity;	F52H3.6 is an ortholog of human PPP1CB (protein phosphatase 1 catalytic subunit beta); F52H3.6 is predicted to have hydrolase activity, based on protein domain information.
Systemic lupus erythematosus
his-32	26.0569	4.70359	2.27662e-19	1.83654e-16	up	.	GO:0000786|nucleosome;GO:0005634|nucleus;	GO:0003677|DNA binding;	his-32 encodes an H3 histone; by homology, HIS-32 is predicted to function as a nucleosome component required for packaging of DNA into chromatin; his-32 is a replication-dependent histone locus that resides in the HIS5 cluster on chromosome IV.
his-3	8.7413	3.12785	4.40605e-10	5.86468e-08	up	GO:0006281|DNA repair;GO:0006355|regulation of transcription, DNA-templated;	GO:0000786|nucleosome;GO:0005634|nucleus;	GO:0003677|DNA binding;	his-3 encodes an H2A histone; by homology, HIS-3 is predicted to function as a nucleosome component required for packaging of DNA into chromatin; his-3 is a replication-dependent histone locus that resides in the HIS1 cluster on chromosome V.
his-62	8.03047	3.00548	7.6832e-09	7.4921e-07	up	GO:0006334|nucleosome assembly;	GO:0005811|lipid particle;GO:0000788|nuclear nucleosome;	GO:0003677|DNA binding;	his-62 encodes an H2B histone.
his-59	6.19527	2.63117	3.14821e-08	2.62723e-06	up	.	GO:0000786|nucleosome;GO:0005634|nucleus;	GO:0003677|DNA binding;	his-59 encodes an H3 histone; by homology, HIS-59 is predicted to function as a nucleosome component required for packaging of DNA into chromatin; his-59 is a replication-dependent histone locus that resides in a histone gene-rich region on chromosome IV.
his-61	10.8658	3.44172	1.02258e-07	7.25925e-06	up	GO:0006281|DNA repair;GO:0006355|regulation of transcription, DNA-templated;	GO:0000786|nucleosome;GO:0005634|nucleus;	GO:0003677|DNA binding;	his-61 encodes an H2A histone.
his-60	5.73399	2.51954	2.11298e-06	9.56624e-05	up	GO:0006334|nucleosome assembly;	GO:0000786|nucleosome;GO:0005634|nucleus;	GO:0003677|DNA binding;	his-60 encodes an H4 histone; by homology, HIS-60 is predicted to function as a nucleosome component required for packaging of DNA into chromatin; his-60 expression is detected in early embryos, beginning at the 28-cell stage and continuing through the comma stage (early morphogenesis); his-60 is a replication-dependent histone locus that resides in a histone gene-rich region on chromosome IV.
his-42	Inf	Inf	0.000189552	0.00424063	up	.	GO:0000786|nucleosome;GO:0005634|nucleus;	GO:0003677|DNA binding;	his-42 encodes an H3 histone.
his-25	9.50773	3.2491	0.000236562	0.00512702	up	.	GO:0000786|nucleosome;GO:0005634|nucleus;	GO:0003677|DNA binding;	his-25 encodes an H3 histone.
his-31	12.6649	3.66276	0.000330282	0.00672895	up	GO:0006334|nucleosome assembly;	GO:0000786|nucleosome;GO:0005634|nucleus;	GO:0003677|DNA binding;	his-31 encodes an H4 histone; his-31 is contained within the histone gene cluster HIS5.
his-4	8.09802	3.01757	0.000330099	0.00672895	up	GO:0006334|nucleosome assembly;	GO:0005811|lipid particle;GO:0000788|nuclear nucleosome;	GO:0003677|DNA binding;	his-4 encodes an H2B histone.
his-18	4.5472	2.18498	0.000488178	0.00924309	up	GO:0006334|nucleosome assembly;	GO:0000786|nucleosome;GO:0005634|nucleus;	GO:0003677|DNA binding;	his-18 encodes an H4 histone; by homology, HIS-18 is predicted to function as a nucleosome component required for packaging of DNA into chromatin; his-18 is a replication-dependent histone locus that resides in the HIS4 cluster on chromosome V.
his-17	6.5979	2.72201	0.00114919	0.0180168	up	.	GO:0000786|nucleosome;GO:0005634|nucleus;	GO:0003677|DNA binding;	his-17 encodes an H3 histone; his-17 is contained within the histone gene cluster HIS4.
his-7	4.55471	2.18736	0.00156491	0.0229149	up	GO:0006281|DNA repair;GO:0006355|regulation of transcription, DNA-templated;	GO:0000786|nucleosome;GO:0005634|nucleus;	GO:0003677|DNA binding;	his-7 encodes an H2A histone.
htas-1	0.0130606	-6.25864	1.04029e-08	9.82038e-07	down	GO:0006281|DNA repair;	GO:0000786|nucleosome;GO:0005634|nucleus;	GO:0003677|DNA binding;	htas-1 is an ortholog of human H2AFY2 (H2A histone family member Y2) and H2AFY (H2A histone family member Y); htas-1 is predicted to have DNA binding activity and protein heterodimerization activity, based on protein domain information; htas-1 is expressed in the sperm.
his-74	0.332242	-1.58969	0.000123657	0.00298446	down	.	GO:0000786|nucleosome;GO:0005634|nucleus;	GO:0003677|DNA binding;	his-74 is an ortholog of human H3F3A (H3 histone family member 3A), H3F3C (H3 histone family member 3C) and H3F3B (H3 histone family member 3B); his-74 is predicted to have DNA binding activity and protein heterodimerization activity, based on protein domain information.
Cyanoamino acid metabolism
mel-32	0.191039	-2.38806	1.81537e-07	1.1727e-05	down	GO:0009790|embryo development;GO:0009792|embryo development ending in birth or egg hatching;GO:0006544|glycine metabolic process;GO:0006563|L-serine metabolic process;GO:0009069|serine family amino acid metabolic process;GO:0035999|tetrahydrofolate interconversion;	GO:0005739|mitochondrion;	GO:0004372|glycine hydroxymethyltransferase activity;GO:0030170|pyridoxal phosphate binding;	mel-32 encodes a serine hydroxymethyltransferase; by homology, MEL-32 is predicted to catalyze the biochemical reaction that converts serine to glycine and in the process transfers a methyl group to tetrahydrofolate and, thus, into the one-carbon pool used for a variety of cellular metabolic processes; in C. elegans MEL-32 activity is required maternally for embryonic development past the 100-cel…
klo-1	0.29483	-1.76204	3.43406e-05	0.00104002	down	GO:0005975|carbohydrate metabolic process;	.	GO:0008422|beta-glucosidase activity;	klo-1 encodes a homolog of the human beta-glucosidase-like proteins KL (klotho; OMIM:604824, variant in coronary artery disease), KLB (beta-klotho; OMIM:611135), GBA3 (cytosolic beta-glucosidase; OMIM:606619), LCT (lactase-phlorizin hydrolase; OMIM:603202, variant in adult lactose tolerance), and LCTL (lactase-like protein); KLO-1 has 76% identity (364/478 residues) to its paralog encoded by klo-…
nit-1	0.374689	-1.41624	0.00203115	0.0279051	down	GO:0008152|metabolic process;GO:0006807|nitrogen compound metabolic process;GO:0051260|protein homooligomerization;	.	GO:0018762|aliphatic nitrilase activity;	nit-1 is expressed in the MS, E, MSp, MSa, MSpa, MSpp, Ep, MSaa, Ea, and the MSap.
Proteoglycans in cancer
cav-2	7.77136	2.95817	3.84545e-09	4.19548e-07	up	GO:0070836|caveola assembly;GO:0007166|cell surface receptor signaling pathway;GO:0006869|lipid transport;GO:0007567|parturition;GO:0046662|regulation of oviposition;	GO:0016324|apical plasma membrane;GO:0005901|caveola;GO:0000139|Golgi membrane;	GO:0005319|lipid transporter activity;GO:0004871|signal transducer activity;	cav-2 encodes one of two C. elegans proteins related to caveolins, integral transmembrane proteins that are believed to function in regulation of signal transduction and that are the major component of caveolae, specialized lipid rafts found in the plasma membrane of most cell types; as loss of cav-2 function via large-scale RNA-mediated interference (RNAi) screens does not result in any obvious …
F09C12.2	14.6197	3.86984	8.05617e-06	0.000305503	up	.	.	GO:0005524|ATP binding;GO:0004707|MAP kinase activity;	F09C12.2 encodes a kinase most closely related to mitogen-activated protein (MAP) kinases; as loss of F09C12.2 activity via mutation or large-scale RNAi results in no obvious defects, the precise role of F09C12.2 in C. elegans development and/or behavior is not yet known.
F40E3.5	3.01047	1.58999	0.000583054	0.0105732	up	GO:0051301|cell division;GO:0016568|chromatin modification;GO:0051321|meiotic cell cycle;GO:0007067|mitotic nuclear division;GO:0007275|multicellular organismal development;GO:0070262|peptidyl-serine dephosphorylation;	GO:0005694|chromosome;GO:0005737|cytoplasm;GO:0031965|nuclear membrane;GO:0005634|nucleus;	GO:0046872|metal ion binding;GO:0004722|protein serine/threonine phosphatase activity;	F40E3.5 is an ortholog of human PPP1CB (protein phosphatase 1 catalytic subunit beta); F40E3.5 is predicted to have hydrolase activity, based on protein domain information.
F28C10.3	3.19175	1.67435	0.000678132	0.0118533	up	GO:0006006|glucose metabolic process;GO:0015758|glucose transport;GO:0005978|glycogen biosynthetic process;GO:0008286|insulin receptor signaling pathway;GO:0048009|insulin-like growth factor receptor signaling pathway;GO:0043066|negative regulation of apoptotic process;GO:0043154|negative regulation of cysteine-type endopeptidase activity involved in apoptotic process;GO:0090201|negative regulati…	GO:0005737|cytoplasm;GO:0005634|nucleus;	GO:0005524|ATP binding;GO:0004674|protein serine/threonine kinase activity;	F28C10.3 is an ortholog of human RPS6KB2 (ribosomal protein S6 kinase B2) and RPS6KB1 (ribosomal protein S6 kinase B1); F28C10.3 is predicted to have ATP binding activity and protein kinase activity, based on protein domain information.
trp-4	3.24731	1.69925	0.000849832	0.014122	up	GO:0007411|axon guidance;GO:0007409|axonogenesis;GO:0071286|cellular response to magnesium ion;GO:0045184|establishment of protein localization;GO:0043001|Golgi to plasma membrane protein transport;GO:0010960|magnesium ion homeostasis;GO:0072660|maintenance of protein location in plasma membrane;GO:0071709|membrane assembly;GO:0000281|mitotic cytokinesis;GO:1902260|negative regulation of delayed …	GO:0030424|axon;GO:0043194|axon initial segment;GO:0009925|basal plasma membrane;GO:0016323|basolateral plasma membrane;GO:0005923|bicellular tight junction;GO:0005856|cytoskeleton;GO:0014704|intercalated disc;GO:0016328|lateral plasma membrane;GO:0005764|lysosome;GO:0016020|membrane;GO:0033268|node of Ranvier;GO:0033270|paranode region of axon;GO:0045211|postsynaptic membrane;GO:0042383|sarcolem…	GO:0044325|ion channel binding;GO:0005200|structural constituent of cytoskeleton;	trp-4 encodes the pore-forming subunit of a mechanosensitive TRPN (NOMPC) channel; TRP-4 is required for a mechanosensitive conductance in a ciliated mechanosensory neuron and, specifically, for stretch-receptor-mediated proprioception; TRP-4 is expressed in dopamine and interneurons and localizes to cilia.
plc-1	2.43628	1.28468	0.00143991	0.021559	up	GO:0000187|activation of MAPK activity;GO:0007186|G-protein coupled receptor signaling pathway;GO:0016042|lipid catabolic process;GO:0007200|phospholipase C-activating G-protein coupled receptor signaling pathway;GO:0007265|Ras protein signal transduction;GO:0008277|regulation of G-protein coupled receptor protein signaling pathway;GO:0045859|regulation of protein kinase activity;GO:0046578|regul…	GO:0005737|cytoplasm;GO:0005829|cytosol;GO:0000139|Golgi membrane;GO:0005886|plasma membrane;	GO:0019899|enzyme binding;GO:0005085|guanyl-nucleotide exchange factor activity;GO:0004435|phosphatidylinositol phospholipase C activity;GO:0004629|phospholipase C activity;GO:0017016|Ras GTPase binding;GO:0004871|signal transducer activity;	plc-1 encodes a predicted phospholipase C that affects fertility and possesses two functional domains not commonly seen in other phospholipases: a C-terminal Ras-associating domain with structural similarity to RalGDS and AF-6, and an N-terminal CDC25-like domain that possesses structural homology to guanine nucleotide exchange proteins for Ras.
gsp-3	0.0276539	-5.17637	5.77459e-20	4.80392e-17	down	GO:0030437|ascospore formation;GO:0007114|cell budding;GO:0006873|cellular ion homeostasis;GO:0007059|chromosome segregation;GO:0070940|dephosphorylation of RNA polymerase II C-terminal domain;GO:0000077|DNA damage checkpoint;GO:0000076|DNA replication checkpoint;GO:0005977|glycogen metabolic process;GO:0016576|histone dephosphorylation;GO:0007126|meiotic nuclear division;GO:0007067|mitotic nucle…	GO:0005935|cellular bud neck;GO:0000778|condensed nuclear chromosome kinetochore;GO:0001400|mating projection base;GO:0005847|mRNA cleavage and polyadenylation specificity factor complex;GO:0005730|nucleolus;GO:0005634|nucleus;GO:0000164|protein phosphatase type 1 complex;GO:0005816|spindle pole body;	GO:0046872|metal ion binding;GO:0004722|protein serine/threonine phosphatase activity;	gsp-3 encodes an ortholog of protein phosphatase 1 gamma, a Glc7/PP1 phosphatase (HGNC:PPP1CA); GSP-3 is nearly identical to GSP-4, and the two proteins appear to function redundantly during sperm development; GSP-3/4 activity is required for chromosome partitioning during sperm meiosis and for sperm motility, specifically for pseudopod development and a normal rate of pseudopodial treadmilling; …
gsp-4	0.0546782	-4.19289	2.14315e-08	1.86447e-06	down	.	.	GO:0046872|metal ion binding;GO:0004721|phosphoprotein phosphatase activity;	gsp-4 encodes an ortholog of protein phosphatase 1 gamma, a Glc7/PP1 phosphatase (HGNC:PPP1CA); GSP-4 is nearly identical to GSP-3, and the two proteins appear to function redundantly during sperm development; GSP-3/4 activity is required for chromosome partitioning during sperm meiosis and for sperm motility, specifically for pseudopod development and a normal rate of pseudopodial treadmilling; …
C34D4.2	0.116353	-3.10342	3.23998e-08	2.67862e-06	down	GO:0007049|cell cycle;GO:0051301|cell division;GO:0016311|dephosphorylation;GO:0005977|glycogen metabolic process;GO:0030155|regulation of cell adhesion;	GO:0005737|cytoplasm;GO:0005634|nucleus;GO:0072357|PTW/PP1 phosphatase complex;	GO:0046872|metal ion binding;GO:0050115|myosin-light-chain-phosphatase activity;GO:0004721|phosphoprotein phosphatase activity;	C34D4.2 is an ortholog of human PPP1CB (protein phosphatase 1 catalytic subunit beta); C34D4.2 is predicted to have hydrolase activity, based on protein domain information.
T16G12.7	0.0228489	-5.45173	3.95994e-08	3.13743e-06	down	.	.	GO:0046872|metal ion binding;GO:0004721|phosphoprotein phosphatase activity;	T16G12.7 is an ortholog of human PPP1CA (protein phosphatase 1 catalytic subunit alpha) and PPP1CC (protein phosphatase 1 catalytic subunit gamma); T16G12.7 is predicted to have hydrolase activity, based on protein domain information.
C56G2.5	0.138747	-2.84947	1.73787e-07	1.13114e-05	down	GO:0007015|actin filament organization;GO:0007049|cell cycle;GO:0033962|cytoplasmic mRNA processing body assembly;GO:0035556|intracellular signal transduction;GO:0030242|pexophagy;GO:0006468|protein phosphorylation;GO:0060237|regulation of fungal-type cell wall organization;GO:0060211|regulation of nuclear-transcribed mRNA poly(A) tail shortening;GO:0007165|signal transduction;	GO:0005737|cytoplasm;GO:0005856|cytoskeleton;GO:0005634|nucleus;GO:0030427|site of polarized growth;	GO:0005524|ATP binding;GO:0046872|metal ion binding;GO:0004697|protein kinase C activity;	C56G2.5 is an ortholog of human PKN3 (protein kinase N3), PKN1 (protein kinase N1) and PKN2 (protein kinase N2); C56G2.5 is predicted to have ATP binding activity and protein kinase activity, based on protein domain information.
T03F6.8	0.0274624	-5.1864	1.81934e-07	1.1727e-05	down	.	.	GO:0046872|metal ion binding;GO:0004721|phosphoprotein phosphatase activity;	Tiling array and RNA sequencing studies indicate that T03F6.8 is affected by hpl-2, wdr-23, rsr-2, nhr-62, eat-2, csr-1, npr-1, pgl-1, pgl-3, glh-4, glh-1, and mir-71; microarray and RNA sequencing studies indicate that T03F6.8 is affected by Tunicamycin, Manganese chloride, and Colistin; RNA sequencing studies indicate that T03F6.8 is enriched in the male.
R03D7.8	0.0528377	-4.24229	8.05559e-07	4.10992e-05	down	GO:0016311|dephosphorylation;	.	GO:0046872|metal ion binding;GO:0004722|protein serine/threonine phosphatase activity;	R03D7.8 is an ortholog of human PPP1CA (protein phosphatase 1 catalytic subunit alpha) and PPP1CC (protein phosphatase 1 catalytic subunit gamma); R03D7.8 is predicted to have hydrolase activity, based on protein domain information.
act-5	0.255352	-1.96944	1.83852e-05	0.000609503	down	.	GO:0005856|cytoskeleton;GO:0097433|dense body;GO:0005925|focal adhesion;GO:0005886|plasma membrane;	GO:0005524|ATP binding;	act-5 encodes an ortholog of human cytoplasmic actin; act-5 is required for formation of the terminal web and microvilli on the apical surface of intestinal cells; act-5 also plays a role in mediating non-lytic exit of intracellular parasites from the intestine; act-5 is expressed only in intestinal cells and in the excretory cell; in the intestine, ACT-5 localizes to microvilli and the terminal …
Y40H4A.2	0.0611286	-4.03201	0.000150817	0.00353107	down	.	.	GO:0046872|metal ion binding;GO:0004721|phosphoprotein phosphatase activity;	Y40H4A.2 is an ortholog of members of the human PPP (Protein phosphatase catalytic subunits) family including PPP3CA; Y40H4A.2 is predicted to have hydrolase activity, based on protein domain information.
C09H5.7	0.0180087	-5.79516	0.000406898	0.00793556	down	.	.	GO:0046872|metal ion binding;GO:0004721|phosphoprotein phosphatase activity;	C09H5.7 is an ortholog of human PPP1CB (protein phosphatase 1 catalytic subunit beta); C09H5.7 is predicted to have hydrolase activity, based on protein domain information.
ZK938.1	0.0312069	-5.00199	0.000687999	0.0119878	down	GO:0051301|cell division;GO:0007067|mitotic nuclear division;GO:2000784|positive regulation of establishment of cell polarity regulating cell shape;GO:0006470|protein dephosphorylation;	GO:0005730|nucleolus;GO:0005634|nucleus;GO:0000164|protein phosphatase type 1 complex;GO:0072357|PTW/PP1 phosphatase complex;	GO:0046872|metal ion binding;GO:0004722|protein serine/threonine phosphatase activity;	ZK938.1 is an ortholog of human PPP1CB (protein phosphatase 1 catalytic subunit beta); ZK938.1 is predicted to have hydrolase activity, based on protein domain information.
F20D6.6	0.105907	-3.23914	0.000691142	0.0120254	down	.	.	GO:0046872|metal ion binding;GO:0004721|phosphoprotein phosphatase activity;	F20D6.6 is an ortholog of human PPP1CB (protein phosphatase 1 catalytic subunit beta); F20D6.6 is predicted to have hydrolase activity, based on protein domain information.
ZC477.2	0.0710058	-3.81592	0.0017031	0.0245337	down	GO:0034613|cellular protein localization;GO:0006883|cellular sodium ion homeostasis;GO:0006470|protein dephosphorylation;	GO:0019897|extrinsic component of plasma membrane;GO:0005634|nucleus;	GO:0048037|cofactor binding;GO:0004724|magnesium-dependent protein serine/threonine phosphatase activity;GO:0046872|metal ion binding;GO:0004722|protein serine/threonine phosphatase activity;	ZC477.2 is predicted to have hydrolase activity, based on protein domain information.
F52H3.6	0.298176	-1.74576	0.00257596	0.0333372	down	GO:0051301|cell division;GO:0044773|mitotic DNA damage checkpoint;GO:0007067|mitotic nuclear division;GO:1902340|negative regulation of chromosome condensation;GO:2000784|positive regulation of establishment of cell polarity regulating cell shape;GO:1903068|positive regulation of protein localization to cell tip;GO:0006470|protein dephosphorylation;GO:0007165|signal transduction;	GO:0005938|cell cortex;GO:0032153|cell division site;GO:0061638|CENP-A containing chromatin;GO:0005737|cytoplasm;GO:0005829|cytosol;GO:1990567|DPS complex;GO:0030139|endocytic vesicle;GO:0035838|growing cell tip;GO:0005847|mRNA cleavage and polyadenylation specificity factor complex;GO:0035839|non-growing cell tip;GO:0000790|nuclear chromatin;GO:0005634|nucleus;GO:0000164|protein phosphatase type…	GO:0046872|metal ion binding;GO:0004721|phosphoprotein phosphatase activity;GO:0004722|protein serine/threonine phosphatase activity;	F52H3.6 is an ortholog of human PPP1CB (protein phosphatase 1 catalytic subunit beta); F52H3.6 is predicted to have hydrolase activity, based on protein domain information.
Pentose phosphate pathway
Y73B3A.2	5.22184	2.38456	9.35608e-06	0.000345928	up	GO:0005975|carbohydrate metabolic process;GO:0006098|pentose-phosphate shunt;	GO:0005737|cytoplasm;	GO:0004801|sedoheptulose-7-phosphate:D-glyceraldehyde-3-phosphate glyceronetransferase activity;	RNA sequencing studies indicate that Y73B3A.2 is affected by daf-16, hsf-1, and smg-2; microarray studies indicate that Y73B3A.2 is affected by Fluoranthene.
R05F9.6	0.242939	-2.04133	1.00449e-05	0.000368327	down	GO:0060361|flight;GO:0019388|galactose catabolic process;GO:0006006|glucose metabolic process;GO:0005978|glycogen biosynthetic process;GO:0046331|lateral inhibition;	GO:0005829|cytosol;	GO:0000287|magnesium ion binding;GO:0004614|phosphoglucomutase activity;GO:0004619|phosphoglycerate mutase activity;	R05F9.6 is an ortholog of human PGM5 (phosphoglucomutase 5) and PGM1 (phosphoglucomutase 1); R05F9.6 is predicted to have intramolecular transferase activity, phosphotransferases, based on protein domain information; R05F9.6 is expressed in the pharynx, hypodermis, head, reproductive system, intestine, and the body wall musculature.
pfk-1.2	0.262794	-1.928	0.000188552	0.00423411	down	GO:0006002|fructose 6-phosphate metabolic process;GO:0006096|glycolytic process;	GO:0005737|cytoplasm;	GO:0003872|6-phosphofructokinase activity;GO:0005524|ATP binding;GO:0046872|metal ion binding;	pfk-1.2 encodes a 6-phosphofructokinase (E.C. 2.7.1.11), paralogous to PFK-1.1; pfk-1.2 is required for fertility, full body size, and normally rapid growth in mass RNAi assays; pfk-1.2 transcripts are enriched during spermatogenesis.
tkt-1	0.332171	-1.59	0.000227723	0.00497718	down	.	GO:0005737|cytoplasm;	GO:0046872|metal ion binding;GO:0004802|transketolase activity;	tkt-1 encodes an ortholog of the human gene TRANSKETOLASE (TKT; OMIM:606781), which when mutated leads to Wernicke-Korsakoff syndrome (OMIM:277730).
rpia-1	0.413781	-1.27306	0.00192745	0.0269914	down	GO:0009052|pentose-phosphate shunt, non-oxidative branch;	.	GO:0004751|ribose-5-phosphate isomerase activity;	rpia-1 is an ortholog of human RPIA (ribose 5-phosphate isomerase A); rpia-1 is predicted to have ribose-5-phosphate isomerase activity, based on protein domain information; rpia-1 is expressed in the pharynx, intestine, nerve ring, head neurons, and the tail neurons.
tald-1	0.434889	-1.20128	0.00252081	0.0328335	down	GO:0005975|carbohydrate metabolic process;GO:0006098|pentose-phosphate shunt;	GO:0005737|cytoplasm;	GO:0004801|sedoheptulose-7-phosphate:D-glyceraldehyde-3-phosphate glyceronetransferase activity;	Y24D9A.8 is orthologous to the human gene Transaldolase 1 (TALDO1), a key enzyme in the pentose phosphate pathway, which provides ribose-5-phosphate for nucleic acid synthesis and NADPH for lipid biosynthesis.
R151.2	0.453142	-1.14197	0.0039587	0.0459793	down	GO:0006015|5-phosphoribose 1-diphosphate biosynthetic process;GO:0009165|nucleotide biosynthetic process;GO:0009156|ribonucleoside monophosphate biosynthetic process;	.	GO:0005524|ATP binding;GO:0016301|kinase activity;GO:0000287|magnesium ion binding;GO:0042803|protein homodimerization activity;GO:0004749|ribose phosphate diphosphokinase activity;	R151.2 is orthologous to the human gene PHOSPHORIBOSYL PYROPHOSPHATE SYNTHETASE 1 (PRPS1; OMIM:311850), which when mutated leads to disease
Inf: No reads in control (N2)
